# Supplementary material for: Comparative Transcriptomic Analysis Between High- and Low-Growth-Rate Meat-Type Rabbits Reveals Key Pathways Associated with Muscle Development
Source: Animals (Basel). 2025 May 29;15(11):1585. doi: 10.3390/ani15111585 (PMC12153524; doi:10.3390/ani15111585)
Supplement: Supplementary file 1 [file animals-15-01585-s001.zip]

Archive with 13 entries (13 files):
- Table S1 The area of muscle fiber.xlsx
- Table S10 GO of the thigh muscle-specific DEGs.xlsx
- Table S2 Summarization of data and DEGs.xlsx
- Table S2 The percent of genome regions.xlsx
- Table S3 GO,KEGG of DEGs in the longissimus dorsi muscles.xlsx
- Table S3 GO,KEGG of DEGs in the thigh muscle.xlsx
- Table S3 Summarization of DEGs.xlsx
- Table S4 GO,KEGG of DEGs in the thigh muscles.xlsx
- Table S5 GO,KEGG of DEGs in the longissimus dorsi muscles.xlsx
- Table S6 GO , KEGG and PPI of top 50 DEGs in the thigh muscles.xlsx
- Table S7 GO , KEGG and PPI of top 50 DEGs in the  longissimus dorsi muscles.xlsx
- Table S8 GO of Co-expressive DEGs.xlsx
- Table S9 GO of the longissimus dorsi muscle-specific DEGs.xlsx
