# Supplementary material for: Comparative Transcriptomic Analysis Between High- and Low-Growth-Rate Meat-Type Rabbits Reveals Key Pathways Associated with Muscle Development
Source: Animals (Basel). 2025 May 29;15(11):1585. doi: 10.3390/ani15111585 (PMC12153524; doi:10.3390/ani15111585)
Supplement: Supplementary file 1 [file animals-15-01585-s001.zip › Table S1 The area of muscle fiber.xlsx]

## Sheet: Sheet1
	The area of muscle fiber
	Thigh				longissimus dorsi muscle
	old	Ma	Ju		old	Ma	Ju
	28	336.22	499.579		28	427.017	392.241
		338.475	364.798			317.016	348.132
		192.134	234.195			271.913	427.991
	56	1079.22	567.905		56	1320.9	479.57
		934.398	746.794			737.503	402.341
		1105.38	366.88			753.923	549.73
	84	1044.96	870.889		84	933.032	896.159
		1026.08	1106.92			893.138	1144.44
		1371.97	1253.31			923.377	1136.36
