# Supplementary material for: Comparative Transcriptomic Analysis Between High- and Low-Growth-Rate Meat-Type Rabbits Reveals Key Pathways Associated with Muscle Development
Source: Animals (Basel). 2025 May 29;15(11):1585. doi: 10.3390/ani15111585 (PMC12153524; doi:10.3390/ani15111585)
Supplement: Supplementary file 1 [file animals-15-01585-s001.zip › Table S10 GO of the thigh muscle-specific DEGs.xlsx]

## Sheet: Only_leg_GO
Category	GOID	Description	GeneRatio	BgRatio	pvalue	padj	geneID	geneName	Count
MF	GO:0003735	structural constituent of ribosome	45869	468/15513	3.04953296879246e-05	0.00213467307815472	ENSOCUG00000019163/ENSOCUG00000036832/ENSOCUG00000013247/ENSOCUG00000033474/ENSOCUG00000022518/ENSOCUG00000034586/ENSOCUG00000002392	ENSOCUG00000019163/ENSOCUG00000036832/ENSOCUG00000013247/ENSOCUG00000033474/ENSOCUG00000022518/ENSOCUG00000034586/ENSOCUG00000002392	7
MF	GO:0008009	chemokine activity	45747	41/15513	7.31629444277525e-05	0.00256070305497134	ENSOCUG00000034927/ENSOCUG00000001224/ENSOCUG00000027827	ENSOCUG00000034927/ENSOCUG00000001224/ENSOCUG00000027827	3
MF	GO:0042379	chemokine receptor binding	45747	47/15513	0.000110389076163386	0.00257574511047901	ENSOCUG00000034927/ENSOCUG00000001224/ENSOCUG00000027827	ENSOCUG00000034927/ENSOCUG00000001224/ENSOCUG00000027827	3
MF	GO:0005125	cytokine activity	45747	103/15513	0.00111624818668856	0.0195343432670498	ENSOCUG00000034927/ENSOCUG00000001224/ENSOCUG00000027827	ENSOCUG00000034927/ENSOCUG00000001224/ENSOCUG00000027827	3
MF	GO:0001664	G protein-coupled receptor binding	45747	124/15513	0.00190277767709552	0.0257477657568238	ENSOCUG00000034927/ENSOCUG00000001224/ENSOCUG00000027827	ENSOCUG00000034927/ENSOCUG00000001224/ENSOCUG00000027827	3
MF	GO:0030544	Hsp70 protein binding	2/31	35/15513	0.0022069513505849	0.0257477657568238	ENSOCUG00000025828/ENSOCUG00000004833	ENSOCUG00000025828/ENSOCUG00000004833	2
MF	GO:0016620	oxidoreductase activity, acting on the aldehyde or oxo group of donors, NAD or NADP as acceptor	2/31	39/15513	0.00273486269225441	0.0273486269225441	ENSOCUG00000025023/ENSOCUG00000021647	ENSOCUG00000025023/ENSOCUG00000021647	2
MF	GO:0016903	oxidoreductase activity, acting on the aldehyde or oxo group of donors	2/31	47/15513	0.00395028956575733	0.0307244744003348	ENSOCUG00000025023/ENSOCUG00000021647	ENSOCUG00000025023/ENSOCUG00000021647	2
MF	GO:0051287	NAD binding	2/31	47/15513	0.00395028956575733	0.0307244744003348	ENSOCUG00000025023/ENSOCUG00000021647	ENSOCUG00000025023/ENSOCUG00000021647	2
MF	GO:0005126	cytokine receptor binding	45747	191/15513	0.00640890360795538	0.0445240045638518	ENSOCUG00000034927/ENSOCUG00000001224/ENSOCUG00000027827	ENSOCUG00000034927/ENSOCUG00000001224/ENSOCUG00000027827	3
MF	GO:0051082	unfolded protein binding	2/31	63/15513	0.00699662928860528	0.0445240045638518	ENSOCUG00000025828/ENSOCUG00000004833	ENSOCUG00000025828/ENSOCUG00000004833	2
