# Supplementary material for: Comparative Transcriptomic Analysis Between High- and Low-Growth-Rate Meat-Type Rabbits Reveals Key Pathways Associated with Muscle Development
Source: Animals (Basel). 2025 May 29;15(11):1585. doi: 10.3390/ani15111585 (PMC12153524; doi:10.3390/ani15111585)
Supplement: Supplementary file 1 [file animals-15-01585-s001.zip › Table S2 The percent of genome regions.xlsx]

## Sheet: align_region
sample	exon	intron	intergenic
ML_1	4513681337(80.1461%)	358410875(6.3640%)	759721117(13.4898%)
ML_2	4407883064(79.1818%)	381976708(6.8617%)	776926171(13.9565%)
ML_3	4472786894(79.2430%)	367319355(6.5077%)	804284764(14.2493%)
JL_7	4342437777(77.9053%)	427810145(7.6751%)	803749407(14.4196%)
JL_8	4249332817(76.6741%)	466023459(8.4088%)	826713796(14.9171%)
JL_9	4369717085(78.4810%)	433300401(7.7822%)	764843989(13.7368%)
MB_1	4220983512(71.8409%)	627569942(10.6812%)	1026911724(17.4780%)
MB_2	4476216834(79.9646%)	355229030(6.3459%)	766299894(13.6894%)
MB_3	4084575339(79.1428%)	341522294(6.6173%)	734920664(14.2398%)
JB_7	4318793403(74.3839%)	517195366(8.9078%)	970098972(16.7083%)
JB_8	3869018516(74.1746%)	571212101(10.9510%)	775865552(14.8744%)
JB_9	4337437671(76.8284%)	457172001(8.0978%)	851011787(15.0738%)
