# Supplementary material for: Comparative Transcriptomic Analysis Between High- and Low-Growth-Rate Meat-Type Rabbits Reveals Key Pathways Associated with Muscle Development
Source: Animals (Basel). 2025 May 29;15(11):1585. doi: 10.3390/ani15111585 (PMC12153524; doi:10.3390/ani15111585)
Supplement: Supplementary file 1 [file animals-15-01585-s001.zip › Table S3 GO,KEGG of DEGs in the thigh muscle.xlsx]

## Sheet: Ma_LegvsJu_Leg_deg_all
gene_id	ML_1	ML_2	ML_3	JL_7	JL_8	JL_9	Ma_Leg	Ju_Leg	log2FoldChange	pvalue	padj	gene_name	gene_chr	gene_start	gene_end	gene_strand	gene_length	gene_biotype	gene_description	Family
ENSOCUG00000016280	25.8647	13.6777	17.9813	188.543	258.116	315.274	19.1746	253.978	-3.7266	1.18825e-23	1.82563e-19	CXCL10	15	74369017	74370722	+	498	protein_coding	C-X-C motif chemokine ligand 10 [Source:HGNC Symbol;Acc:HGNC:10637] && sp|P02778|CXL10_HUMAN C-X-C motif chemokine 10 OS=Homo sapiens OX=9606 GN=CXCL10 PE=1 SV=2 && -	-
ENSOCUG00000016068	9.31128	12.6256	36.9091	404.527	286.347	271.717	19.6153	320.864	-4.01903	2.32194e-21	1.78372e-17	SERPINE1	GL018831	42657	48866	+	1380	protein_coding	serpin family E member 1 [Source:HGNC Symbol;Acc:HGNC:8583] && sp|P79335|PAI1_PIG Plasminogen activator inhibitor 1 OS=Sus scrofa OX=9823 GN=SERPINE1 PE=2 SV=1 && PF00079:Serpin (serine protease inhibitor)	-
ENSOCUG00000003951	156.223	150.455	188.331	859.509	674.529	1632.37	165.003	1055.47	-2.67655	1.03324e-16	5.29158e-13	ATP1B4	X	94803056	94820787	+	1162	protein_coding	ATPase Na+/K+ transporting family member beta 4 [Source:HGNC Symbol;Acc:HGNC:808] && sp|A7MB71|AT1B4_BOVIN Protein ATP1B4 OS=Bos taurus OX=9913 GN=ATP1B4 PE=2 SV=1 && -	-
ENSOCUG00000023163	235.886	170.446	164.671	10.6222	22.1818	29.0384	190.334	20.6141	3.21929	4.24146e-16	1.62915e-12	ENSOCUG00000023163	AAGW02083724	1796	2229	-	357	protein_coding	- && sp|Q3ZBG7|SRP19_BOVIN Signal recognition particle 19 kDa protein OS=Bos taurus OX=9913 GN=SRP19 PE=2 SV=1 && PF01922:SRP19 protein	-
ENSOCUG00000026333	368.313	284.076	111.674	1267.58	2706.18	2339.67	254.687	2104.47	-3.04747	9.50148e-16	2.91961e-12	PER1	19	11100588	11109342	+	3836	protein_coding	period circadian regulator 1 [Source:HGNC Symbol;Acc:HGNC:8845] && sp|O35973|PER1_MOUSE Period circadian protein homolog 1 OS=Mus musculus OX=10090 GN=Per1 PE=1 SV=2 && PF08447:PAS fold|PF12114:Period protein 2/3C-terminal region	-
novel.406	3.10376	0	1.89277	69.9292	196.611	126.525	1.66551	131.022	-6.28517	1.50653e-15	3.85772e-12	-	16	32081087	32094996	+	7418	-	- && - && -	-
ENSOCUG00000022890	304.168	145.194	310.415	32.7516	32.2644	38.3722	253.259	34.4628	2.87932	3.96854e-15	8.71038e-12	ENSOCUG00000022890	7	135377515	135379621	-	1263	protein_coding	- && sp|P68103|EF1A1_BOVIN Elongation factor 1-alpha 1 OS=Bos taurus OX=9913 GN=EEF1A1 PE=1 SV=1 && PF00009:Elongation factor Tu GTP binding domain|PF03143:Elongation factor Tu C-terminal domain	-
ENSOCUG00000012561	189.329	225.157	210.098	616.085	903.404	813.076	208.195	777.522	-1.90057	4.87575e-15	9.36388e-12	SLC43A3	1	190497622	190520675	-	2020	protein_coding	solute carrier family 43 member 3 [Source:HGNC Symbol;Acc:HGNC:17466] && sp|Q8NBI5|S43A3_HUMAN Solute carrier family 43 member 3 OS=Homo sapiens OX=9606 GN=SLC43A3 PE=1 SV=2 && -	-
ENSOCUG00000024010	4659.78	4733.55	3096.57	877.213	1200.84	1225.84	4163.3	1101.3	1.91874	6.46787e-15	1.10414e-11	GPCPD1	4	12025970	12079464	-	2319	protein_coding	glycerophosphocholine phosphodiesterase 1 [Source:HGNC Symbol;Acc:HGNC:26957] && sp|Q9NPB8|GPCP1_HUMAN Glycerophosphocholine phosphodiesterase GPCPD1 OS=Homo sapiens OX=9606 GN=GPCPD1 PE=1 SV=2 && PF00686:Starch binding domain|PF03009:Glycerophosphoryl diester phosphodiesterase family	-
ENSOCUG00000002805	49.6601	42.0853	60.5687	264.669	208.711	289.347	50.7714	254.242	-2.32161	2.41011e-14	3.70289e-11	AMPD3	1	152219878	152261776	+	3223	protein_coding	adenosine monophosphate deaminase 3 [Source:HGNC Symbol;Acc:HGNC:470] && sp|Q01432|AMPD3_HUMAN AMP deaminase 3 OS=Homo sapiens OX=9606 GN=AMPD3 PE=1 SV=1 && PF00962:Adenosine/AMP deaminase	-
ENSOCUG00000017871	3579.67	2843.92	5588.41	12476.6	26210.8	23034.7	4004	20574.1	-2.36123	5.19648e-14	7.25806e-11	ACTN2	16	26414138	26489228	+	3104	protein_coding	actinin alpha 2 [Source:HGNC Symbol;Acc:HGNC:164] && sp|P35609|ACTN2_HUMAN Alpha-actinin-2 OS=Homo sapiens OX=9606 GN=ACTN2 PE=1 SV=1 && PF13833:EF-hand domain pair|PF00307:Calponin homology (CH) domain|PF08726:Ca2+ insensitive EF hand|PF00435:Spectrin repeat	-
ENSOCUG00000011473	25.8647	54.7109	83.282	226.606	933.652	606.696	54.6192	588.985	-3.42779	1.01704e-13	1.23323e-10	PRKG1	18	33221515	34577042	-	2622	protein_coding	protein kinase cGMP-dependent 1 [Source:HGNC Symbol;Acc:HGNC:9414] && sp|P00516|KGP1_BOVIN cGMP-dependent protein kinase 1 OS=Bos taurus OX=9913 GN=PRKG1 PE=1 SV=2 && -	-
ENSOCUG00000004246	6.20752	8.41707	7.57109	133.662	49.4049	359.869	7.39856	180.979	-4.61172	1.04348e-13	1.23323e-10	PKHD1	12	41048392	41570339	-	12068	protein_coding	PKHD1 ciliary IPT domain containing fibrocystin/polyductin [Source:HGNC Symbol;Acc:HGNC:9016] && sp|P08F94|PKHD1_HUMAN Fibrocystin OS=Homo sapiens OX=9606 GN=PKHD1 PE=1 SV=1 && PF10162:G8 domain|PF13229:Right handed beta helix region|PF01833:IPT/TIG domain	-
ENSOCUG00000012425	326.929	317.744	671.934	58.4218	71.5867	95.412	438.869	75.1402	2.54923	3.5316e-13	3.87568e-10	METTL21EP	8	104520362	104526415	+	693	protein_coding	methyltransferase like 21E, pseudogene [Source:HGNC Symbol;Acc:HGNC:41948] && sp|A6NDL7|MT21E_HUMAN Putative methyltransferase-like protein 21E pseudogene OS=Homo sapiens OX=9606 GN=METTL21EP PE=5 SV=2 && PF10294:Lysine methyltransferase	-
ENSOCUG00000025724	94.1474	92.5877	69.0862	5.31108	8.06611	1.03709	85.2738	4.80476	4.13846	5.21374e-13	5.34026e-10	ENSOCUG00000025724	13	78262017	78262367	+	351	protein_coding	- && sp|Q3MIC0|RL37A_BOVIN 60S ribosomal protein L37a OS=Bos taurus OX=9913 GN=RPL37A PE=3 SV=3 && PF01780:Ribosomal L37ae protein family	-
ENSOCUG00000009273	1339.79	1003.74	1140.4	424.001	296.43	371.277	1161.31	363.903	1.6735	1.3501e-12	1.29644e-09	ENSOCUG00000009273	3	633512	693197	+	1219	protein_coding	adaptor related protein complex 3 subunit sigma 1 [Source:HGNC Symbol;Acc:HGNC:2013] && sp|Q2YDH6|AP3S1_BOVIN AP-3 complex subunit sigma-1 OS=Bos taurus OX=9913 GN=AP3S1 PE=2 SV=1 && PF01217:Clathrin adaptor complex small chain	-
ENSOCUG00000010109	45.5218	52.6067	93.6922	292.109	268.198	353.647	63.9402	304.651	-2.24816	6.52555e-12	5.89756e-09	BIRC3	1	114183955	114210053	-	2288	protein_coding	baculoviral IAP repeat containing 3 [Source:HGNC Symbol;Acc:HGNC:591] && sp|Q13489|BIRC3_HUMAN Baculoviral IAP repeat-containing protein 3 OS=Homo sapiens OX=9606 GN=BIRC3 PE=1 SV=2 && PF00619:Caspase recruitment domain|PF00653:Inhibitor of Apoptosis domain|PF13920:Zinc finger, C3HC4 type (RING finger)	-
ENSOCUG00000027325	748.006	393.498	657.738	157.562	163.339	145.192	599.747	155.364	1.94872	7.6389e-12	6.52022e-09	ENSOCUG00000027325	GL019269	83181	83891	+	672	protein_coding	- && sp|Q2YDH6|AP3S1_BOVIN AP-3 complex subunit sigma-1 OS=Bos taurus OX=9913 GN=AP3S1 PE=2 SV=1 && PF01217:Clathrin adaptor complex small chain	-
ENSOCUG00000033578	429.353	351.413	408.839	1475.59	983.057	1100.35	396.535	1186.33	-1.58118	3.1616e-11	2.55657e-08	ENSOCUG00000033578	AAGW02082844	21	3618	+	2127	lncRNA	- && - && -	-
ENSOCUG00000011746	1356.34	1468.78	2887.42	4706.5	13923.1	13351.5	1904.18	10660.4	-2.48486	5.10179e-11	3.85104e-08	NR4A1	4	36192175	36207003	+	2725	protein_coding	nuclear receptor subfamily 4 group A member 1 [Source:HGNC Symbol;Acc:HGNC:7980] && sp|P22736|NR4A1_HUMAN Nuclear receptor subfamily 4 group A member 1 OS=Homo sapiens OX=9606 GN=NR4A1 PE=1 SV=1 && PF00105:Zinc finger, C4 type (two domains)|PF00104:Ligand-binding domain of nuclear hormone receptor	-
novel.555	21.7263	9.4692	33.1235	133.662	127.041	230.233	21.4397	163.646	-2.92347	5.26373e-11	3.85104e-08	-	2	53784671	53795502	+	1736	-	- && - && -	-
ENSOCUG00000005489	2489.21	2083.22	2471.96	901.998	908.446	1033.98	2348.13	948.14	1.30854	6.19277e-11	4.3248e-08	PRKRA	7	118109418	118128209	-	1302	protein_coding	protein activator of interferon induced protein kinase EIF2AK2 [Source:HGNC Symbol;Acc:HGNC:9438] && sp|O75569|PRKRA_HUMAN Interferon-inducible double-stranded RNA-dependent protein kinase activator A OS=Homo sapiens OX=9606 GN=PRKRA PE=1 SV=1 && PF16482:Staufen C-terminal domain|PF00035:Double-stranded RNA binding motif	-
ENSOCUG00000027125	0	0	0	37.1775	95.7851	45.6318	0	59.5315	-8.3226	1.80317e-10	1.20452e-07	ENSOCUG00000027125	6	12379408	12480574	+	5595	protein_coding	- && sp|Q8R420|ABCA3_MOUSE Phospholipid-transporting ATPase ABCA3 OS=Mus musculus OX=10090 GN=Abca3 PE=1 SV=3 && PF00005:ABC transporter|PF12698:ABC-2 family transporter protein	-
ENSOCUG00000014289	135.531	57.8673	83.282	292.994	476.909	474.986	92.2267	414.963	-2.16927	2.35756e-10	1.50923e-07	MYC	3	143525107	143528319	+	1950	protein_coding	MYC proto-oncogene, bHLH transcription factor [Source:HGNC Symbol;Acc:HGNC:7553] && sp|Q9MZT6|MYC_SYLFL Myc proto-oncogene protein OS=Sylvilagus floridanus OX=9988 GN=MYC PE=3 SV=1 && PF00010:Helix-loop-helix DNA-binding domain|PF01056:Myc amino-terminal region|PF02344:Myc leucine zipper domain	-
ENSOCUG00000022657	1181.5	1112.1	1061.84	381.512	103.851	204.306	1118.48	229.89	2.28067	2.9467e-10	1.81092e-07	ENSOCUG00000022657	1	67461380	67463038	+	1575	protein_coding	- && sp|P00355|G3P_PIG Glyceraldehyde-3-phosphate dehydrogenase OS=Sus scrofa OX=9823 GN=GAPDH PE=1 SV=4 && PF00044:Glyceraldehyde 3-phosphate dehydrogenase, NAD binding domain|PF02800:Glyceraldehyde 3-phosphate dehydrogenase, C-terminal domain	-
ENSOCUG00000032311	133.462	119.943	233.757	25.6702	36.2975	12.445	162.387	24.8042	2.70952	4.16664e-10	2.46216e-07	ENSOCUG00000032311	GL018782	230678	234717	-	3830	lncRNA	- && sp|Q08E08|SCN4B_BOVIN Sodium channel subunit beta-4 OS=Bos taurus OX=9913 GN=SCN4B PE=2 SV=1 && -	-
ENSOCUG00000008311	835.946	981.64	900.959	300.961	388.182	228.159	906.182	305.767	1.56716	4.50583e-10	2.47299e-07	ST3GAL6	14	121924137	121990960	-	3245	protein_coding	ST3 beta-galactoside alpha-2,3-sialyltransferase 6 [Source:HGNC Symbol;Acc:HGNC:18080] && sp|Q9Y274|SIA10_HUMAN Type 2 lactosamine alpha-2,3-sialyltransferase OS=Homo sapiens OX=9606 GN=ST3GAL6 PE=1 SV=1 && PF00777:Glycosyltransferase family 29 (sialyltransferase)	-
ENSOCUG00000009097	51.7293	47.346	66.247	152.251	280.297	319.423	55.1074	250.657	-2.1822	4.50688e-10	2.47299e-07	SDC4	GL018725	474219	482400	-	695	protein_coding	syndecan 4 [Source:HGNC Symbol;Acc:HGNC:10661] && sp|Q8HZJ6|SDC4_PIG Syndecan-4 OS=Sus scrofa OX=9823 GN=SDC4 PE=2 SV=1 && PF01034:Syndecan domain	-
ENSOCUG00000022110	43.4526	31.564	52.0512	347.875	93.7685	635.734	42.356	359.126	-3.08217	6.63999e-10	3.51782e-07	TCEAL7	X	86741116	86741418	-	303	protein_coding	transcription elongation factor A like 7 [Source:HGNC Symbol;Acc:HGNC:28336] && sp|Q9BRU2|TCAL7_HUMAN Transcription elongation factor A protein-like 7 OS=Homo sapiens OX=9606 GN=TCEAL7 PE=2 SV=2 && PF04538:Brain expressed X-linked like family	-
novel.1501	58.9714	47.346	71.9253	215.099	214.76	202.232	59.4142	210.697	-1.82387	8.98164e-10	4.5998e-07	-	GL019205	397	3075	+	1122	-	- && sp|Q8N0V3|RBFA_HUMAN Putative ribosome-binding factor A, mitochondrial OS=Homo sapiens OX=9606 GN=RBFA PE=1 SV=3 && -	-
ENSOCUG00000009190	534.881	450.313	539.44	1394.16	1204.88	1141.83	508.211	1246.96	-1.2949	9.543e-10	4.72963e-07	HEXA	17	186390	204276	+	2512	protein_coding	hexosaminidase subunit alpha [Source:HGNC Symbol;Acc:HGNC:4878] && sp|Q5RC84|HEXA_PONAB Beta-hexosaminidase subunit alpha OS=Pongo abelii OX=9601 GN=HEXA PE=3 SV=1 && PF00728:Glycosyl hydrolase family 20, catalytic domain|PF14845:beta-acetyl hexosaminidase like	-
novel.1243	901.125	391.394	1503.81	171.725	215.768	82.9669	932.109	156.82	2.57106	1.21702e-09	5.8432e-07	-	GL018782	223957	227254	-	3142	-	- && - && -	-
novel.656	0	0	0	11.5073	107.884	62.2252	0	60.5389	-8.34602	1.30941e-09	6.09629e-07	-	3	11339333	11346835	+	1630	-	- && - && -	-
ENSOCUG00000008775	259.681	240.939	243.221	590.415	780.396	590.102	247.947	653.638	-1.39834	1.77706e-09	8.03022e-07	AUTS2	6	23810177	23839645	-	3880	protein_coding	activator of transcription and developmental regulator AUTS2 [Source:HGNC Symbol;Acc:HGNC:14262] && sp|Q8WXX7|AUTS2_HUMAN Autism susceptibility gene 2 protein OS=Homo sapiens OX=9606 GN=AUTS2 PE=1 SV=1 && PF15336:Autism susceptibility gene 2 protein	-
ENSOCUG00000006105	157.257	112.578	169.403	37.1775	19.157	36.298	146.413	30.8775	2.24329	3.06211e-09	1.34418e-06	CDHR1	GL018716	3522073	3547059	+	3005	protein_coding	cadherin related family member 1 [Source:HGNC Symbol;Acc:HGNC:14550] && sp|Q96JP9|CDHR1_HUMAN Cadherin-related family member 1 OS=Homo sapiens OX=9606 GN=CDHR1 PE=1 SV=2 && PF00028:Cadherin domain	-
ENSOCUG00000012278	30.003	26.3033	26.4988	106.222	128.05	122.376	27.6017	118.882	-2.10643	3.40033e-09	1.45119e-06	ENSOCUG00000012278	14	162486319	162573321	+	2271	protein_coding	- && sp|Q68US5|EVA1C_PANTR Protein eva-1 homolog C OS=Pan troglodytes OX=9598 GN=EVA1C PE=3 SV=1 && PF14851:FAM176 family|PF02140:Galactose binding lectin domain	-
ENSOCUG00000006570	985.961	568.152	1522.73	2783.89	4928.39	4137.98	1025.62	3950.09	-1.94504	4.43843e-09	1.83931e-06	ABRA	3	122078136	122090671	-	1374	protein_coding	actin binding Rho activating protein [Source:HGNC Symbol;Acc:HGNC:30655] && sp|Q8N0Z2|ABRA_HUMAN Actin-binding Rho-activating protein OS=Homo sapiens OX=9606 GN=ABRA PE=1 SV=1 && PF14705:Costars	-
ENSOCUG00000016098	515.224	67.3365	300.004	24.785	50.4132	21.7788	294.188	32.3257	3.1874	4.54919e-09	1.83931e-06	FGFBP1	2	6429887	6443936	-	738	protein_coding	fibroblast growth factor binding protein 1 [Source:HGNC Symbol;Acc:HGNC:19695] && sp|Q14512|FGFP1_HUMAN Fibroblast growth factor-binding protein 1 OS=Homo sapiens OX=9606 GN=FGFBP1 PE=1 SV=1 && PF06473:FGF binding protein 1 (FGF-BP1)	-
ENSOCUG00000012189	5435.72	6516.91	8350.91	1932.35	1687.83	3090.52	6767.85	2236.9	1.59733	5.22785e-09	2.05951e-06	MAPK6	17	20490624	20528007	-	3455	protein_coding	mitogen-activated protein kinase 6 [Source:HGNC Symbol;Acc:HGNC:6879] && sp|Q16659|MK06_HUMAN Mitogen-activated protein kinase 6 OS=Homo sapiens OX=9606 GN=MAPK6 PE=1 SV=1 && PF00069:Protein kinase domain	-
ENSOCUG00000011396	1037.69	1336.21	1336.3	3419.45	2541.83	4905.42	1236.73	3622.23	-1.55026	5.79514e-09	2.22591e-06	XIRP1	9	4462279	4467742	+	5080	protein_coding	xin actin binding repeat containing 1 [Source:HGNC Symbol;Acc:HGNC:14301] && sp|Q702N8|XIRP1_HUMAN Xin actin-binding repeat-containing protein 1 OS=Homo sapiens OX=9606 GN=XIRP1 PE=1 SV=1 && PF08043:Xin repeat	-
ENSOCUG00000009625	150.015	174.654	237.543	786.924	417.421	677.218	187.404	627.188	-1.74214	6.16407e-09	2.30987e-06	ATP8B1	9	98200009	98269186	-	5269	protein_coding	ATPase phospholipid transporting 8B1 [Source:HGNC Symbol;Acc:HGNC:3706] && sp|O43520|AT8B1_HUMAN Phospholipid-transporting ATPase IC OS=Homo sapiens OX=9606 GN=ATP8B1 PE=1 SV=3 && PF16209:Phospholipid-translocating ATPase N-terminal|PF00122:E1-E2 ATPase|PF16212:Phospholipid-translocating P-type ATPase C-terminal|PF13246:Cation transport ATPase (P-type)	-
ENSOCUG00000009644	154.153	110.474	128.708	331.057	386.165	371.277	131.112	362.833	-1.46808	9.19806e-09	3.36474e-06	TUBE1	12	99844696	99871400	-	2409	protein_coding	tubulin epsilon 1 [Source:HGNC Symbol;Acc:HGNC:20775] && sp|Q9UJT0|TBE_HUMAN Tubulin epsilon chain OS=Homo sapiens OX=9606 GN=TUBE1 PE=2 SV=1 && PF00091:Tubulin/FtsZ family, GTPase domain|PF03953:Tubulin C-terminal domain	-
novel.1657	2547.15	2779.74	3697.53	975.468	1034.48	1423.92	3008.14	1144.62	1.39433	9.69238e-09	3.46311e-06	-	MT	15480	17245	+	1766	-	- && - && -	-
ENSOCUG00000027445	26.8992	37.8768	50.1585	103.566	209.719	273.791	38.3115	195.692	-2.34857	1.058e-08	3.66233e-06	TCIM	GL018706	2790153	2790473	-	321	protein_coding	transcriptional and immune response regulator [Source:HGNC Symbol;Acc:HGNC:1357] && sp|Q9NR00|TCIM_HUMAN Transcriptional and immune response regulator OS=Homo sapiens OX=9606 GN=TCIM PE=1 SV=2 && PF15063:Thyroid cancer protein 1	-
novel.1201	0	0	0	54.8811	38.314	20.7417	0	37.979	-7.67827	1.07267e-08	3.66233e-06	-	GL018749	61805	67931	+	2229	-	- && - && -	-
ENSOCUG00000010056	576.265	191.488	962.474	3.54072	26.2149	8.29669	576.742	12.6841	5.51118	1.14261e-08	3.81632e-06	CYP1A2	GL019033	251808	258430	+	2114	protein_coding	cytochrome P450 family 1 subfamily A member 2 [Source:HGNC Symbol;Acc:HGNC:2596] && sp|P00187|CP1A2_RABIT Cytochrome P450 1A2 OS=Oryctolagus cuniculus OX=9986 GN=CYP1A2 PE=1 SV=3 && -	-
ENSOCUG00000027029	142.773	210.427	294.326	485.963	1259.32	871.153	215.842	872.146	-2.01347	1.30729e-08	4.27346e-06	ARID5B	18	24055106	24234760	-	4609	protein_coding	AT-rich interaction domain 5B [Source:HGNC Symbol;Acc:HGNC:17362] && sp|Q14865|ARI5B_HUMAN AT-rich interactive domain-containing protein 5B OS=Homo sapiens OX=9606 GN=ARID5B PE=1 SV=3 && PF01388:ARID/BRIGHT DNA binding domain	-
ENSOCUG00000030035	22.7609	21.0427	17.9813	77.8958	101.835	116.154	20.595	98.6281	-2.26015	1.86271e-08	5.96223e-06	ENSOCUG00000030035	3	143523657	143524225	+	543	pseudogene	- && - && -	-
ENSOCUG00000022080	68.2827	48.3981	52.9976	131.892	319.62	254.086	56.5595	235.199	-2.05502	2.42138e-08	7.59225e-06	CSRNP1	9	4501244	4506561	+	2733	protein_coding	cysteine and serine rich nuclear protein 1 [Source:HGNC Symbol;Acc:HGNC:14300] && sp|Q96S65|CSRN1_HUMAN Cysteine/serine-rich nuclear protein 1 OS=Homo sapiens OX=9606 GN=CSRNP1 PE=1 SV=2 && PF16019:Cysteine/serine-rich nuclear protein N-terminus	-
ENSOCUG00000010229	229.678	331.422	273.506	7343.45	1366.2	16756.2	278.202	8488.62	-4.93133	4.26908e-08	1.3118e-05	MYH8	19	9143412	9173315	+	6007	protein_coding	myosin heavy chain 8 [Source:HGNC Symbol;Acc:HGNC:7578] && sp|P13542|MYH8_MOUSE Myosin-8 OS=Mus musculus OX=10090 GN=Myh8 PE=2 SV=2 && PF02736:Myosin N-terminal SH3-like domain|PF01576:Myosin tail|PF00063:Myosin head (motor domain)	-
ENSOCUG00000012101	71.3865	76.8057	47.3193	217.754	182.496	228.159	65.1705	209.47	-1.68727	4.78381e-08	1.44115e-05	ARID5A	2	94898075	94911357	-	1844	protein_coding	AT-rich interaction domain 5A [Source:HGNC Symbol;Acc:HGNC:17361] && sp|Q03989|ARI5A_HUMAN AT-rich interactive domain-containing protein 5A OS=Homo sapiens OX=9606 GN=ARID5A PE=1 SV=2 && -	-
novel.1254	3.10376	0	0.946386	10.6222	107.884	64.2994	1.35005	60.9353	-5.49732	5.76353e-08	1.7029e-05	-	GL018801	372164	375048	+	2885	-	- && - && -	-
novel.1420	0	0	0	105.336	31.2562	269.643	0	135.412	-9.50942	5.99542e-08	1.73799e-05	-	GL019010	212804	215415	-	2612	-	- && - && -	-
ENSOCUG00000027507	2.06917	13.6777	1.89277	34.522	159.306	65.3365	5.87989	86.3881	-3.89094	6.48295e-08	1.84452e-05	VDR	GL018949	833	32672	-	2223	protein_coding	vitamin D receptor [Source:HGNC Symbol;Acc:HGNC:12679] && sp|P11473|VDR_HUMAN Vitamin D3 receptor OS=Homo sapiens OX=9606 GN=VDR PE=1 SV=1 && -	-
ENSOCUG00000025135	95.1819	76.8057	81.3892	193.854	700.743	281.051	84.459	391.883	-2.2136	7.05992e-08	1.97216e-05	ENSOCUG00000025135	3	62285258	62285799	-	495	protein_coding	- && sp|P49716|CEBPD_HUMAN CCAAT/enhancer-binding protein delta OS=Homo sapiens OX=9606 GN=CEBPD PE=1 SV=2 && PF07716:Basic region leucine zipper	-
ENSOCUG00000023359	490.394	422.958	519.566	1145.42	1183.7	919.896	477.639	1083.01	-1.18092	7.80032e-08	2.14007e-05	TINAGL1	GL018704	6552108	6565212	-	1703	protein_coding	tubulointerstitial nephritis antigen like 1 [Source:HGNC Symbol;Acc:HGNC:19168] && sp|Q9GZM7|TINAL_HUMAN Tubulointerstitial nephritis antigen-like OS=Homo sapiens OX=9606 GN=TINAGL1 PE=1 SV=1 && PF00112:Papain family cysteine protease	-
ENSOCUG00000037528	770.767	308.275	475.086	1610.14	2658.79	1307.77	518.043	1858.9	-1.84328	8.08989e-08	2.18058e-05	MUSTN1	9	19859924	19861279	-	249	protein_coding	musculoskeletal, embryonic nuclear protein 1 [Source:HGNC Symbol;Acc:HGNC:22144] && sp|Q8IVN3|MSTN1_HUMAN Musculoskeletal embryonic nuclear protein 1 OS=Homo sapiens OX=9606 GN=MUSTN1 PE=3 SV=2 && -	-
ENSOCUG00000026384	326.929	207.27	312.307	71.6995	116.959	62.2252	282.169	83.6278	1.75556	9.7445e-08	2.58128e-05	HR	GL018798	540166	555578	+	5685	protein_coding	HR lysine demethylase and nuclear receptor corepressor [Source:HGNC Symbol;Acc:HGNC:5172] && sp|O43593|HAIR_HUMAN Lysine-specific demethylase hairless OS=Homo sapiens OX=9606 GN=HR PE=1 SV=5 && PF02373:JmjC domain, hydroxylase	-
ENSOCUG00000011500	86.9053	88.3792	215.776	770.991	442.628	382.685	130.353	532.101	-2.02768	1.27041e-07	3.26561e-05	TNC	GL018699	12582949	12654754	+	7999	protein_coding	tenascin C [Source:HGNC Symbol;Acc:HGNC:5318] && sp|P24821|TENA_HUMAN Tenascin OS=Homo sapiens OX=9606 GN=TNC PE=1 SV=3 && PF00147:Fibrinogen beta and gamma chains, C-terminal globular domain|PF18720:Tenascin EGF domain|PF00041:Fibronectin type III domain	-
ENSOCUG00000026784	43.4526	24.1991	54.8904	186.773	122	178.379	40.8474	162.384	-1.98763	1.2753e-07	3.26561e-05	PRKD2	GL018835	136211	162842	-	2778	protein_coding	protein kinase D2 [Source:HGNC Symbol;Acc:HGNC:17293] && sp|Q9BZL6|KPCD2_HUMAN Serine/threonine-protein kinase D2 OS=Homo sapiens OX=9606 GN=PRKD2 PE=1 SV=3 && PF00069:Protein kinase domain|PF00130:Phorbol esters/diacylglycerol binding domain (C1 domain)	-
novel.426	37.2451	33.6683	34.0699	107.107	176.446	112.005	34.9944	131.853	-1.91314	1.62193e-07	4.08514e-05	-	16	6501169	6508292	-	7124	-	- && sp|Q9NRK6|ABCBA_HUMAN ATP-binding cassette sub-family B member 10, mitochondrial OS=Homo sapiens OX=9606 GN=ABCB10 PE=1 SV=2 && -	-
ENSOCUG00000014367	3328.26	3293.18	3456.2	1904.02	1316.79	1273.54	3359.21	1498.12	1.16465	2.12724e-07	5.27144e-05	SGK1	12	124622537	124761211	-	2948	protein_coding	Serine/threonine-protein kinase Sgk1 [Source:UniProtKB/Swiss-Prot;Acc:Q9XT18] && sp|Q9XT18|SGK1_RABIT Serine/threonine-protein kinase Sgk1 OS=Oryctolagus cuniculus OX=9986 GN=SGK1 PE=2 SV=1 && -	-
ENSOCUG00000007700	162.43	119.943	162.778	39.8331	54.4463	26.9643	148.384	40.4145	1.87596	2.20832e-07	5.38549e-05	GDAP1	3	90195514	90210504	+	1077	protein_coding	ganglioside induced differentiation associated protein 1 [Source:HGNC Symbol;Acc:HGNC:15968] && sp|A6QQZ0|GDAP1_BOVIN Ganglioside-induced differentiation-associated protein 1 OS=Bos taurus OX=9913 GN=GDAP1 PE=2 SV=1 && PF13417:Glutathione S-transferase, N-terminal domain|PF13410:Glutathione S-transferase, C-terminal domain	-
ENSOCUG00000021647	36925.4	33412.6	34210.9	59322.1	80022.9	74815.4	34849.6	71386.8	-1.03451	2.68342e-07	6.44188e-05	ENSOCUG00000021647	14	96664947	96666762	+	1002	protein_coding	- && sp|P46406|G3P_RABIT Glyceraldehyde-3-phosphate dehydrogenase OS=Oryctolagus cuniculus OX=9986 GN=GAPDH PE=1 SV=3 && -	-
novel.1123	1.03459	0	1.89277	290.339	21.1735	169.045	0.975786	160.186	-7.3346	2.89937e-07	6.85322e-05	-	GL018714	1624524	1626530	+	569	-	- && - && -	-
ENSOCUG00000003071	2507.84	1498.24	3059.67	502.782	911.471	930.267	2355.25	781.506	1.59208	2.97569e-07	6.92705e-05	LPIN1	2	160517056	160644482	+	4669	protein_coding	lipin 1 [Source:HGNC Symbol;Acc:HGNC:13345] && sp|Q91ZP3|LPIN1_MOUSE Phosphatidate phosphatase LPIN1 OS=Mus musculus OX=10090 GN=Lpin1 PE=1 SV=1 && PF08235:LNS2 (Lipin/Ned1/Smp2)|PF16876:Lipin/Ned1/Smp2 multi-domain protein middle domain|PF04571:lipin, N-terminal conserved region	-
ENSOCUG00000021965	45.5218	58.9195	59.6223	251.391	129.058	180.453	54.6879	186.967	-1.77426	3.08665e-07	7.07811e-05	TMEM150C	15	67852276	67870449	+	760	protein_coding	transmembrane protein 150C [Source:HGNC Symbol;Acc:HGNC:37263] && sp|B9EJG8|T150C_HUMAN Transmembrane protein 150C OS=Homo sapiens OX=9606 GN=TMEM150C PE=2 SV=1 && PF10277:Frag1/DRAM/Sfk1 family	-
ENSOCUG00000010706	110.701	104.161	127.762	244.309	304.496	344.313	114.208	297.706	-1.38044	3.19411e-07	7.2168e-05	FOSL2	2	157652764	157670036	-	2529	protein_coding	FOS like 2, AP-1 transcription factor subunit [Source:HGNC Symbol;Acc:HGNC:3798] && sp|P15408|FOSL2_HUMAN Fos-related antigen 2 OS=Homo sapiens OX=9606 GN=FOSL2 PE=1 SV=1 && PF00170:bZIP transcription factor	-
novel.1421	0	0	0	74.3551	20.1653	176.305	0	90.275	-8.92441	3.56231e-07	7.93209e-05	-	GL019010	265728	273730	-	3823	-	- && sp|Q5RAD6|GFRA2_PONAB GDNF family receptor alpha-2 OS=Pongo abelii OX=9601 GN=GFRA2 PE=2 SV=2 && -	-
ENSOCUG00000003200	1082.18	610.237	1254.91	1951.82	3225.44	3362.24	982.441	2846.5	-1.5344	3.89012e-07	8.53825e-05	VGLL2	12	106190200	106232261	+	3467	protein_coding	vestigial like family member 2 [Source:HGNC Symbol;Acc:HGNC:20232] && sp|Q8N8G2|VGLL2_HUMAN Transcription cofactor vestigial-like protein 2 OS=Homo sapiens OX=9606 GN=VGLL2 PE=1 SV=1 && PF07545:Vestigial/Tondu family	-
ENSOCUG00000003201	177.949	136.777	190.224	370.89	401.289	441.799	168.317	404.659	-1.26428	4.34059e-07	9.3928e-05	BCL2L1	4	7512085	7567980	+	1324	protein_coding	BCL2 like 1 [Source:HGNC Symbol;Acc:HGNC:992] && sp|Q07817|B2CL1_HUMAN Bcl-2-like protein 1 OS=Homo sapiens OX=9606 GN=BCL2L1 PE=1 SV=1 && PF02180:Bcl-2 homology region 4|PF00452:Apoptosis regulator proteins, Bcl-2 family	-
ENSOCUG00000003804	72.421	14.7299	52.9976	4.4259	2.01653	0	46.7162	2.14747	4.39806	4.45648e-07	9.50964e-05	FSIP1	17	32339895	32602422	+	1937	protein_coding	fibrous sheath interacting protein 1 [Source:HGNC Symbol;Acc:HGNC:21674] && sp|Q8NA03|FSIP1_HUMAN Fibrous sheath-interacting protein 1 OS=Homo sapiens OX=9606 GN=FSIP1 PE=2 SV=1 && PF15554:FSIP1 family	-
ENSOCUG00000002819	31.0376	35.7725	47.3193	117.729	112.926	180.453	38.0431	137.036	-1.84509	4.8858e-07	0.000102829	IRAK2	GL018802	72485	131548	-	2739	protein_coding	interleukin 1 receptor associated kinase 2 [Source:HGNC Symbol;Acc:HGNC:6113] && sp|Q5R810|IRAK2_PONAB Interleukin-1 receptor-associated kinase-like 2 OS=Pongo abelii OX=9601 GN=IRAK2 PE=2 SV=1 && PF00531:Death domain|PF00069:Protein kinase domain	-
ENSOCUG00000005579	32.0722	34.7204	54.8904	222.18	96.7933	165.934	40.561	161.636	-1.99263	5.66429e-07	0.000117603	ITGB3	19	46700292	46761552	+	4224	protein_coding	integrin subunit beta 3 [Source:HGNC Symbol;Acc:HGNC:6156] && sp|P05106|ITB3_HUMAN Integrin beta-3 OS=Homo sapiens OX=9606 GN=ITGB3 PE=1 SV=2 && PF18372:Integrin beta epidermal growth factor like domain 1|PF07965:Integrin beta tail domain|PF17205:Integrin plexin domain|PF00362:Integrin beta chain VWA domain|PF08725:Integrin beta cytoplasmic domain	-
ENSOCUG00000013074	54.8331	84.1707	105.049	243.424	200.645	309.052	81.3509	251.04	-1.62356	6.07679e-07	0.000121925	WEE1	1	151369609	151397063	+	1875	protein_coding	WEE1 G2 checkpoint kinase [Source:HGNC Symbol;Acc:HGNC:12761] && sp|P30291|WEE1_HUMAN Wee1-like protein kinase OS=Homo sapiens OX=9606 GN=WEE1 PE=1 SV=2 && PF00069:Protein kinase domain	-
ENSOCUG00000005767	14.4842	5.26067	9.46386	30.0961	55.4545	206.38	9.73624	97.3103	-3.31829	6.10475e-07	0.000121925	HMGCS2	13	44666154	44687907	+	2977	protein_coding	3-hydroxy-3-methylglutaryl-CoA synthase 2 [Source:HGNC Symbol;Acc:HGNC:5008] && sp|P22791|HMCS2_RAT Hydroxymethylglutaryl-CoA synthase, mitochondrial OS=Rattus norvegicus OX=10116 GN=Hmgcs2 PE=1 SV=2 && PF01154:Hydroxymethylglutaryl-coenzyme A synthase N terminal|PF08540:Hydroxymethylglutaryl-coenzyme A synthase C terminal	-
ENSOCUG00000005007	0	0	0	38.9479	7.05785	34.2239	0	26.7432	-7.1712	6.11054e-07	0.000121925	KCNE5	X	58022087	58022506	-	420	protein_coding	potassium voltage-gated channel subfamily E regulatory subunit 5 [Source:HGNC Symbol;Acc:HGNC:6241] && sp|Q9UJ90|KCNE5_HUMAN Potassium voltage-gated channel subfamily E regulatory beta subunit 5 OS=Homo sapiens OX=9606 GN=KCNE5 PE=1 SV=1 && -	-
ENSOCUG00000013726	132.427	81.0143	151.422	293.88	327.686	414.835	121.621	345.467	-1.50404	6.49731e-07	0.00012798	EFNB1	X	47426817	47492315	+	2214	protein_coding	ephrin B1 [Source:HGNC Symbol;Acc:HGNC:3226] && sp|P98172|EFNB1_HUMAN Ephrin-B1 OS=Homo sapiens OX=9606 GN=EFNB1 PE=1 SV=1 && PF00812:Ephrin	-
novel.320	1504.29	1020.57	1461.22	5109.26	2358.33	3423.42	1328.69	3630.34	-1.45013	6.81673e-07	0.000132572	-	14	146722531	146722962	+	432	-	- && sp|P10096|G3P_BOVIN Glyceraldehyde-3-phosphate dehydrogenase OS=Bos taurus OX=9913 GN=GAPDH PE=1 SV=4 && PF02800:Glyceraldehyde 3-phosphate dehydrogenase, C-terminal domain	-
novel.409	47.591	49.4503	37.8554	146.055	107.884	240.604	44.9656	164.848	-1.87492	6.95303e-07	0.000133533	-	16	38954481	38956835	+	2355	-	- && - && -	-
ENSOCUG00000024906	94.1474	43.1375	8.51747	2.65554	0	0	48.6008	0.885179	5.68125	7.20181e-07	0.000136603	ENSOCUG00000024906	X	53026336	53027715	+	846	protein_coding	- && sp|P50247|SAHH_MOUSE Adenosylhomocysteinase OS=Mus musculus OX=10090 GN=Ahcy PE=1 SV=3 && PF05221:S-adenosyl-L-homocysteine hydrolase|PF00670:S-adenosyl-L-homocysteine hydrolase, NAD binding domain	-
ENSOCUG00000011311	18.6226	61.0237	29.338	0	1.00826	0	36.3281	0.336088	6.69996	7.89352e-07	0.00014714	KLKB1	2	63652058	63678035	+	1891	protein_coding	kallikrein B1 [Source:HGNC Symbol;Acc:HGNC:6371] && sp|P03952|KLKB1_HUMAN Plasma kallikrein OS=Homo sapiens OX=9606 GN=KLKB1 PE=1 SV=1 && -	-
ENSOCUG00000003405	294.857	217.792	260.256	104.451	109.901	75.7073	257.635	96.6864	1.41277	7.94886e-07	0.00014714	MFSD6	7	130819839	130879787	+	3211	protein_coding	major facilitator superfamily domain containing 6 [Source:HGNC Symbol;Acc:HGNC:24711] && sp|Q6ZSS7|MFSD6_HUMAN Major facilitator superfamily domain-containing protein 6 OS=Homo sapiens OX=9606 GN=MFSD6 PE=1 SV=2 && PF12832:MFS_1 like family	-
ENSOCUG00000009086	37.2451	103.109	158.046	17.7036	19.157	7.25961	99.4669	14.7067	2.75388	8.09086e-07	0.000147986	KLB	2	28738478	28782783	+	5175	protein_coding	klotho beta [Source:HGNC Symbol;Acc:HGNC:15527] && sp|Q86Z14|KLOTB_HUMAN Beta-klotho OS=Homo sapiens OX=9606 GN=KLB PE=1 SV=1 && PF00232:Glycosyl hydrolase family 1	-
ENSOCUG00000016362	267.958	299.858	531.869	1059.56	737.041	1598.15	366.562	1131.58	-1.62541	1.05133e-06	0.000190032	ADAMTS1	14	156049436	156058247	-	4440	protein_coding	ADAM metallopeptidase with thrombospondin type 1 motif 1 [Source:HGNC Symbol;Acc:HGNC:217] && sp|Q9UHI8|ATS1_HUMAN A disintegrin and metalloproteinase with thrombospondin motifs 1 OS=Homo sapiens OX=9606 GN=ADAMTS1 PE=1 SV=4 && PF00090:Thrombospondin type 1 domain|PF05986:ADAM-TS Spacer 1|PF01562:Reprolysin family propeptide|PF01421:Reprolysin (M12B) family zinc metalloprotease|PF17771:ADAM cyste…	-
ENSOCUG00000014817	150.015	149.403	148.583	40.7182	60.4958	51.8543	149.334	51.0228	1.55237	1.06845e-06	0.000190881	ENSOCUG00000014817	GL018753	1671668	1680174	-	612	protein_coding	pyroglutamyl-peptidase I like [Source:HGNC Symbol;Acc:HGNC:27080] && sp|A6NFU8|PGPIL_HUMAN Pyroglutamyl-peptidase 1-like protein OS=Homo sapiens OX=9606 GN=PGPEP1L PE=2 SV=4 && -	-
ENSOCUG00000005474	2170.56	2498.82	2186.15	1167.55	628.148	1067.16	2285.18	954.287	1.25953	1.12529e-06	0.000198724	SGCB	2	37839792	37854855	-	1617	protein_coding	Oryctolagus cuniculus sarcoglycan beta (SGCB), mRNA. [Source:RefSeq mRNA;Acc:NM_001082356] && sp|Q28635|SGCB_RABIT Beta-sarcoglycan OS=Oryctolagus cuniculus OX=9986 GN=SGCB PE=1 SV=1 && -	-
novel.1105	253.474	325.109	275.398	541.73	643.272	1007.01	284.66	730.671	-1.35963	1.16263e-06	0.000202984	-	GL018706	786588	798150	+	10489	-	- && - && -	-
ENSOCUG00000010814	940.439	866.958	671.934	269.095	444.644	301.792	826.444	338.51	1.28813	1.22631e-06	0.000211697	ME1	12	70187418	70491804	-	1802	protein_coding	malic enzyme 1 [Source:HGNC Symbol;Acc:HGNC:6983] && sp|P48163|MAOX_HUMAN NADP-dependent malic enzyme OS=Homo sapiens OX=9606 GN=ME1 PE=1 SV=1 && PF03949:Malic enzyme, NAD binding domain|PF00390:Malic enzyme, N-terminal domain	-
ENSOCUG00000014852	45.5218	33.6683	58.6759	82.3217	472.876	185.639	45.9553	246.945	-2.42343	1.30174e-06	0.000222222	ENSOCUG00000014852	AAGW02083089	337	7844	-	2779	protein_coding	- && sp|Q3KNW1|SNAI3_HUMAN Zinc finger protein SNAI3 OS=Homo sapiens OX=9606 GN=SNAI3 PE=2 SV=1 && -	-
ENSOCUG00000010122	76.5594	45.2417	62.4615	206.247	194.595	147.266	61.4209	182.703	-1.57291	1.37906e-06	0.000232834	A1BG	GL018763	1342471	1354411	-	2523	protein_coding	alpha-1-B glycoprotein [Source:HGNC Symbol;Acc:HGNC:5] && sp|Q2KJF1|A1BG_BOVIN Alpha-1B-glycoprotein OS=Bos taurus OX=9913 GN=A1BG PE=1 SV=1 && PF13895:Immunoglobulin domain	-
ENSOCUG00000002470	220.367	304.067	331.235	565.63	897.355	647.142	285.223	703.376	-1.3015	1.40093e-06	0.000233955	KLF6	GL018707	3652610	3660096	-	1773	protein_coding	Kruppel like factor 6 [Source:HGNC Symbol;Acc:HGNC:2235] && sp|Q99612|KLF6_HUMAN Krueppel-like factor 6 OS=Homo sapiens OX=9606 GN=KLF6 PE=1 SV=3 && -	-
ENSOCUG00000029891	314917	293937	257415	80176.9	143530	145823	288756	123177	1.22913	1.65759e-06	0.00027384	ENSOCUG00000029891	8	32580475	32584701	+	1269	protein_coding	Oryctolagus cuniculus glyceraldehyde-3-phosphate dehydrogenase (GAPDH), mRNA. [Source:RefSeq mRNA;Acc:NM_001082253] && sp|P46406|G3P_RABIT Glyceraldehyde-3-phosphate dehydrogenase OS=Oryctolagus cuniculus OX=9986 GN=GAPDH PE=1 SV=3 && -	-
ENSOCUG00000001751	105.528	85.2228	141.011	354.072	214.76	388.908	110.587	319.247	-1.52803	1.69997e-06	0.000277855	RND3	7	89289071	89306798	-	1218	protein_coding	Rho family GTPase 3 [Source:HGNC Symbol;Acc:HGNC:671] && sp|P61587|RND3_HUMAN Rho-related GTP-binding protein RhoE OS=Homo sapiens OX=9606 GN=RND3 PE=1 SV=1 && PF00071:Ras family	-
novel.1148	71.3865	73.6493	82.3356	160.217	340.793	202.232	75.7905	234.414	-1.62747	1.74158e-06	0.00028166	-	GL018724	1355390	1356554	-	919	-	- && - && -	-
ENSOCUG00000010659	720.072	1268.87	680.451	391.249	216.777	343.276	889.799	317.101	1.48775	1.8094e-06	0.00028958	ADAM23	7	147263329	147464817	+	3813	protein_coding	ADAM metallopeptidase domain 23 [Source:HGNC Symbol;Acc:HGNC:202] && sp|O75077|ADA23_HUMAN Disintegrin and metalloproteinase domain-containing protein 23 OS=Homo sapiens OX=9606 GN=ADAM23 PE=1 SV=1 && PF01562:Reprolysin family propeptide|PF00200:Disintegrin|PF01421:Reprolysin (M12B) family zinc metalloprotease|PF08516:ADAM cysteine-rich	-
novel.633	216.229	134.673	184.545	343.45	539.421	470.837	178.482	451.236	-1.33719	2.38241e-06	0.000377355	-	20	3432175	3451605	-	19431	-	- && sp|O00370|LORF2_HUMAN LINE-1 retrotransposable element ORF2 protein OS=Homo sapiens OX=9606 PE=1 SV=1 && -	-
ENSOCUG00000025868	20.6917	47.346	43.5338	1.77036	5.04132	3.11126	37.1905	3.30765	3.50741	2.56445e-06	0.000402043	ENSOCUG00000025868	AAGW02082845	21	8069	+	5742	protein_coding	- && sp|P18506|GBRD_RAT Gamma-aminobutyric acid receptor subunit delta OS=Rattus norvegicus OX=10116 GN=Gabrd PE=1 SV=2 && -	-
ENSOCUG00000002065	327.964	641.801	407.892	972.812	1500.3	1072.35	459.219	1181.82	-1.36391	2.87056e-06	0.000445488	TCAF1	7	8265208	8294266	+	3245	protein_coding	TRPM8 channel associated factor 1 [Source:HGNC Symbol;Acc:HGNC:22201] && sp|Q5R8R3|TCAF1_PONAB TRPM8 channel-associated factor 1 OS=Pongo abelii OX=9601 GN=TCAF1 PE=2 SV=2 && PF17291:N-terminal domain of M60-like peptidases|PF13402:Peptidase M60, enhancin and enhancin-like	-
ENSOCUG00000011610	1034.59	841.707	1532.2	1943.85	3070.16	4279.02	1136.16	3097.68	-1.44668	3.32965e-06	0.000511568	VEGFA	12	33200062	33213632	+	4502	protein_coding	vascular endothelial growth factor A [Source:HGNC Symbol;Acc:HGNC:12680] && sp|Q9MYV3|VEGFA_CANLF Vascular endothelial growth factor A OS=Canis lupus familiaris OX=9615 GN=VEGFA PE=1 SV=1 && PF00341:PDGF/VEGF domain|PF14554:VEGF heparin-binding domain	-
ENSOCUG00000032589	100.355	77.8579	109.781	203.591	237.95	288.31	95.9978	243.284	-1.33942	3.67169e-06	0.000558534	ENSOCUG00000032589	2	157618766	157652006	+	1756	lncRNA	- && - && -	-
ENSOCUG00000000374	142.773	166.237	264.042	81.4365	43.3553	52.8914	191.017	59.2278	1.68642	3.97614e-06	0.000598916	ADAMTS15	1	86181945	86204197	-	2853	protein_coding	ADAM metallopeptidase with thrombospondin type 1 motif 15 [Source:HGNC Symbol;Acc:HGNC:16305] && sp|Q8TE58|ATS15_HUMAN A disintegrin and metalloproteinase with thrombospondin motifs 15 OS=Homo sapiens OX=9606 GN=ADAMTS15 PE=2 SV=1 && PF17771:ADAM cysteine-rich domain|PF00090:Thrombospondin type 1 domain|PF01421:Reprolysin (M12B) family zinc metalloprotease|PF05986:ADAM-TS Spacer 1|PF01562:Reproly…	-
ENSOCUG00000027228	555.573	237.782	321.771	893.146	1045.57	971.75	371.709	970.155	-1.38408	4.18657e-06	0.00062449	SMTNL1	1	190626868	190633253	+	1382	protein_coding	smoothelin like 1 [Source:HGNC Symbol;Acc:HGNC:32394] && sp|A8MU46|SMTL1_HUMAN Smoothelin-like protein 1 OS=Homo sapiens OX=9606 GN=SMTNL1 PE=1 SV=2 && PF00307:Calponin homology (CH) domain	-
ENSOCUG00000005027	94.1474	91.5356	105.995	290.339	180.479	269.643	97.2261	246.82	-1.344	4.88331e-06	0.000721415	PNP	17	40930289	40937738	+	988	protein_coding	purine nucleoside phosphorylase [Source:HGNC Symbol;Acc:HGNC:7892] && sp|P00491|PNPH_HUMAN Purine nucleoside phosphorylase OS=Homo sapiens OX=9606 GN=PNP PE=1 SV=2 && PF01048:Phosphorylase superfamily	-
ENSOCUG00000009032	370.382	442.948	336.913	664.77	852.991	901.228	383.414	806.33	-1.0725	5.04033e-06	0.00073752	CA14	13	41781613	41786635	-	1014	protein_coding	carbonic anhydrase 14 [Source:HGNC Symbol;Acc:HGNC:1372] && sp|Q9ULX7|CAH14_HUMAN Carbonic anhydrase 14 OS=Homo sapiens OX=9606 GN=CA14 PE=1 SV=1 && PF00194:Eukaryotic-type carbonic anhydrase	-
ENSOCUG00000028024	25.8647	52.6067	17.0349	0	3.02479	0	31.8354	1.00826	5.01592	5.21773e-06	0.000756275	ENSOCUG00000028024	3	32505854	32510754	+	1449	protein_coding	- && sp|Q60766|IRGM1_MOUSE Immunity-related GTPase family M protein 1 OS=Mus musculus OX=10090 GN=Irgm1 PE=1 SV=1 && PF05049:Interferon-inducible GTPase (IIGP)	-
ENSOCUG00000009722	1018.03	1275.19	1238.82	562.089	518.248	679.292	1177.35	586.543	1.00549	5.32538e-06	0.000764664	AHCYL1	13	54136450	54175653	-	1913	protein_coding	adenosylhomocysteinase like 1 [Source:HGNC Symbol;Acc:HGNC:344] && sp|O43865|SAHH2_HUMAN S-adenosylhomocysteine hydrolase-like protein 1 OS=Homo sapiens OX=9606 GN=AHCYL1 PE=1 SV=2 && PF00670:S-adenosyl-L-homocysteine hydrolase, NAD binding domain|PF05221:S-adenosyl-L-homocysteine hydrolase	-
novel.31	28.9684	50.5024	62.4615	0	9.07438	5.18543	47.3108	4.75327	3.34379	5.58492e-06	0.000794506	-	1	152883734	153003568	+	1581	-	- && - && -	-
ENSOCUG00000034125	365.209	252.512	563.1	716.995	1153.45	1507.92	393.607	1126.12	-1.51558	5.63779e-06	0.00079467	ENSOCUG00000034125	12	33213645	33227117	-	495	lncRNA	- && - && -	-
ENSOCUG00000016556	4.13835	6.3128	16.0886	56.6515	52.4297	52.8914	8.84657	53.9909	-2.59509	5.89765e-06	0.000823741	GPRC5A	8	26842233	26846725	-	1911	protein_coding	G protein-coupled receptor class C group 5 member A [Source:HGNC Symbol;Acc:HGNC:9836] && sp|Q8BHL4|RAI3_MOUSE Retinoic acid-induced protein 3 OS=Mus musculus OX=10090 GN=Gprc5a PE=1 SV=1 && PF00003:7 transmembrane sweet-taste receptor of 3 GCPR	-
ENSOCUG00000000249	1670.86	1195.22	1391.19	716.995	584.793	778.852	1419.09	693.547	1.0329	6.5361e-06	0.00090469	SMARCD3	13	12644708	12684490	-	4371	protein_coding	SWI/SNF related, matrix associated, actin dependent regulator of chromatin, subfamily d, member 3 [Source:HGNC Symbol;Acc:HGNC:11108] && sp|Q6STE5|SMRD3_HUMAN SWI/SNF-related matrix-associated actin-dependent regulator of chromatin subfamily D member 3 OS=Homo sapiens OX=9606 GN=SMARCD3 PE=1 SV=1 && -	-
ENSOCUG00000000197	303.134	394.55	236.596	436.393	1940.91	957.231	311.427	1111.51	-1.83563	7.0919e-06	0.000972857	HK2	2	111595446	111721018	-	3621	protein_coding	hexokinase 2 [Source:HGNC Symbol;Acc:HGNC:4923] && sp|Q1W674|HXK2_PIG Hexokinase-2 OS=Sus scrofa OX=9823 GN=HK2 PE=2 SV=1 && PF00349:Hexokinase|PF03727:Hexokinase	-
ENSOCUG00000024967	364.174	175.706	379.501	752.402	650.33	1060.94	306.46	821.224	-1.42131	7.36116e-06	0.000998785	ID1	4	7598254	7599318	-	866	protein_coding	inhibitor of DNA binding 1, HLH protein [Source:HGNC Symbol;Acc:HGNC:5360] && sp|P41134|ID1_HUMAN DNA-binding protein inhibitor ID-1 OS=Homo sapiens OX=9606 GN=ID1 PE=1 SV=3 && PF00010:Helix-loop-helix DNA-binding domain	-
ENSOCUG00000027827	71.3865	69.4408	82.3356	208.902	152.248	200.158	74.3876	187.103	-1.33022	7.41093e-06	0.000998785	ENSOCUG00000027827	19	12273333	12277627	-	684	protein_coding	- && sp|Q9H2A7|CXL16_HUMAN C-X-C motif chemokine 16 OS=Homo sapiens OX=9606 GN=CXCL16 PE=2 SV=4 && -	-
novel.1662	54.8331	45.2417	218.615	794.891	1070.78	1098.27	106.23	987.981	-3.21601	7.50532e-06	0.00100271	-	X	18193997	18195591	+	1595	-	- && sp|Q13772|NCOA4_HUMAN Nuclear receptor coactivator 4 OS=Homo sapiens OX=9606 GN=NCOA4 PE=1 SV=1 && -	-
ENSOCUG00000017507	171.741	97.8484	121.137	19.4739	55.4545	15.5563	130.242	30.1616	2.11317	7.79428e-06	0.00103234	PAX3	7	163602484	163704975	-	1518	protein_coding	paired box 3 [Source:HGNC Symbol;Acc:HGNC:8617] && sp|P23760|PAX3_HUMAN Paired box protein Pax-3 OS=Homo sapiens OX=9606 GN=PAX3 PE=1 SV=2 && PF00046:Homeodomain|PF12360:Paired box protein 7|PF00292:'Paired box' domain	-
ENSOCUG00000009882	53.7985	59.9716	73.8181	155.792	158.297	165.934	62.5294	160.008	-1.35352	8.07419e-06	0.00106027	NCAPH	2	94957140	94995053	-	3965	protein_coding	non-SMC condensin I complex subunit H [Source:HGNC Symbol;Acc:HGNC:1112] && sp|Q15003|CND2_HUMAN Condensin complex subunit 2 OS=Homo sapiens OX=9606 GN=NCAPH PE=1 SV=3 && PF05786:Condensin complex subunit 2	-
ENSOCUG00000011685	138.635	174.654	146.69	389.479	287.355	343.276	153.326	340.037	-1.15002	8.2627e-06	0.00107583	ENSOCUG00000011685	13	31408276	31421368	-	1511	protein_coding	- && sp|Q60513|FCGR2_CAVPO Low affinity immunoglobulin gamma Fc region receptor II OS=Cavia porcellus OX=10141 GN=FCGR2 PE=2 SV=1 && PF13895:Immunoglobulin domain	-
ENSOCUG00000022517	10.3459	38.9289	18.9277	126.581	77.6363	92.3007	22.7342	98.8392	-2.12458	9.17472e-06	0.00118454	ENSOCUG00000022517	GL019254	33382	60340	-	3553	protein_coding	- && sp|Q5TAG4|NBPFC_HUMAN Neuroblastoma breakpoint family member 12 OS=Homo sapiens OX=9606 GN=NBPF12 PE=2 SV=3 && -	-
ENSOCUG00000002148	4139.38	5738.34	4629.72	2260.75	2785.83	2478.64	4835.81	2508.41	0.947034	9.49098e-06	0.00121516	OSBP	1	192371391	192413192	-	3823	protein_coding	Oryctolagus cuniculus oxysterol binding protein (OSBP), mRNA. [Source:RefSeq mRNA;Acc:NM_001082233] && sp|P16258|OSBP1_RABIT Oxysterol-binding protein 1 OS=Oryctolagus cuniculus OX=9986 GN=OSBP PE=1 SV=1 && PF01237:Oxysterol-binding protein	-
ENSOCUG00000010633	23.7955	42.0853	35.0163	107.992	142.165	84.004	33.6324	111.387	-1.72788	1.01047e-05	0.00128305	HMOX1	4	86061604	86066620	-	1011	protein_coding	heme oxygenase 1 [Source:HGNC Symbol;Acc:HGNC:5013] && sp|Q5R7E3|HMOX1_PONAB Heme oxygenase 1 OS=Pongo abelii OX=9601 GN=HMOX1 PE=2 SV=1 && PF01126:Heme oxygenase	-
ENSOCUG00000032047	0	0	0	20.3591	7.05785	24.8901	0	17.4357	-6.55273	1.07669e-05	0.00135592	ENSOCUG00000032047	GL018862	537693	591298	-	1627	lncRNA	- && sp|O95996|APCL_HUMAN Adenomatous polyposis coli protein 2 OS=Homo sapiens OX=9606 GN=APC2 PE=1 SV=1 && -	-
ENSOCUG00000015532	1359.45	1434.06	1178.25	654.148	793.504	630.549	1323.92	692.733	0.934407	1.13701e-05	0.00142025	CACHD1	13	101738310	101975482	-	4668	protein_coding	cache domain containing 1 [Source:HGNC Symbol;Acc:HGNC:29314] && sp|Q5VU97|CAHD1_HUMAN VWFA and cache domain-containing protein 1 OS=Homo sapiens OX=9606 GN=CACHD1 PE=2 SV=2 && PF08399:VWA N-terminal	-
ENSOCUG00000033474	19.6571	17.8863	11.3566	34.522	129.058	84.004	16.3	82.5279	-2.34135	1.23435e-05	0.00152015	ENSOCUG00000033474	12	12732846	12733001	-	156	protein_coding	- && sp|Q3T051|RL39_BOVIN 60S ribosomal protein L39 OS=Bos taurus OX=9913 GN=RPL39 PE=3 SV=3 && -	-
ENSOCUG00000008872	1390.48	1423.54	1610.75	801.972	724.942	870.116	1474.92	799.01	0.884494	1.23678e-05	0.00152015	AARS1	5	29194437	29213796	+	2862	protein_coding	alanyl-tRNA synthetase 1 [Source:HGNC Symbol;Acc:HGNC:20] && sp|Q8BGQ7|SYAC_MOUSE Alanine--tRNA ligase, cytoplasmic OS=Mus musculus OX=10090 GN=Aars1 PE=1 SV=1 && PF07973:Threonyl and Alanyl tRNA synthetase second additional domain|PF02272:DHHA1 domain|PF01411:tRNA synthetases class II (A)	-
ENSOCUG00000004165	68.2827	63.128	66.247	134.547	379.107	152.452	65.8859	222.035	-1.7519	1.28377e-05	0.00156535	IRF1	3	15531526	15536131	-	1103	protein_coding	Oryctolagus cuniculus interferon regulatory factor 1 (IRF1), mRNA. [Source:RefSeq mRNA;Acc:NM_001171347] && sp|P10914|IRF1_HUMAN Interferon regulatory factor 1 OS=Homo sapiens OX=9606 GN=IRF1 PE=1 SV=2 && PF00605:Interferon regulatory factor transcription factor	-
ENSOCUG00000031439	3.10376	52.6067	8.51747	0	0	0	21.4093	0	6.89789	1.31191e-05	0.00156535	ENSOCUG00000031439	2	20065915	20100132	-	1169	lncRNA	- && - && -	-
ENSOCUG00000021110	277.269	396.654	324.61	80.5513	184.512	91.2636	332.845	118.776	1.48806	1.31825e-05	0.00156535	UBE3D	12	69853002	70035440	-	4742	protein_coding	ubiquitin protein ligase E3D [Source:HGNC Symbol;Acc:HGNC:21381] && sp|Q5RFG8|UBE3D_PONAB E3 ubiquitin-protein ligase E3D OS=Pongo abelii OX=9601 GN=UBE3D PE=2 SV=1 && PF09814:HECT-like Ubiquitin-conjugating enzyme (E2)-binding	-
ENSOCUG00000006603	1453.59	1148.93	1147.02	565.63	724.942	637.808	1249.85	642.793	0.959569	1.32328e-05	0.00156535	ENSOCUG00000006603	GL018845	442224	476235	+	4097	protein_coding	- && sp|Q29RM1|TPC_BOVIN Mitochondrial thiamine pyrophosphate carrier OS=Bos taurus OX=9913 GN=SLC25A19 PE=2 SV=1 && -	-
ENSOCUG00000001224	22.7609	18.9384	21.7669	82.3217	54.4463	97.4862	21.1554	78.0847	-1.88334	1.32779e-05	0.00156535	ENSOCUG00000001224	1	19156405	19163362	+	1854	protein_coding	- && sp|Q9Z1X0|CCL27_MOUSE C-C motif chemokine 27 OS=Mus musculus OX=10090 GN=Ccl27 PE=2 SV=2 && -	-
ENSOCUG00000029634	398.316	14.7299	249.846	5.31108	8.06611	7.25961	220.964	6.87893	5.00759	1.33468e-05	0.00156535	ALOXE3	19	11126276	11149810	+	2718	protein_coding	arachidonate lipoxygenase 3 [Source:HGNC Symbol;Acc:HGNC:13743] && sp|Q9BYJ1|LOXE3_HUMAN Hydroperoxide isomerase ALOXE3 OS=Homo sapiens OX=9606 GN=ALOXE3 PE=1 SV=1 && PF00305:Lipoxygenase|PF01477:PLAT/LH2 domain	-
ENSOCUG00000007622	296.926	290.389	252.685	478.882	692.677	564.175	280	578.578	-1.04704	1.40783e-05	0.00163863	ADGRG1	5	13688550	13736375	+	3551	protein_coding	adhesion G protein-coupled receptor G1 [Source:HGNC Symbol;Acc:HGNC:4512] && sp|Q50DM6|AGRG1_GORGO Adhesion G-protein coupled receptor G1 OS=Gorilla gorilla gorilla OX=9595 GN=ADGRG1 PE=3 SV=1 && PF18587:PTX/LNS-Like (PLL) domain|PF01825:GPCR proteolysis site, GPS, motif|PF18619:GPCR-Autoproteolysis-INducing (GAIN) subdomain A|PF00002:7 transmembrane receptor (Secretin family)	-
ENSOCUG00000017120	40.3489	13.6777	35.9627	37.1775	8820.29	1330.58	29.9964	3396.02	-6.82265	1.43629e-05	0.00165918	PDK4	10	33584313	33596086	+	2239	protein_coding	pyruvate dehydrogenase kinase 4 [Source:HGNC Symbol;Acc:HGNC:8812] && sp|Q16654|PDK4_HUMAN [Pyruvate dehydrogenase (acetyl-transferring)] kinase isozyme 4, mitochondrial OS=Homo sapiens OX=9606 GN=PDK4 PE=1 SV=1 && PF10436:Mitochondrial branched-chain alpha-ketoacid dehydrogenase kinase|PF02518:Histidine kinase-, DNA gyrase B-, and HSP90-like ATPase	-
ENSOCUG00000023327	1874.67	1464.57	1227.46	249.621	49.4049	271.717	1522.23	190.247	3.00003	1.46543e-05	0.00168021	ENSOCUG00000023327	2	1527642	1527797	+	156	protein_coding	- && sp|Q3T051|RL39_BOVIN 60S ribosomal protein L39 OS=Bos taurus OX=9913 GN=RPL39 PE=3 SV=3 && -	-
ENSOCUG00000000725	19.6571	44.1896	65.3006	4.4259	8.06611	0	43.0491	4.164	3.36394	1.59313e-05	0.0018131	MC5R	9	48336915	48338153	-	1239	protein_coding	melanocortin 5 receptor [Source:HGNC Symbol;Acc:HGNC:6933] && sp|Q9TT23|MC5R_PANTR Melanocortin receptor 5 OS=Pan troglodytes OX=9598 GN=MC5R PE=3 SV=1 && PF00001:7 transmembrane receptor (rhodopsin family)	-
ENSOCUG00000012176	23.7955	45.2417	35.0163	205.362	48.3967	205.343	34.6845	153.034	-2.14242	1.65756e-05	0.00186316	UBE2C	GL018725	825535	828956	+	562	protein_coding	ubiquitin conjugating enzyme E2 C [Source:HGNC Symbol;Acc:HGNC:15937] && sp|Q32PA5|UBE2C_BOVIN Ubiquitin-conjugating enzyme E2 C OS=Bos taurus OX=9913 GN=UBE2C PE=2 SV=1 && PF00179:Ubiquitin-conjugating enzyme	-
ENSOCUG00000005904	70.3519	67.3365	133.44	216.869	202.661	416.909	90.3763	278.813	-1.62222	1.66137e-05	0.00186316	ENSOCUG00000005904	1	5666137	5669267	+	438	protein_coding	- && sp|O43474|KLF4_HUMAN Krueppel-like factor 4 OS=Homo sapiens OX=9606 GN=KLF4 PE=1 SV=3 && PF00096:Zinc finger, C2H2 type	-
novel.1429	8.27669	14.7299	0.946386	39.8331	46.3801	87.1153	7.98431	57.7762	-2.86876	1.68272e-05	0.00187343	-	GL019029	124073	124999	-	927	-	- && - && -	-
ENSOCUG00000030177	13.4496	14.7299	3.78554	32.7516	61.5041	93.3378	10.655	62.5312	-2.56031	1.79456e-05	0.00198357	ENSOCUG00000030177	GL019044	129613	131121	-	1023	lncRNA	- && - && -	-
ENSOCUG00000006775	80.6977	61.0237	146.69	3.54072	33.2727	10.3709	96.1371	15.7281	2.62191	1.8178e-05	0.00199491	ENSOCUG00000006775	8	31684687	32040553	-	2873	protein_coding	anoctamin 2 [Source:HGNC Symbol;Acc:HGNC:1183] && sp|Q8CFW1|ANO2_MOUSE Anoctamin-2 OS=Mus musculus OX=10090 GN=Ano2 PE=1 SV=2 && PF04547:Calcium-activated chloride channel|PF16178:Dimerisation domain of Ca+-activated chloride-channel, anoctamin	-
ENSOCUG00000001497	24.8301	47.346	94.6386	7.96661	6.04958	12.445	55.6049	8.82041	2.66266	1.90382e-05	0.00207449	FABP7	12	111895737	111914890	+	1005	protein_coding	fatty acid binding protein 7 [Source:HGNC Symbol;Acc:HGNC:3562] && sp|Q09139|FABP7_BOVIN Fatty acid-binding protein, brain OS=Bos taurus OX=9913 GN=FABP7 PE=1 SV=2 && PF00061:Lipocalin / cytosolic fatty-acid binding protein family	-
ENSOCUG00000002381	10.3459	38.9289	38.8018	124.81	96.7933	114.08	29.3589	111.894	-1.92837	2.10623e-05	0.00227888	ENSOCUG00000002381	16	66833454	66859201	+	5253	protein_coding	- && sp|D3K0R6|AT2B4_BOVIN Plasma membrane calcium-transporting ATPase 4 OS=Bos taurus OX=9913 GN=ATP2B4 PE=1 SV=2 && PF00689:Cation transporting ATPase, C-terminus|PF00702:haloacid dehalogenase-like hydrolase	-
ENSOCUG00000000557	8.27669	6.3128	9.46386	19.4739	118.975	40.4464	8.01778	59.6318	-2.88962	2.18093e-05	0.002336	NLRC5	5	13251750	13299620	+	5869	protein_coding	NLR family CARD domain containing 5 [Source:HGNC Symbol;Acc:HGNC:29933] && sp|Q86WI3|NLRC5_HUMAN Protein NLRC5 OS=Homo sapiens OX=9606 GN=NLRC5 PE=1 SV=3 && PF18461:Atypical caspase recruitment domain|PF17776:NLRC4 helical domain HD2|PF05729:NACHT domain	-
ENSOCUG00000002119	55.8677	95.7441	119.245	331.942	276.264	169.045	90.2855	259.084	-1.52027	2.18943e-05	0.002336	ENSOCUG00000002119	12	122918593	123017172	-	5559	protein_coding	- && sp|O95498|VNN2_HUMAN Vascular non-inflammatory molecule 2 OS=Homo sapiens OX=9606 GN=VNN2 PE=1 SV=3 && PF00795:Carbon-nitrogen hydrolase	-
ENSOCUG00000021983	1.03459	1.05213	7.57109	41.6034	18.1488	49.7802	3.21927	36.5108	-3.47295	2.26235e-05	0.00237018	ENSOCUG00000021983	17	72033359	72033775	-	417	protein_coding	- && sp|Q9NPJ4|PNRC2_HUMAN Proline-rich nuclear receptor coactivator 2 OS=Homo sapiens OX=9606 GN=PNRC2 PE=1 SV=1 && PF15365:Proline-rich nuclear receptor coactivator motif	-
ENSOCUG00000017566	1.03459	21.0427	3.78554	48.6849	116.959	46.6689	8.62093	70.7708	-3.04656	2.26274e-05	0.00237018	ARNT2	GL018737	2129260	2318552	-	2790	protein_coding	aryl hydrocarbon receptor nuclear translocator 2 [Source:HGNC Symbol;Acc:HGNC:16876] && sp|Q61324|ARNT2_MOUSE Aryl hydrocarbon receptor nuclear translocator 2 OS=Mus musculus OX=10090 GN=Arnt2 PE=1 SV=2 && -	-
ENSOCUG00000034927	5.17293	5.26067	9.46386	67.2736	14.1157	71.559	6.63249	50.9828	-2.93604	2.26775e-05	0.00237018	ENSOCUG00000034927	19	23731287	23733738	+	820	protein_coding	- && sp|P28291|CCL2_BOVIN C-C motif chemokine 2 OS=Bos taurus OX=9913 GN=CCL2 PE=3 SV=1 && -	-
novel.253	75.5248	67.3365	82.3356	18.5888	22.1818	26.9643	75.0656	22.5783	1.73816	2.36033e-05	0.00245027	-	13	46626850	46631056	-	3433	-	- && - && -	-
ENSOCUG00000037784	40.3489	27.3555	31.2307	69.044	302.479	81.9299	32.9784	151.151	-2.19558	2.39439e-05	0.00246896	ENSOCUG00000037784	AAGW02081745	6867	13237	+	1044	lncRNA	- && - && -	-
novel.730	8.27669	29.4597	9.46386	0	0	0	15.7334	0	6.45347	2.43797e-05	0.00249713	-	4	40564325	40568996	+	253	-	- && - && -	-
ENSOCUG00000002384	91.0436	114.683	129.655	39.8331	14.1157	41.4835	111.794	31.8107	1.81133	2.46527e-05	0.00250234	NPAS2	2	91349239	91534066	-	3478	protein_coding	neuronal PAS domain protein 2 [Source:HGNC Symbol;Acc:HGNC:7895] && sp|Q99743|NPAS2_HUMAN Neuronal PAS domain-containing protein 2 OS=Homo sapiens OX=9606 GN=NPAS2 PE=1 SV=3 && PF14598:PAS domain|PF00989:PAS fold	-
ENSOCUG00000004163	155.188	126.256	95.585	167.299	872.148	367.129	125.676	468.859	-1.89946	2.48984e-05	0.00250234	SLC25A33	13	140619120	140644329	-	909	protein_coding	solute carrier family 25 member 33 [Source:HGNC Symbol;Acc:HGNC:29681] && sp|Q9BSK2|S2533_HUMAN Solute carrier family 25 member 33 OS=Homo sapiens OX=9606 GN=SLC25A33 PE=1 SV=1 && PF00153:Mitochondrial carrier protein	-
novel.1440	20.6917	39.9811	5.67832	86.7476	91.752	130.673	22.117	103.058	-2.22753	2.49192e-05	0.00250234	-	GL019044	131527	133635	+	2109	-	- && - && -	-
ENSOCUG00000035539	2030.89	1487.72	1195.29	306.272	931.636	407.575	1571.3	548.494	1.51877	2.99756e-05	0.00299055	ENSOCUG00000035539	12	145311760	145312158	-	369	pseudogene	- && sp|Q76I81|RS12_BOVIN 40S ribosomal protein S12 OS=Bos taurus OX=9913 GN=RPS12 PE=2 SV=1 && -	-
novel.1240	24.8301	25.2512	24.606	69.9292	93.7685	72.5961	24.8958	78.7646	-1.66113	3.21833e-05	0.0031901	-	GL018777	627463	633478	-	6016	-	- && - && -	-
novel.1319	45.5218	43.1375	49.2121	123.04	112.926	117.191	45.9571	117.719	-1.3564	3.2415e-05	0.00319246	-	GL018855	110585	112215	+	1437	-	- && - && -	-
ENSOCUG00000012562	130.358	133.621	158.993	56.6515	47.3884	65.3365	140.991	56.4588	1.32138	3.27672e-05	0.00320659	WDCP	2	173182236	173190018	-	3047	protein_coding	WD repeat and coiled coil containing [Source:HGNC Symbol;Acc:HGNC:26157] && sp|Q9H6R7|WDCP_HUMAN WD repeat and coiled-coil-containing protein OS=Homo sapiens OX=9606 GN=WDCP PE=1 SV=1 && PF15390:WD repeat and coiled-coil-containing protein family	-
ENSOCUG00000010136	372.451	224.104	563.1	1194.99	519.256	2278.48	386.552	1330.91	-1.78315	3.37249e-05	0.00327943	LMCD1	GL018703	336446	376075	-	1402	protein_coding	LIM and cysteine rich domains 1 [Source:HGNC Symbol;Acc:HGNC:6633] && sp|Q5PXT2|LMCD1_PIG LIM and cysteine-rich domains protein 1 OS=Sus scrofa OX=9823 GN=LMCD1 PE=2 SV=1 && PF00412:LIM domain|PF06297:PET Domain	-
ENSOCUG00000008956	215.194	191.488	160.886	69.9292	99.8181	57.0398	189.189	75.5957	1.32316	3.39553e-05	0.00328107	PCTP	19	32194451	32222122	-	1809	protein_coding	phosphatidylcholine transfer protein [Source:HGNC Symbol;Acc:HGNC:8752] && sp|Q9UKL6|PPCT_HUMAN Phosphatidylcholine transfer protein OS=Homo sapiens OX=9606 GN=PCTP PE=1 SV=1 && PF01852:START domain	-
ENSOCUG00000025947	457.287	577.621	619.883	289.454	284.33	281.051	551.597	284.945	0.953065	3.54754e-05	0.00340653	ENSOCUG00000025947	4	56733920	56735249	-	687	protein_coding	- && sp|Q61990|PCBP2_MOUSE Poly(rC)-binding protein 2 OS=Mus musculus OX=10090 GN=Pcbp2 PE=1 SV=1 && PF00013:KH domain	-
ENSOCUG00000000737	26.8992	10.5213	135.333	399.216	1583.98	4170.13	57.5846	2051.11	-5.15357	3.8998e-05	0.00372152	NR4A3	1	13354231	13389457	-	3381	protein_coding	nuclear receptor subfamily 4 group A member 3 [Source:HGNC Symbol;Acc:HGNC:7982] && sp|P51179|NR4A3_RAT Nuclear receptor subfamily 4 group A member 3 OS=Rattus norvegicus OX=10116 GN=Nr4a3 PE=1 SV=1 && PF00104:Ligand-binding domain of nuclear hormone receptor|PF00105:Zinc finger, C4 type (two domains)	-
ENSOCUG00000032380	6.20752	5.26067	13.2494	92.0586	6.04958	128.599	8.2392	75.569	-3.1902	4.1395e-05	0.00389745	ENSOCUG00000032380	16	60436929	60475220	-	2201	lncRNA	- && - && -	-
ENSOCUG00000003384	4870.83	2760.8	3797.85	1814.62	1939.9	816.187	3809.83	1523.57	1.32212	4.15128e-05	0.00389745	PRKAG3	7	160092580	160098846	-	1577	protein_coding	protein kinase AMP-activated non-catalytic subunit gamma 3 [Source:HGNC Symbol;Acc:HGNC:9387] && sp|Q8BGM7|AAKG3_MOUSE 5'-AMP-activated protein kinase subunit gamma-3 OS=Mus musculus OX=10090 GN=Prkag3 PE=1 SV=1 && PF00571:CBS domain	-
novel.550	741.798	331.422	660.577	144.284	314.578	108.894	577.933	189.252	1.61113	4.16944e-05	0.00389745	-	2	16309330	16319943	+	5603	-	- && - && -	-
ENSOCUG00000027740	15.5188	6.3128	5.67832	51.3404	31.2562	66.3736	9.16997	49.6567	-2.44178	4.18562e-05	0.00389745	ENSOCUG00000027740	GL019251	37507	68552	-	3635	protein_coding	- && sp|Q5TAG4|NBPFC_HUMAN Neuroblastoma breakpoint family member 12 OS=Homo sapiens OX=9606 GN=NBPF12 PE=2 SV=3 && -	-
ENSOCUG00000031880	9.31128	2.10427	28.3916	77.0106	330.711	1101.39	13.269	503.036	-5.24098	4.23868e-05	0.00392307	ENSOCUG00000031880	1	13297808	13352744	+	1467	lncRNA	- && - && -	-
ENSOCUG00000026122	47.591	37.8768	47.3193	137.203	93.7685	124.45	44.2624	118.474	-1.42035	4.30098e-05	0.00395691	ENSOCUG00000026122	4	73185240	73186517	+	1182	pseudogene	- && sp|Q15427|SF3B4_HUMAN Splicing factor 3B subunit 4 OS=Homo sapiens OX=9606 GN=SF3B4 PE=1 SV=1 && PF00076:RNA recognition motif. (a.k.a. RRM, RBD, or RNP domain)	-
ENSOCUG00000007130	759.386	780.683	670.041	845.346	3390.79	2095.95	736.704	2110.7	-1.51845	4.33798e-05	0.00396719	SLC25A25	GL018847	466394	517137	-	2722	protein_coding	solute carrier family 25 member 25 [Source:HGNC Symbol;Acc:HGNC:20663] && sp|Q0V7M4|SCMC2_BOVIN Calcium-binding mitochondrial carrier protein SCaMC-2 OS=Bos taurus OX=9913 GN=SLC25A25 PE=2 SV=1 && PF13499:EF-hand domain pair|PF00153:Mitochondrial carrier protein	-
ENSOCUG00000006228	153.119	96.7963	143.851	49.57	36.2975	58.0769	131.255	47.9815	1.45257	4.67521e-05	0.0042424	SUSD4	16	49770353	49902667	+	1527	protein_coding	sushi domain containing 4 [Source:HGNC Symbol;Acc:HGNC:25470] && sp|Q8BH32|SUSD4_MOUSE Sushi domain-containing protein 4 OS=Mus musculus OX=10090 GN=Susd4 PE=2 SV=1 && -	-
ENSOCUG00000015642	238.989	212.531	307.575	385.938	1614.23	511.284	253.032	837.151	-1.7256	4.72059e-05	0.0042424	NFKBIA	17	55106578	55109740	-	1517	protein_coding	NFKB inhibitor alpha [Source:HGNC Symbol;Acc:HGNC:7797] && sp|P25963|IKBA_HUMAN NF-kappa-B inhibitor alpha OS=Homo sapiens OX=9606 GN=NFKBIA PE=1 SV=1 && PF00023:Ankyrin repeat|PF12796:Ankyrin repeats (3 copies)	-
ENSOCUG00000017653	64.1444	107.318	88.9603	185.002	245.008	190.824	86.8074	206.945	-1.25311	4.72176e-05	0.0042424	CBS	GL019508	12976	24457	+	2255	protein_coding	cystathionine beta-synthase [Source:HGNC Symbol;Acc:HGNC:1550] && sp|Q9N0V7|CBS_RABIT Cystathionine beta-synthase OS=Oryctolagus cuniculus OX=9986 GN=CBS PE=2 SV=3 && PF00291:Pyridoxal-phosphate dependent enzyme|PF00571:CBS domain	-
ENSOCUG00000012063	834.911	683.887	717.361	1275.54	2655.77	1272.51	745.386	1734.61	-1.21846	4.76973e-05	0.00426059	JUP	19	42674772	42688154	-	2603	protein_coding	junction plakoglobin [Source:HGNC Symbol;Acc:HGNC:6207] && sp|Q8WNW3|PLAK_PIG Junction plakoglobin OS=Sus scrofa OX=9823 GN=Jup PE=2 SV=1 && PF00514:Armadillo/beta-catenin-like repeat	-
ENSOCUG00000027420	26336.4	22028.5	22183.3	33514.7	56066.5	47216.5	23516.1	45599.2	-0.955355	4.93745e-05	0.00438491	ENSOCUG00000027420	14	117264346	117266256	-	1032	pseudogene	- && sp|A3FKF7|G3P_MUSPF Glyceraldehyde-3-phosphate dehydrogenase OS=Mustela putorius furo OX=9669 GN=GAPDH PE=2 SV=1 && PF02800:Glyceraldehyde 3-phosphate dehydrogenase, C-terminal domain	-
ENSOCUG00000024271	29136	30929.6	29667.3	13066.1	20315.5	14807.5	29911	16063.1	0.896945	5.11674e-05	0.00451802	PHKA1	X	51317530	51437761	-	4628	protein_coding	Oryctolagus cuniculus phosphorylase kinase regulatory subunit alpha 1 (PHKA1), mRNA. [Source:RefSeq mRNA;Acc:NM_001165917] && sp|P18688|KPB1_RABIT Phosphorylase b kinase regulatory subunit alpha, skeletal muscle isoform OS=Oryctolagus cuniculus OX=9986 GN=PHKA1 PE=1 SV=1 && PF00723:Glycosyl hydrolases family 15	-
ENSOCUG00000006266	15.5188	8.41707	4.73193	38.9479	52.4297	50.8173	9.55593	47.3983	-2.31694	5.24433e-05	0.00459745	MAFF	4	84831220	84840119	-	1307	protein_coding	MAF bZIP transcription factor F [Source:HGNC Symbol;Acc:HGNC:6780] && sp|O54791|MAFF_MOUSE Transcription factor MafF OS=Mus musculus OX=10090 GN=Maff PE=2 SV=1 && PF03131:bZIP Maf transcription factor	-
novel.1417	7.2421	9.4692	0	242.539	51.4215	382.685	5.57043	225.549	-5.34598	5.26654e-05	0.00459745	-	GL019010	19377	54699	+	1411	-	- && sp|Q9UKY7|CDV3_HUMAN Protein CDV3 homolog OS=Homo sapiens OX=9606 GN=CDV3 PE=1 SV=1 && -	-
ENSOCUG00000013965	9.31128	45.2417	34.0699	4.4259	0	0	29.541	1.4753	4.2464	5.56998e-05	0.00483487	KCNT2	16	74392390	74850110	+	4700	protein_coding	potassium sodium-activated channel subfamily T member 2 [Source:HGNC Symbol;Acc:HGNC:18866] && sp|Q6UVM3|KCNT2_HUMAN Potassium channel subfamily T member 2 OS=Homo sapiens OX=9606 GN=KCNT2 PE=1 SV=1 && PF03493:Calcium-activated BK potassium channel alpha subunit|PF07885:Ion channel	-
ENSOCUG00000023535	178.983	111.526	236.596	46.9145	49.4049	86.0782	175.702	60.7992	1.53492	5.68802e-05	0.0049096	H2BC21	13	42144544	42144924	+	381	protein_coding	H2B clustered histone 21 [Source:HGNC Symbol;Acc:HGNC:4760] && sp|P0C1H3|H2B1_CHICK Histone H2B 1/2/3/4/6 OS=Gallus gallus OX=9031 GN=H2B-I PE=1 SV=2 && PF00125:Core histone H2A/H2B/H3/H4	-
ENSOCUG00000017258	3095.48	2994.37	2832.53	1642.01	1764.46	1878.16	2974.13	1761.54	0.755708	5.84152e-05	0.00501391	ENSOCUG00000017258	12	28456262	28491382	-	1102	protein_coding	- && sp|Q6P7Q4|LGUL_RAT Lactoylglutathione lyase OS=Rattus norvegicus OX=10116 GN=Glo1 PE=1 SV=3 && PF00651:BTB/POZ domain|PF07707:BTB And C-terminal Kelch	-
ENSOCUG00000002835	230.713	140.986	496.853	1113.56	475.901	1177.09	289.517	922.183	-1.67053	6.13127e-05	0.00523338	CCN2	12	122183259	122186281	-	2161	protein_coding	cellular communication network factor 2 [Source:HGNC Symbol;Acc:HGNC:2500] && sp|O19113|CCN2_PIG CCN family member 2 OS=Sus scrofa OX=9823 GN=CCN2 PE=2 SV=1 && PF00219:Insulin-like growth factor binding protein|PF00093:von Willebrand factor type C domain|PF00090:Thrombospondin type 1 domain|PF00007:Cystine-knot domain	-
ENSOCUG00000005415	182.087	167.289	176.028	90.2883	44.3636	74.6703	175.135	69.7741	1.32489	6.33928e-05	0.00538103	PXMP4	4	5970433	5989931	+	1430	protein_coding	peroxisomal membrane protein 4 [Source:HGNC Symbol;Acc:HGNC:15920] && sp|Q9JJW0|PXMP4_MOUSE Peroxisomal membrane protein 4 OS=Mus musculus OX=10090 GN=Pxmp4 PE=1 SV=3 && PF02466:Tim17/Tim22/Tim23/Pmp24 family	-
ENSOCUG00000034973	0	0	0	23.0147	4.03306	15.5563	0	14.2013	-6.25943	6.60182e-05	0.00554386	ENSOCUG00000034973	GL019048	148957	151880	+	1424	lncRNA	- && - && -	-
ENSOCUG00000016497	40.3489	36.8247	56.7832	11.5073	9.07438	9.33378	44.6522	9.97183	2.16039	6.61448e-05	0.00554386	COL11A2	12	23591167	23618320	-	6233	protein_coding	collagen type XI alpha 2 chain [Source:HGNC Symbol;Acc:HGNC:2187] && sp|P13942|COBA2_HUMAN Collagen alpha-2(XI) chain OS=Homo sapiens OX=9606 GN=COL11A2 PE=1 SV=5 && PF02210:Laminin G domain|PF01410:Fibrillar collagen C-terminal domain|PF01391:Collagen triple helix repeat (20 copies)	-
ENSOCUG00000002197	1711.21	2345.21	1689.3	1011.76	1147.4	728.035	1915.24	962.4	0.992585	6.65706e-05	0.00554386	ITGB8	10	5539920	5626037	+	3909	protein_coding	Integrin beta-8 [Source:UniProtKB/Swiss-Prot;Acc:P26013] && sp|P26013|ITB8_RABIT Integrin beta-8 OS=Oryctolagus cuniculus OX=9986 GN=ITGB8 PE=2 SV=1 && PF00362:Integrin beta chain VWA domain|PF17205:Integrin plexin domain	-
ENSOCUG00000016492	1044.93	15.782	1518	19.4739	21.1735	22.8159	859.572	21.1545	5.34481	6.70294e-05	0.00554386	ENSOCUG00000016492	9	36408630	36409091	+	462	protein_coding	- && sp|Q9D1L0|CHCH2_MOUSE Coiled-coil-helix-coiled-coil-helix domain-containing protein 2 OS=Mus musculus OX=10090 GN=Chchd2 PE=2 SV=1 && -	-
ENSOCUG00000014773	377.624	528.171	966.26	1976.61	974.991	2062.77	624.018	1671.45	-1.42107	6.71343e-05	0.00554386	HSPH1	GL018702	1548110	1606491	-	3575	protein_coding	heat shock protein family H (Hsp110) member 1 [Source:HGNC Symbol;Acc:HGNC:16969] && sp|Q92598|HS105_HUMAN Heat shock protein 105 kDa OS=Homo sapiens OX=9606 GN=HSPH1 PE=1 SV=1 && PF00012:Hsp70 protein	-
ENSOCUG00000012690	1539.46	1472.99	1147.97	3381.38	1958.05	3076	1386.81	2805.14	-1.01651	6.74761e-05	0.00554386	HSPB1	6	26753104	26754383	-	709	protein_coding	heat shock protein family B (small) member 1 [Source:HGNC Symbol;Acc:HGNC:5246] && sp|P04792|HSPB1_HUMAN Heat shock protein beta-1 OS=Homo sapiens OX=9606 GN=HSPB1 PE=1 SV=2 && PF00011:Hsp20/alpha crystallin family	-
ENSOCUG00000005940	100.355	134.673	429.659	48.6849	42.3471	81.9299	221.562	57.6539	1.94486	6.79768e-05	0.0055553	BMAL1	1	155134370	155170682	+	2149	protein_coding	aryl hydrocarbon receptor nuclear translocator like [Source:HGNC Symbol;Acc:HGNC:701] && sp|O00327|BMAL1_HUMAN Aryl hydrocarbon receptor nuclear translocator-like protein 1 OS=Homo sapiens OX=9606 GN=ARNTL PE=1 SV=2 && PF00989:PAS fold|PF00010:Helix-loop-helix DNA-binding domain|PF14598:PAS domain	-
ENSOCUG00000025481	35.1759	53.6588	80.4428	132.777	110.909	362.98	56.4258	202.222	-1.83842	6.99562e-05	0.00568681	APOLD1	8	26945542	26946282	-	741	protein_coding	apolipoprotein L domain containing 1 [Source:HGNC Symbol;Acc:HGNC:25268] && sp|Q96LR9|APLD1_HUMAN Apolipoprotein L domain-containing protein 1 OS=Homo sapiens OX=9606 GN=APOLD1 PE=2 SV=2 && PF05461:Apolipoprotein L	-
novel.431	30.003	37.8768	76.6573	91.1735	266.182	150.378	48.179	169.244	-1.80799	7.11361e-05	0.00575229	-	16	32061288	32067261	-	4415	-	- && sp|P10493|NID1_MOUSE Nidogen-1 OS=Mus musculus OX=10090 GN=Nid1 PE=1 SV=2 && -	-
novel.1680	118.977	163.081	142.904	61.9626	38.314	65.3365	141.654	55.2044	1.35846	7.15989e-05	0.0057594	-	X	69872624	69875562	+	2939	-	- && - && -	-
ENSOCUG00000037888	257.612	194.645	315.147	508.978	687.636	441.799	255.801	546.138	-1.09337	7.98867e-05	0.0063926	ENSOCUG00000037888	GL019385	7097	8037	+	608	lncRNA	- && - && -	-
novel.1586	164.499	149.403	162.778	384.168	337.768	255.123	158.894	325.687	-1.0361	8.37316e-05	0.00666556	-	GL019531	43160	46505	-	3265	-	- && - && -	-
ENSOCUG00000008644	230.713	204.114	304.736	135.432	90.7438	102.672	246.521	109.616	1.16795	8.43513e-05	0.00667499	ENSOCUG00000008644	6	27216266	27221313	-	3467	protein_coding	- && sp|Q6P4Y6|IRS1_XENTR Insulin receptor substrate 1 OS=Xenopus tropicalis OX=8364 GN=irs1 PE=2 SV=1 && PF02174:PTB domain (IRS-1 type)	-
ENSOCUG00000036028	0	0	0	7.08143	36.2975	3.11126	0	15.4967	-6.3808	8.4719e-05	0.00667499	ENSOCUG00000036028	GL019065	24811	26943	+	1877	lncRNA	- && - && -	-
ENSOCUG00000025828	24.8301	34.7204	21.7669	78.781	98.8099	68.4477	27.1058	82.0129	-1.60025	8.67916e-05	0.0068034	ENSOCUG00000025828	14	157441912	157443105	-	1194	protein_coding	- && sp|P31689|DNJA1_HUMAN DnaJ homolog subfamily A member 1 OS=Homo sapiens OX=9606 GN=DNAJA1 PE=1 SV=2 && PF01556:DnaJ C terminal domain|PF00226:DnaJ domain|PF00684:DnaJ central domain	-
novel.1318	41.3835	62.0759	55.8368	146.055	124.016	120.302	53.0987	130.124	-1.29384	9.11953e-05	0.00711231	-	GL018855	107546	110001	+	2278	-	- && - && -	-
ENSOCUG00000026120	319.687	493.451	449.533	215.099	199.636	215.714	420.89	210.15	1.002	9.27201e-05	0.0071947	FOLH1	1	127103688	127166573	-	2456	protein_coding	folate hydrolase 1 [Source:HGNC Symbol;Acc:HGNC:3788] && sp|Q04609|FOLH1_HUMAN Glutamate carboxypeptidase 2 OS=Homo sapiens OX=9606 GN=FOLH1 PE=1 SV=1 && PF02225:PA domain|PF04389:Peptidase family M28|PF04253:Transferrin receptor-like dimerisation domain	-
ENSOCUG00000012805	253.474	225.157	282.023	135.432	107.884	128.599	253.551	123.972	1.03196	9.36659e-05	0.00723157	GCLC	12	43273420	43320653	-	2604	protein_coding	glutamate-cysteine ligase catalytic subunit [Source:HGNC Symbol;Acc:HGNC:4311] && sp|P48506|GSH1_HUMAN Glutamate--cysteine ligase catalytic subunit OS=Homo sapiens OX=9606 GN=GCLC PE=1 SV=2 && PF03074:Glutamate-cysteine ligase	-
ENSOCUG00000024399	38.2797	19.9905	39.7482	149.595	87.719	75.7073	32.6728	104.341	-1.6748	9.57499e-05	0.00731648	NAB2	GL018714	250909	256179	+	2171	protein_coding	NGFI-A binding protein 2 [Source:HGNC Symbol;Acc:HGNC:7627] && sp|Q15742|NAB2_HUMAN NGFI-A-binding protein 2 OS=Homo sapiens OX=9606 GN=NAB2 PE=1 SV=1 && PF04904:NAB conserved region 1 (NCD1)|PF04905:NAB conserved region 2 (NCD2)	-
ENSOCUG00000029626	15.5188	17.8863	13.2494	39.8331	55.4545	82.9669	15.5515	59.4182	-1.93351	9.58705e-05	0.00731648	ENSOCUG00000029626	GL019028	48975	51371	+	1715	lncRNA	- && - && -	-
ENSOCUG00000008193	432.457	615.498	1071.31	2382.9	1285.54	1567.04	706.421	1745.16	-1.30452	9.61943e-05	0.00731648	ACTA2	18	36853674	36870923	-	1696	protein_coding	actin alpha 2, smooth muscle [Source:HGNC Symbol;Acc:HGNC:130] && sp|P62739|ACTA_BOVIN Actin, aortic smooth muscle OS=Bos taurus OX=9913 GN=ACTA2 PE=1 SV=1 && PF00022:Actin	-
novel.585	8.27669	0	2.83916	47.7997	27.2231	24.8901	3.70528	33.3043	-3.17138	9.75618e-05	0.00738394	-	2	17191546	17212542	-	1096	-	- && - && -	-
novel.1412	2.06917	11.5735	0	64.6181	23.1901	38.3722	4.54755	42.0601	-3.23224	9.91523e-05	0.00746753	-	GL018992	108473	114214	+	3509	-	- && - && -	-
ENSOCUG00000025113	117.943	186.228	110.727	68.1588	38.314	19.7047	138.299	42.0592	1.70956	0.000101015	0.00757073	MYCL	13	126607584	126613925	+	3311	protein_coding	MYCL proto-oncogene, bHLH transcription factor [Source:HGNC Symbol;Acc:HGNC:7555] && sp|P10166|MYCL_MOUSE Protein L-Myc OS=Mus musculus OX=10090 GN=Mycl PE=2 SV=1 && -	-
novel.470	100.355	124.152	108.834	46.0293	28.2314	50.8173	111.114	41.6927	1.41322	0.000103978	0.00775492	-	17	28908792	28914066	-	4903	-	- && sp|P08548|LIN1_NYCCO LINE-1 reverse transcriptase homolog OS=Nycticebus coucang OX=9470 PE=4 SV=1 && -	-
ENSOCUG00000015852	58.9714	37.8768	35.0163	181.462	44.3636	325.645	43.9548	183.824	-2.06471	0.000104531	0.00775849	KCNQ4	13	125740126	125759268	-	1890	protein_coding	potassium voltage-gated channel subfamily Q member 4 [Source:HGNC Symbol;Acc:HGNC:6298] && sp|Q9JK97|KCNQ4_MOUSE Potassium voltage-gated channel subfamily KQT member 4 OS=Mus musculus OX=10090 GN=Kcnq4 PE=2 SV=2 && -	-
ENSOCUG00000009107	241.059	215.687	366.251	681.588	354.909	1315.03	274.332	783.841	-1.51391	0.00011051	0.00815736	ENSOCUG00000009107	18	51047332	51154610	-	1947	protein_coding	- && sp|O46411|5NTC_BOVIN Cytosolic purine 5'-nucleotidase OS=Bos taurus OX=9913 GN=NT5C2 PE=1 SV=1 && PF05761:5' nucleotidase family	-
ENSOCUG00000024818	110.701	142.038	102.21	33.6368	48.3967	54.9656	118.316	45.6664	1.37687	0.000111006	0.00815736	ENSOCUG00000024818	17	28915380	28934358	-	1071	protein_coding	- && sp|Q6DHV7|ADAL_HUMAN Adenosine deaminase-like protein OS=Homo sapiens OX=9606 GN=ADAL PE=1 SV=2 && PF00962:Adenosine/AMP deaminase	-
ENSOCUG00000036454	45.5218	41.0332	26.4988	80.5513	115.95	117.191	37.6846	104.564	-1.47396	0.000111497	0.00815736	ENSOCUG00000036454	2	157629224	157652743	+	1290	lncRNA	- && - && -	-
ENSOCUG00000005933	0	0	0	3.54072	87.719	92.3007	0	61.1868	-8.36308	0.000116451	0.00845778	ENSOCUG00000005933	6	7927450	7952176	-	2823	protein_coding	- && sp|Q68CK6|ACS2B_HUMAN Acyl-coenzyme A synthetase ACSM2B, mitochondrial OS=Homo sapiens OX=9606 GN=ACSM2B PE=1 SV=2 && PF13193:AMP-binding enzyme C-terminal domain|PF00501:AMP-binding enzyme	-
ENSOCUG00000025023	12296.1	10603.4	34032	52340.7	48403.7	48039.9	18977.2	49594.8	-1.3859	0.000116705	0.00845778	ENSOCUG00000025023	9	10337729	10338954	+	1155	protein_coding	- && sp|P46406|G3P_RABIT Glyceraldehyde-3-phosphate dehydrogenase OS=Oryctolagus cuniculus OX=9986 GN=GAPDH PE=1 SV=3 && PF00044:Glyceraldehyde 3-phosphate dehydrogenase, NAD binding domain|PF02800:Glyceraldehyde 3-phosphate dehydrogenase, C-terminal domain	-
ENSOCUG00000016697	419.007	446.105	471.3	246.08	232.909	259.272	445.471	246.087	0.856403	0.000119734	0.00863659	MRPS10	12	31770169	31782363	-	3490	protein_coding	mitochondrial ribosomal protein S10 [Source:HGNC Symbol;Acc:HGNC:14502] && sp|P82664|RT10_HUMAN 28S ribosomal protein S10, mitochondrial OS=Homo sapiens OX=9606 GN=MRPS10 PE=1 SV=2 && -	-
ENSOCUG00000005878	1175.29	1349.89	1311.69	618.74	679.57	850.411	1278.96	716.24	0.836897	0.000121604	0.00873048	ENSOCUG00000005878	2	154325426	154401002	+	1223	protein_coding	mediator of cell motility 1 [Source:HGNC Symbol;Acc:HGNC:14014] && sp|Q9Y316|MEMO1_HUMAN Protein MEMO1 OS=Homo sapiens OX=9606 GN=MEMO1 PE=1 SV=1 && PF01875:Memo-like protein	-
novel.121	0	0	0	10.6222	20.1653	6.22252	0	12.3367	-6.05312	0.000122467	0.00875155	-	11	85372852	85375619	-	820	-	- && - && -	-
ENSOCUG00000001467	371.417	517.65	500.638	892.261	798.545	841.077	463.235	843.961	-0.865404	0.000126664	0.0089607	DLC1	GL018709	2199320	2682970	+	8331	protein_coding	DLC1 Rho GTPase activating protein [Source:HGNC Symbol;Acc:HGNC:2897] && sp|Q96QB1|RHG07_HUMAN Rho GTPase-activating protein 7 OS=Homo sapiens OX=9606 GN=DLC1 PE=1 SV=4 && PF00620:RhoGAP domain|PF01852:START domain	-
ENSOCUG00000001297	55.8677	48.3981	88.0139	227.491	130.066	146.229	64.0932	167.929	-1.38831	0.00012707	0.0089607	PLEKHG5	13	143134686	143160275	+	4080	protein_coding	pleckstrin homology and RhoGEF domain containing G5 [Source:HGNC Symbol;Acc:HGNC:29105] && sp|Q66T02|PKHG5_MOUSE Pleckstrin homology domain-containing family G member 5 OS=Mus musculus OX=10090 GN=Plekhg5 PE=1 SV=1 && PF00621:RhoGEF domain	-
ENSOCUG00000010604	142.773	176.758	216.722	536.419	225.851	603.585	178.751	455.285	-1.34841	0.000127143	0.0089607	RCAN1	GL018729	1286298	1292493	-	883	protein_coding	regulator of calcineurin 1 [Source:HGNC Symbol;Acc:HGNC:3040] && sp|Q3ZBP4|RCAN1_BOVIN Calcipressin-1 OS=Bos taurus OX=9913 GN=RCAN1 PE=2 SV=1 && PF04847:Calcipressin	-
novel.1190	18.6226	25.2512	8.51747	52.2256	156.281	39.4093	17.4637	82.6386	-2.2471	0.000129655	0.00909595	-	GL018744	2023568	2031104	+	7537	-	- && - && -	-
ENSOCUG00000012493	140.704	124.152	144.797	177.036	858.033	291.421	136.551	442.163	-1.69447	0.00013787	0.00962836	KLF15	9	5711205	5752228	-	3727	protein_coding	Kruppel like factor 15 [Source:HGNC Symbol;Acc:HGNC:14536] && sp|Q9UIH9|KLF15_HUMAN Krueppel-like factor 15 OS=Homo sapiens OX=9606 GN=KLF15 PE=1 SV=1 && PF00096:Zinc finger, C2H2 type	-
ENSOCUG00000031397	1266.33	1273.08	1314.53	334.598	226.859	854.56	1284.65	472.006	1.44508	0.000139791	0.00970453	ENSOCUG00000031397	19	12460247	12470532	+	1684	lncRNA	- && - && -	-
ENSOCUG00000011454	2865.8	2133.73	1975.11	1342.82	1111.11	1377.25	2324.88	1277.06	0.864224	0.000140389	0.00970453	ENSOCUG00000011454	14	89112529	89127864	+	885	protein_coding	phospholipase A and acyltransferase 1 [Source:HGNC Symbol;Acc:HGNC:14922] && sp|Q9HDD0|PLAT1_HUMAN Phospholipase A and acyltransferase 1 OS=Homo sapiens OX=9606 GN=PLAAT1 PE=1 SV=1 && -	-
ENSOCUG00000014198	529.708	508.18	559.314	825.872	949.785	970.713	532.401	915.457	-0.781582	0.000140856	0.00970453	CAT	1	173711512	173762873	+	3009	protein_coding	catalase [Source:HGNC Symbol;Acc:HGNC:1516] && sp|O97492|CATA_CANLF Catalase OS=Canis lupus familiaris OX=9615 GN=CAT PE=2 SV=3 && PF00199:Catalase|PF06628:Catalase-related immune-responsive	-
ENSOCUG00000012007	46.5564	68.3887	73.8181	108.877	193.587	174.231	62.9211	158.898	-1.33385	0.000145071	0.00995035	PRR5L	1	175572987	175740961	+	1568	protein_coding	proline rich 5 like [Source:HGNC Symbol;Acc:HGNC:25878] && sp|Q6MZQ0|PRR5L_HUMAN Proline-rich protein 5-like OS=Homo sapiens OX=9606 GN=PRR5L PE=1 SV=2 && -	-
ENSOCUG00000000822	1108.04	1189.96	913.262	1634.93	2026.61	1963.21	1070.42	1874.91	-0.808713	0.000149675	0.0102205	ENSOCUG00000000822	1	70632411	70758171	-	6531	pseudogene	- && sp|Q9Y3S1|WNK2_HUMAN Serine/threonine-protein kinase WNK2 OS=Homo sapiens OX=9606 GN=WNK2 PE=1 SV=4 && PF12202:Oxidative-stress-responsive kinase 1 C-terminal domain	-
ENSOCUG00000008466	37.2451	31.564	64.3542	107.107	136.116	115.117	44.3878	119.446	-1.42317	0.00015192	0.0103278	JDP2	20	29661070	29697219	-	565	protein_coding	Jun dimerization protein 2 [Source:HGNC Symbol;Acc:HGNC:17546] && sp|Q8WYK2|JDP2_HUMAN Jun dimerization protein 2 OS=Homo sapiens OX=9606 GN=JDP2 PE=1 SV=1 && PF00170:bZIP transcription factor	-
ENSOCUG00000011571	809.047	639.697	708.843	1101.16	1483.16	1266.28	719.196	1283.53	-0.835469	0.000153842	0.0104125	RUSC2	1	18309935	18336292	-	6823	protein_coding	RUN and SH3 domain containing 2 [Source:HGNC Symbol;Acc:HGNC:23625] && sp|Q8N2Y8|RUSC2_HUMAN Iporin OS=Homo sapiens OX=9606 GN=RUSC2 PE=1 SV=3 && PF02759:RUN domain|PF07653:Variant SH3 domain	-
ENSOCUG00000026829	248.301	292.493	263.095	135.432	130.066	150.378	267.963	138.625	0.951098	0.000157645	0.0105947	CCDC90B	1	133513480	133527583	+	1202	protein_coding	coiled-coil domain containing 90B [Source:HGNC Symbol;Acc:HGNC:28108] && sp|Q9GZT6|CC90B_HUMAN Coiled-coil domain-containing protein 90B, mitochondrial OS=Homo sapiens OX=9606 GN=CCDC90B PE=1 SV=2 && PF07798:Protein of unknown function (DUF1640)	-
ENSOCUG00000033310	87.9398	118.891	89.9067	30.0961	45.3719	37.3351	98.9125	37.601	1.39774	0.000157914	0.0105947	ENSOCUG00000033310	1	165851361	165854167	-	1504	protein_coding	- && sp|P62191|PRS4_HUMAN 26S proteasome regulatory subunit 4 OS=Homo sapiens OX=9606 GN=PSMC1 PE=1 SV=1 && -	-
ENSOCUG00000009547	45.5218	51.5545	8.51747	181.462	148.215	80.8928	35.1979	136.856	-1.9651	0.000161888	0.0108141	MYO5B	9	90662814	90851001	-	5731	protein_coding	myosin VB [Source:HGNC Symbol;Acc:HGNC:7603] && sp|Q9ULV0|MYO5B_HUMAN Unconventional myosin-Vb OS=Homo sapiens OX=9606 GN=MYO5B PE=1 SV=3 && PF00063:Myosin head (motor domain)|PF01843:DIL domain	-
ENSOCUG00000000329	96.2165	96.7963	68.1398	202.706	185.521	172.156	87.0509	186.794	-1.10389	0.000165731	0.0110229	ENSOCUG00000000329	6	17532824	17561062	+	2728	protein_coding	interleukin 4 receptor [Source:HGNC Symbol;Acc:HGNC:6015] && sp|Q863Z5|IL4RA_PIG Interleukin-4 receptor subunit alpha OS=Sus scrofa OX=9823 GN=IL4R PE=2 SV=1 && PF09238:Interleukin-4 receptor alpha chain, N-terminal	-
ENSOCUG00000038609	96.2165	56.8152	64.3542	102.681	387.173	188.75	72.462	226.201	-1.64159	0.000166561	0.0110304	ENSOCUG00000038609	GL018864	76420	83996	+	5212	lncRNA	- && - && -	-
ENSOCUG00000010693	34.1413	36.8247	74.7645	253.161	181.488	66.3736	48.5768	167.007	-1.78005	0.000177675	0.0116635	CCN3	3	135287190	135295010	+	1451	protein_coding	cellular communication network factor 3 [Source:HGNC Symbol;Acc:HGNC:7885] && sp|P48745|CCN3_HUMAN CCN family member 3 OS=Homo sapiens OX=9606 GN=CCN3 PE=1 SV=1 && -	-
ENSOCUG00000009274	907.332	685.991	756.162	1326	1306.71	1411.48	783.162	1348.06	-0.783482	0.000178271	0.0116635	SRSF5	GL018749	1552840	1558128	-	2334	protein_coding	serine and arginine rich splicing factor 5 [Source:HGNC Symbol;Acc:HGNC:10787] && sp|Q13243|SRSF5_HUMAN Serine/arginine-rich splicing factor 5 OS=Homo sapiens OX=9606 GN=SRSF5 PE=1 SV=1 && PF00076:RNA recognition motif. (a.k.a. RRM, RBD, or RNP domain)	-
ENSOCUG00000006633	112.77	81.0143	132.494	39.8331	48.3967	39.4093	108.759	42.5463	1.35589	0.0001784	0.0116635	KIF6	12	29028334	29598288	-	6649	protein_coding	kinesin family member 6 [Source:HGNC Symbol;Acc:HGNC:21202] && sp|Q6ZMV9|KIF6_HUMAN Kinesin-like protein KIF6 OS=Homo sapiens OX=9606 GN=KIF6 PE=1 SV=3 && PF07885:Ion channel	-
ENSOCUG00000027511	121.047	139.934	129.655	207.132	278.281	313.2	130.212	266.204	-1.03067	0.000179263	0.0116703	ENSOCUG00000027511	7	44057277	44115646	+	726	protein_coding	- && sp|Q9UHQ4|BAP29_HUMAN B-cell receptor-associated protein 29 OS=Homo sapiens OX=9606 GN=BCAP29 PE=1 SV=2 && PF05529:Bap31/Bap29 transmembrane region	-
ENSOCUG00000017141	0	0	0	1.77036	15.124	22.8159	0	13.2367	-6.15011	0.000182226	0.0118131	ACSM1	6	7864172	7927592	-	2362	protein_coding	acyl-CoA synthetase medium chain family member 1 [Source:HGNC Symbol;Acc:HGNC:18049] && sp|Q9BEA2|ACSM1_BOVIN Acyl-coenzyme A synthetase ACSM1, mitochondrial OS=Bos taurus OX=9913 GN=ACSM1 PE=1 SV=2 && PF00501:AMP-binding enzyme|PF13193:AMP-binding enzyme C-terminal domain	-
ENSOCUG00000012663	1068.73	2278.92	880.139	308.928	838.876	258.235	1409.26	468.679	1.58838	0.000183336	0.0118352	MSTN	7	130428875	130434197	-	1539	protein_coding	myostatin [Source:NCBI gene;Acc:100125998] && sp|A1C2V5|GDF8_GORGO Growth/differentiation factor 8 OS=Gorilla gorilla gorilla OX=9595 GN=MSTN PE=3 SV=1 && PF00688:TGF-beta propeptide|PF00019:Transforming growth factor beta like domain	-
ENSOCUG00000014024	31.0376	16.8341	9.46386	68.1588	50.4132	95.412	19.1119	71.328	-1.90464	0.000185469	0.0119228	CLDN14	GL018727	644442	645152	-	711	protein_coding	claudin 14 [Source:HGNC Symbol;Acc:HGNC:2035] && sp|O95500|CLD14_HUMAN Claudin-14 OS=Homo sapiens OX=9606 GN=CLDN14 PE=1 SV=1 && PF00822:PMP-22/EMP/MP20/Claudin family	-
ENSOCUG00000035001	13.4496	31.564	34.0699	94.7142	118.975	53.9285	26.3612	89.2059	-1.75705	0.000189725	0.0120104	ENSOCUG00000035001	6	23914208	23916097	+	1890	lncRNA	- && - && -	-
novel.26	0	0	0	12.3925	6.04958	15.5563	0	11.3328	-5.93086	0.000190241	0.0120104	-	1	122183297	122186107	+	430	-	- && - && -	-
ENSOCUG00000026610	268.992	572.361	227.133	100.025	194.595	72.5961	356.162	122.405	1.54073	0.000190919	0.0120104	TMEM100	19	32253366	32253770	+	405	protein_coding	transmembrane protein 100 [Source:HGNC Symbol;Acc:HGNC:25607] && sp|Q569C0|TM100_RAT Transmembrane protein 100 OS=Rattus norvegicus OX=10116 GN=Tmem100 PE=1 SV=1 && PF16311:Transmembrane protein 100	-
ENSOCUG00000029166	0	0	0.946386	3.54072	133.091	40.4464	0.315462	59.026	-7.34937	0.000190949	0.0120104	PPDPFL	3	63586524	63589736	+	482	protein_coding	pancreatic progenitor cell differentiation and proliferation factor like [Source:HGNC Symbol;Acc:HGNC:31745] && sp|Q8WWR9|PDPFL_HUMAN Pancreatic progenitor cell differentiation and proliferation factor-like protein OS=Homo sapiens OX=9606 GN=PPDPFL PE=3 SV=1 && PF15060:Differentiation and proliferation regulator	-
ENSOCUG00000014850	731.453	725.972	676.666	367.349	422.463	444.91	711.363	411.574	0.789892	0.000191406	0.0120104	ITGB6	7	98994982	99083370	-	3334	protein_coding	integrin subunit beta 6 [Source:HGNC Symbol;Acc:HGNC:6161] && sp|P18564|ITB6_HUMAN Integrin beta-6 OS=Homo sapiens OX=9606 GN=ITGB6 PE=1 SV=2 && PF17205:Integrin plexin domain|PF18372:Integrin beta epidermal growth factor like domain 1|PF07965:Integrin beta tail domain|PF00362:Integrin beta chain VWA domain|PF08725:Integrin beta cytoplasmic domain	-
ENSOCUG00000006661	147.946	99.9527	123.03	393.02	179.471	300.755	123.643	291.082	-1.23602	0.000192178	0.0120104	TRIM47	GL019624	8124	12135	-	2108	protein_coding	tripartite motif containing 47 [Source:HGNC Symbol;Acc:HGNC:19020] && sp|Q96LD4|TRI47_HUMAN E3 ubiquitin-protein ligase TRIM47 OS=Homo sapiens OX=9606 GN=TRIM47 PE=1 SV=2 && PF13765:SPRY-associated domain|PF00643:B-box zinc finger|PF15227:zinc finger of C3HC4-type, RING	-
ENSOCUG00000013369	461.426	407.176	546.065	1514.54	687.636	874.264	471.555	1025.48	-1.12101	0.000192304	0.0120104	ITGA5	4	38145962	38168044	-	4005	protein_coding	integrin subunit alpha 5 [Source:HGNC Symbol;Acc:HGNC:6141] && sp|P08648|ITA5_HUMAN Integrin alpha-5 OS=Homo sapiens OX=9606 GN=ITGA5 PE=1 SV=2 && PF08441:Integrin alpha|PF01839:FG-GAP repeat	-
ENSOCUG00000006521	118.977	84.1707	62.4615	190.314	599.917	124.45	88.5365	304.894	-1.78448	0.000193983	0.0120662	DEPP1	GL018808	660446	661087	-	642	protein_coding	DEPP1 autophagy regulator [Source:HGNC Symbol;Acc:HGNC:23355] && sp|Q9NTK1|DEPP1_HUMAN Protein DEPP1 OS=Homo sapiens OX=9606 GN=DEPP1 PE=1 SV=2 && PF15343:Decidual protein induced by progesterone family	-
ENSOCUG00000034392	67.2481	114.683	33.1235	22.1295	16.1322	17.6305	71.6847	18.6307	1.93878	0.000198346	0.0122879	ENSOCUG00000034392	1	159632528	159634241	-	894	protein_coding	- && sp|Q9EQU5|SET_MOUSE Protein SET OS=Mus musculus OX=10090 GN=Set PE=1 SV=1 && -	-
ENSOCUG00000013247	183.122	122.047	128.708	70.8143	62.5124	51.8543	144.626	61.727	1.2259	0.000206016	0.0126668	ENSOCUG00000013247	14	87023626	87023994	-	369	protein_coding	- && sp|Q9D7S7|RL22L_MOUSE 60S ribosomal protein L22-like 1 OS=Mus musculus OX=10090 GN=Rpl22l1 PE=1 SV=1 && PF01776:Ribosomal L22e protein family	-
novel.852	37.2451	51.5545	47.3193	122.155	146.198	81.9299	45.373	116.761	-1.36415	0.000206112	0.0126668	-	7	168097106	168101395	+	1641	-	- && - && -	-
ENSOCUG00000003764	76.5594	162.029	171.296	168.184	756.198	375.425	136.628	433.269	-1.664	0.000214759	0.0131457	ENSOCUG00000003764	13	75304421	75560921	-	6295	protein_coding	- && sp|Q96PP9|GBP4_HUMAN Guanylate-binding protein 4 OS=Homo sapiens OX=9606 GN=GBP4 PE=1 SV=2 && PF02841:Guanylate-binding protein, C-terminal domain|PF02263:Guanylate-binding protein, N-terminal domain	-
ENSOCUG00000012152	1028.38	834.342	1356.17	1819.93	2220.2	1893.72	1072.96	1977.95	-0.882057	0.000217548	0.0132635	MCL1	13	41503730	41506015	+	1269	protein_coding	MCL1 apoptosis regulator, BCL2 family member [Source:HGNC Symbol;Acc:HGNC:6943] && sp|Q07820|MCL1_HUMAN Induced myeloid leukemia cell differentiation protein Mcl-1 OS=Homo sapiens OX=9606 GN=MCL1 PE=1 SV=3 && PF00452:Apoptosis regulator proteins, Bcl-2 family	-
ENSOCUG00000022794	118.977	76.8057	85.1747	272.635	142.165	249.938	93.6526	221.579	-1.24341	0.000224536	0.0136355	F2R	GL018855	112217	119273	-	1383	protein_coding	coagulation factor II thrombin receptor [Source:HGNC Symbol;Acc:HGNC:3537] && sp|P25116|PAR1_HUMAN Proteinase-activated receptor 1 OS=Homo sapiens OX=9606 GN=F2R PE=1 SV=2 && PF00001:7 transmembrane receptor (rhodopsin family)	-
ENSOCUG00000001772	181.053	196.749	216.722	386.823	305.504	451.133	198.175	381.153	-0.943084	0.00022639	0.0136939	SLC20A1	2	97440043	97453690	+	2740	protein_coding	solute carrier family 20 member 1 [Source:HGNC Symbol;Acc:HGNC:10946] && sp|O97596|S20A1_FELCA Sodium-dependent phosphate transporter 1 OS=Felis catus OX=9685 GN=Slc20a1 PE=2 SV=2 && PF01384:Phosphate transporter family	-
ENSOCUG00000015574	233.817	319.849	252.685	431.968	468.843	802.705	268.783	567.838	-1.07871	0.000233929	0.0140944	S1PR1	13	62900510	62901828	-	1241	protein_coding	sphingosine-1-phosphate receptor 1 [Source:NCBI gene;Acc:100008820] && sp|P21453|S1PR1_HUMAN Sphingosine 1-phosphate receptor 1 OS=Homo sapiens OX=9606 GN=S1PR1 PE=1 SV=2 && PF00001:7 transmembrane receptor (rhodopsin family)	-
ENSOCUG00000006316	130.358	95.7441	162.778	244.309	258.116	310.089	129.627	270.838	-1.06094	0.000236763	0.0142095	PLEKHO1	13	41876707	41887709	-	1532	protein_coding	pleckstrin homology domain containing O1 [Source:HGNC Symbol;Acc:HGNC:24310] && sp|Q53GL0|PKHO1_HUMAN Pleckstrin homology domain-containing family O member 1 OS=Homo sapiens OX=9606 GN=PLEKHO1 PE=1 SV=2 && -	-
ENSOCUG00000024110	116.908	119.943	124.923	370.89	190.562	234.382	120.591	265.278	-1.13861	0.000246026	0.0147079	PALD1	18	16451868	16480317	-	3462	protein_coding	phosphatase domain containing paladin 1 [Source:HGNC Symbol;Acc:HGNC:23530] && sp|Q9ULE6|PALD_HUMAN Paladin OS=Homo sapiens OX=9606 GN=PALD1 PE=1 SV=3 && PF14566:Inositol hexakisphosphate	-
ENSOCUG00000012444	4225.25	4903.99	4889.03	1784.52	3362.56	2107.36	4672.76	2418.15	0.950495	0.000249786	0.0148749	FBXO40	14	97364822	97378354	-	2275	protein_coding	F-box protein 40 [Source:HGNC Symbol;Acc:HGNC:29816] && sp|Q9UH90|FBX40_HUMAN F-box only protein 40 OS=Homo sapiens OX=9606 GN=FBXO40 PE=2 SV=2 && PF15966:F-box|PF15965:TRAF-like zinc-finger	-
ENSOCUG00000001454	764.559	571.308	669.095	1480.02	948.776	1290.14	668.321	1239.64	-0.891477	0.00025151	0.0149197	NES	13	36260071	36267928	+	4905	protein_coding	nestin [Source:HGNC Symbol;Acc:HGNC:7756] && sp|P48681|NEST_HUMAN Nestin OS=Homo sapiens OX=9606 GN=NES PE=1 SV=2 && -	-
ENSOCUG00000034586	1380.14	1239.41	1021.15	3647.82	3806.2	1264.21	1213.57	2906.08	-1.25998	0.000254738	0.0150531	ENSOCUG00000034586	14	65240789	65340529	-	2054	protein_coding	- && sp|Q24JY1|RL23A_BOVIN 60S ribosomal protein L23a OS=Bos taurus OX=9913 GN=RPL23A PE=2 SV=1 && -	-
ENSOCUG00000013850	1.03459	0	4.73193	8.85179	34.281	32.1497	1.92217	25.0942	-3.66586	0.00025714	0.0151368	PDE6A	3	31654181	31719600	-	2580	protein_coding	phosphodiesterase 6A [Source:HGNC Symbol;Acc:HGNC:8785] && sp|P27664|PDE6A_MOUSE Rod cGMP-specific 3',5'-cyclic phosphodiesterase subunit alpha OS=Mus musculus OX=10090 GN=Pde6a PE=2 SV=3 && PF00233:3'5'-cyclic nucleotide phosphodiesterase|PF01590:GAF domain	-
ENSOCUG00000001097	344.517	324.057	273.506	169.069	131.074	185.639	314.027	161.927	0.955082	0.000265451	0.0155664	CGRRF1	17	73207005	73239751	+	1416	protein_coding	cell growth regulator with ring finger domain 1 [Source:HGNC Symbol;Acc:HGNC:15528] && sp|Q99675|CGRF1_HUMAN Cell growth regulator with RING finger domain protein 1 OS=Homo sapiens OX=9606 GN=CGRRF1 PE=1 SV=1 && PF13920:Zinc finger, C3HC4 type (RING finger)	-
ENSOCUG00000027909	557.642	581.83	516.727	777.187	1152.45	1029.83	552.066	986.487	-0.837253	0.000268828	0.0157044	TOB2	GL018734	1017956	1018993	+	1038	protein_coding	transducer of ERBB2, 2 [Source:HGNC Symbol;Acc:HGNC:11980] && sp|Q14106|TOB2_HUMAN Protein Tob2 OS=Homo sapiens OX=9606 GN=TOB2 PE=1 SV=2 && PF07742:BTG family	-
ENSOCUG00000002072	183.122	236.73	121.137	363.809	347.851	408.612	180.33	373.424	-1.05154	0.000273152	0.0158966	ENSOCUG00000002072	7	8311809	8336921	+	2867	protein_coding	- && sp|A6NFQ2|TCAF2_HUMAN TRPM8 channel-associated factor 2 OS=Homo sapiens OX=9606 GN=TCAF2 PE=1 SV=2 && PF13402:Peptidase M60, enhancin and enhancin-like|PF17291:N-terminal domain of M60-like peptidases	-
ENSOCUG00000011168	610.406	534.484	540.386	295.65	370.033	276.902	561.759	314.195	0.838386	0.00027964	0.0161989	TMEM87A	17	29915469	29962943	+	1668	protein_coding	transmembrane protein 87A [Source:HGNC Symbol;Acc:HGNC:24522] && sp|Q8NBN3|TM87A_HUMAN Transmembrane protein 87A OS=Homo sapiens OX=9606 GN=TMEM87A PE=1 SV=3 && PF06814:Lung seven transmembrane receptor	-
ENSOCUG00000017251	54.8331	42.0853	17.9813	53.1108	357.934	93.3378	38.2999	168.127	-2.13565	0.000280455	0.0161989	GBP1	13	75635801	75649605	+	2727	protein_coding	guanylate binding protein 1 [Source:HGNC Symbol;Acc:HGNC:4182] && sp|Q5D1D6|GBP1_CHLAE Guanylate-binding protein 1 OS=Chlorocebus aethiops OX=9534 GN=GBP1 PE=2 SV=1 && PF02263:Guanylate-binding protein, N-terminal domain|PF02841:Guanylate-binding protein, C-terminal domain	-
ENSOCUG00000002301	288.65	208.322	286.755	105.336	111.917	159.711	261.242	125.655	1.05798	0.000283483	0.0163097	CCNB1IP1	17	40775793	40787055	-	1818	protein_coding	cyclin B1 interacting protein 1 [Source:HGNC Symbol;Acc:HGNC:19437] && sp|Q9NPC3|CIP1_HUMAN E3 ubiquitin-protein ligase CCNB1IP1 OS=Homo sapiens OX=9606 GN=CCNB1IP1 PE=1 SV=1 && PF14634:zinc-RING finger domain	-
ENSOCUG00000031128	51.7293	29.4597	82.3356	11.5073	8.06611	19.7047	54.5082	13.0927	2.06413	0.000284495	0.0163097	ENSOCUG00000031128	GL019045	160670	162315	-	1605	lncRNA	- && - && -	-
ENSOCUG00000036949	566.953	382.977	432.498	771.876	1012.3	774.704	460.809	852.959	-0.888246	0.000290274	0.0165791	ENSOCUG00000036949	21	12351817	12352686	-	592	lncRNA	- && - && -	-
novel.315	213.125	76.8057	60.5687	23.0147	46.3801	30.0755	116.833	33.1568	1.81887	0.000294376	0.0167352	-	14	142995273	143016156	+	3861	-	- && - && -	-
ENSOCUG00000025029	39.3143	61.0237	48.2657	203.591	88.7272	110.968	49.5346	134.429	-1.44311	0.000295186	0.0167352	CSF1	13	54251256	54261114	-	1624	protein_coding	colony stimulating factor 1 [Source:HGNC Symbol;Acc:HGNC:2432] && sp|P09603|CSF1_HUMAN Macrophage colony-stimulating factor 1 OS=Homo sapiens OX=9606 GN=CSF1 PE=1 SV=2 && -	-
ENSOCUG00000003155	576.265	580.778	587.706	1182.6	732	1699.79	581.583	1204.79	-1.05063	0.000312866	0.0176723	PLAU	18	13595218	13601355	-	2370	protein_coding	Oryctolagus cuniculus plasminogen activator, urokinase (PLAU), mRNA. [Source:RefSeq mRNA;Acc:NM_001082011] && sp|Q8MHY7|UROK_RABIT Urokinase-type plasminogen activator OS=Oryctolagus cuniculus OX=9986 GN=PLAU PE=2 SV=1 && -	-
novel.202	10.3459	11.5735	17.9813	39.8331	55.4545	48.7431	13.3002	48.0102	-1.84496	0.000314328	0.0176836	-	13	49537260	49542952	+	2183	-	- && sp|Q9UBU8|MO4L1_HUMAN Mortality factor 4-like protein 1 OS=Homo sapiens OX=9606 GN=MORF4L1 PE=1 SV=2 && -	-
ENSOCUG00000015076	843.188	522.91	929.351	381.512	207.702	444.91	765.15	344.708	1.15049	0.000315367	0.0176836	FXN	1	55342467	55389742	+	1902	protein_coding	frataxin [Source:HGNC Symbol;Acc:HGNC:3951] && sp|Q05B87|FRDA_BOVIN Frataxin, mitochondrial OS=Bos taurus OX=9913 GN=FXN PE=2 SV=1 && PF01491:Frataxin-like domain	-
ENSOCUG00000016048	120.012	157.82	162.778	245.195	262.149	443.873	146.87	317.072	-1.10898	0.000318034	0.0177683	ENSOCUG00000016048	12	26615148	26621177	+	2207	protein_coding	- && sp|O19002|CDN1A_FELCA Cyclin-dependent kinase inhibitor 1 OS=Felis catus OX=9685 GN=CDKN1A PE=2 SV=3 && PF02234:Cyclin-dependent kinase inhibitor	-
ENSOCUG00000016451	155.188	49.4503	72.8717	316.009	145.19	346.387	92.5033	269.195	-1.54167	0.000320969	0.0178673	IER3	12	22766146	22767535	-	1271	protein_coding	immediate early response 3 [Source:HGNC Symbol;Acc:HGNC:5392] && sp|Q7YR42|IEX1_PANTR Radiation-inducible immediate-early gene IEX-1 OS=Pan troglodytes OX=9598 GN=IER3 PE=3 SV=1 && -	-
ENSOCUG00000023112	39.3143	31.564	32.1771	113.303	65.5372	93.3378	34.3518	90.726	-1.40321	0.000324815	0.0180161	XYLB	GL019127	8899	57629	-	3044	protein_coding	xylulokinase [Source:HGNC Symbol;Acc:HGNC:12839] && sp|O75191|XYLB_HUMAN Xylulose kinase OS=Homo sapiens OX=9606 GN=XYLB PE=1 SV=3 && PF00370:FGGY family of carbohydrate kinases, N-terminal domain|PF02782:FGGY family of carbohydrate kinases, C-terminal domain	-
ENSOCUG00000009121	896.986	1024.78	703.165	363.809	493.041	545.508	874.976	467.452	0.904894	0.000327288	0.018088	RCOR3	16	61522577	61583992	-	1583	protein_coding	REST corepressor 3 [Source:HGNC Symbol;Acc:HGNC:25594] && sp|Q9P2K3|RCOR3_HUMAN REST corepressor 3 OS=Homo sapiens OX=9606 GN=RCOR3 PE=1 SV=2 && PF00249:Myb-like DNA-binding domain	-
ENSOCUG00000014102	427.284	380.872	619.883	961.305	778.38	931.304	476.013	890.329	-0.90278	0.000334372	0.0183855	JCAD	16	4963478	4998321	-	4526	protein_coding	junctional cadherin 5 associated [Source:HGNC Symbol;Acc:HGNC:29283] && sp|Q9P266|JCAD_HUMAN Junctional protein associated with coronary artery disease OS=Homo sapiens OX=9606 GN=JCAD PE=1 SV=3 && PF15351:Junctional protein associated with coronary artery disease	-
ENSOCUG00000019163	104.493	48.3981	30.2843	15.048	16.1322	15.5563	61.0586	15.5789	1.96948	0.000335066	0.0183855	ENSOCUG00000019163	2	15219839	15220117	-	279	protein_coding	- && sp|Q3MIC0|RL37A_BOVIN 60S ribosomal protein L37a OS=Bos taurus OX=9913 GN=RPL37A PE=3 SV=3 && -	-
ENSOCUG00000021523	1.03459	0	0	66.3884	2.01653	77.7815	0.344862	48.7288	-7.07343	0.000338495	0.0185076	ENSOCUG00000021523	3	620986	621381	-	396	protein_coding	- && sp|Q9Y237|PIN4_HUMAN Peptidyl-prolyl cis-trans isomerase NIMA-interacting 4 OS=Homo sapiens OX=9606 GN=PIN4 PE=1 SV=1 && PF13616:PPIC-type PPIASE domain	-
ENSOCUG00000000422	2.06917	0	2.83916	10.6222	26.2149	24.8901	1.63611	20.5757	-3.62577	0.000341082	0.0185829	ZACN	GL018843	578822	581887	-	1197	protein_coding	zinc activated ion channel [Source:HGNC Symbol;Acc:HGNC:29504] && sp|Q866Y9|ZACN_CANLF Zinc-activated ligand-gated ion channel OS=Canis lupus familiaris OX=9615 GN=ZACN PE=3 SV=1 && PF02931:Neurotransmitter-gated ion-channel ligand binding domain	-
ENSOCUG00000004655	19.6571	35.7725	52.9976	2.65554	12.0992	3.11126	36.1424	5.95532	2.61335	0.000345831	0.0187751	ENSOCUG00000004655	GL018789	847456	874155	+	4452	protein_coding	- && sp|P00178|CP2B4_RABIT Cytochrome P450 2B4 OS=Oryctolagus cuniculus OX=9986 GN=CYP2B4 PE=1 SV=1 && PF00067:Cytochrome P450	-
novel.376	0	0	0	8.85179	13.1074	8.29669	0	10.0853	-5.76205	0.000350936	0.0189852	-	15	5818539	5820044	-	893	-	- && - && -	-
ENSOCUG00000016955	23.7955	30.5119	34.0699	53.9959	108.893	90.2266	29.4591	84.3717	-1.51425	0.000353678	0.0190663	TMEM164	X	58422619	58587967	+	2728	protein_coding	transmembrane protein 164 [Source:HGNC Symbol;Acc:HGNC:26217] && sp|Q5U3C3|TM164_HUMAN Transmembrane protein 164 OS=Homo sapiens OX=9606 GN=TMEM164 PE=2 SV=1 && PF14808:TMEM164 family	-
novel.517	1.03459	1.05213	0.946386	19.4739	11.0909	20.7417	1.01104	17.1022	-4.08312	0.00035608	0.0191287	-	19	4746773	4749555	+	433	-	- && - && -	-
ENSOCUG00000009816	521.432	498.711	454.265	300.076	290.38	264.457	491.469	284.971	0.785681	0.000367348	0.0196605	SLC35A4	3	22717728	22718702	+	975	protein_coding	solute carrier family 35 member A4 [Source:HGNC Symbol;Acc:HGNC:20753] && sp|Q05B73|S35A4_BOVIN Probable UDP-sugar transporter protein SLC35A4 OS=Bos taurus OX=9913 GN=SLC35A4 PE=2 SV=1 && PF04142:Nucleotide-sugar transporter	-
ENSOCUG00000025312	61.0406	88.3792	83.282	122.155	294.413	165.934	77.5673	194.167	-1.32245	0.000368538	0.0196605	ENSOCUG00000025312	9	103406141	103572189	-	3549	protein_coding	- && sp|P10415|BCL2_HUMAN Apoptosis regulator Bcl-2 OS=Homo sapiens OX=9606 GN=BCL2 PE=1 SV=2 && PF02180:Bcl-2 homology region 4|PF00452:Apoptosis regulator proteins, Bcl-2 family	-
ENSOCUG00000012638	1980.2	1902.26	1776.37	1143.65	962.892	1288.06	1886.27	1131.54	0.73725	0.000372912	0.019825	PSMC6	17	71539284	71566460	+	1663	protein_coding	proteasome 26S subunit, ATPase 6 [Source:HGNC Symbol;Acc:HGNC:9553] && sp|P62333|PRS10_HUMAN 26S proteasome regulatory subunit 10B OS=Homo sapiens OX=9606 GN=PSMC6 PE=1 SV=1 && PF00004:ATPase family associated with various cellular activities (AAA)|PF17862:AAA+ lid domain|PF16450:Proteasomal ATPase OB C-terminal domain	-
novel.15	11.3804	25.2512	12.303	49.57	33.2727	119.265	16.3116	67.3692	-2.04791	0.000377613	0.0200057	-	1	76996213	77016279	+	2579	-	- && - && -	-
ENSOCUG00000000069	1696.72	2022.2	1898.45	3179.56	2962.28	2860.29	1872.46	3000.71	-0.680425	0.000395508	0.0208817	MYO1C	19	16629835	16649789	+	4065	protein_coding	myosin IC [Source:HGNC Symbol;Acc:HGNC:7597] && sp|O00159|MYO1C_HUMAN Unconventional myosin-Ic OS=Homo sapiens OX=9606 GN=MYO1C PE=1 SV=4 && PF00063:Myosin head (motor domain)|PF06017:Unconventional myosin tail, actin- and lipid-binding	-
ENSOCUG00000016695	300.03	247.251	288.648	139.858	173.421	125.488	278.643	146.256	0.930197	0.000404461	0.0212165	SHQ1	9	40243128	40369675	-	2013	protein_coding	SHQ1, H/ACA ribonucleoprotein assembly factor [Source:HGNC Symbol;Acc:HGNC:25543] && sp|Q6PI26|SHQ1_HUMAN Protein SHQ1 homolog OS=Homo sapiens OX=9606 GN=SHQ1 PE=1 SV=2 && PF04925:SHQ1 protein	-
novel.1411	24.8301	32.6161	33.1235	54.8811	86.7107	114.08	30.1899	85.2238	-1.49377	0.000404611	0.0212165	-	GL018992	1003	9557	+	5323	-	- && sp|O00370|LORF2_HUMAN LINE-1 retrotransposable element ORF2 protein OS=Homo sapiens OX=9606 PE=1 SV=1 && -	-
ENSOCUG00000015958	300.03	352.465	354.895	681.588	586.81	506.098	335.796	591.499	-0.817128	0.000411181	0.0214877	GALNT2	16	37580612	37778172	-	3593	protein_coding	polypeptide N-acetylgalactosaminyltransferase 2 [Source:HGNC Symbol;Acc:HGNC:4124] && sp|Q10471|GALT2_HUMAN Polypeptide N-acetylgalactosaminyltransferase 2 OS=Homo sapiens OX=9606 GN=GALNT2 PE=1 SV=1 && -	-
ENSOCUG00000002802	115.874	97.8484	128.708	46.0293	60.4958	41.4835	114.144	49.3362	1.21128	0.000418103	0.0217133	ENSOCUG00000002802	GL018802	160108	221924	-	3865	protein_coding	FA complementation group D2 [Source:HGNC Symbol;Acc:HGNC:3585] && sp|Q9BXW9|FACD2_HUMAN Fanconi anemia group D2 protein OS=Homo sapiens OX=9606 GN=FANCD2 PE=1 SV=2 && PF14631:Fanconi anaemia protein FancD2 nuclease	-
novel.432	35.1759	43.1375	26.4988	74.3551	87.719	107.857	34.9374	89.977	-1.36633	0.000418324	0.0217133	-	16	32068052	32120193	-	3158	-	- && sp|P14543|NID1_HUMAN Nidogen-1 OS=Homo sapiens OX=9606 GN=NID1 PE=1 SV=3 && PF07645:Calcium-binding EGF domain	-
ENSOCUG00000012248	0	3.1564	1.89277	4.4259	85.7024	115.117	1.68306	68.415	-5.34503	0.000421692	0.0218144	ENSOCUG00000012248	10	46090194	46109919	-	1238	protein_coding	- && sp|Q8R0A6|VTM2A_MOUSE V-set and transmembrane domain-containing protein 2A OS=Mus musculus OX=10090 GN=Vstm2a PE=1 SV=2 && PF07686:Immunoglobulin V-set domain	-
novel.1360	8.27669	3.1564	7.57109	34.522	30.2479	29.0384	6.33473	31.2694	-2.29903	0.000426974	0.0220135	-	GL018907	353579	358850	+	4690	-	- && - && -	-
ENSOCUG00000004833	271.062	254.616	324.61	1057.79	302.479	718.701	283.429	692.99	-1.29005	0.000430024	0.0220458	ENSOCUG00000004833	1	20384797	20395410	-	2179	protein_coding	DnaJ heat shock protein family (Hsp40) member A1 [Source:HGNC Symbol;Acc:HGNC:5229] && sp|P31689|DNJA1_HUMAN DnaJ homolog subfamily A member 1 OS=Homo sapiens OX=9606 GN=DNAJA1 PE=1 SV=2 && PF00684:DnaJ central domain|PF00226:DnaJ domain|PF01556:DnaJ C terminal domain	-
novel.653	76.5594	152.559	88.9603	45.1441	27.2231	44.5947	106.026	38.9873	1.44097	0.00043047	0.0220458	-	21	7960229	7964798	-	4570	-	- && - && -	-
ENSOCUG00000011415	407.627	408.228	397.482	752.402	684.611	604.622	404.446	680.545	-0.75116	0.000437225	0.0223173	TGFB3	20	29184036	29208373	+	2377	protein_coding	transforming growth factor beta 3 [Source:HGNC Symbol;Acc:HGNC:11769] && sp|P10600|TGFB3_HUMAN Transforming growth factor beta-3 proprotein OS=Homo sapiens OX=9606 GN=TGFB3 PE=1 SV=1 && PF00019:Transforming growth factor beta like domain|PF00688:TGF-beta propeptide	-
novel.1557	0	0	0	60.1922	2.01653	124.45	0	62.2197	-8.38757	0.000443398	0.0225575	-	GL019392	24922	29113	+	3486	-	- && sp|Q9Z1K7|APCL_MOUSE Adenomatous polyposis coli protein 2 OS=Mus musculus OX=10090 GN=Apc2 PE=1 SV=1 && PF05956:APC basic domain	-
ENSOCUG00000003959	52.7639	78.91	64.3542	115.958	154.264	163.86	65.3427	144.694	-1.14605	0.00044748	0.0226901	ENSOCUG00000003959	GL019120	5747	28034	+	2494	protein_coding	- && sp|A2RT67|DEND3_MOUSE DENN domain-containing protein 3 OS=Mus musculus OX=10090 GN=Dennd3 PE=1 SV=2 && -	-
ENSOCUG00000024444	6.20752	6.3128	13.2494	45.1441	15.124	74.6703	8.58991	44.9795	-2.38011	0.000455661	0.0230289	CRHR2	10	14980696	15023641	-	2136	protein_coding	corticotropin releasing hormone receptor 2 [Source:HGNC Symbol;Acc:HGNC:2358] && sp|Q13324|CRFR2_HUMAN Corticotropin-releasing factor receptor 2 OS=Homo sapiens OX=9606 GN=CRHR2 PE=1 SV=2 && PF00002:7 transmembrane receptor (Secretin family)|PF02793:Hormone receptor domain	-
ENSOCUG00000026280	128.289	178.863	88.9603	424.886	174.43	369.203	132.037	322.84	-1.29169	0.00046164	0.0232545	ENSOCUG00000026280	GL018881	514400	525082	+	2910	protein_coding	PVR cell adhesion molecule [Source:HGNC Symbol;Acc:HGNC:9705] && sp|P15151|PVR_HUMAN Poliovirus receptor OS=Homo sapiens OX=9606 GN=PVR PE=1 SV=2 && PF07686:Immunoglobulin V-set domain|PF08205:CD80-like C2-set immunoglobulin domain	-
ENSOCUG00000013602	127.254	107.318	122.084	231.917	197.62	253.049	118.885	227.529	-0.936137	0.000466498	0.0234225	SUMF2	GL018788	789743	806060	-	1900	protein_coding	sulfatase modifying factor 2 [Source:HGNC Symbol;Acc:HGNC:20415] && sp|Q58CP2|SUMF2_BOVIN Inactive C-alpha-formylglycine-generating enzyme 2 OS=Bos taurus OX=9913 GN=SUMF2 PE=2 SV=1 && PF03781:Sulfatase-modifying factor enzyme 1	-
ENSOCUG00000017789	221.401	90.4835	303.79	404.527	588.826	507.135	205.225	500.163	-1.28371	0.000471339	0.0235885	ENSOCUG00000017789	GL019028	135770	138128	-	1773	protein_coding	- && sp|Q6IN02|PR15A_RAT Protein phosphatase 1 regulatory subunit 15A OS=Rattus norvegicus OX=10116 GN=Ppp1r15a PE=2 SV=2 && PF10488:Phosphatase-1 catalytic subunit binding region	-
ENSOCUG00000003262	2540.94	3079.59	3538.54	1395.93	2145.59	1586.74	3053.03	1709.42	0.836925	0.000480885	0.0238735	G3BP2	15	74654216	74729862	+	2561	protein_coding	G3BP stress granule assembly factor 2 [Source:HGNC Symbol;Acc:HGNC:30291] && sp|Q9UN86|G3BP2_HUMAN Ras GTPase-activating protein-binding protein 2 OS=Homo sapiens OX=9606 GN=G3BP2 PE=1 SV=2 && PF00076:RNA recognition motif. (a.k.a. RRM, RBD, or RNP domain)|PF02136:Nuclear transport factor 2 (NTF2) domain	-
ENSOCUG00000008797	343.483	320.901	461.836	181.462	164.347	238.53	375.407	194.78	0.947852	0.000481317	0.0238735	GOLT1B	8	18602402	18616712	-	1011	protein_coding	golgi transport 1B [Source:HGNC Symbol;Acc:HGNC:20175] && sp|Q2YDE3|GOT1B_BOVIN Vesicle transport protein GOT1B OS=Bos taurus OX=9913 GN=GOLT1B PE=2 SV=1 && PF04178:Got1/Sft2-like family	-
ENSOCUG00000003215	71.3865	42.0853	73.8181	136.318	98.8099	283.125	62.43	172.751	-1.4661	0.000482866	0.0238735	SPRY4	3	24308190	24312758	-	966	protein_coding	sprouty RTK signaling antagonist 4 [Source:HGNC Symbol;Acc:HGNC:15533] && sp|A2VDU1|SPY4_BOVIN Protein sprouty homolog 4 OS=Bos taurus OX=9913 GN=SPRY4 PE=2 SV=1 && PF05210:Sprouty protein (Spry)	-
ENSOCUG00000005861	244.162	187.28	209.151	362.038	574.71	334.979	213.531	423.909	-0.989057	0.00048325	0.0238735	ETS2	GL018727	2808338	2820022	+	1407	protein_coding	ETS proto-oncogene 2, transcription factor [Source:HGNC Symbol;Acc:HGNC:3489] && sp|P15036|ETS2_HUMAN Protein C-ets-2 OS=Homo sapiens OX=9606 GN=ETS2 PE=1 SV=1 && PF02198:Sterile alpha motif (SAM)/Pointed domain|PF00178:Ets-domain	-
ENSOCUG00000011942	25719.8	23786.6	20944.5	39947.3	31553.6	55078.6	23483.6	42193.2	-0.845355	0.000487302	0.0239965	FLNC	7	15713731	15738275	-	8526	protein_coding	filamin C [Source:HGNC Symbol;Acc:HGNC:3756] && sp|Q8VHX6|FLNC_MOUSE Filamin-C OS=Mus musculus OX=10090 GN=Flnc PE=1 SV=3 && PF00630:Filamin/ABP280 repeat	-
ENSOCUG00000010029	1296.34	1475.09	1301.28	768.336	705.785	953.083	1357.57	809.068	0.746839	0.000510321	0.0250498	GRSF1	15	79128013	79146427	+	1872	protein_coding	G-rich RNA sequence binding factor 1 [Source:HGNC Symbol;Acc:HGNC:4610] && sp|Q8C5Q4|GRSF1_MOUSE G-rich sequence factor 1 OS=Mus musculus OX=10090 GN=Grsf1 PE=1 SV=2 && PF00076:RNA recognition motif. (a.k.a. RRM, RBD, or RNP domain)	-
ENSOCUG00000015457	1857.08	1942.24	2214.54	1024.15	1250.25	1352.36	2004.62	1208.92	0.729961	0.000517562	0.0253243	FAM98A	2	152719266	152734224	+	2599	protein_coding	family with sequence similarity 98 member A [Source:HGNC Symbol;Acc:HGNC:24520] && sp|Q8NCA5|FA98A_HUMAN Protein FAM98A OS=Homo sapiens OX=9606 GN=FAM98A PE=1 SV=2 && PF10239:Protein of unknown function (DUF2465)	-
ENSOCUG00000009399	103.459	41.0332	105.995	148.71	220.81	262.383	83.4957	210.634	-1.33229	0.000520208	0.025373	ENSOCUG00000009399	19	26488629	26492286	+	1544	protein_coding	Oryctolagus cuniculus carbonic anhydrase 4 (CA4), mRNA. [Source:RefSeq mRNA;Acc:NM_001082372] && sp|P48283|CAH4_RABIT Carbonic anhydrase 4 OS=Oryctolagus cuniculus OX=9986 GN=CA4 PE=1 SV=1 && PF00194:Eukaryotic-type carbonic anhydrase	-
ENSOCUG00000030000	2.06917	4.20853	1.89277	34.522	8.06611	28.0013	2.72349	23.5298	-3.12223	0.000525265	0.0255385	ENSOCUG00000030000	9	43145326	43145742	+	417	protein_coding	- && sp|Q9NPJ4|PNRC2_HUMAN Proline-rich nuclear receptor coactivator 2 OS=Homo sapiens OX=9606 GN=PNRC2 PE=1 SV=1 && -	-
ENSOCUG00000031536	217.263	244.095	229.025	122.155	86.7107	140.007	230.128	116.291	0.984612	0.000536218	0.0259888	BRAP	21	7655428	7690924	-	2034	protein_coding	BRCA1 associated protein [Source:HGNC Symbol;Acc:HGNC:1099] && sp|Q7Z569|BRAP_HUMAN BRCA1-associated protein OS=Homo sapiens OX=9606 GN=BRAP PE=1 SV=2 && -	-
ENSOCUG00000008250	2812.01	2796.57	2415.18	1537.56	1766.48	1728.82	2674.58	1677.62	0.672954	0.000550231	0.0265841	SAR1B	3	17331689	17363290	-	1322	protein_coding	secretion associated Ras related GTPase 1B [Source:HGNC Symbol;Acc:HGNC:10535] && sp|Q3T0T7|SAR1B_BOVIN GTP-binding protein SAR1b OS=Bos taurus OX=9913 GN=SAR1B PE=2 SV=1 && PF00025:ADP-ribosylation factor family	-
ENSOCUG00000011670	133.462	140.986	133.44	258.472	197.62	397.204	135.963	284.432	-1.06441	0.000555274	0.0266684	SEMA3F	9	17631701	17657801	+	3568	protein_coding	semaphorin 3F [Source:HGNC Symbol;Acc:HGNC:10728] && sp|O88632|SEM3F_MOUSE Semaphorin-3F OS=Mus musculus OX=10090 GN=Sema3f PE=2 SV=2 && PF01403:Sema domain	-
ENSOCUG00000001046	22.7609	23.1469	13.2494	3.54072	0	2.07417	19.7191	1.87163	3.36539	0.000555447	0.0266684	IBSP	15	62360008	62369358	-	1111	protein_coding	integrin binding sialoprotein [Source:HGNC Symbol;Acc:HGNC:5341] && sp|Q28862|SIAL_BOVIN Bone sialoprotein 2 OS=Bos taurus OX=9913 GN=IBSP PE=1 SV=1 && PF05432:Bone sialoprotein II (BSP-II)	-
ENSOCUG00000003584	322.791	241.991	238.489	122.155	45.3719	152.452	267.757	106.659	1.32754	0.000558005	0.0267077	ENSOCUG00000003584	GL018700	704660	704977	-	318	processed_pseudogene	- && sp|P08628|THIO_RABIT Thioredoxin OS=Oryctolagus cuniculus OX=9986 GN=TXN PE=1 SV=2 && PF00085:Thioredoxin	-
ENSOCUG00000030986	0	0	0	6.19626	2.01653	24.8901	0	11.0343	-5.88891	0.000590984	0.0281984	ENSOCUG00000030986	GL019311	12441	13345	+	447	protein_coding	- && sp|Q9UKY7|CDV3_HUMAN Protein CDV3 homolog OS=Homo sapiens OX=9606 GN=CDV3 PE=1 SV=1 && -	-
ENSOCUG00000004373	160.361	91.5356	92.7458	256.702	187.537	303.866	114.881	249.369	-1.11879	0.000596998	0.0283971	ENSOCUG00000004373	GL019401	32717	47408	+	3059	protein_coding	- && sp|Q8N5M1|ATPF2_HUMAN ATP synthase mitochondrial F1 complex assembly factor 2 OS=Homo sapiens OX=9606 GN=ATPAF2 PE=1 SV=1 && PF07542:ATP12 chaperone protein	-
ENSOCUG00000008164	65.1789	108.37	105.049	136.318	280.297	224.011	92.8658	213.542	-1.19958	0.000602278	0.0285599	ABCC2	18	47750696	47818074	+	4632	protein_coding	ATP binding cassette subfamily C member 2 [Source:HGNC Symbol;Acc:HGNC:53] && sp|Q28689|MRP2_RABIT ATP-binding cassette sub-family C member 2 OS=Oryctolagus cuniculus OX=9986 GN=ABCC2 PE=1 SV=1 && PF00005:ABC transporter|PF00664:ABC transporter transmembrane region	-
ENSOCUG00000022518	31.0376	30.5119	25.5524	85.8624	111.917	47.706	29.034	81.8286	-1.49699	0.000614598	0.0290544	ENSOCUG00000022518	1	12110820	12111707	+	888	protein_coding	- && sp|Q4GWZ2|RSSA_PIG 40S ribosomal protein SA OS=Sus scrofa OX=9823 GN=RPSA PE=1 SV=3 && PF16122:40S ribosomal protein SA C-terminus|PF00318:Ribosomal protein S2	-
ENSOCUG00000027842	639.374	482.929	610.419	207.132	394.231	289.347	577.574	296.903	0.96116	0.00061927	0.0291855	ENSOCUG00000027842	GL018820	855913	893073	+	1224	protein_coding	- && sp|Q9HAD4|WDR41_HUMAN WD repeat-containing protein 41 OS=Homo sapiens OX=9606 GN=WDR41 PE=1 SV=3 && -	-
ENSOCUG00000002392	873.191	679.678	654.899	1888.97	770.314	2223.51	735.923	1627.6	-1.14522	0.000629415	0.0295457	ENSOCUG00000002392	2	91339731	91345111	-	737	protein_coding	- && sp|Q56JX3|RL31_BOVIN 60S ribosomal protein L31 OS=Bos taurus OX=9913 GN=RPL31 PE=2 SV=1 && PF01198:Ribosomal protein L31e	-
ENSOCUG00000037795	194.502	131.517	163.725	273.52	284.33	388.908	163.248	315.586	-0.950131	0.00063076	0.0295457	ENSOCUG00000037795	18	5539993	5541532	+	1420	lncRNA	- && - && -	-
ENSOCUG00000013489	50.6947	24.1991	44.4801	80.5513	218.793	72.5961	39.7913	123.98	-1.63762	0.000639114	0.029846	ENSOCUG00000013489	X	86706904	86763889	+	1510	protein_coding	- && sp|Q2TBV0|BEX2_BOVIN Protein BEX2 OS=Bos taurus OX=9913 GN=BEX2 PE=2 SV=1 && PF04538:Brain expressed X-linked like family	-
ENSOCUG00000026751	62.0752	76.8057	77.6036	96.4845	176.446	258.235	72.1615	177.055	-1.29265	0.000646022	0.0300351	PLBD1	8	24989921	25069772	+	1742	protein_coding	phospholipase B domain containing 1 [Source:HGNC Symbol;Acc:HGNC:26215] && sp|Q6P4A8|PLBL1_HUMAN Phospholipase B-like 1 OS=Homo sapiens OX=9606 GN=PLBD1 PE=1 SV=2 && PF04916:Phospholipase B	-
ENSOCUG00000014438	158.292	53.6588	135.333	20.3591	55.4545	36.298	115.761	37.3706	1.63595	0.000647818	0.0300351	ENSOCUG00000014438	12	10965701	11005499	+	1116	protein_coding	- && sp|P06348|H1T_PIG Histone H1t OS=Sus scrofa OX=9823 GN=H1-6 PE=1 SV=1 && PF00538:linker histone H1 and H5 family	-
ENSOCUG00000003790	67.2481	66.2844	106.942	165.529	173.421	165.934	80.158	168.295	-1.06736	0.000649028	0.0300351	LITAF	6	5026907	5113293	-	1295	protein_coding	lipopolysaccharide induced TNF factor [Source:HGNC Symbol;Acc:HGNC:16841] && sp|Q9JLJ0|LITAF_MOUSE Lipopolysaccharide-induced tumor necrosis factor-alpha factor homolog OS=Mus musculus OX=10090 GN=Litaf PE=1 SV=1 && PF10601:LITAF-like zinc ribbon domain	-
ENSOCUG00000024221	135.531	85.2228	179.813	28.3257	68.5619	53.9285	133.522	50.2721	1.41453	0.000656031	0.0302681	INMT	10	15064467	15069469	+	1903	protein_coding	Oryctolagus cuniculus indolethylamine N-methyltransferase (INMT), mRNA. [Source:RefSeq mRNA;Acc:NM_001082043] && sp|O97972|INMT_RABIT Indolethylamine N-methyltransferase OS=Oryctolagus cuniculus OX=9986 GN=INMT PE=1 SV=1 && PF01234:NNMT/PNMT/TEMT family	-
ENSOCUG00000003373	798.701	1086.85	901.906	515.174	469.851	629.512	929.153	538.179	0.787987	0.000684557	0.0314896	ATE1	18	68672611	68850046	-	4813	protein_coding	arginyltransferase 1 [Source:HGNC Symbol;Acc:HGNC:782] && sp|O95260|ATE1_HUMAN Arginyl-tRNA--protein transferase 1 OS=Homo sapiens OX=9606 GN=ATE1 PE=1 SV=2 && PF04376:Arginine-tRNA-protein transferase, N terminus|PF04377:Arginine-tRNA-protein transferase, C terminus	-
ENSOCUG00000013125	1851.91	2194.75	1489.61	2821.95	3585.39	2989.92	1845.42	3132.42	-0.763424	0.000692284	0.0317364	ACSS1	GL018741	1046719	1100214	+	2900	protein_coding	acyl-CoA synthetase short chain family member 1 [Source:HGNC Symbol;Acc:HGNC:16091] && sp|Q99NB1|ACS2L_MOUSE Acetyl-coenzyme A synthetase 2-like, mitochondrial OS=Mus musculus OX=10090 GN=Acss1 PE=1 SV=1 && PF16177:Acetyl-coenzyme A synthetase N-terminus|PF13193:AMP-binding enzyme C-terminal domain|PF00501:AMP-binding enzyme	-
ENSOCUG00000014771	21.7263	18.9384	32.1771	76.1254	57.471	67.4106	24.2806	67.0024	-1.46101	0.00069425	0.0317364	TBKBP1	19	39589728	39605001	-	2895	protein_coding	TBK1 binding protein 1 [Source:HGNC Symbol;Acc:HGNC:30140] && sp|A7MCY6|TBKB1_HUMAN TANK-binding kinase 1-binding protein 1 OS=Homo sapiens OX=9606 GN=TBKBP1 PE=1 SV=1 && PF12845:TBD domain	-
ENSOCUG00000034963	10.3459	3.1564	4.73193	64.6181	6.04958	51.8543	6.07806	40.8407	-2.75186	0.000696119	0.0317364	ENSOCUG00000034963	1	142460022	142460375	-	354	protein_coding	- && sp|O43768|ENSA_HUMAN Alpha-endosulfine OS=Homo sapiens OX=9606 GN=ENSA PE=1 SV=1 && -	-
novel.1150	40226.8	35686.3	29715.6	16781.2	20462.7	24846.5	35209.5	20696.8	0.76657	0.000699355	0.0317896	-	GL018725	834791	836721	-	403	-	- && sp|P02585|TNNC2_HUMAN Troponin C, skeletal muscle OS=Homo sapiens OX=9606 GN=TNNC2 PE=1 SV=2 && PF13405:EF-hand domain|PF13833:EF-hand domain pair	-
ENSOCUG00000012460	2.06917	6.3128	16.0886	53.9959	22.1818	49.7802	8.15684	41.986	-2.35169	0.000704276	0.0319189	PLK3	13	121823611	121827896	-	1944	protein_coding	polo like kinase 3 [Source:HGNC Symbol;Acc:HGNC:2154] && sp|Q9H4B4|PLK3_HUMAN Serine/threonine-protein kinase PLK3 OS=Homo sapiens OX=9606 GN=PLK3 PE=1 SV=2 && PF00069:Protein kinase domain|PF00659:POLO box duplicated region	-
ENSOCUG00000026756	208.986	164.133	180.76	354.072	371.041	280.013	184.626	335.042	-0.860102	0.000710155	0.0320906	ALDH16A1	GL019152	39028	50511	+	2182	protein_coding	aldehyde dehydrogenase 16 family member A1 [Source:HGNC Symbol;Acc:HGNC:28114] && sp|A6QR56|A16A1_BOVIN Aldehyde dehydrogenase family 16 member A1 OS=Bos taurus OX=9913 GN=ALDH16A1 PE=2 SV=1 && -	-
novel.1139	0	2.10427	0	13.2777	20.1653	13.4821	0.701422	15.6417	-4.52277	0.000721667	0.0325152	-	GL018722	631048	652360	+	991	-	- && - && -	-
ENSOCUG00000005194	110.701	94.692	79.4964	30.0961	48.3967	40.4464	94.9631	39.6464	1.26286	0.000724307	0.0325387	ENSOCUG00000005194	13	40286174	40311776	+	678	protein_coding	- && sp|Q5T1C6|THEM4_HUMAN Acyl-coenzyme A thioesterase THEM4 OS=Homo sapiens OX=9606 GN=THEM4 PE=1 SV=1 && PF03061:Thioesterase superfamily	-
ENSOCUG00000003792	365.209	320.901	614.204	1495.95	645.289	772.63	433.438	971.291	-1.16397	0.000740281	0.0331594	THBS1	17	32568969	32583143	-	4319	protein_coding	thrombospondin 1 [Source:HGNC Symbol;Acc:HGNC:11785] && sp|P07996|TSP1_HUMAN Thrombospondin-1 OS=Homo sapiens OX=9606 GN=THBS1 PE=1 SV=2 && PF02412:Thrombospondin type 3 repeat|PF05735:Thrombospondin C-terminal region|PF00090:Thrombospondin type 1 domain|PF00093:von Willebrand factor type C domain	-
ENSOCUG00000011137	93.1128	178.863	173.189	323.976	568.661	199.121	148.388	363.919	-1.2939	0.000743555	0.0332093	FBLN1	GL019233	6793	29597	-	1391	protein_coding	fibulin 1 [Source:HGNC Symbol;Acc:HGNC:3600] && sp|Q08879|FBLN1_MOUSE Fibulin-1 OS=Mus musculus OX=10090 GN=Fbln1 PE=1 SV=2 && PF07645:Calcium-binding EGF domain|PF12662:Complement Clr-like EGF-like	-
ENSOCUG00000011232	755.248	631.28	600.009	409.838	284.33	423.131	662.179	372.433	0.829865	0.000758549	0.0337129	ENSOCUG00000011232	GL019024	71651	85494	-	4502	lncRNA	- && sp|O43402|EMC8_HUMAN ER membrane protein complex subunit 8 OS=Homo sapiens OX=9606 GN=EMC8 PE=1 SV=1 && PF03665:Uncharacterised protein family (UPF0172)	-
novel.394	15.5188	11.5735	19.8741	44.259	58.4793	45.6318	15.6555	49.4567	-1.65436	0.000759221	0.0337129	-	15	99320984	99350735	-	3711	-	- && - && -	-
ENSOCUG00000021770	113.804	68.3887	66.247	32.7516	28.2314	35.261	82.8134	32.0813	1.36738	0.000771338	0.0341523	ENSOCUG00000021770	3	24715449	24716165	-	657	protein_coding	- && sp|Q5R795|MFF_PONAB Mitochondrial fission factor OS=Pongo abelii OX=9601 GN=MFF PE=2 SV=1 && PF05644:Mitochondrial and peroxisomal fission factor Mff	-
ENSOCUG00000000980	286.58	291.441	288.648	536.419	456.744	456.318	288.89	483.16	-0.742433	0.000774122	0.0341771	TNRC18	GL018878	6662	43468	-	7215	protein_coding	trinucleotide repeat containing 18 [Source:HGNC Symbol;Acc:HGNC:11962] && sp|O15417|TNC18_HUMAN Trinucleotide repeat-containing gene 18 protein OS=Homo sapiens OX=9606 GN=TNRC18 PE=1 SV=3 && -	-
ENSOCUG00000008675	3.10376	2.10427	3.78554	7.96661	35.2892	26.9643	2.99786	23.4067	-2.95411	0.000785978	0.0344931	ENSOCUG00000008675	GL018991	2677	12766	-	958	protein_coding	- && sp|Q0VBL6|HIF3A_MOUSE Hypoxia-inducible factor 3-alpha OS=Mus musculus OX=10090 GN=Hif3a PE=1 SV=2 && PF00989:PAS fold|PF08447:PAS fold	-
ENSOCUG00000007985	22.7609	23.1469	20.8205	21.2443	190.562	67.4106	22.2428	93.0723	-2.06372	0.000786945	0.0344931	STC2	3	54303438	54313460	-	1375	protein_coding	stanniocalcin 2 [Source:HGNC Symbol;Acc:HGNC:11374] && sp|O76061|STC2_HUMAN Stanniocalcin-2 OS=Homo sapiens OX=9606 GN=STC2 PE=1 SV=1 && PF03298:Stanniocalcin family	-
ENSOCUG00000007286	106.562	89.4313	116.405	213.328	306.512	149.341	104.133	223.06	-1.09838	0.000788015	0.0344931	COL4A4	7	168764985	168943478	-	6307	protein_coding	collagen type IV alpha 4 chain [Source:HGNC Symbol;Acc:HGNC:2206] && sp|P55787|CO4A4_RABIT Collagen alpha-4(IV) chain (Fragment) OS=Oryctolagus cuniculus OX=9986 GN=COL4A4 PE=2 SV=1 && PF01413:C-terminal tandem repeated domain in type 4 procollagen|PF01391:Collagen triple helix repeat (20 copies)	-
novel.1653	2.06917	19.9905	0.946386	30.9813	55.4545	53.9285	7.6687	46.7881	-2.6214	0.000803718	0.035014	-	GL019938	11496	14467	+	2972	-	- && - && -	-
ENSOCUG00000000788	5997.5	4355.83	5921.54	3387.58	1272.43	3052.15	5424.96	2570.72	1.07737	0.000804474	0.035014	GADL1	14	17789965	17992237	-	2739	protein_coding	glutamate decarboxylase like 1 [Source:HGNC Symbol;Acc:HGNC:27949] && sp|Q6ZQY3|GADL1_HUMAN Acidic amino acid decarboxylase GADL1 OS=Homo sapiens OX=9606 GN=GADL1 PE=1 SV=4 && PF00282:Pyridoxal-dependent decarboxylase conserved domain	-
ENSOCUG00000023426	94.1474	173.602	176.974	303.617	358.942	249.938	148.241	304.165	-1.03638	0.000810196	0.0351634	SYN3	4	88145904	88596178	+	4038	protein_coding	synapsin III [Source:HGNC Symbol;Acc:HGNC:11496] && sp|O14994|SYN3_HUMAN Synapsin-3 OS=Homo sapiens OX=9606 GN=SYN3 PE=1 SV=2 && PF10581:Synapsin N-terminal	-
ENSOCUG00000017770	109.666	73.6493	104.102	50.4552	30.2479	37.3351	95.806	39.3461	1.28053	0.000817079	0.0353623	PIR	X	1244557	1332629	-	1618	protein_coding	pirin [Source:HGNC Symbol;Acc:HGNC:30048] && sp|O00625|PIR_HUMAN Pirin OS=Homo sapiens OX=9606 GN=PIR PE=1 SV=1 && -	-
ENSOCUG00000021344	137.6	77.8579	158.046	57.5367	39.3223	58.0769	124.501	51.6453	1.26974	0.000820937	0.0354294	ENSOCUG00000021344	15	92375893	92387099	-	655	protein_coding	- && sp|Q6T311|ARL9_HUMAN ADP-ribosylation factor-like protein 9 OS=Homo sapiens OX=9606 GN=ARL9 PE=2 SV=1 && PF00025:ADP-ribosylation factor family	-
ENSOCUG00000005896	100.355	148.351	121.137	359.383	117.967	500.913	123.281	326.088	-1.40343	0.000829075	0.0356804	INPP4B	15	21871527	22538950	+	3367	protein_coding	inositol polyphosphate-4-phosphatase type II B [Source:HGNC Symbol;Acc:HGNC:6075] && sp|Q6P1Y8|INP4B_MOUSE Type II inositol 3,4-bisphosphate 4-phosphatase OS=Mus musculus OX=10090 GN=Inpp4b PE=2 SV=1 && -	-
ENSOCUG00000029578	223.471	215.687	234.704	325.746	413.388	439.725	224.621	392.953	-0.8059	0.000833688	0.0357787	ENSOCUG00000029578	GL019397	15136	23500	+	2190	protein_coding	- && sp|Q2M3W8|ZN181_HUMAN Zinc finger protein 181 OS=Homo sapiens OX=9606 GN=ZNF181 PE=1 SV=1 && PF00096:Zinc finger, C2H2 type	-
ENSOCUG00000008976	31.0376	30.5119	34.0699	64.6181	77.6363	92.3007	31.8731	78.185	-1.292	0.000845721	0.0361926	IGF2BP3	10	8399722	8532442	-	2737	protein_coding	insulin like growth factor 2 mRNA binding protein 3 [Source:HGNC Symbol;Acc:HGNC:28868] && sp|O00425|IF2B3_HUMAN Insulin-like growth factor 2 mRNA-binding protein 3 OS=Homo sapiens OX=9606 GN=IGF2BP3 PE=1 SV=2 && PF00076:RNA recognition motif. (a.k.a. RRM, RBD, or RNP domain)|PF00013:KH domain	-
ENSOCUG00000017362	1600.51	2141.09	1156.48	1005.56	898.363	483.282	1632.69	795.736	1.03638	0.000848043	0.0361926	NETO2	GL018743	802003	871618	+	2210	protein_coding	neuropilin and tolloid like 2 [Source:HGNC Symbol;Acc:HGNC:14644] && sp|Q8NC67|NETO2_HUMAN Neuropilin and tolloid-like protein 2 OS=Homo sapiens OX=9606 GN=NETO2 PE=1 SV=1 && -	-
ENSOCUG00000026915	45.5218	14.7299	23.6596	184.117	68.5619	47.706	27.9704	100.128	-1.84302	0.000854976	0.0363874	PTGIR	GL018835	100129	102523	-	1663	protein_coding	prostaglandin I2 receptor [Source:HGNC Symbol;Acc:HGNC:9602] && sp|P43253|PI2R_RAT Prostacyclin receptor OS=Rattus norvegicus OX=10116 GN=Ptgir PE=1 SV=1 && PF00001:7 transmembrane receptor (rhodopsin family)	-
ENSOCUG00000002271	342.448	175.706	234.704	502.782	502.115	437.651	250.953	480.849	-0.938332	0.0008612	0.036551	ENSOCUG00000002271	X	33274555	33276386	+	489	protein_coding	RNA binding motif protein 3 [Source:HGNC Symbol;Acc:HGNC:9900] && sp|W8E7I1|RBM3_CAPHI RNA-binding protein 3 OS=Capra hircus OX=9925 GN=RBM3 PE=2 SV=2 && PF00076:RNA recognition motif. (a.k.a. RRM, RBD, or RNP domain)	-
ENSOCUG00000025915	116.908	112.578	104.102	34.522	52.4297	61.1881	111.196	49.3799	1.17536	0.000867039	0.0365912	ENSOCUG00000025915	15	4571964	4572602	-	357	protein_coding	- && sp|Q2YDI5|RM48_BOVIN 39S ribosomal protein L48, mitochondrial OS=Bos taurus OX=9913 GN=MRPL48 PE=1 SV=1 && PF00338:Ribosomal protein S10p/S20e	-
ENSOCUG00000005036	136.565	89.4313	102.21	48.6849	57.471	34.2239	109.402	46.7933	1.22388	0.00086823	0.0365912	ENSOCUG00000005036	GL018798	559625	561948	+	1944	protein_coding	- && sp|Q6ZVK8|NUD18_HUMAN 8-oxo-dGDP phosphatase NUDT18 OS=Homo sapiens OX=9606 GN=NUDT18 PE=1 SV=3 && PF00293:NUDIX domain	-
ENSOCUG00000036927	9.31128	4.20853	12.303	26.5554	13.1074	109.931	8.60761	49.8647	-2.52626	0.000870605	0.0365912	ENSOCUG00000036927	1	100886996	100900942	+	1174	lncRNA	- && - && -	-
ENSOCUG00000006565	517.293	489.242	565.939	300.961	227.868	357.795	524.158	295.541	0.82695	0.000873193	0.0365912	HYCC1	10	8007076	8054769	-	2201	protein_coding	family with sequence similarity 126 member A [Source:HGNC Symbol;Acc:HGNC:24587] && sp|Q9BYI3|HYCCI_HUMAN Hyccin OS=Homo sapiens OX=9606 GN=FAM126A PE=1 SV=2 && PF09790:Hyccin	-
ENSOCUG00000025460	144.842	102.057	128.708	226.606	229.884	241.641	125.203	232.71	-0.893687	0.000874055	0.0365912	ENSOCUG00000025460	9	17796466	17804297	-	783	protein_coding	- && sp|Q9NS23|RASF1_HUMAN Ras association domain-containing protein 1 OS=Homo sapiens OX=9606 GN=RASSF1 PE=1 SV=1 && PF00788:Ras association (RalGDS/AF-6) domain|PF16517:Novel Ras effector 1 C-terminal SARAH (Sav/Rassf/Hpo) domain	-
ENSOCUG00000030056	6.20752	5.26067	13.2494	32.7516	39.3223	31.1126	8.2392	34.3955	-2.05058	0.000909292	0.0379629	ENSOCUG00000030056	GL019754	11108	21127	+	5192	lncRNA	- && - && -	-
ENSOCUG00000036832	64.1444	61.0237	63.4079	26.5554	17.1405	26.9643	62.8586	23.5534	1.41458	0.000926129	0.0385611	ENSOCUG00000036832	13	78632956	78635112	+	2119	protein_coding	- && sp|Q3T0L7|RL28_BOVIN 60S ribosomal protein L28 OS=Bos taurus OX=9913 GN=RPL28 PE=2 SV=3 && -	-
ENSOCUG00000014916	97.2511	78.91	84.2283	107.992	358.942	186.676	86.7965	217.87	-1.32666	0.000937694	0.0389371	SEMA4B	GL018738	1453100	1475205	-	3189	protein_coding	semaphorin 4B [Source:HGNC Symbol;Acc:HGNC:10730] && sp|Q9NPR2|SEM4B_HUMAN Semaphorin-4B OS=Homo sapiens OX=9606 GN=SEMA4B PE=1 SV=4 && PF01403:Sema domain|PF01437:Plexin repeat	-
ENSOCUG00000009374	4.13835	9.4692	7.57109	29.2109	37.3058	25.9272	7.05954	30.8146	-2.12572	0.000944374	0.0391088	IRF4	GL018747	1066655	1083380	+	2874	protein_coding	interferon regulatory factor 4 [Source:HGNC Symbol;Acc:HGNC:6119] && sp|Q15306|IRF4_HUMAN Interferon regulatory factor 4 OS=Homo sapiens OX=9606 GN=IRF4 PE=1 SV=1 && PF00605:Interferon regulatory factor transcription factor|PF10401:Interferon-regulatory factor 3	-
ENSOCUG00000022490	4325.61	4728.29	5002.6	3193.73	2799.95	3120.59	4685.5	3038.09	0.625026	0.00096201	0.0396645	PCBP2	4	37279307	37298220	+	1504	protein_coding	poly(rC) binding protein 2 [Source:HGNC Symbol;Acc:HGNC:8648] && sp|Q15366|PCBP2_HUMAN Poly(rC)-binding protein 2 OS=Homo sapiens OX=9606 GN=PCBP2 PE=1 SV=1 && PF00013:KH domain	-
ENSOCUG00000025743	7.2421	8.41707	9.46386	0	0	0	8.37434	0	5.54644	0.000962955	0.0396645	MAL2	3	135105264	135163755	+	1013	protein_coding	mal, T cell differentiation protein 2 (gene/pseudogene) [Source:HGNC Symbol;Acc:HGNC:13634] && sp|A2VE13|MAL2_BOVIN Protein MAL2 OS=Bos taurus OX=9913 GN=MAL2 PE=1 SV=1 && PF01284:Membrane-associating domain	-
ENSOCUG00000025188	70.3519	31.564	69.0862	158.447	99.8181	155.563	57.0007	137.943	-1.27354	0.000972143	0.0399358	HDAC10	GL018905	183715	188646	-	3061	protein_coding	histone deacetylase 10 [Source:HGNC Symbol;Acc:HGNC:18128] && sp|Q969S8|HDA10_HUMAN Polyamine deacetylase HDAC10 OS=Homo sapiens OX=9606 GN=HDAC10 PE=1 SV=1 && PF00850:Histone deacetylase domain	-
ENSOCUG00000006106	0	0	0	10.6222	10.0826	5.18543	0	8.63007	-5.53979	0.000979638	0.0401364	UMOD	6	8025870	8050036	+	2518	protein_coding	uromodulin [Source:HGNC Symbol;Acc:HGNC:12559] && sp|Q5R5C1|UROM_PONAB Uromodulin OS=Pongo abelii OX=9601 GN=UMOD PE=2 SV=1 && PF00100:Zona pellucida-like domain|PF07645:Calcium-binding EGF domain	-
ENSOCUG00000015992	261.75	239.886	278.237	429.312	425.487	439.725	259.958	431.508	-0.730685	0.00099138	0.0405095	BCAR1	5	29943715	29977375	-	2859	protein_coding	BCAR1 scaffold protein, Cas family member [Source:HGNC Symbol;Acc:HGNC:971] && sp|Q61140|BCAR1_MOUSE Breast cancer anti-estrogen resistance protein 1 OS=Mus musculus OX=10090 GN=Bcar1 PE=1 SV=2 && PF00018:SH3 domain|PF08824:Serine rich protein interaction domain|PF12026:Crk-Associated Substrate C-terminal domain	-
ENSOCUG00000022368	400.385	344.048	296.219	180.577	192.578	216.751	346.884	196.635	0.819221	0.00100048	0.040773	CCDC92	GL019178	89321	94616	+	3557	protein_coding	coiled-coil domain containing 92 [Source:HGNC Symbol;Acc:HGNC:29563] && sp|Q53HC0|CCD92_HUMAN Coiled-coil domain-containing protein 92 OS=Homo sapiens OX=9606 GN=CCDC92 PE=1 SV=2 && PF14916:Coiled-coil domain of unknown function	-
ENSOCUG00000012959	76.5594	67.3365	104.102	256.702	88.7272	288.31	82.6661	211.246	-1.35266	0.00100743	0.0409474	ADAMTS20	8	2719856	2893618	+	5775	protein_coding	ADAM metallopeptidase with thrombospondin type 1 motif 20 [Source:HGNC Symbol;Acc:HGNC:17178] && sp|P59511|ATS20_MOUSE A disintegrin and metalloproteinase with thrombospondin motifs 20 OS=Mus musculus OX=10090 GN=Adamts20 PE=2 SV=2 && PF00090:Thrombospondin type 1 domain|PF05986:ADAM-TS Spacer 1|PF08685:GON domain|PF01421:Reprolysin (M12B) family zinc metalloprotease|PF17771:ADAM cysteine-rich do…	-
ENSOCUG00000013700	309.341	244.095	277.291	584.218	546.479	370.24	276.909	500.312	-0.853905	0.00102474	0.0415319	CTSF	1	194180781	194185579	-	1930	protein_coding	cathepsin F [Source:HGNC Symbol;Acc:HGNC:2531] && sp|Q9UBX1|CATF_HUMAN Cathepsin F OS=Homo sapiens OX=9606 GN=CTSF PE=1 SV=1 && PF08246:Cathepsin propeptide inhibitor domain (I29)|PF00112:Papain family cysteine protease	-
ENSOCUG00000000114	19.6571	16.8341	26.4988	66.3884	29.2397	119.265	20.9967	71.631	-1.76673	0.00102721	0.0415319	DUSP2	2	95158179	95159505	+	945	protein_coding	dual specificity phosphatase 2 [Source:HGNC Symbol;Acc:HGNC:3068] && sp|Q05923|DUS2_HUMAN Dual specificity protein phosphatase 2 OS=Homo sapiens OX=9606 GN=DUSP2 PE=1 SV=1 && PF00581:Rhodanese-like domain|PF00782:Dual specificity phosphatase, catalytic domain	-
ENSOCUG00000008905	494.532	491.346	344.484	209.787	249.041	281.051	443.454	246.626	0.846858	0.00103626	0.041755	ENSOCUG00000008905	20	14870884	15088272	+	2411	protein_coding	- && sp|Q86TV6|TTC7B_HUMAN Tetratricopeptide repeat protein 7B OS=Homo sapiens OX=9606 GN=TTC7B PE=1 SV=3 && PF12895:Anaphase-promoting complex, cyclosome, subunit 3|PF07719:Tetratricopeptide repeat	-
ENSOCUG00000011812	313.48	394.55	483.603	215.984	193.587	247.864	397.211	219.145	0.858745	0.00103817	0.041755	ING2	2	60841714	60848481	+	1193	protein_coding	inhibitor of growth family member 2 [Source:HGNC Symbol;Acc:HGNC:6063] && sp|Q9H160|ING2_HUMAN Inhibitor of growth protein 2 OS=Homo sapiens OX=9606 GN=ING2 PE=1 SV=2 && PF12998:Inhibitor of growth proteins N-terminal histone-binding	-
novel.147	0	0	0	4.4259	11.0909	10.3709	0	8.62922	-5.5343	0.00105543	0.0423385	-	12	136707828	136782911	+	447	-	- && - && -	-
novel.411	0	0	0	7.08143	6.04958	12.445	0	8.52535	-5.5184	0.00106383	0.0425642	-	16	47675433	47686076	+	3681	-	- && - && -	-
novel.62	6.20752	4.20853	11.3566	24.785	37.3058	33.1868	7.25756	31.7592	-2.11723	0.00107203	0.0426819	-	1	141608334	141632892	-	1795	-	- && - && -	-
novel.448	0	0	0.946386	22.1295	0	26.9643	0.315462	16.3646	-5.49978	0.00107233	0.0426819	-	17	14569153	14584025	+	3582	-	- && - && -	-
ENSOCUG00000014454	308.307	541.849	437.23	220.41	175.438	271.717	429.129	222.521	0.947673	0.00108016	0.0428825	PARP8	11	66782065	66971152	+	3019	protein_coding	poly(ADP-ribose) polymerase family member 8 [Source:HGNC Symbol;Acc:HGNC:26124] && sp|Q8N3A8|PARP8_HUMAN Protein mono-ADP-ribosyltransferase PARP8 OS=Homo sapiens OX=9606 GN=PARP8 PE=1 SV=1 && PF00644:Poly(ADP-ribose) polymerase catalytic domain	-
ENSOCUG00000009659	147.946	248.303	237.543	559.433	348.859	348.461	211.264	418.918	-0.988171	0.00108529	0.0429586	LYVE1	1	152332847	152347855	-	2006	protein_coding	lymphatic vessel endothelial hyaluronan receptor 1 [Source:HGNC Symbol;Acc:HGNC:14687] && sp|Q6UC88|LYVE1_BOVIN Lymphatic vessel endothelial hyaluronic acid receptor 1 OS=Bos taurus OX=9913 GN=LYVE1 PE=1 SV=1 && PF00193:Extracellular link domain	-
ENSOCUG00000006510	205.883	194.645	200.634	106.222	114.942	110.968	200.387	110.711	0.856458	0.00108766	0.0429586	C9orf72	1	25947074	25981112	+	2030	protein_coding	C9orf72-SMCR8 complex subunit [Source:HGNC Symbol;Acc:HGNC:28337] && sp|Q96LT7|CI072_HUMAN Guanine nucleotide exchange C9orf72 OS=Homo sapiens OX=9606 GN=C9orf72 PE=1 SV=2 && -	-
ENSOCUG00000039083	51.7293	268.294	153.315	522.256	2425.88	738.406	157.779	1228.85	-2.96136	0.00110388	0.0434873	ENSOCUG00000039083	X	68525265	68527819	-	348	protein_coding	- && sp|Q3T051|RL39_BOVIN 60S ribosomal protein L39 OS=Bos taurus OX=9913 GN=RPL39 PE=3 SV=3 && -	-
ENSOCUG00000002821	0	0	0.946386	9.73697	22.1818	5.18543	0.315462	12.3681	-5.09467	0.00111636	0.0438665	ENSOCUG00000002821	12	37069845	37070147	-	198	protein_coding	- && sp|Q0VG62|RBIS_MOUSE Ribosomal biogenesis factor OS=Mus musculus OX=10090 GN=Rbis PE=1 SV=2 && PF15679:Domain of unknown function (DUF4665)	-
ENSOCUG00000014342	308.307	369.299	350.163	553.237	503.124	683.44	342.589	579.934	-0.759154	0.0011197	0.0438853	SHROOM4	GL018748	314824	569202	-	5522	protein_coding	shroom family member 4 [Source:HGNC Symbol;Acc:HGNC:29215] && sp|Q9ULL8|SHRM4_HUMAN Protein Shroom4 OS=Homo sapiens OX=9606 GN=SHROOM4 PE=1 SV=3 && PF08687:Apx/Shroom domain ASD2	-
ENSOCUG00000009029	7.2421	4.20853	11.3566	30.0961	30.2479	35.261	7.60242	31.8683	-2.05735	0.00112595	0.0440179	ENKD1	5	23225664	23229585	-	1014	protein_coding	enkurin domain containing 1 [Source:HGNC Symbol;Acc:HGNC:25246] && sp|Q3T078|ENKD1_BOVIN Enkurin domain-containing protein 1 OS=Bos taurus OX=9913 GN=ENKD1 PE=2 SV=1 && PF13864:Calmodulin-binding	-
novel.64	26.8992	16.8341	16.0886	0.885179	5.04132	2.07417	19.9406	2.66689	2.9212	0.00112889	0.044021	-	1	142751105	142752016	-	494	-	- && - && -	-
ENSOCUG00000022239	20.6917	4.20853	11.3566	0	1.00826	0	12.0856	0.336088	5.11358	0.00115559	0.0448613	ENSOCUG00000022239	16	3089352	3131345	-	1464	protein_coding	- && sp|Q96M83|CCDC7_HUMAN Coiled-coil domain-containing protein 7 OS=Homo sapiens OX=9606 GN=CCDC7 PE=1 SV=3 && PF15368:Spermatogenesis family BioT2	-
ENSOCUG00000001849	1765	1322.53	915.155	2261.63	1957.04	3700.33	1334.23	2639.67	-0.984417	0.0011588	0.0448613	SMPX	X	7457215	7515778	-	1261	protein_coding	small muscle protein X-linked [Source:HGNC Symbol;Acc:HGNC:11122] && sp|Q9UHP9|SMPX_HUMAN Small muscular protein OS=Homo sapiens OX=9606 GN=SMPX PE=2 SV=3 && -	-
ENSOCUG00000029358	28.9684	34.7204	75.7109	92.0586	147.207	121.339	46.4666	120.201	-1.36559	0.0011592	0.0448613	CRISPLD2	GL018911	261657	295506	+	2832	protein_coding	cysteine rich secretory protein LCCL domain containing 2 [Source:HGNC Symbol;Acc:HGNC:25248] && sp|Q9H0B8|CRLD2_HUMAN Cysteine-rich secretory protein LCCL domain-containing 2 OS=Homo sapiens OX=9606 GN=CRISPLD2 PE=2 SV=1 && PF03815:LCCL domain|PF00188:Cysteine-rich secretory protein family	-
ENSOCUG00000032265	600.06	584.986	607.58	1338.39	789.471	985.233	597.542	1037.7	-0.79664	0.001187	0.0458113	RHOB	2	169568974	169569564	+	591	protein_coding	ras homolog family member B [Source:HGNC Symbol;Acc:HGNC:668] && sp|Q3ZBW5|RHOB_BOVIN Rho-related GTP-binding protein RhoB OS=Bos taurus OX=9913 GN=RHOB PE=2 SV=1 && -	-
ENSOCUG00000016960	75.5248	89.4313	105.049	38.0627	30.2479	47.706	90.0017	38.6722	1.22047	0.00119404	0.0458113	ENSOCUG00000016960	2	99428037	99434100	+	636	protein_coding	- && sp|P07148|FABPL_HUMAN Fatty acid-binding protein, liver OS=Homo sapiens OX=9606 GN=FABP1 PE=1 SV=1 && PF14651:Lipocalin / cytosolic fatty-acid binding protein family	-
novel.1532	0	0	0	10.6222	3.02479	12.445	0	8.69733	-5.54967	0.00119408	0.0458113	-	GL019311	67669	68733	+	433	-	- && sp|Q86WG3|ATCAY_HUMAN Caytaxin OS=Homo sapiens OX=9606 GN=ATCAY PE=1 SV=2 && -	-
ENSOCUG00000000744	379.693	542.901	490.228	1129.49	1104.05	542.396	470.941	925.311	-0.974694	0.00119567	0.0458113	PLTP	GL018725	890120	918907	-	4191	protein_coding	phospholipid transfer protein [Source:HGNC Symbol;Acc:HGNC:9093] && sp|P55058|PLTP_HUMAN Phospholipid transfer protein OS=Homo sapiens OX=9606 GN=PLTP PE=1 SV=1 && PF02886:LBP / BPI / CETP family, C-terminal domain|PF01273:LBP / BPI / CETP family, N-terminal domain	-
ENSOCUG00000010928	335.206	368.247	217.669	160.217	146.198	180.453	307.04	162.29	0.91929	0.00121845	0.046568	ENSOCUG00000010928	4	72771685	72798249	+	720	protein_coding	mitochondrial ribosomal protein L42 [Source:HGNC Symbol;Acc:HGNC:14493] && sp|Q9Y6G3|RM42_HUMAN 39S ribosomal protein L42, mitochondrial OS=Homo sapiens OX=9606 GN=MRPL42 PE=1 SV=1 && PF10210:Mitochondrial 28S ribosomal protein S32	-
ENSOCUG00000016970	9.31128	15.782	10.4102	41.6034	37.3058	39.4093	11.8345	39.4395	-1.73992	0.00123184	0.0469628	DNHD1	1	147507029	147582776	+	14296	protein_coding	dynein heavy chain domain 1 [Source:HGNC Symbol;Acc:HGNC:26532] && sp|Q96M86|DNHD1_HUMAN Dynein heavy chain domain-containing protein 1 OS=Homo sapiens OX=9606 GN=DNHD1 PE=2 SV=2 && PF18199:Dynein heavy chain C-terminal domain|PF17852:Dynein heavy chain AAA lid domain|PF12775:P-loop containing dynein motor region|PF12774:Hydrolytic ATP binding site of dynein motor region|PF08393:Dynein heavy chai…	-
ENSOCUG00000008841	1127.7	1010.05	904.745	1380.88	3126.63	1522.44	1014.16	2009.98	-0.986847	0.00123614	0.0470101	GLUL	GL019499	22412	25787	-	1389	protein_coding	glutamate-ammonia ligase [Source:HGNC Symbol;Acc:HGNC:4341] && sp|P15103|GLNA_BOVIN Glutamine synthetase OS=Bos taurus OX=9913 GN=GLUL PE=2 SV=4 && PF03951:Glutamine synthetase, beta-Grasp domain	-
ENSOCUG00000027837	514.189	337.735	403.16	558.548	1895.54	606.696	418.362	1020.26	-1.28593	0.00125924	0.0477704	ENSOCUG00000027837	5	1630617	1630829	+	213	protein_coding	- && sp|Q32PB9|RL38_BOVIN 60S ribosomal protein L38 OS=Bos taurus OX=9913 GN=RPL38 PE=3 SV=4 && -	-
ENSOCUG00000034919	62.0752	81.0143	91.7994	33.6368	23.1901	38.3722	78.2963	31.733	1.30359	0.00126391	0.0478294	ENSOCUG00000034919	1	86179750	86181517	+	1590	lncRNA	- && - && -	-
ENSOCUG00000017836	73.4556	70.4929	55.8368	175.266	117.967	122.376	66.5951	138.536	-1.05983	0.00126979	0.0479337	NECTIN2	GL019011	76620	93505	+	3746	protein_coding	nectin cell adhesion molecule 2 [Source:HGNC Symbol;Acc:HGNC:9707] && sp|P32507|NECT2_MOUSE Nectin-2 OS=Mus musculus OX=10090 GN=Nectin2 PE=1 SV=2 && PF08205:CD80-like C2-set immunoglobulin domain|PF07686:Immunoglobulin V-set domain	-
ENSOCUG00000002965	638.34	927.982	828.088	539.959	345.835	464.615	798.136	450.136	0.82575	0.00128755	0.0484467	ZNF652	19	38207483	38276515	+	6189	protein_coding	zinc finger protein 652 [Source:HGNC Symbol;Acc:HGNC:29147] && sp|Q9Y2D9|ZN652_HUMAN Zinc finger protein 652 OS=Homo sapiens OX=9606 GN=ZNF652 PE=1 SV=3 && -	-
ENSOCUG00000007222	27.9338	23.1469	54.8904	135.432	84.6942	68.4477	35.3237	96.1914	-1.44258	0.00129166	0.0484467	ENSOCUG00000007222	1	116167233	116169273	-	1915	protein_coding	- && - && PF00261:Tropomyosin	-
ENSOCUG00000002114	100.355	65.2323	123.977	148.71	226.859	236.456	96.5212	204.008	-1.07672	0.00129284	0.0484467	TRIM5	1	146636724	146653210	+	1982	protein_coding	tripartite motif containing 5 [Source:HGNC Symbol;Acc:HGNC:16276] && sp|Q587N6|TRIM5_MACFA Tripartite motif-containing protein 5 OS=Macaca fascicularis OX=9541 GN=TRIM5 PE=2 SV=1 && PF00643:B-box zinc finger|PF00622:SPRY domain|PF13445:RING-type zinc-finger|PF15227:zinc finger of C3HC4-type, RING	-
ENSOCUG00000011639	41.3835	30.5119	41.641	76.1254	114.942	76.7444	37.8454	89.2706	-1.23592	0.00129951	0.0485782	SOX9	19	55820163	55823755	+	1965	protein_coding	SRY-box transcription factor 9 [Source:HGNC Symbol;Acc:HGNC:11204] && sp|Q7YRJ7|SOX9_CANLF Transcription factor SOX-9 OS=Canis lupus familiaris OX=9615 GN=SOX9 PE=2 SV=1 && PF00505:HMG (high mobility group) box|PF12444:Sox developmental protein N terminal	-
ENSOCUG00000021108	19.6571	7.36493	18.9277	0.885179	2.01653	1.03709	15.3166	1.31293	3.55682	0.00130621	0.048682	SPIB	GL019942	21	1413	+	659	protein_coding	Spi-B transcription factor [Source:HGNC Symbol;Acc:HGNC:11242] && sp|Q01892|SPIB_HUMAN Transcription factor Spi-B OS=Homo sapiens OX=9606 GN=SPIB PE=1 SV=1 && PF00178:Ets-domain	-
ENSOCUG00000004726	410.731	417.697	409.785	235.458	208.711	286.236	412.738	243.468	0.761902	0.00130862	0.048682	EBAG9	3	125088143	125119390	+	1109	protein_coding	estrogen receptor binding site associated antigen 9 [Source:HGNC Symbol;Acc:HGNC:3123] && sp|Q9D0V7|RCAS1_MOUSE Receptor-binding cancer antigen expressed on SiSo cells OS=Mus musculus OX=10090 GN=Ebag9 PE=1 SV=2 && -	-
novel.1013	61.0406	65.2323	69.0862	173.495	89.7355	162.823	65.1197	142.018	-1.12541	0.00131722	0.0488833	-	AAGW02082540	5257	11842	-	6586	-	- && sp|A6NI61|MYMK_HUMAN Protein myomaker OS=Homo sapiens OX=9606 GN=MYMK PE=1 SV=1 && -	-
ENSOCUG00000025513	4888.42	10277.2	7627.87	2988.37	3373.65	5274.62	7597.84	3878.88	0.970016	0.00132046	0.0488856	IGFBP5	7	158092549	158109173	-	1872	protein_coding	insulin like growth factor binding protein 5 [Source:HGNC Symbol;Acc:HGNC:5474] && sp|Q28985|IBP5_PIG Insulin-like growth factor-binding protein 5 OS=Sus scrofa OX=9823 GN=IGFBP5 PE=2 SV=2 && PF00219:Insulin-like growth factor binding protein|PF00086:Thyroglobulin type-1 repeat	-
ENSOCUG00000038853	113.804	273.555	196.848	861.279	275.256	340.164	194.736	492.233	-1.33874	0.00133001	0.0491209	ENSOCUG00000038853	12	20884573	20889019	-	2496	protein_coding	- && sp|P22105|TENX_HUMAN Tenascin-X OS=Homo sapiens OX=9606 GN=TNXB PE=1 SV=5 && -	-
ENSOCUG00000001752	24.8301	41.0332	36.9091	208.017	33.2727	100.597	34.2574	113.962	-1.73605	0.00136008	0.050111	GPC3	X	107901700	108356602	-	1743	protein_coding	glypican 3 [Source:HGNC Symbol;Acc:HGNC:4451] && sp|P51654|GPC3_HUMAN Glypican-3 OS=Homo sapiens OX=9606 GN=GPC3 PE=1 SV=1 && PF01153:Glypican	-
ENSOCUG00000029644	100.355	69.4408	108.834	190.314	147.207	221.937	92.8767	186.486	-1.00419	0.00137922	0.0506948	ICAM1	GL018833	98071	106836	-	2832	protein_coding	intercellular adhesion molecule 1 [Source:HGNC Symbol;Acc:HGNC:5344] && sp|Q5NKV6|ICAM1_MACMU Intercellular adhesion molecule 1 OS=Macaca mulatta OX=9544 GN=ICAM1 PE=2 SV=1 && -	-
ENSOCUG00000016168	25.8647	50.5024	77.6036	8.85179	14.1157	20.7417	51.3236	14.5697	1.8265	0.00138664	0.0508456	ABCD2	8	6230464	6280258	+	2195	protein_coding	ATP binding cassette subfamily D member 2 [Source:HGNC Symbol;Acc:HGNC:66] && sp|Q9UBJ2|ABCD2_HUMAN ATP-binding cassette sub-family D member 2 OS=Homo sapiens OX=9606 GN=ABCD2 PE=1 SV=1 && PF00005:ABC transporter|PF06472:ABC transporter transmembrane region 2	-
ENSOCUG00000027187	26.8992	22.0948	26.4988	95.5994	206.694	13.4821	25.1643	105.259	-2.0643	0.00143199	0.0523835	ENSOCUG00000027187	16	84071666	84084579	-	4142	protein_coding	- && sp|Q92954|PRG4_HUMAN Proteoglycan 4 OS=Homo sapiens OX=9606 GN=PRG4 PE=1 SV=3 && PF00045:Hemopexin|PF01033:Somatomedin B domain	-
ENSOCUG00000038868	46.5564	17.8863	39.7482	8.85179	11.0909	5.18543	34.7303	8.37604	2.05003	0.00144571	0.0527598	ENSOCUG00000038868	3	688707	689163	+	183	protein_coding	- && - && -	-
novel.622	0	0	0	2.65554	4.03306	20.7417	0	9.14344	-5.61606	0.00145134	0.0528397	-	20	5887696	5947359	+	626	-	- && - && -	-
ENSOCUG00000012631	174.845	223.052	241.328	115.073	42.3471	120.302	213.075	92.5742	1.20187	0.00146152	0.0529226	ENSOCUG00000012631	2	137972400	137972894	-	495	protein_coding	- && sp|Q9TTC6|PPIA_RABIT Peptidyl-prolyl cis-trans isomerase A OS=Oryctolagus cuniculus OX=9986 GN=PPIA PE=2 SV=3 && PF00160:Cyclophilin type peptidyl-prolyl cis-trans isomerase/CLD	-
ENSOCUG00000000786	74.4902	47.346	70.0326	164.643	78.6446	227.122	63.9563	156.803	-1.29283	0.00146455	0.0529226	EPHA2	GL018791	240104	264018	+	3826	protein_coding	EPH receptor A2 [Source:HGNC Symbol;Acc:HGNC:3386] && sp|P29317|EPHA2_HUMAN Ephrin type-A receptor 2 OS=Homo sapiens OX=9606 GN=EPHA2 PE=1 SV=2 && PF01404:Ephrin receptor ligand binding domain|PF07714:Protein tyrosine kinase|PF00041:Fibronectin type III domain|PF00536:SAM domain (Sterile alpha motif)|PF14575:Ephrin type-A receptor 2 transmembrane domain	-
novel.584	32.0722	73.6493	56.7832	77.0106	131.074	220.899	54.1682	142.995	-1.39873	0.0014658	0.0529226	-	2	16334008	16350073	-	1026	-	- && - && -	-
ENSOCUG00000013288	5.17293	9.4692	5.67832	21.2443	27.2231	39.4093	6.77348	29.2922	-2.1138	0.00146739	0.0529226	MTTP	15	50209672	50271910	-	3658	protein_coding	microsomal triglyceride transfer protein [Source:HGNC Symbol;Acc:HGNC:7467] && sp|P55157|MTP_HUMAN Microsomal triglyceride transfer protein large subunit OS=Homo sapiens OX=9606 GN=MTTP PE=1 SV=1 && PF01347:Lipoprotein amino terminal region	-
ENSOCUG00000010493	106.562	162.029	56.7832	138.088	583.785	213.64	108.458	311.838	-1.52443	0.00147387	0.0530319	GRAMD1B	1	94484155	94753610	-	4562	protein_coding	GRAM domain containing 1B [Source:HGNC Symbol;Acc:HGNC:29214] && sp|Q3KR37|ASTRB_HUMAN Protein Aster-B OS=Homo sapiens OX=9606 GN=GRAMD1B PE=1 SV=1 && PF16016:VAD1 Analog of StAR-related lipid transfer domain|PF02893:GRAM domain	-
novel.864	0	4.20853	0	44.259	4.03306	14.5192	1.40284	20.9371	-3.9343	0.00147869	0.0530808	-	7	87679559	87681472	-	683	-	- && - && -	-
ENSOCUG00000013643	275.2	239.886	328.396	604.577	346.843	632.623	281.161	528.014	-0.908876	0.00148897	0.0533252	PDLIM1	18	43944162	44010865	-	1816	protein_coding	PDZ and LIM domain 1 [Source:HGNC Symbol;Acc:HGNC:2067] && sp|O00151|PDLI1_HUMAN PDZ and LIM domain protein 1 OS=Homo sapiens OX=9606 GN=PDLIM1 PE=1 SV=4 && PF00595:PDZ domain|PF15936:Domain of unknown function (DUF4749)|PF00412:LIM domain	-
ENSOCUG00000007249	48.6256	29.4597	30.2843	92.9438	80.6611	79.8557	36.1232	84.4869	-1.22789	0.00150601	0.053701	VIT	2	149510143	149610910	-	2225	protein_coding	vitrin [Source:HGNC Symbol;Acc:HGNC:12697] && sp|Q6UXI7|VITRN_HUMAN Vitrin OS=Homo sapiens OX=9606 GN=VIT PE=2 SV=1 && PF00092:von Willebrand factor type A domain|PF03815:LCCL domain	-
ENSOCUG00000035524	122.081	133.621	715.468	3406.17	659.405	10802.3	323.723	4955.96	-3.93617	0.00150645	0.053701	ENSOCUG00000035524	12	20679069	20681009	+	1836	protein_coding	- && sp|Q6S4N2|HS71B_PIG Heat shock 70 kDa protein 1B OS=Sus scrofa OX=9823 GN=HSPA1B PE=2 SV=1 && -	-
novel.840	35.1759	43.1375	40.6946	7.08143	16.1322	12.445	39.6693	11.8862	1.74737	0.00151887	0.0540182	-	7	107981065	107982631	+	1567	-	- && - && -	-
ENSOCUG00000002945	49.6601	26.3033	50.1585	199.165	62.5124	91.2636	42.0406	117.647	-1.48548	0.00153376	0.0542153	MEOX1	19	44103979	44117762	-	791	protein_coding	mesenchyme homeobox 1 [Source:HGNC Symbol;Acc:HGNC:7013] && sp|A1YGA4|MEOX1_PANPA Homeobox protein MOX-1 OS=Pan paniscus OX=9597 GN=MEOX1 PE=3 SV=1 && PF00046:Homeodomain	-
ENSOCUG00000002549	1579.81	1537.17	1379.83	2574.99	1989.3	2501.45	1498.94	2355.25	-0.652083	0.00153419	0.0542153	WDR1	2	592038	629119	-	1935	protein_coding	WD repeat domain 1 [Source:HGNC Symbol;Acc:HGNC:12754] && sp|Q5RKI0|WDR1_RAT WD repeat-containing protein 1 OS=Rattus norvegicus OX=10116 GN=Wdr1 PE=1 SV=3 && PF00400:WD domain, G-beta repeat	-
ENSOCUG00000001415	0	2.10427	1.89277	15.048	19.157	11.408	1.33235	15.2043	-3.50454	0.00153551	0.0542153	SOAT2	4	36976916	36987489	+	1575	protein_coding	sterol O-acyltransferase 2 [Source:HGNC Symbol;Acc:HGNC:11178] && sp|O77759|SOAT2_CHLAE Sterol O-acyltransferase 2 OS=Chlorocebus aethiops OX=9534 GN=SOAT2 PE=2 SV=1 && PF03062:MBOAT, membrane-bound O-acyltransferase family	-
ENSOCUG00000001168	70.3519	64.1801	106.942	182.347	141.157	165.934	80.4912	163.146	-1.01733	0.00153852	0.0542153	LUZP1	13	130034345	130122195	+	4109	protein_coding	leucine zipper protein 1 [Source:HGNC Symbol;Acc:HGNC:14985] && sp|Q9ESV1|LUZP1_RAT Leucine zipper protein 1 OS=Rattus norvegicus OX=10116 GN=Luzp1 PE=1 SV=1 && -	-
ENSOCUG00000008066	12814.4	15666.3	9788.47	6884.92	7603.32	8594.34	12756.4	7694.19	0.729378	0.00155233	0.0545768	DHRS7C	19	9698344	9715472	+	1061	protein_coding	dehydrogenase/reductase 7C [Source:HGNC Symbol;Acc:HGNC:32423] && sp|A6NNS2|DRS7C_HUMAN Dehydrogenase/reductase SDR family member 7C OS=Homo sapiens OX=9606 GN=DHRS7C PE=2 SV=3 && PF00106:short chain dehydrogenase	-
ENSOCUG00000001137	103.459	83.1185	96.5314	263.783	186.529	131.71	94.3695	194.007	-1.04123	0.00155681	0.0545851	LHFPL6	GL018719	2324265	2611649	-	603	protein_coding	LHFPL tetraspan subfamily member 6 [Source:HGNC Symbol;Acc:HGNC:6586] && sp|Q9Y693|LHPL6_HUMAN LHFPL tetraspan subfamily member 6 protein OS=Homo sapiens OX=9606 GN=LHFPL6 PE=2 SV=1 && PF10242:Lipoma HMGIC fusion partner-like protein	-
ENSOCUG00000026796	690.069	573.413	549.85	1389.73	709.818	1215.47	604.444	1105.01	-0.870707	0.00155968	0.0545851	ZYX	7	8711903	8764239	-	1956	protein_coding	zyxin [Source:HGNC Symbol;Acc:HGNC:13200] && sp|Q62523|ZYX_MOUSE Zyxin OS=Mus musculus OX=10090 GN=Zyx PE=1 SV=2 && PF00412:LIM domain	-
ENSOCUG00000012349	25.8647	9.4692	18.9277	69.044	28.2314	85.0411	18.0872	60.7722	-1.74729	0.001588	0.0554501	ENSOCUG00000012349	9	16262114	16293855	-	10355	pseudogene	- && sp|Q02388|CO7A1_HUMAN Collagen alpha-1(VII) chain OS=Homo sapiens OX=9606 GN=COL7A1 PE=1 SV=2 && PF01391:Collagen triple helix repeat (20 copies)|PF00092:von Willebrand factor type A domain|PF00014:Kunitz/Bovine pancreatic trypsin inhibitor domain|PF00041:Fibronectin type III domain	-
ENSOCUG00000013583	207.952	287.232	278.237	454.097	368.016	543.434	257.807	455.182	-0.819834	0.00161019	0.0558462	CDK17	4	75474542	75511662	-	2199	protein_coding	cyclin dependent kinase 17 [Source:HGNC Symbol;Acc:HGNC:8750] && sp|Q00537|CDK17_HUMAN Cyclin-dependent kinase 17 OS=Homo sapiens OX=9606 GN=CDK17 PE=1 SV=2 && PF00069:Protein kinase domain|PF12330:Haspin like kinase domain	-
novel.540	3.10376	2.10427	3.78554	32.7516	18.1488	10.3709	2.99786	20.4238	-2.76677	0.00161459	0.0558462	-	19	36864556	36869954	-	724	-	- && - && -	-
ENSOCUG00000016963	227.609	214.635	229.972	420.46	424.479	306.978	224.072	383.972	-0.777404	0.00161634	0.0558462	GNPDA1	3	24033501	24042491	-	3464	protein_coding	glucosamine-6-phosphate deaminase 1 [Source:HGNC Symbol;Acc:HGNC:4417] && sp|A4FV08|GNPI1_BOVIN Glucosamine-6-phosphate isomerase 1 OS=Bos taurus OX=9913 GN=GNPDA1 PE=2 SV=1 && PF01182:Glucosamine-6-phosphate isomerases/6-phosphogluconolactonase	-
novel.242	0	0	0	5.31108	7.05785	11.408	0	7.92563	-5.41217	0.00161735	0.0558462	-	13	36389433	36407426	-	314	-	- && - && -	-
ENSOCUG00000025334	780.078	396.654	559.314	1177.29	952.809	1009.09	578.682	1046.39	-0.854688	0.00161752	0.0558462	LENG8	GL018981	282243	289406	+	3699	protein_coding	leukocyte receptor cluster member 8 [Source:HGNC Symbol;Acc:HGNC:15500] && sp|Q96PV6|LENG8_HUMAN Leukocyte receptor cluster member 8 OS=Homo sapiens OX=9606 GN=LENG8 PE=1 SV=3 && PF03399:SAC3/GANP family	-
ENSOCUG00000007793	33.1068	25.2512	115.459	593.955	84.6942	1459.18	57.939	712.61	-3.61963	0.00162152	0.0558589	ANKRD2	18	45754795	45762865	+	1116	protein_coding	ankyrin repeat domain 2 [Source:HGNC Symbol;Acc:HGNC:495] && sp|Q9GZV1|ANKR2_HUMAN Ankyrin repeat domain-containing protein 2 OS=Homo sapiens OX=9606 GN=ANKRD2 PE=1 SV=3 && PF12796:Ankyrin repeats (3 copies)	-
ENSOCUG00000022094	85.8707	82.0664	70.0326	219.524	118.975	151.415	79.3232	163.305	-1.04429	0.00162805	0.0559581	C1QTNF5	GL018823	795385	796413	-	732	protein_coding	C1q and TNF related 5 [Source:HGNC Symbol;Acc:HGNC:14344] && sp|Q9BXJ0|C1QT5_HUMAN Complement C1q tumor necrosis factor-related protein 5 OS=Homo sapiens OX=9606 GN=C1QTNF5 PE=1 SV=1 && PF00386:C1q domain|PF01391:Collagen triple helix repeat (20 copies)	-
ENSOCUG00000015464	1.03459	0	0	4.4259	17.1405	12.445	0.344862	11.3371	-4.96558	0.00163724	0.0561486	CFAP52	19	9804122	9861344	-	2858	protein_coding	cilia and flagella associated protein 52 [Source:HGNC Symbol;Acc:HGNC:16053] && sp|Q8N1V2|CFA52_HUMAN Cilia- and flagella-associated protein 52 OS=Homo sapiens OX=9606 GN=CFAP52 PE=1 SV=3 && -	-
ENSOCUG00000014223	467.633	603.925	1039.13	379.742	382.132	334.979	703.563	365.618	0.944673	0.00164935	0.056438	UVRAG	1	140656305	141018205	-	4341	protein_coding	UV radiation resistance associated [Source:HGNC Symbol;Acc:HGNC:12640] && sp|Q9P2Y5|UVRAG_HUMAN UV radiation resistance-associated gene protein OS=Homo sapiens OX=9606 GN=UVRAG PE=1 SV=1 && PF03982:Diacylglycerol acyltransferase	-
ENSOCUG00000004970	423.146	457.678	514.834	842.691	716.876	685.514	465.219	748.36	-0.685874	0.00167023	0.0570252	ITPKB	16	46817263	46915303	-	5752	protein_coding	inositol-trisphosphate 3-kinase B [Source:HGNC Symbol;Acc:HGNC:6179] && sp|P27987|IP3KB_HUMAN Inositol-trisphosphate 3-kinase B OS=Homo sapiens OX=9606 GN=ITPKB PE=1 SV=5 && -	-
ENSOCUG00000008491	41.3835	52.6067	68.1398	151.366	85.7024	124.45	54.0433	120.506	-1.15621	0.00167443	0.0570419	TES	7	28998781	29117805	-	3028	protein_coding	Oryctolagus cuniculus testin LIM domain protein (TES), mRNA. [Source:RefSeq mRNA;Acc:NM_001171041] && sp|Q09YN8|TES_RABIT Testin OS=Oryctolagus cuniculus OX=9986 GN=TES PE=3 SV=1 && PF06297:PET Domain|PF00412:LIM domain	-
novel.979	11.3804	5.26067	0	30.0961	15.124	59.114	5.54704	34.778	-2.66028	0.00169221	0.0574217	-	AAGW02079214	59692	61569	-	1051	-	- && - && -	-
novel.199	43.4526	55.7631	141.958	244.309	98.8099	345.35	80.3912	229.49	-1.51069	0.00169305	0.0574217	-	13	42685727	42688988	+	2841	-	- && - && -	-
novel.236	38.2797	37.8768	33.1235	92.9438	66.5454	87.1153	36.4267	82.2015	-1.17613	0.0017373	0.0587928	-	13	143321756	143328281	+	1415	-	- && sp|Q8K0Z9|GP153_MOUSE Probable G-protein coupled receptor 153 OS=Mus musculus OX=10090 GN=Gpr153 PE=2 SV=2 && PF00001:7 transmembrane receptor (rhodopsin family)	-
ENSOCUG00000017742	132.427	195.697	212.937	298.305	322.644	351.572	180.354	324.174	-0.844866	0.00174863	0.0590461	FHL5	12	83828020	83961977	+	3019	protein_coding	four and a half LIM domains 5 [Source:HGNC Symbol;Acc:HGNC:17371] && sp|Q2YDK0|FHL5_BOVIN Four and a half LIM domains protein 5 OS=Bos taurus OX=9913 GN=FHL5 PE=2 SV=1 && -	-
novel.198	47.591	22.0948	35.9627	75.2402	109.901	74.6703	35.2161	86.6038	-1.29674	0.00178383	0.0600833	-	13	41529206	41531886	+	1683	-	- && - && -	-
ENSOCUG00000007071	1195.98	1059.5	947.332	638.214	659.405	736.332	1067.6	677.984	0.655129	0.00178717	0.0600833	ZRANB1	GL018780	345126	405461	-	2390	protein_coding	zinc finger RANBP2-type containing 1 [Source:HGNC Symbol;Acc:HGNC:18224] && sp|Q7M760|ZRAN1_MOUSE Ubiquitin thioesterase Zranb1 OS=Mus musculus OX=10090 GN=Zranb1 PE=2 SV=1 && PF02338:OTU-like cysteine protease|PF18418:Ankyrin ubiquitin-binding domain	-
ENSOCUG00000011525	193.468	281.972	128.708	593.955	714.859	187.713	201.383	498.842	-1.30969	0.00180147	0.0603072	PPL	GL018787	1065007	1108302	-	5924	protein_coding	periplakin [Source:HGNC Symbol;Acc:HGNC:9273] && sp|O60437|PEPL_HUMAN Periplakin OS=Homo sapiens OX=9606 GN=PPL PE=1 SV=4 && PF17902:SH3 domain	-
novel.1386	1.03459	3.1564	0.946386	2.65554	54.4463	8.29669	1.71246	21.7995	-3.67954	0.00180168	0.0603072	-	GL018943	288524	297683	-	1944	-	- && - && -	-
ENSOCUG00000022282	84.8361	138.882	121.137	202.706	200.645	247.864	114.952	217.071	-0.916616	0.00181351	0.0605711	EDA2R	X	45563827	45581103	-	2943	protein_coding	ectodysplasin A2 receptor [Source:HGNC Symbol;Acc:HGNC:17756] && sp|Q9HAV5|TNR27_HUMAN Tumor necrosis factor receptor superfamily member 27 OS=Homo sapiens OX=9606 GN=EDA2R PE=1 SV=2 && PF00020:TNFR/NGFR cysteine-rich region	-
ENSOCUG00000014903	72.421	43.1375	45.4265	113.303	120.992	107.857	53.6617	114.051	-1.08874	0.00181894	0.0606208	ENSOCUG00000014903	8	53600657	53611925	-	970	protein_coding	- && sp|Q9Z2P4|RGCC_RAT Regulator of cell cycle RGCC OS=Rattus norvegicus OX=10116 GN=Rgcc PE=1 SV=1 && PF15151:Response gene to complement 32 protein family	-
ENSOCUG00000010782	92.0782	120.995	103.156	231.032	133.091	287.273	105.41	217.132	-1.04277	0.0018407	0.0611636	LRRC8C	13	74797751	74836546	-	2444	protein_coding	leucine rich repeat containing 8 VRAC subunit C [Source:HGNC Symbol;Acc:HGNC:25075] && sp|Q498T9|LRC8C_RAT Volume-regulated anion channel subunit LRRC8C OS=Rattus norvegicus OX=10116 GN=Lrrc8c PE=1 SV=1 && PF12534:Pannexin-like TM region of LRRC8|PF13855:Leucine rich repeat	-
ENSOCUG00000016603	3.10376	12.6256	3.78554	10.6222	96.7933	16.5934	6.50497	41.3363	-2.67259	0.00184319	0.0611636	ANGPTL4	GL018767	338900	343268	-	1236	protein_coding	angiopoietin like 4 [Source:HGNC Symbol;Acc:HGNC:16039] && sp|Q2TNK5|ANGL4_PIG Angiopoietin-related protein 4 OS=Sus scrofa OX=9823 GN=ANGPTL4 PE=2 SV=2 && PF00147:Fibrinogen beta and gamma chains, C-terminal globular domain	-
ENSOCUG00000035769	165.534	155.716	140.065	100.025	67.5537	67.4106	153.772	78.3299	0.969549	0.00185313	0.061361	ENSOCUG00000035769	16	52453450	52454454	-	966	protein_coding	- && sp|Q15366|PCBP2_HUMAN Poly(rC)-binding protein 2 OS=Homo sapiens OX=9606 GN=PCBP2 PE=1 SV=1 && -	-
ENSOCUG00000000896	195.537	175.706	151.422	76.1254	112.926	84.004	174.222	91.0183	0.937593	0.00186554	0.0616391	TTC33	11	61584914	61659912	-	834	protein_coding	tetratricopeptide repeat domain 33 [Source:HGNC Symbol;Acc:HGNC:29959] && sp|Q6PID6|TTC33_HUMAN Tetratricopeptide repeat protein 33 OS=Homo sapiens OX=9606 GN=TTC33 PE=1 SV=2 && -	-
ENSOCUG00000035615	40.3489	86.2749	60.5687	151.366	130.066	121.339	62.3975	134.257	-1.10694	0.00187678	0.0617705	ENSOCUG00000035615	11	18215813	18257633	+	1615	lncRNA	- && - && -	-
ENSOCUG00000001375	251.404	540.797	1675.1	162.873	172.413	67.4106	822.435	134.232	2.61499	0.00187756	0.0617705	ENSOCUG00000001375	18	48289141	48299138	+	1397	protein_coding	- && sp|P07308|ACOD1_RAT Acyl-CoA desaturase 1 OS=Rattus norvegicus OX=10116 GN=Scd1 PE=1 SV=2 && -	-
ENSOCUG00000024939	10.3459	33.6683	13.2494	12.3925	207.702	57.0398	19.0878	92.3782	-2.27603	0.00192836	0.0632599	IFIT2	18	37228300	37233847	+	1508	protein_coding	interferon induced protein with tetratricopeptide repeats 2 [Source:HGNC Symbol;Acc:HGNC:5409] && sp|P09913|IFIT2_HUMAN Interferon-induced protein with tetratricopeptide repeats 2 OS=Homo sapiens OX=9606 GN=IFIT2 PE=1 SV=1 && -	-
ENSOCUG00000006482	31.0376	49.4503	35.9627	31.8665	266.182	99.5603	38.8168	132.536	-1.77081	0.00193242	0.0632599	IFI44	13	86728323	86741472	-	1583	protein_coding	interferon induced protein 44 [Source:HGNC Symbol;Acc:HGNC:16938] && sp|P27473|IFI44_PANTR Interferon-induced protein 44 OS=Pan troglodytes OX=9598 GN=IFI44 PE=1 SV=1 && PF07534:TLD	-
ENSOCUG00000000161	34.1413	24.1991	46.3729	83.2069	109.901	63.2623	34.9044	85.4566	-1.28843	0.00193518	0.0632599	SH3BP2	GL018796	762048	778161	+	1671	protein_coding	SH3 domain binding protein 2 [Source:HGNC Symbol;Acc:HGNC:10825] && sp|P78314|3BP2_HUMAN SH3 domain-binding protein 2 OS=Homo sapiens OX=9606 GN=SH3BP2 PE=1 SV=2 && -	-
novel.177	11.3804	52.6067	68.1398	7.96661	14.1157	0	44.0423	7.36077	2.57754	0.00194468	0.0633344	-	12	101111740	101118791	-	1963	-	- && - && -	-
novel.34	42.418	15.782	6.6247	5.31108	0	0	21.6082	1.77036	3.54731	0.00194571	0.0633344	-	1	183300211	183331584	+	690	-	- && - && -	-
ENSOCUG00000029345	106.562	106.265	86.1211	50.4552	33.2727	53.9285	99.6497	45.8855	1.11732	0.00195121	0.0633792	HMGN5	X	72784441	72830900	-	1030	protein_coding	high mobility group nucleosome binding domain 5 [Source:HGNC Symbol;Acc:HGNC:8013] && sp|P82970|HMGN5_HUMAN High mobility group nucleosome-binding domain-containing protein 5 OS=Homo sapiens OX=9606 GN=HMGN5 PE=1 SV=1 && -	-
novel.657	4.13835	4.20853	2.83916	15.048	30.2479	17.6305	3.72868	20.9755	-2.49527	0.0019671	0.063715	-	3	17171813	17174718	+	2906	-	- && - && -	-
ENSOCUG00000015823	15.5188	41.0332	44.4801	25.6702	200.645	135.858	33.6774	120.724	-1.83889	0.00197027	0.063715	OAS2	21	8749853	8878847	+	2122	protein_coding	2'-5'-oligoadenylate synthetase 2 [Source:HGNC Symbol;Acc:HGNC:8087] && sp|P29728|OAS2_HUMAN 2'-5'-oligoadenylate synthase 2 OS=Homo sapiens OX=9606 GN=OAS2 PE=1 SV=3 && PF10421:2'-5'-oligoadenylate synthetase 1, domain 2, C-terminus|PF18144:Second Messenger Oligonucleotide or Dinucleotide Synthetase domain	-
ENSOCUG00000015352	589.714	583.934	494.013	111.533	403.306	241.641	555.887	252.16	1.14166	0.00197399	0.063715	ENHO	1	19300564	19300794	+	231	protein_coding	energy homeostasis associated [Source:HGNC Symbol;Acc:HGNC:24838] && sp|Q6UWT2|ENHO_HUMAN Adropin OS=Homo sapiens OX=9606 GN=ENHO PE=2 SV=2 && -	-
ENSOCUG00000013688	82.7669	170.446	177.921	494.815	237.95	233.345	143.711	322.037	-1.16459	0.00199341	0.064207	TNFAIP6	7	90349588	90368345	+	1406	protein_coding	Tumor necrosis factor-inducible gene 6 protein [Source:UniProtKB/Swiss-Prot;Acc:P98065] && sp|P98065|TSG6_RABIT Tumor necrosis factor-inducible gene 6 protein OS=Oryctolagus cuniculus OX=9986 GN=TNFAIP6 PE=2 SV=1 && PF00193:Extracellular link domain|PF00431:CUB domain	-
ENSOCUG00000014828	3.10376	9.4692	0	14.1629	33.2727	34.2239	4.19099	27.2198	-2.71636	0.00200344	0.0643952	BDKRB2	GL018779	457543	481053	+	1490	protein_coding	bradykinin receptor B2 [Source:HGNC Symbol;Acc:HGNC:1030] && sp|Q28642|BKRB2_RABIT B2 bradykinin receptor OS=Oryctolagus cuniculus OX=9986 GN=BDKRB2 PE=3 SV=1 && PF00001:7 transmembrane receptor (rhodopsin family)	-
ENSOCUG00000012201	213.125	226.209	173.189	147.825	64.5289	73.6332	204.174	95.329	1.09438	0.00202915	0.0650855	PPAT	15	92442279	92499514	+	1551	protein_coding	phosphoribosyl pyrophosphate amidotransferase [Source:HGNC Symbol;Acc:HGNC:9238] && sp|Q06203|PUR1_HUMAN Amidophosphoribosyltransferase OS=Homo sapiens OX=9606 GN=PPAT PE=1 SV=1 && PF13522:Glutamine amidotransferase domain|PF00156:Phosphoribosyl transferase domain	-
novel.534	124.15	105.213	184.545	319.55	172.413	376.463	137.97	289.475	-1.06783	0.00203783	0.0652277	-	19	12015560	12020076	-	2956	-	- && sp|Q8N143|BCL6B_HUMAN B-cell CLL/lymphoma 6 member B protein OS=Homo sapiens OX=9606 GN=BCL6B PE=2 SV=2 && -	-
ENSOCUG00000008676	205.883	246.199	263.095	583.333	355.917	357.795	238.392	432.348	-0.859523	0.00204492	0.0653183	CLEC14A	17	57938336	57939784	-	1449	protein_coding	C-type lectin domain containing 14A [Source:HGNC Symbol;Acc:HGNC:19832] && sp|Q86T13|CLC14_HUMAN C-type lectin domain family 14 member A OS=Homo sapiens OX=9606 GN=CLEC14A PE=1 SV=1 && -	-
ENSOCUG00000004982	4652.53	4364.25	4737.61	6428.17	6898.54	6919.44	4584.8	6748.72	-0.557719	0.0020631	0.0657241	DDX17	4	84516309	84674416	+	4301	protein_coding	DEAD-box helicase 17 [Source:HGNC Symbol;Acc:HGNC:2740] && sp|Q92841|DDX17_HUMAN Probable ATP-dependent RNA helicase DDX17 OS=Homo sapiens OX=9606 GN=DDX17 PE=1 SV=2 && PF00271:Helicase conserved C-terminal domain|PF00270:DEAD/DEAH box helicase	-
ENSOCUG00000022146	28.9684	21.0427	19.8741	0	8.06611	0	23.2951	2.6887	3.13441	0.00206864	0.0657241	ENSOCUG00000022146	9	25958474	25960178	-	630	protein_coding	- && sp|Q9NVR5|KTU_HUMAN Protein kintoun OS=Homo sapiens OX=9606 GN=DNAAF2 PE=1 SV=2 && -	-
ENSOCUG00000011751	3660.37	4499.97	4145.17	2186.39	2437.98	3110.22	4101.84	2578.2	0.670038	0.00207046	0.0657241	DPP8	17	6780832	6849746	+	4916	protein_coding	dipeptidyl peptidase 8 [Source:HGNC Symbol;Acc:HGNC:16490] && sp|Q6V1X1|DPP8_HUMAN Dipeptidyl peptidase 8 OS=Homo sapiens OX=9606 GN=DPP8 PE=1 SV=1 && -	-
ENSOCUG00000016751	411.765	290.389	295.272	529.337	749.14	485.357	332.476	587.945	-0.822528	0.00207583	0.0657588	ENSOCUG00000016751	GL018969	22374	23161	+	561	protein_coding	- && sp|Q9JJ74|RAMP1_RAT Receptor activity-modifying protein 1 OS=Rattus norvegicus OX=10116 GN=Ramp1 PE=2 SV=1 && -	-
novel.1129	1.03459	5.26067	11.3566	11.5073	69.5702	24.8901	5.88396	35.3225	-2.57144	0.00208701	0.0659771	-	GL018717	482385	496507	-	3037	-	- && - && -	-
ENSOCUG00000013832	366.244	257.773	345.431	216.869	159.306	171.119	323.149	182.431	0.823876	0.00210917	0.0665406	CHP1	17	30813272	30868942	-	585	protein_coding	calcineurin like EF-hand protein 1 [Source:HGNC Symbol;Acc:HGNC:17433] && sp|Q3SYS6|CHP1_BOVIN Calcineurin B homologous protein 1 OS=Bos taurus OX=9913 GN=CHP1 PE=2 SV=1 && PF13499:EF-hand domain pair	-
ENSOCUG00000011793	72.421	19.9905	48.2657	206.247	145.19	59.114	46.8924	136.85	-1.54607	0.00211726	0.066659	ENSOCUG00000011793	8	40855373	40861434	+	1496	protein_coding	- && sp|Q4ZJN1|C1QT9_MOUSE Complement C1q and tumor necrosis factor-related protein 9 OS=Mus musculus OX=10090 GN=C1qtnf9 PE=1 SV=1 && PF00386:C1q domain|PF01391:Collagen triple helix repeat (20 copies)	-
ENSOCUG00000036747	85.8707	93.6399	102.21	40.7182	22.1818	56.0027	93.9067	39.6342	1.24564	0.00213976	0.0672296	ENSOCUG00000036747	8	76667970	76669214	-	747	lncRNA	- && sp|P60712|ACTB_BOVIN Actin, cytoplasmic 1 OS=Bos taurus OX=9913 GN=ACTB PE=1 SV=1 && -	-
ENSOCUG00000011862	97.2511	86.2749	103.156	177.036	183.504	158.674	95.5607	173.071	-0.856398	0.00216733	0.0679569	ENSOCUG00000011862	GL018845	247034	254535	+	1812	protein_coding	- && sp|Q8WXE0|CSKI2_HUMAN Caskin-2 OS=Homo sapiens OX=9606 GN=CASKIN2 PE=1 SV=2 && PF12796:Ankyrin repeats (3 copies)	-
ENSOCUG00000014016	128.289	165.185	131.548	56.6515	91.752	63.2623	141.674	70.5553	1.00714	0.00217616	0.0680947	ENSOCUG00000014016	8	53829774	53833543	+	3308	protein_coding	- && sp|Q8WVZ9|KBTB7_HUMAN Kelch repeat and BTB domain-containing protein 7 OS=Homo sapiens OX=9606 GN=KBTBD7 PE=1 SV=1 && PF07707:BTB And C-terminal Kelch|PF01344:Kelch motif|PF00651:BTB/POZ domain	-
ENSOCUG00000027519	201.744	163.081	178.867	362.924	355.917	242.678	181.231	320.506	-0.823185	0.00218347	0.0681846	SORBS3	GL018798	109244	131454	-	1998	protein_coding	sorbin and SH3 domain containing 3 [Source:HGNC Symbol;Acc:HGNC:30907] && sp|O60504|VINEX_HUMAN Vinexin OS=Homo sapiens OX=9606 GN=SORBS3 PE=1 SV=2 && PF14604:Variant SH3 domain|PF02208:Sorbin homologous domain|PF00018:SH3 domain	-
ENSOCUG00000010189	6.20752	13.6777	10.4102	0.885179	0	0	10.0985	0.29506	4.85395	0.00219378	0.0683676	LEP	7	16079679	16081684	-	554	protein_coding	Oryctolagus cuniculus leptin (LEP), mRNA. [Source:RefSeq mRNA;Acc:NM_001163069] && sp|Q29406|LEP_PIG Leptin OS=Sus scrofa OX=9823 GN=LEP PE=2 SV=1 && PF02024:Leptin	-
ENSOCUG00000000111	18.6226	19.9905	30.2843	53.9959	65.5372	57.0398	22.9658	58.8576	-1.353	0.00220019	0.0684287	COL4A3	7	169014987	169094638	+	5071	protein_coding	collagen type IV alpha 3 chain [Source:HGNC Symbol;Acc:HGNC:2204] && sp|Q9QZS0|CO4A3_MOUSE Collagen alpha-3(IV) chain OS=Mus musculus OX=10090 GN=Col4a3 PE=1 SV=2 && -	-
ENSOCUG00000035649	142.773	180.967	210.098	35.4072	106.876	90.2266	177.946	77.5032	1.20341	0.0022049	0.0684366	ENSOCUG00000035649	GL018755	1147202	1148461	-	591	lncRNA	- && - && -	-
ENSOCUG00000002869	5.17293	5.26067	8.51747	12.3925	43.3553	32.1497	6.31702	29.2992	-2.20371	0.00221559	0.0686298	REC8	17	44217923	44223581	+	1680	protein_coding	REC8 meiotic recombination protein [Source:HGNC Symbol;Acc:HGNC:16879] && sp|Q6AYJ4|REC8_RAT Meiotic recombination protein REC8 homolog OS=Rattus norvegicus OX=10116 GN=Rec8 PE=1 SV=1 && PF04824:Conserved region of Rad21 / Rec8 like protein	-
ENSOCUG00000012740	1037.69	1272.03	786.447	506.323	586.81	714.553	1032.06	602.562	0.776513	0.00222178	0.0686831	N4BP1	GL018732	2097764	2137957	+	2959	protein_coding	NEDD4 binding protein 1 [Source:HGNC Symbol;Acc:HGNC:29850] && sp|O75113|N4BP1_HUMAN NEDD4-binding protein 1 OS=Homo sapiens OX=9606 GN=N4BP1 PE=1 SV=4 && -	-
ENSOCUG00000024148	244.162	234.626	215.776	149.595	112.926	134.821	231.521	132.447	0.804362	0.00226657	0.0698116	ENSOCUG00000024148	X	70148868	70149386	-	519	protein_coding	- && sp|P43348|TCTP_RABIT Translationally-controlled tumor protein OS=Oryctolagus cuniculus OX=9986 GN=TPT1 PE=2 SV=2 && PF00838:Translationally controlled tumour protein	-
ENSOCUG00000002135	87.9398	128.36	85.1747	94.7142	434.562	239.567	100.492	256.281	-1.35023	0.00226738	0.0698116	TAP1	12	23361423	23370950	-	2630	protein_coding	transporter 1, ATP binding cassette subfamily B member [Source:HGNC Symbol;Acc:HGNC:43] && sp|Q28433|TAP1_GORGO Antigen peptide transporter 1 OS=Gorilla gorilla gorilla OX=9595 GN=TAP1 PE=2 SV=2 && PF00664:ABC transporter transmembrane region|PF00005:ABC transporter	-
ENSOCUG00000003344	28.9684	67.3365	20.8205	50.4552	837.867	273.791	39.0418	387.371	-3.31125	0.00227969	0.0700503	IDO1	GL018706	2983177	2998642	-	1533	protein_coding	indoleamine 2,3-dioxygenase 1 [Source:HGNC Symbol;Acc:HGNC:6059] && sp|P14902|I23O1_HUMAN Indoleamine 2,3-dioxygenase 1 OS=Homo sapiens OX=9606 GN=IDO1 PE=1 SV=1 && PF01231:Indoleamine 2,3-dioxygenase	-
ENSOCUG00000029442	372.451	590.247	314.2	170.84	256.099	245.79	425.633	224.243	0.925057	0.002285	0.0700732	STYX	17	71572569	71592824	+	1503	protein_coding	serine/threonine/tyrosine interacting protein [Source:HGNC Symbol;Acc:HGNC:11447] && sp|Q60969|STYX_MOUSE Serine/threonine/tyrosine-interacting protein OS=Mus musculus OX=10090 GN=Styx PE=1 SV=2 && PF00782:Dual specificity phosphatase, catalytic domain	-
ENSOCUG00000004732	8.27669	11.5735	2.83916	0	0	0	7.5631	0	5.39573	0.00229408	0.0702117	TCHHL1	13	40099155	40103406	+	2979	protein_coding	trichohyalin like 1 [Source:HGNC Symbol;Acc:HGNC:31796] && sp|Q5QJ38|TCHL1_HUMAN Trichohyalin-like protein 1 OS=Homo sapiens OX=9606 GN=TCHHL1 PE=2 SV=1 && PF01023:S-100/ICaBP type calcium binding domain	-
ENSOCUG00000000585	327.964	137.829	390.857	760.369	348.859	834.855	285.55	648.028	-1.18176	0.00230712	0.0704704	RRAD	5	22312327	22315347	-	2061	protein_coding	RRAD, Ras related glycolysis inhibitor and calcium channel regulator [Source:HGNC Symbol;Acc:HGNC:10446] && sp|P55042|RAD_HUMAN GTP-binding protein RAD OS=Homo sapiens OX=9606 GN=RRAD PE=1 SV=2 && PF00071:Ras family	-
ENSOCUG00000024309	91.0436	83.1185	83.282	142.514	218.793	137.933	85.8147	166.413	-0.955083	0.00231715	0.0706364	SMAD7	9	89926263	89989670	-	2927	protein_coding	SMAD family member 7 [Source:HGNC Symbol;Acc:HGNC:6773] && sp|O35253|SMAD7_MOUSE Mothers against decapentaplegic homolog 7 OS=Mus musculus OX=10090 GN=Smad7 PE=1 SV=1 && PF03166:MH2 domain|PF03165:MH1 domain	-
novel.1473	15.5188	6.3128	18.9277	0	2.01653	1.03709	13.5864	1.01787	3.78118	0.00235032	0.0713235	-	GL019105	157956	169735	+	936	-	- && sp|Q9H069|DRC3_HUMAN Dynein regulatory complex subunit 3 OS=Homo sapiens OX=9606 GN=DRC3 PE=1 SV=2 && -	-
ENSOCUG00000006109	666.274	474.512	423.034	217.754	389.19	137.933	521.273	248.292	1.0699	0.00235314	0.0713235	CNRIP1	2	117798041	117834462	+	618	protein_coding	cannabinoid receptor interacting protein 1 [Source:HGNC Symbol;Acc:HGNC:24546] && sp|Q17QM9|CNRP1_BOVIN CB1 cannabinoid receptor-interacting protein 1 OS=Bos taurus OX=9913 GN=CNRIP1 PE=2 SV=1 && PF15043:CB1 cannabinoid receptor-interacting protein 1	-
ENSOCUG00000010594	173.811	344.048	382.34	2443.09	381.124	1752.68	300.066	1525.63	-2.34603	0.00235362	0.0713235	CASQ2	13	48463684	48534001	+	2712	protein_coding	calsequestrin 2 [Source:HGNC Symbol;Acc:HGNC:1513] && sp|P31235|CASQ2_RABIT Calsequestrin-2 OS=Oryctolagus cuniculus OX=9986 GN=CASQ2 PE=1 SV=1 && PF01216:Calsequestrin	-
ENSOCUG00000027213	245.197	155.716	242.275	470.915	302.479	400.316	214.396	391.237	-0.867677	0.00235894	0.071344	ENSOCUG00000027213	13	51451385	51457423	+	1444	protein_coding	- && sp|Q1RMJ6|RHOC_BOVIN Rho-related GTP-binding protein RhoC OS=Bos taurus OX=9913 GN=RHOC PE=2 SV=1 && PF00071:Ras family	-
ENSOCUG00000005991	7000.01	5768.85	5910.18	8780.98	11860.2	8735.38	6226.35	9792.19	-0.653239	0.00236384	0.0713519	ALPK3	GL018738	517174	556713	-	4647	protein_coding	alpha kinase 3 [Source:HGNC Symbol;Acc:HGNC:17574] && sp|Q96L96|ALPK3_HUMAN Alpha-protein kinase 3 OS=Homo sapiens OX=9606 GN=ALPK3 PE=2 SV=2 && PF02816:Alpha-kinase family	-
ENSOCUG00000006979	259.681	223.052	213.883	121.27	145.19	135.858	232.206	134.106	0.792626	0.0023754	0.0715601	HDHD2	9	88385547	88425491	-	1952	protein_coding	haloacid dehalogenase like hydrolase domain containing 2 [Source:HGNC Symbol;Acc:HGNC:25364] && sp|Q5R4B4|HDHD2_PONAB Haloacid dehalogenase-like hydrolase domain-containing protein 2 OS=Pongo abelii OX=9601 GN=HDHD2 PE=2 SV=1 && PF13344:Haloacid dehalogenase-like hydrolase|PF13242:HAD-hyrolase-like	-
ENSOCUG00000037930	3.10376	23.1469	4.73193	32.7516	49.4049	47.706	10.3275	43.2875	-2.07498	0.0023857	0.0716783	ENSOCUG00000037930	4	7401776	7407223	-	3622	lncRNA	- && - && -	-
ENSOCUG00000026363	35.1759	22.0948	45.4265	103.566	71.5867	71.559	34.2324	82.2372	-1.26254	0.00238865	0.0716783	SPSB2	8	32893669	32895361	-	874	protein_coding	splA/ryanodine receptor domain and SOCS box containing 2 [Source:HGNC Symbol;Acc:HGNC:29522] && sp|Q99619|SPSB2_HUMAN SPRY domain-containing SOCS box protein 2 OS=Homo sapiens OX=9606 GN=SPSB2 PE=1 SV=1 && PF07525:SOCS box|PF00622:SPRY domain	-
ENSOCUG00000023773	20141.3	18133.5	14524.2	8223.32	12055.8	12004.3	17599.7	10761.1	0.709744	0.00239841	0.0718306	ENSOCUG00000023773	2	51811655	51843917	+	2615	protein_coding	Translationally-controlled tumor protein [Source:UniProtKB/Swiss-Prot;Acc:P43348] && sp|P43348|TCTP_RABIT Translationally-controlled tumor protein OS=Oryctolagus cuniculus OX=9986 GN=TPT1 PE=2 SV=2 && PF00838:Translationally controlled tumour protein	-
ENSOCUG00000033553	16.5534	3.1564	3.78554	0	0	0	7.83178	0	5.44763	0.00241769	0.0722672	ENSOCUG00000033553	GL018842	60778	71124	+	1572	lncRNA	- && - && -	-
novel.1080	178.983	149.403	129.655	346.99	398.264	174.231	152.68	306.495	-1.00643	0.00243443	0.0725195	-	AAGW02083823	17	3665	-	988	-	- && sp|Q9HBR0|S38AA_HUMAN Putative sodium-coupled neutral amino acid transporter 10 OS=Homo sapiens OX=9606 GN=SLC38A10 PE=1 SV=2 && -	-
ENSOCUG00000012386	1474.29	1780.21	1518	921.472	1085.9	1095.16	1590.83	1034.18	0.621466	0.00243557	0.0725195	DCUN1D1	14	78614183	78650929	-	1603	protein_coding	defective in cullin neddylation 1 domain containing 1 [Source:HGNC Symbol;Acc:HGNC:18184] && sp|Q96GG9|DCNL1_HUMAN DCN1-like protein 1 OS=Homo sapiens OX=9606 GN=DCUN1D1 PE=1 SV=1 && PF14555:UBA-like domain|PF03556:Cullin binding	-
ENSOCUG00000001986	1237.37	564.996	1044.81	362.924	682.595	364.017	949.057	469.845	1.01468	0.00245298	0.0726665	PLCD4	7	159893791	159913996	+	2395	protein_coding	phospholipase C delta 4 [Source:HGNC Symbol;Acc:HGNC:9062] && sp|Q4R6L3|PLCD4_MACFA 1-phosphatidylinositol 4,5-bisphosphate phosphodiesterase delta-4 OS=Macaca fascicularis OX=9541 GN=PLCD4 PE=2 SV=1 && PF09279:Phosphoinositide-specific phospholipase C, efhand-like|PF00388:Phosphatidylinositol-specific phospholipase C, X domain|PF00169:PH domain|PF00387:Phosphatidylinositol-specific phospholipase…	-
ENSOCUG00000001963	1051.14	1276.24	1355.22	2117.35	1816.89	1775.49	1227.53	1903.24	-0.63272	0.00245364	0.0726665	TNS1	7	159255486	159444708	-	5961	protein_coding	tensin 1 [Source:HGNC Symbol;Acc:HGNC:11973] && sp|Q9HBL0|TENS1_HUMAN Tensin-1 OS=Homo sapiens OX=9606 GN=TNS1 PE=1 SV=2 && PF10409:C2 domain of PTEN tumour-suppressor protein|PF08416:Phosphotyrosine-binding domain|PF00017:SH2 domain	-
ENSOCUG00000010695	356.932	340.891	359.627	199.165	236.942	214.677	352.483	216.928	0.700978	0.00245469	0.0726665	BABAM2	2	157718333	158205131	-	4134	protein_coding	BRISC and BRCA1 A complex member 2 [Source:HGNC Symbol;Acc:HGNC:1106] && sp|A6QQW8|BABA2_BOVIN BRISC and BRCA1-A complex member 2 OS=Bos taurus OX=9913 GN=BABAM2 PE=2 SV=1 && PF06113:Brain and reproductive organ-expressed protein (BRE)	-
ENSOCUG00000012313	2.06917	1.05213	2.83916	7.08143	38.314	9.33378	1.98682	18.2431	-3.18507	0.00247156	0.073025	ENSOCUG00000012313	1	144481973	144496910	+	2640	protein_coding	- && sp|Q9R244|TRPC2_MOUSE Short transient receptor potential channel 2 OS=Mus musculus OX=10090 GN=Trpc2 PE=2 SV=2 && PF01129:NAD:arginine ADP-ribosyltransferase	-
novel.483	53.7985	61.0237	42.5874	73.4699	162.33	118.228	52.4699	118.009	-1.16906	0.00248316	0.073227	-	17	80780582	80790334	-	4647	-	- && - && -	-
ENSOCUG00000006455	1981.23	2700.83	1867.22	1110.01	1453.92	1450.88	2183.09	1338.27	0.70612	0.00251363	0.0739835	COPS2	17	23274599	23305636	+	1394	protein_coding	COP9 signalosome subunit 2 [Source:HGNC Symbol;Acc:HGNC:30747] && sp|P61201|CSN2_HUMAN COP9 signalosome complex subunit 2 OS=Homo sapiens OX=9606 GN=COPS2 PE=1 SV=1 && PF01399:PCI domain	-
ENSOCUG00000036245	268.992	356.673	353.002	422.231	619.074	641.957	326.223	561.087	-0.781574	0.002519	0.0739998	ENSOCUG00000036245	GL018905	207355	208042	-	543	lncRNA	- && sp|O15031|PLXB2_HUMAN Plexin-B2 OS=Homo sapiens OX=9606 GN=PLXNB2 PE=1 SV=3 && -	-
ENSOCUG00000007599	22.7609	44.1896	37.8554	23.8998	180.479	143.118	34.9353	115.832	-1.72719	0.00252847	0.0741362	NR6A1	GL018699	2538204	2791800	+	2459	protein_coding	nuclear receptor subfamily 6 group A member 1 [Source:HGNC Symbol;Acc:HGNC:7985] && sp|Q15406|NR6A1_HUMAN Nuclear receptor subfamily 6 group A member 1 OS=Homo sapiens OX=9606 GN=NR6A1 PE=1 SV=2 && PF00105:Zinc finger, C4 type (two domains)|PF00104:Ligand-binding domain of nuclear hormone receptor	-
novel.672	1.03459	2.10427	6.6247	18.5888	18.1488	23.853	3.25452	20.1968	-2.61131	0.00253482	0.074181	-	3	54779327	54782153	+	1685	-	- && - && -	-
novel.1457	9.31128	6.3128	2.83916	12.3925	33.2727	41.4835	6.15441	29.0496	-2.24292	0.00255252	0.0744973	-	GL019065	47353	50426	+	788	-	- && - && -	-
ENSOCUG00000013238	36.2105	56.8152	65.3006	171.725	97.8016	90.2266	52.7754	119.918	-1.18486	0.00255533	0.0744973	ELF4	X	104477872	104514268	-	3010	protein_coding	E74 like ETS transcription factor 4 [Source:HGNC Symbol;Acc:HGNC:3319] && sp|Q99607|ELF4_HUMAN ETS-related transcription factor Elf-4 OS=Homo sapiens OX=9606 GN=ELF4 PE=1 SV=1 && PF00178:Ets-domain|PF12310:Transcription factor protein N terminal	-
ENSOCUG00000004396	344.517	277.763	564.992	213.328	215.768	208.454	395.758	212.517	0.897831	0.00259006	0.0753668	NQO1	5	25137686	25149505	-	971	protein_coding	NAD(P)H quinone dehydrogenase 1 [Source:HGNC Symbol;Acc:HGNC:2874] && sp|Q5RD31|NQO1_PONAB NAD(P)H dehydrogenase [quinone] 1 OS=Pongo abelii OX=9601 GN=NQO1 PE=2 SV=1 && PF02525:Flavodoxin-like fold	-
ENSOCUG00000029469	321.756	247.251	273.506	572.711	364.992	509.21	280.838	482.304	-0.780663	0.00264266	0.0766382	ENSOCUG00000029469	AAGW02077833	25013	119794	+	2406	protein_coding	- && sp|Q6XPS3|TPTE2_HUMAN Phosphatidylinositol 3,4,5-trisphosphate 3-phosphatase TPTE2 OS=Homo sapiens OX=9606 GN=TPTE2 PE=1 SV=2 && PF00782:Dual specificity phosphatase, catalytic domain|PF10409:C2 domain of PTEN tumour-suppressor protein	-
ENSOCUG00000004415	255.543	248.303	296.219	170.84	160.314	142.081	266.688	157.745	0.757155	0.00264373	0.0766382	NFYB	4	83270323	83289668	-	2005	protein_coding	nuclear transcription factor Y subunit beta [Source:HGNC Symbol;Acc:HGNC:7805] && sp|Q32KW0|NFYB_BOVIN Nuclear transcription factor Y subunit beta OS=Bos taurus OX=9913 GN=NFYB PE=2 SV=1 && -	-
ENSOCUG00000007943	1087.35	1128.94	1178.25	766.565	668.479	799.594	1131.51	744.879	0.603196	0.00266284	0.0769338	ENSOCUG00000007943	GL018806	727614	730825	+	1027	protein_coding	retinoic acid receptor responder 2 [Source:HGNC Symbol;Acc:HGNC:9868] && sp|Q99969|RARR2_HUMAN Retinoic acid receptor responder protein 2 OS=Homo sapiens OX=9606 GN=RARRES2 PE=1 SV=1 && -	-
ENSOCUG00000024877	52.7639	76.8057	81.3892	25.6702	34.281	30.0755	70.3196	30.0089	1.23153	0.00266394	0.0769338	DMTN	GL018798	576621	592033	-	5475	protein_coding	dematin actin binding protein [Source:HGNC Symbol;Acc:HGNC:3382] && sp|Q08495|DEMA_HUMAN Dematin OS=Homo sapiens OX=9606 GN=DMTN PE=1 SV=3 && PF16182:Putative adherens-junction anchoring region of AbLIM|PF02209:Villin headpiece domain	-
ENSOCUG00000027672	69.3173	109.422	71.9253	127.466	264.165	145.192	83.5548	178.941	-1.09884	0.00267009	0.0769667	PPFIA4	16	68627715	68721501	-	4012	protein_coding	PTPRF interacting protein alpha 4 [Source:HGNC Symbol;Acc:HGNC:9248] && sp|Q91Z80|LIPA4_RAT Liprin-alpha-4 (Fragment) OS=Rattus norvegicus OX=10116 GN=Ppfia4 PE=1 SV=1 && PF00536:SAM domain (Sterile alpha motif)|PF07647:SAM domain (Sterile alpha motif)	-
ENSOCUG00000005754	1771.21	1315.17	1210.43	2187.28	2586.2	2110.47	1432.27	2294.65	-0.680063	0.00267661	0.0770101	PXN	21	12301748	12351025	+	3379	protein_coding	paxillin [Source:HGNC Symbol;Acc:HGNC:9718] && sp|Q5R7I1|PAXI_PONAB Paxillin OS=Pongo abelii OX=9601 GN=PXN PE=2 SV=1 && PF00412:LIM domain|PF03535:Paxillin family	-
ENSOCUG00000014123	2756.14	3510.97	2779.54	1411.86	2287.75	1795.2	3015.55	1831.6	0.71945	0.00268527	0.077115	PPP1R2	14	91192553	91215560	-	2440	protein_coding	Protein phosphatase inhibitor 2 [Source:UniProtKB/Swiss-Prot;Acc:P11845] && sp|P11845|IPP2_RABIT Protein phosphatase inhibitor 2 OS=Oryctolagus cuniculus OX=9986 GN=PPP1R2 PE=1 SV=3 && PF04979:Protein phosphatase inhibitor 2 (IPP-2)	-
ENSOCUG00000006728	8.27669	51.5545	102.21	349.646	236.942	468.763	54.0136	351.784	-2.70208	0.00271209	0.0777103	MYOM3	13	129238533	129282140	+	4289	protein_coding	myomesin 3 [Source:HGNC Symbol;Acc:HGNC:26679] && sp|Q5VTT5|MYOM3_HUMAN Myomesin-3 OS=Homo sapiens OX=9606 GN=MYOM3 PE=1 SV=1 && PF00041:Fibronectin type III domain|PF07679:Immunoglobulin I-set domain	-
ENSOCUG00000004074	131.392	474.512	229.972	4415.27	221.818	4095.46	278.625	2910.85	-3.3851	0.00271849	0.0777103	ACTC1	17	37529471	37534005	+	1340	protein_coding	actin alpha cardiac muscle 1 [Source:HGNC Symbol;Acc:HGNC:143] && sp|Q3ZC07|ACTC_BOVIN Actin, alpha cardiac muscle 1 OS=Bos taurus OX=9913 GN=ACTC1 PE=2 SV=1 && PF00022:Actin	-
novel.436	0	0	0	8.85179	10.0826	3.11126	0	7.34856	-5.3079	0.00272133	0.0777103	-	16	48886193	48891114	-	321	-	- && - && -	-
ENSOCUG00000013686	82.7669	111.526	66.247	139.858	257.107	145.192	86.8467	180.719	-1.05807	0.0027288	0.0777103	WNT5B	8	36028866	36157494	-	2911	protein_coding	Wnt family member 5B [Source:HGNC Symbol;Acc:HGNC:16265] && sp|Q5NVK2|WNT5B_PONAB Protein Wnt-5b OS=Pongo abelii OX=9601 GN=WNT5B PE=2 SV=1 && PF00110:wnt family	-
ENSOCUG00000005777	730.418	748.067	643.542	337.253	532.363	410.686	707.342	426.768	0.729462	0.00273129	0.0777103	CDKAL1	12	15733814	16516297	-	2130	protein_coding	CDK5 regulatory subunit associated protein 1 like 1 [Source:HGNC Symbol;Acc:HGNC:21050] && sp|Q5VV42|CDKAL_HUMAN Threonylcarbamoyladenosine tRNA methylthiotransferase OS=Homo sapiens OX=9606 GN=CDKAL1 PE=1 SV=1 && PF04055:Radical SAM superfamily|PF00919:Uncharacterized protein family UPF0004	-
ENSOCUG00000005385	4595.63	4846.13	3764.72	2698.91	2981.44	3039.7	4402.16	2906.68	0.59884	0.00273783	0.0777523	ZFP91	1	191655025	191683673	+	3506	protein_coding	ZFP91 zinc finger protein, atypical E3 ubiquitin ligase [Source:HGNC Symbol;Acc:HGNC:14983] && sp|Q96JP5|ZFP91_HUMAN E3 ubiquitin-protein ligase ZFP91 OS=Homo sapiens OX=9606 GN=ZFP91 PE=1 SV=1 && -	-
ENSOCUG00000039108	0	0	0	6.19626	10.0826	5.18543	0	7.15478	-5.26684	0.00275582	0.0780516	ENSOCUG00000039108	GL018952	96535	97774	-	1185	lncRNA	- && - && -	-
ENSOCUG00000000493	208.986	184.123	214.83	438.164	300.463	306.978	202.646	348.535	-0.783018	0.00275853	0.0780516	PITPNM2	GL019055	46082	149475	-	6336	protein_coding	phosphatidylinositol transfer protein membrane associated 2 [Source:HGNC Symbol;Acc:HGNC:21044] && sp|Q9BZ72|PITM2_HUMAN Membrane-associated phosphatidylinositol transfer protein 2 OS=Homo sapiens OX=9606 GN=PITPNM2 PE=1 SV=1 && PF02862:DDHD domain|PF02121:Phosphatidylinositol transfer protein	-
ENSOCUG00000017764	274.165	365.09	306.629	169.069	119.983	225.048	315.295	171.367	0.879952	0.00277647	0.0784147	VEGFD	X	1211431	1243195	-	1065	protein_coding	vascular endothelial growth factor D [Source:HGNC Symbol;Acc:HGNC:3708] && sp|O43915|VEGFD_HUMAN Vascular endothelial growth factor D OS=Homo sapiens OX=9606 GN=VEGFD PE=1 SV=1 && PF00341:PDGF/VEGF domain	-
ENSOCUG00000024581	4.13835	1.05213	3.78554	16.8184	12.0992	28.0013	2.99201	18.973	-2.65529	0.00279264	0.0787269	KLHL10	19	42737192	42745981	+	2647	protein_coding	kelch like family member 10 [Source:HGNC Symbol;Acc:HGNC:18829] && sp|Q9D5V2|KLH10_MOUSE Kelch-like protein 10 OS=Mus musculus OX=10090 GN=Klhl10 PE=1 SV=1 && PF00651:BTB/POZ domain|PF01344:Kelch motif|PF07707:BTB And C-terminal Kelch	-
ENSOCUG00000002719	350.725	321.953	620.829	202.706	177.454	289.347	431.169	223.169	0.95136	0.00282386	0.0793863	EPN3	19	37188461	37193933	-	2215	protein_coding	epsin 3 [Source:HGNC Symbol;Acc:HGNC:18235] && sp|Q9H201|EPN3_HUMAN Epsin-3 OS=Homo sapiens OX=9606 GN=EPN3 PE=2 SV=1 && PF01417:ENTH domain	-
ENSOCUG00000014265	0	0	0	3.54072	6.04958	12.445	0	7.34511	-5.30104	0.00282637	0.0793863	ENSOCUG00000014265	16	65582841	65587507	+	1583	protein_coding	Interleukin-10 [Source:UniProtKB/Swiss-Prot;Acc:Q9TSJ4] && sp|Q9TSJ4|IL10_RABIT Interleukin-10 OS=Oryctolagus cuniculus OX=9986 GN=IL10 PE=2 SV=1 && PF00726:Interleukin 10	-
ENSOCUG00000014122	350096	257751	275031	167490	161655	224916	294292	184687	0.672168	0.00284565	0.0797821	TPM1	17	9209147	9235672	-	2631	protein_coding	tropomyosin 1 [Source:HGNC Symbol;Acc:HGNC:12010] && - && PF00261:Tropomyosin	-
novel.570	2.06917	7.36493	0	7.96661	48.3967	17.6305	3.1447	24.6646	-2.98917	0.00285624	0.079933	-	2	124620771	124622058	+	453	-	- && - && -	-
novel.42	9.31128	5.26067	4.73193	22.1295	24.1983	32.1497	6.43462	26.1592	-2.02559	0.00288687	0.0805165	-	1	7935157	7970030	-	474	-	- && - && -	-
ENSOCUG00000024931	1.03459	0	4.73193	15.9332	7.05785	32.1497	1.92217	18.3803	-3.2223	0.00288757	0.0805165	ENSOCUG00000024931	X	60597408	60598165	-	573	protein_coding	- && sp|Q9CR47|NSA2_MOUSE Ribosome biogenesis protein NSA2 homolog OS=Mus musculus OX=10090 GN=Nsa2 PE=2 SV=1 && PF01201:Ribosomal protein S8e	-
ENSOCUG00000027279	206.917	91.5356	126.816	294.765	294.413	240.604	141.756	276.594	-0.964775	0.0028976	0.0806499	CHRND	GL018736	139116	147010	+	2686	protein_coding	cholinergic receptor nicotinic delta subunit [Source:HGNC Symbol;Acc:HGNC:1965] && sp|Q07001|ACHD_HUMAN Acetylcholine receptor subunit delta OS=Homo sapiens OX=9606 GN=CHRND PE=1 SV=1 && PF02932:Neurotransmitter-gated ion-channel transmembrane region|PF02931:Neurotransmitter-gated ion-channel ligand binding domain	-
ENSOCUG00000012681	156.223	153.611	158.046	283.257	283.322	222.974	155.96	263.184	-0.755363	0.00290785	0.0807889	TP53I13	19	18624187	18628787	-	1333	protein_coding	tumor protein p53 inducible protein 13 [Source:HGNC Symbol;Acc:HGNC:25102] && sp|Q5F267|P5I13_MOUSE Tumor protein p53-inducible protein 13 OS=Mus musculus OX=10090 GN=Tp53i13 PE=3 SV=1 && -	-
novel.235	16.5534	3.1564	10.4102	38.9479	32.2644	38.3722	10.04	36.5282	-1.86135	0.00292309	0.0810656	-	13	143050769	143053666	+	2898	-	- && - && -	-
ENSOCUG00000004938	0	0	0	7.96661	4.03306	9.33378	0	7.11115	-5.25877	0.00293685	0.0813004	HKDC1	18	17479658	17530290	-	2774	protein_coding	hexokinase domain containing 1 [Source:HGNC Symbol;Acc:HGNC:23302] && sp|Q2TB90|HKDC1_HUMAN Hexokinase HKDC1 OS=Homo sapiens OX=9606 GN=HKDC1 PE=1 SV=3 && PF00349:Hexokinase|PF03727:Hexokinase	-
novel.728	113.804	241.991	129.655	253.161	375.074	327.719	161.817	318.652	-0.978083	0.00296261	0.081866	-	4	38371048	38468409	+	10409	-	- && - && -	-
ENSOCUG00000012339	147.946	351.413	264.042	731.158	273.24	673.069	254.467	559.156	-1.1361	0.0029822	0.0821604	PEG3	GL018811	623469	638826	-	6062	protein_coding	paternally expressed 3 [Source:HGNC Symbol;Acc:HGNC:8826] && sp|Q3URU2|PEG3_MOUSE Paternally-expressed gene 3 protein OS=Mus musculus OX=10090 GN=Peg3 PE=1 SV=1 && PF02023:SCAN domain	-
ENSOCUG00000007139	1391.52	1611.87	1282.35	766.565	910.462	1048.49	1428.58	908.507	0.653259	0.00298778	0.0821604	FAM149B1	18	14167730	14218306	-	1849	protein_coding	family with sequence similarity 149 member B1 [Source:HGNC Symbol;Acc:HGNC:29162] && sp|Q96BN6|F149B_HUMAN Primary cilium assembly protein FAM149B1 OS=Homo sapiens OX=9606 GN=FAM149B1 PE=1 SV=2 && PF12516:Protein of unknown function (DUF3719)	-
ENSOCUG00000012531	323.826	226.209	341.645	461.178	802.578	410.686	297.227	558.148	-0.908494	0.0029893	0.0821604	NEU3	1	141646798	141660700	-	2497	protein_coding	neuraminidase 3 [Source:HGNC Symbol;Acc:HGNC:7760] && sp|Q9UQ49|NEUR3_HUMAN Sialidase-3 OS=Homo sapiens OX=9606 GN=NEU3 PE=1 SV=1 && PF13088:BNR repeat-like domain	-
ENSOCUG00000002238	286.58	224.104	315.147	145.169	181.488	151.415	275.277	159.357	0.789738	0.00300405	0.0824183	FAM32A	GL018776	822883	823921	+	665	protein_coding	family with sequence similarity 32 member A [Source:HGNC Symbol;Acc:HGNC:24563] && sp|Q9CR80|FA32A_MOUSE Protein FAM32A OS=Mus musculus OX=10090 GN=Fam32a PE=2 SV=1 && -	-
ENSOCUG00000008896	211.056	219.896	270.666	338.138	381.124	450.096	233.873	389.786	-0.735688	0.00301277	0.0825102	SWAP70	1	151448159	151548308	+	2592	protein_coding	switching B cell complex subunit SWAP70 [Source:HGNC Symbol;Acc:HGNC:17070] && sp|P0C1G6|SWP70_BOVIN Switch-associated protein 70 OS=Bos taurus OX=9913 GN=SWAP70 PE=1 SV=1 && PF00169:PH domain	-
ENSOCUG00000007056	1265.3	2452.52	1668.48	5578.4	2936.06	2256.7	1795.43	3590.39	-0.999979	0.00303111	0.0827092	ENSOCUG00000007056	12	20838693	20886914	-	7152	protein_coding	- && sp|P22105|TENX_HUMAN Tenascin-X OS=Homo sapiens OX=9606 GN=TNXB PE=1 SV=5 && PF00147:Fibrinogen beta and gamma chains, C-terminal globular domain|PF00041:Fibronectin type III domain|PF18720:Tenascin EGF domain	-
ENSOCUG00000026260	2269.88	2294.7	2213.6	1194.11	1691.87	1507.92	2259.39	1464.63	0.625624	0.00303717	0.0827092	ENSOCUG00000026260	GL018816	610326	738670	-	2282	protein_coding	- && sp|P31661|SC6A8_RABIT Sodium- and chloride-dependent creatine transporter 1 OS=Oryctolagus cuniculus OX=9986 GN=SLC6A8 PE=2 SV=1 && PF00209:Sodium:neurotransmitter symporter family	-
novel.867	35.1759	67.3365	19.8741	15.048	12.0992	3.11126	40.7955	10.0862	2.00329	0.00304263	0.0827092	-	7	102174181	102180363	-	1599	-	- && - && -	-
ENSOCUG00000011021	40728.6	31548.2	39220.1	14601	30980.9	15810.4	37165.6	20464.1	0.860885	0.00304796	0.0827092	MYBPH	16	68604324	68612080	+	2550	protein_coding	myosin binding protein H [Source:HGNC Symbol;Acc:HGNC:7552] && sp|P70402|MYBPH_MOUSE Myosin-binding protein H OS=Mus musculus OX=10090 GN=Mybph PE=2 SV=2 && -	-
ENSOCUG00000039391	22.7609	18.9384	98.4241	7.96661	3.02479	18.6676	46.7078	9.88632	2.24842	0.00305118	0.0827092	ENSOCUG00000039391	7	55490968	55492038	-	447	protein_coding	- && sp|P47914|RL29_HUMAN 60S ribosomal protein L29 OS=Homo sapiens OX=9606 GN=RPL29 PE=1 SV=2 && -	-
novel.1495	3.10376	0	0.946386	4.4259	36.2975	9.33378	1.35005	16.6857	-3.62695	0.00305234	0.0827092	-	GL019159	58102	61516	-	3415	-	- && - && -	-
ENSOCUG00000012454	14.4842	17.8863	18.9277	77.0106	30.2479	43.5576	17.0994	50.2721	-1.55839	0.00306967	0.0830325	ENSOCUG00000012454	15	73629183	73657835	-	2409	protein_coding	- && sp|Q8TF72|SHRM3_HUMAN Protein Shroom3 OS=Homo sapiens OX=9606 GN=SHROOM3 PE=1 SV=2 && PF08687:Apx/Shroom domain ASD2	-
ENSOCUG00000025911	0	0	0	9.73697	6.04958	5.18543	0	6.99066	-5.23671	0.00307955	0.0831532	ENSOCUG00000025911	16	26235734	26237173	+	534	protein_coding	- && sp|Q3ZBF7|TEBP_BOVIN Prostaglandin E synthase 3 OS=Bos taurus OX=9913 GN=PTGES3 PE=1 SV=1 && PF04969:CS domain	-
ENSOCUG00000000947	431.423	470.304	226.186	497.471	1600.11	532.026	375.971	876.537	-1.22142	0.00311126	0.083801	PM20D2	12	76007660	76023321	+	1548	protein_coding	peptidase M20 domain containing 2 [Source:HGNC Symbol;Acc:HGNC:21408] && sp|Q8IYS1|P20D2_HUMAN Peptidase M20 domain-containing protein 2 OS=Homo sapiens OX=9606 GN=PM20D2 PE=1 SV=2 && PF01546:Peptidase family M20/M25/M40|PF07687:Peptidase dimerisation domain	-
novel.1278	51.7293	71.5451	61.5151	26.5554	27.2231	24.8901	61.5965	26.2229	1.23142	0.00311445	0.083801	-	GL018825	73567	76214	+	2565	-	- && - && -	-
ENSOCUG00000000819	376.589	404.019	314.2	262.013	178.463	202.232	364.936	214.236	0.766728	0.00313548	0.0840404	ABHD17B	1	58291841	58350353	-	4159	protein_coding	abhydrolase domain containing 17B [Source:HGNC Symbol;Acc:HGNC:24278] && sp|Q5VST6|AB17B_HUMAN Alpha/beta hydrolase domain-containing protein 17B OS=Homo sapiens OX=9606 GN=ABHD17B PE=1 SV=1 && PF12146:Serine aminopeptidase, S33	-
ENSOCUG00000003491	47.591	36.8247	58.6759	127.466	71.5867	113.042	47.6972	104.032	-1.12401	0.00313677	0.0840404	CCDC85A	2	129658065	130054748	-	2238	protein_coding	coiled-coil domain containing 85A [Source:HGNC Symbol;Acc:HGNC:29400] && sp|Q96PX6|CC85A_HUMAN Coiled-coil domain-containing protein 85A OS=Homo sapiens OX=9606 GN=CCDC85A PE=1 SV=3 && -	-
ENSOCUG00000023919	61.0406	49.4503	156.154	244.309	204.678	168.008	88.8815	205.665	-1.20765	0.00313975	0.0840404	ENSOCUG00000023919	15	46197817	46199515	+	1377	protein_coding	- && sp|Q01995|TAGL_HUMAN Transgelin OS=Homo sapiens OX=9606 GN=TAGLN PE=1 SV=4 && PF00402:Calponin family repeat|PF00307:Calponin homology (CH) domain	-
novel.1008	170.707	230.417	188.331	95.5994	123.008	112.005	196.485	110.204	0.835185	0.00317307	0.0846053	-	AAGW02082414	57	1446	-	1209	-	- && - && -	-
ENSOCUG00000008342	563.85	723.868	555.529	372.66	306.512	439.725	614.415	372.966	0.720112	0.003175	0.0846053	FGFR1OP2	8	13200127	13224584	-	776	protein_coding	FGFR1 oncogene partner 2 [Source:HGNC Symbol;Acc:HGNC:23098] && sp|Q9NVK5|FGOP2_HUMAN FGFR1 oncogene partner 2 OS=Homo sapiens OX=9606 GN=FGFR1OP2 PE=1 SV=1 && PF05769:SIKE family	-
ENSOCUG00000032262	86.9053	83.1185	58.6759	180.577	173.421	104.746	76.2332	152.915	-1.00705	0.00317738	0.0846053	ENSOCUG00000032262	GL018820	708139	721879	+	2275	protein_coding	- && sp|P67883|RL30_CHICK 60S ribosomal protein L30 OS=Gallus gallus OX=9031 GN=RPL30 PE=1 SV=2 && -	-
ENSOCUG00000003602	339.344	459.782	338.806	199.165	216.777	259.272	379.311	225.071	0.753467	0.00320334	0.085149	ZDHHC6	18	60075424	60089832	-	1562	protein_coding	zinc finger DHHC-type containing 6 [Source:HGNC Symbol;Acc:HGNC:19160] && sp|Q2HJ95|ZDHC6_BOVIN Palmitoyltransferase ZDHHC6 OS=Bos taurus OX=9913 GN=ZDHHC6 PE=2 SV=1 && PF07653:Variant SH3 domain|PF01529:DHHC palmitoyltransferase	-
ENSOCUG00000010579	170.707	73.6493	137.226	61.9626	68.5619	36.298	127.194	55.6075	1.19247	0.00321885	0.0854136	ABAT	6	2663536	2735645	+	2930	protein_coding	4-aminobutyrate aminotransferase [Source:HGNC Symbol;Acc:HGNC:23] && sp|P80404|GABT_HUMAN 4-aminobutyrate aminotransferase, mitochondrial OS=Homo sapiens OX=9606 GN=ABAT PE=1 SV=3 && -	-
ENSOCUG00000027883	43.4526	43.1375	98.4241	76.1254	283.322	134.821	61.6714	164.756	-1.41392	0.00323175	0.085608	KIAA0408	12	117039027	117068415	-	3187	protein_coding	KIAA0408 [Source:HGNC Symbol;Acc:HGNC:21636] && sp|Q6ZU52|K0408_HUMAN Uncharacterized protein KIAA0408 OS=Homo sapiens OX=9606 GN=KIAA0408 PE=1 SV=1 && PF14818:Domain of unknown function (DUF4482)	-
ENSOCUG00000002421	281.407	320.901	284.862	196.51	180.479	161.786	295.723	179.592	0.718461	0.0032375	0.0856125	SMYD5	2	113178382	113191914	-	2554	protein_coding	SMYD family member 5 [Source:HGNC Symbol;Acc:HGNC:16258] && sp|Q6GMV2|SMYD5_HUMAN SET and MYND domain-containing protein 5 OS=Homo sapiens OX=9606 GN=SMYD5 PE=1 SV=2 && PF00856:SET domain	-
ENSOCUG00000007775	105.528	117.839	88.9603	53.9959	58.4793	42.5206	104.109	51.6653	1.00885	0.00326994	0.086322	RWDD2B	14	158354605	158366250	-	1315	protein_coding	RWD domain containing 2B [Source:HGNC Symbol;Acc:HGNC:1302] && sp|P57060|RWD2B_HUMAN RWD domain-containing protein 2B OS=Homo sapiens OX=9606 GN=RWDD2B PE=1 SV=1 && PF06544:Protein of unknown function (DUF1115)|PF05773:RWD domain	-
ENSOCUG00000034224	18.6226	8.41707	11.3566	81.4365	35.2892	20.7417	12.7988	45.8225	-1.84512	0.0033097	0.0871529	ENSOCUG00000034224	3	38955553	38955930	+	303	pseudogene	- && sp|Q56JX5|RS25_BOVIN 40S ribosomal protein S25 OS=Bos taurus OX=9913 GN=RPS25 PE=2 SV=1 && -	-
ENSOCUG00000032027	99.3203	34.7204	68.1398	19.4739	36.2975	12.445	67.3935	22.7388	1.56829	0.00331276	0.0871529	ENSOCUG00000032027	2	16308105	16309181	-	1077	lncRNA	- && - && -	-
novel.98	12.415	11.5735	4.73193	15.9332	56.4628	38.3722	9.57348	36.9227	-1.95092	0.00336589	0.0883445	-	10	44847456	44849785	-	2330	-	- && - && -	-
ENSOCUG00000012046	103.459	105.213	119.245	51.3404	62.5124	56.0027	109.306	56.6185	0.950761	0.00336956	0.0883445	SNX24	3	7128370	7227334	+	2258	protein_coding	sorting nexin 24 [Source:HGNC Symbol;Acc:HGNC:21533] && sp|Q9Y343|SNX24_HUMAN Sorting nexin-24 OS=Homo sapiens OX=9606 GN=SNX24 PE=1 SV=1 && PF00787:PX domain	-
ENSOCUG00000008165	172.776	147.299	180.76	238.998	266.182	372.314	166.945	292.498	-0.807638	0.00339558	0.0888752	MTFR1	3	81561761	81669657	+	3261	protein_coding	mitochondrial fission regulator 1 [Source:HGNC Symbol;Acc:HGNC:29510] && sp|Q5RFN3|MTFR1_PONAB Mitochondrial fission regulator 1 OS=Pongo abelii OX=9601 GN=MTFR1 PE=2 SV=1 && PF05308:Mitochondrial fission regulator	-
ENSOCUG00000009924	345.552	285.128	291.487	163.758	206.694	186.676	307.389	185.709	0.727743	0.00341793	0.0893081	CCDC25	2	41894622	41937980	+	1102	protein_coding	coiled-coil domain containing 25 [Source:HGNC Symbol;Acc:HGNC:25591] && sp|Q78PG9|CCD25_MOUSE Coiled-coil domain-containing protein 25 OS=Mus musculus OX=10090 GN=Ccdc25 PE=1 SV=1 && PF05670:NFACT protein RNA binding domain	-
ENSOCUG00000004660	50.6947	59.9716	23.6596	64.6181	292.397	62.2252	44.7753	139.747	-1.64343	0.00344133	0.0896014	FAH	GL018846	564043	581129	+	1592	protein_coding	fumarylacetoacetate hydrolase [Source:HGNC Symbol;Acc:HGNC:3579] && sp|P25093|FAAA_RAT Fumarylacetoacetase OS=Rattus norvegicus OX=10116 GN=Fah PE=1 SV=1 && PF09298:Fumarylacetoacetase N-terminal|PF01557:Fumarylacetoacetate (FAA) hydrolase family	-
ENSOCUG00000035940	1240.47	1052.13	936.922	664.77	762.248	659.587	1076.51	695.535	0.630097	0.00344271	0.0896014	ENSOCUG00000035940	7	115690755	115692852	+	1719	protein_coding	- && sp|P13378|HXD8_HUMAN Homeobox protein Hox-D8 OS=Homo sapiens OX=9606 GN=HOXD8 PE=1 SV=2 && -	-
ENSOCUG00000000974	51.7293	62.0759	48.2657	158.447	77.6363	108.894	54.0236	114.993	-1.093	0.00344666	0.0896014	ENSOCUG00000000974	GL019294	74815	80016	+	2135	protein_coding	- && sp|A6N9I4|GRP2_BOVIN RAS guanyl-releasing protein 2 OS=Bos taurus OX=9913 GN=RASGRP2 PE=2 SV=1 && PF00617:RasGEF domain|PF00130:Phorbol esters/diacylglycerol binding domain (C1 domain)|PF13202:EF hand	-
ENSOCUG00000000679	172.776	156.768	160.886	269.98	232.909	324.608	163.476	275.832	-0.754463	0.00346864	0.0898057	USP20	GL018933	262792	301907	-	2970	protein_coding	ubiquitin specific peptidase 20 [Source:HGNC Symbol;Acc:HGNC:12619] && sp|Q9Y2K6|UBP20_HUMAN Ubiquitin carboxyl-terminal hydrolase 20 OS=Homo sapiens OX=9606 GN=USP20 PE=1 SV=2 && PF06337:DUSP domain|PF02148:Zn-finger in ubiquitin-hydrolases and other protein|PF00443:Ubiquitin carboxyl-terminal hydrolase	-
novel.921	0	0	0.946386	4.4259	15.124	9.33378	0.315462	9.62788	-4.73028	0.00347196	0.0898057	-	8	111233026	111236723	-	965	-	- && - && -	-
ENSOCUG00000013060	10132.7	10875.9	8115.26	5552.73	6017.32	7286.57	9707.97	6285.54	0.627151	0.00347228	0.0898057	MET	7	28320053	28566807	-	8768	protein_coding	Oryctolagus cuniculus MET proto-oncogene, receptor tyrosine kinase (MET), mRNA. [Source:RefSeq mRNA;Acc:NM_001171040] && sp|Q09YN5|MET_RABIT Hepatocyte growth factor receptor OS=Oryctolagus cuniculus OX=9986 GN=MET PE=3 SV=1 && -	-
ENSOCUG00000014608	1174.26	764.901	882.032	792.235	2549.9	2591.68	940.396	1977.94	-1.07246	0.00347789	0.0898057	FABP3	13	134849842	134857707	+	727	protein_coding	fatty acid binding protein 3 [Source:HGNC Symbol;Acc:HGNC:3557] && sp|P05413|FABPH_HUMAN Fatty acid-binding protein, heart OS=Homo sapiens OX=9606 GN=FABP3 PE=1 SV=4 && -	-
ENSOCUG00000037217	100.355	68.3887	65.3006	128.351	366	94.3749	78.0147	196.242	-1.33084	0.00351679	0.0906577	ENSOCUG00000037217	GL019385	9350	63146	-	1330	lncRNA	- && - && -	-
ENSOCUG00000011208	1887.09	1826.5	1768.8	1264.92	719.9	1287.02	1827.46	1090.62	0.744546	0.00354336	0.0911896	PCYOX1	2	115940461	115957889	-	1547	protein_coding	prenylcysteine oxidase 1 [Source:HGNC Symbol;Acc:HGNC:20588] && sp|Q95KC9|PCYOX_MACFA Prenylcysteine oxidase OS=Macaca fascicularis OX=9541 GN=PCYOX1 PE=2 SV=1 && PF13450:NAD(P)-binding Rossmann-like domain|PF07156:Prenylcysteine lyase	-
ENSOCUG00000008883	798.701	955.337	712.629	1171.09	1414.59	1234.13	822.222	1273.27	-0.631092	0.00358027	0.0919539	MICAL3	GL018809	243077	359497	-	7140	protein_coding	microtubule associated monooxygenase, calponin and LIM domain containing 3 [Source:HGNC Symbol;Acc:HGNC:24694] && sp|Q7RTP6|MICA3_HUMAN [F-actin]-monooxygenase MICAL3 OS=Homo sapiens OX=9606 GN=MICAL3 PE=1 SV=2 && -	-
ENSOCUG00000009737	61.0406	52.6067	62.4615	100.91	97.8016	155.563	58.7029	118.092	-1.00637	0.00358503	0.0919539	ARRDC4	GL018708	408944	421995	-	1314	protein_coding	arrestin domain containing 4 [Source:HGNC Symbol;Acc:HGNC:28087] && sp|Q8NCT1|ARRD4_HUMAN Arrestin domain-containing protein 4 OS=Homo sapiens OX=9606 GN=ARRDC4 PE=1 SV=3 && PF00339:Arrestin (or S-antigen), N-terminal domain|PF02752:Arrestin (or S-antigen), C-terminal domain	-
ENSOCUG00000008601	7141.75	6248.62	5040.45	4324.1	3424.06	4133.83	6143.61	3960.66	0.63327	0.00359611	0.0920843	ASB16	19	44491931	44497578	+	1953	protein_coding	ankyrin repeat and SOCS box containing 16 [Source:HGNC Symbol;Acc:HGNC:19768] && sp|Q8VHS5|ASB16_MOUSE Ankyrin repeat and SOCS box protein 16 OS=Mus musculus OX=10090 GN=Asb16 PE=2 SV=1 && PF12796:Ankyrin repeats (3 copies)	-
ENSOCUG00000001669	152.084	211.479	137.226	89.4031	101.835	75.7073	166.93	88.9817	0.906428	0.00363556	0.0929396	ZNF786	7	2923755	2980112	+	6473	protein_coding	zinc finger protein 786 [Source:HGNC Symbol;Acc:HGNC:21806] && sp|Q8N393|ZN786_HUMAN Zinc finger protein 786 OS=Homo sapiens OX=9606 GN=ZNF786 PE=1 SV=2 && PF01352:KRAB box	-
novel.583	2.06917	13.6777	5.67832	0	0	0	7.14174	0	5.31458	0.00365514	0.0932849	-	2	8340849	8342834	-	258	-	- && - && -	-
ENSOCUG00000002505	1493.94	1482.46	1254.91	894.916	863.074	1038.12	1410.44	932.038	0.597698	0.00366845	0.093335	TXNL1	9	97185252	97218924	-	1508	protein_coding	thioredoxin like 1 [Source:HGNC Symbol;Acc:HGNC:12436] && sp|O43396|TXNL1_HUMAN Thioredoxin-like protein 1 OS=Homo sapiens OX=9606 GN=TXNL1 PE=1 SV=3 && PF06201:PITH domain|PF00085:Thioredoxin	-
novel.712	8.27669	86.2749	2.83916	4.4259	3.02479	5.18543	32.4636	4.21204	2.9437	0.00367132	0.093335	-	3	141283348	141287596	-	4207	-	- && - && -	-
ENSOCUG00000007603	96.2165	108.37	88.9603	176.151	160.314	177.342	97.8488	171.269	-0.808608	0.00367533	0.093335	CHST15	GL018780	1040125	1110658	+	2972	protein_coding	carbohydrate sulfotransferase 15 [Source:HGNC Symbol;Acc:HGNC:18137] && sp|Q7LFX5|CHSTF_HUMAN Carbohydrate sulfotransferase 15 OS=Homo sapiens OX=9606 GN=CHST15 PE=1 SV=1 && PF00685:Sulfotransferase domain	-
ENSOCUG00000000905	16.5534	14.7299	0.946386	115.958	6.04958	57.0398	10.7432	59.6826	-2.48279	0.00368986	0.0935494	NPAS4	1	194060913	194067063	+	3921	protein_coding	neuronal PAS domain protein 4 [Source:HGNC Symbol;Acc:HGNC:18983] && sp|Q8IUM7|NPAS4_HUMAN Neuronal PAS domain-containing protein 4 OS=Homo sapiens OX=9606 GN=NPAS4 PE=1 SV=1 && PF08447:PAS fold	-
ENSOCUG00000010502	27.9338	36.8247	23.6596	80.5513	41.3388	98.5233	29.4727	73.4711	-1.32014	0.00371113	0.0939338	SCN3B	1	94455683	94473265	+	721	protein_coding	sodium voltage-gated channel beta subunit 3 [Source:HGNC Symbol;Acc:HGNC:20665] && sp|Q9NY72|SCN3B_HUMAN Sodium channel subunit beta-3 OS=Homo sapiens OX=9606 GN=SCN3B PE=1 SV=1 && PF07686:Immunoglobulin V-set domain	-
novel.927	83.8015	95.7441	107.888	19.4739	64.5289	7.25961	95.8112	30.4208	1.65686	0.00373811	0.0944611	-	9	8164868	8169203	+	4336	-	- && - && -	-
novel.301	125.185	174.654	131.548	25.6702	73.6033	87.1153	143.796	62.1296	1.21535	0.00375863	0.0947987	-	14	82239495	82244682	+	5082	-	- && - && -	-
ENSOCUG00000000821	1751.55	1723.39	1988.36	833.839	1306.71	1264.21	1821.1	1134.92	0.682661	0.00376572	0.0947987	ENSOCUG00000000821	18	69073364	69106370	+	2973	protein_coding	- && sp|O95359|TACC2_HUMAN Transforming acidic coiled-coil-containing protein 2 OS=Homo sapiens OX=9606 GN=TACC2 PE=1 SV=3 && PF05010:Transforming acidic coiled-coil-containing protein (TACC), C-terminal	-
ENSOCUG00000011758	145.877	115.735	110.727	238.998	201.653	202.232	124.113	214.294	-0.789219	0.00377508	0.0947987	ARHGAP23	19	39938827	40004060	+	3876	protein_coding	Rho GTPase activating protein 23 [Source:HGNC Symbol;Acc:HGNC:29293] && sp|Q9P227|RHG23_HUMAN Rho GTPase-activating protein 23 OS=Homo sapiens OX=9606 GN=ARHGAP23 PE=1 SV=2 && PF17820:PDZ domain|PF00620:RhoGAP domain|PF15410:Pleckstrin homology domain	-
ENSOCUG00000034782	16.5534	59.9716	16.0886	30.0961	248.033	70.5219	30.8712	116.217	-1.9142	0.00377615	0.0947987	OAS1	21	8711575	8717095	+	1074	protein_coding	2'-5'-oligoadenylate synthetase 1 [Source:HGNC Symbol;Acc:HGNC:8086] && sp|P00973|OAS1_HUMAN 2'-5'-oligoadenylate synthase 1 OS=Homo sapiens OX=9606 GN=OAS1 PE=1 SV=4 && -	-
ENSOCUG00000005076	2108.49	2918.62	1118.63	782.499	1518.45	672.032	2048.58	990.992	1.04764	0.00378333	0.094824	ENSOCUG00000005076	GL018715	2813636	2927325	+	5335	protein_coding	- && sp|Q86YV6|MYLK4_HUMAN Myosin light chain kinase family member 4 OS=Homo sapiens OX=9606 GN=MYLK4 PE=1 SV=2 && PF00069:Protein kinase domain	-
ENSOCUG00000011736	737.66	1077.38	2080.16	8483.56	1373.26	18288	1298.4	9381.6	-2.85307	0.00380617	0.0952412	CA3	3	101075873	101087302	+	1477	protein_coding	carbonic anhydrase 3 [Source:HGNC Symbol;Acc:HGNC:1374] && sp|P16015|CAH3_MOUSE Carbonic anhydrase 3 OS=Mus musculus OX=10090 GN=Ca3 PE=1 SV=3 && PF00194:Eukaryotic-type carbonic anhydrase	-
ENSOCUG00000010383	47.591	47.346	36.9091	87.6328	119.983	71.559	43.9487	93.0584	-1.08387	0.00386015	0.096226	CD68	19	11597641	11600782	-	2376	protein_coding	CD68 molecule [Source:HGNC Symbol;Acc:HGNC:1693] && sp|P34810|CD68_HUMAN Macrosialin OS=Homo sapiens OX=9606 GN=CD68 PE=1 SV=2 && PF01299:Lysosome-associated membrane glycoprotein (Lamp)	-
ENSOCUG00000010422	279.338	269.346	260.256	145.169	175.438	173.194	269.647	164.6	0.713025	0.00386368	0.096226	GPKOW	X	33723122	33731643	-	1464	protein_coding	G-patch domain and KOW motifs [Source:HGNC Symbol;Acc:HGNC:30677] && sp|Q92917|GPKOW_HUMAN G-patch domain and KOW motifs-containing protein OS=Homo sapiens OX=9606 GN=GPKOW PE=1 SV=2 && PF12656:G-patch domain	-
ENSOCUG00000004926	40.3489	42.0853	30.2843	114.188	64.5289	72.5961	37.5728	83.771	-1.16132	0.00387684	0.096226	GJB3	GL018704	3530269	3531411	-	1143	protein_coding	gap junction protein beta 3 [Source:HGNC Symbol;Acc:HGNC:4285] && sp|Q58D78|CXB3_BOVIN Gap junction beta-3 protein OS=Bos taurus OX=9913 GN=GJB3 PE=2 SV=2 && PF00029:Connexin	-
ENSOCUG00000005519	0	2.10427	0	1.77036	86.7107	30.0755	0.701422	39.5189	-5.83921	0.00387988	0.096226	ARMC12	12	25794976	25808030	+	2692	protein_coding	armadillo repeat containing 12 [Source:HGNC Symbol;Acc:HGNC:21099] && sp|Q5T9G4|ARM12_HUMAN Armadillo repeat-containing protein 12 OS=Homo sapiens OX=9606 GN=ARMC12 PE=1 SV=1 && PF04826:Armadillo-like|PF15083:Colipase-like	-
ENSOCUG00000004865	294.857	294.597	266.881	408.953	505.14	434.539	285.445	449.544	-0.655232	0.00388068	0.096226	ARMCX3	X	87822355	87823494	-	1140	protein_coding	armadillo repeat containing X-linked 3 [Source:HGNC Symbol;Acc:HGNC:24065] && sp|Q5R9J3|ARMX3_PONAB Armadillo repeat-containing X-linked protein 3 OS=Pongo abelii OX=9601 GN=ARMCX3 PE=2 SV=1 && PF04826:Armadillo-like	-
ENSOCUG00000004222	46.5564	56.8152	34.0699	94.7142	74.6115	125.488	45.8138	98.2711	-1.10292	0.00388311	0.096226	SLC22A3	12	150016875	150108687	+	2893	protein_coding	solute carrier family 22 member 3 [Source:HGNC Symbol;Acc:HGNC:10967] && sp|O75751|S22A3_HUMAN Solute carrier family 22 member 3 OS=Homo sapiens OX=9606 GN=SLC22A3 PE=1 SV=1 && PF07690:Major Facilitator Superfamily	-
ENSOCUG00000009436	12.415	5.26067	16.0886	37.1775	36.2975	35.261	11.2548	36.2453	-1.68019	0.00389599	0.0963896	CNGA2	GL018731	1027323	1072959	-	2820	protein_coding	cyclic nucleotide gated channel subunit alpha 2 [Source:HGNC Symbol;Acc:HGNC:2149] && sp|Q28718|CNGA2_RABIT Cyclic nucleotide-gated olfactory channel OS=Oryctolagus cuniculus OX=9986 GN=CNGA2 PE=2 SV=1 && -	-
ENSOCUG00000005005	35.1759	18.9384	21.7669	110.647	42.3471	52.8914	25.2937	68.6286	-1.44425	0.00390825	0.0965376	RFX2	GL019208	84994	106615	+	2453	protein_coding	regulatory factor X2 [Source:HGNC Symbol;Acc:HGNC:9983] && sp|P48378|RFX2_HUMAN DNA-binding protein RFX2 OS=Homo sapiens OX=9606 GN=RFX2 PE=1 SV=2 && PF02257:RFX DNA-binding domain|PF04589:RFX1 transcription activation region	-
ENSOCUG00000009784	313.48	436.635	453.319	254.932	265.173	183.564	401.145	234.556	0.773761	0.00392591	0.0968172	FOXN2	2	137981276	138023966	-	2538	protein_coding	forkhead box N2 [Source:HGNC Symbol;Acc:HGNC:5281] && sp|P32314|FOXN2_HUMAN Forkhead box protein N2 OS=Homo sapiens OX=9606 GN=FOXN2 PE=1 SV=3 && PF00250:Forkhead domain	-
ENSOCUG00000034009	191.398	150.455	101.263	238.998	244	338.09	147.706	273.696	-0.890569	0.00393217	0.0968172	ENSOCUG00000034009	GL019033	23645	29424	-	1271	protein_coding	- && sp|O75326|SEM7A_HUMAN Semaphorin-7A OS=Homo sapiens OX=9606 GN=SEMA7A PE=1 SV=1 && -	-
ENSOCUG00000007887	156.223	151.507	155.207	272.635	229.884	257.198	154.312	253.239	-0.714988	0.00396147	0.0973824	ABCC5	14	81686893	81772566	+	6102	protein_coding	ATP binding cassette subfamily C member 5 [Source:HGNC Symbol;Acc:HGNC:56] && sp|O15440|MRP5_HUMAN Multidrug resistance-associated protein 5 OS=Homo sapiens OX=9606 GN=ABCC5 PE=1 SV=2 && PF00005:ABC transporter|PF00664:ABC transporter transmembrane region	-
ENSOCUG00000004261	40.3489	70.4929	78.55	16.8184	21.1735	35.261	63.1306	24.4176	1.37715	0.00397986	0.0976782	SLC35G1	18	41585683	41592536	+	1098	protein_coding	solute carrier family 35 member G1 [Source:HGNC Symbol;Acc:HGNC:26607] && sp|Q2M3R5|S35G1_HUMAN Solute carrier family 35 member G1 OS=Homo sapiens OX=9606 GN=SLC35G1 PE=1 SV=1 && PF00892:EamA-like transporter family	-
ENSOCUG00000022850	50.6947	42.0853	35.0163	132.777	65.5372	85.0411	42.5988	94.4517	-1.15268	0.00400929	0.0982435	ENSOCUG00000022850	1	144187784	144227113	-	4193	protein_coding	- && sp|P14207|FOLR2_HUMAN Folate receptor beta OS=Homo sapiens OX=9606 GN=FOLR2 PE=1 SV=4 && PF03024:Folate receptor family	-
ENSOCUG00000001753	1610.85	2071.65	1695.92	1143.65	1117.16	1294.28	1792.81	1185.03	0.597322	0.00401955	0.0983278	ZFYVE16	11	1028293	1069921	+	4952	protein_coding	zinc finger FYVE-type containing 16 [Source:HGNC Symbol;Acc:HGNC:20756] && sp|Q7Z3T8|ZFY16_HUMAN Zinc finger FYVE domain-containing protein 16 OS=Homo sapiens OX=9606 GN=ZFYVE16 PE=1 SV=3 && PF01363:FYVE zinc finger|PF11979:Domain of unknown function (DUF3480)	-
ENSOCUG00000016141	307.272	222	614.204	557.663	1005.24	763.296	381.159	775.399	-1.02347	0.00403311	0.0983278	KLF10	3	118137247	118142150	-	1739	protein_coding	Kruppel like factor 10 [Source:HGNC Symbol;Acc:HGNC:11810] && sp|Q13118|KLF10_HUMAN Krueppel-like factor 10 OS=Homo sapiens OX=9606 GN=KLF10 PE=1 SV=1 && -	-
ENSOCUG00000014726	45419.4	37529.6	39325.2	28075.2	22535.7	30390.8	40758	27000.6	0.594093	0.00403523	0.0983278	ENSOCUG00000014726	X	69851830	69870603	+	1612	protein_coding	- && sp|P00558|PGK1_HUMAN Phosphoglycerate kinase 1 OS=Homo sapiens OX=9606 GN=PGK1 PE=1 SV=3 && PF00162:Phosphoglycerate kinase	-
ENSOCUG00000037050	875.26	1024.78	1053.33	1721.67	1750.35	1197.84	984.455	1556.62	-0.661109	0.00403833	0.0983278	ENSOCUG00000037050	GL018714	377839	383476	+	2740	protein_coding	- && sp|Q07954|LRP1_HUMAN Prolow-density lipoprotein receptor-related protein 1 OS=Homo sapiens OX=9606 GN=LRP1 PE=1 SV=2 && -	-
ENSOCUG00000004713	2021.58	2270.5	1922.11	1259.61	1442.83	1484.07	2071.4	1395.5	0.569922	0.00405187	0.0985016	WAC	16	6211372	6334433	-	3884	protein_coding	WW domain containing adaptor with coiled-coil [Source:HGNC Symbol;Acc:HGNC:17327] && sp|Q924H7|WAC_MOUSE WW domain-containing adapter protein with coiled-coil OS=Mus musculus OX=10090 GN=Wac PE=1 SV=2 && PF00397:WW domain	-
ENSOCUG00000012995	48.6256	19.9905	36.9091	69.9292	100.826	75.7073	35.175	82.1543	-1.22184	0.00411028	0.0997637	MERTK	2	96867200	96983670	+	2907	protein_coding	MER proto-oncogene, tyrosine kinase [Source:HGNC Symbol;Acc:HGNC:7027] && sp|Q12866|MERTK_HUMAN Tyrosine-protein kinase Mer OS=Homo sapiens OX=9606 GN=MERTK PE=1 SV=2 && -	-
ENSOCUG00000025026	893.883	858.541	796.857	473.571	434.562	674.106	849.76	527.413	0.688493	0.00412741	0.100021	CD320	GL018767	393894	397753	+	1112	protein_coding	CD320 molecule [Source:HGNC Symbol;Acc:HGNC:16692] && sp|Q5HZW5|CD320_RAT CD320 antigen OS=Rattus norvegicus OX=10116 GN=Cd320 PE=2 SV=1 && PF00057:Low-density lipoprotein receptor domain class A	-
ENSOCUG00000020310	1.03459	8.41707	2.83916	36.2924	9.07438	24.8901	4.09694	23.4189	-2.52617	0.0041356	0.100062	MIR1-2	9	63183533	63183617	-	85	miRNA	microRNA 1-2 [Source:HGNC Symbol;Acc:HGNC:31500] && - && -	-
ENSOCUG00000036699	8.27669	7.36493	9.46386	44.259	6.04958	62.2252	8.36849	37.5113	-2.16269	0.00421596	0.101568	ENSOCUG00000036699	GL018717	417613	429640	+	1002	protein_coding	- && sp|Q9UL19|PLAT4_HUMAN Phospholipase A and acyltransferase 4 OS=Homo sapiens OX=9606 GN=PLAAT4 PE=1 SV=1 && -	-
ENSOCUG00000033457	8.27669	22.0948	4.73193	17.7036	87.719	36.298	11.7011	47.2402	-2.01838	0.00421599	0.101568	ENSOCUG00000033457	GL018835	21	6561	+	4592	lncRNA	- && - && -	-
ENSOCUG00000026631	18.6226	13.6777	6.6247	30.0961	103.851	17.6305	12.975	50.5259	-1.96481	0.00421768	0.101568	ENSOCUG00000026631	9	89494494	89494865	-	372	protein_coding	- && sp|P42766|RL35_HUMAN 60S ribosomal protein L35 OS=Homo sapiens OX=9606 GN=RPL35 PE=1 SV=2 && PF00831:Ribosomal L29 protein	-
novel.569	608.337	737.545	609.473	393.02	451.702	426.243	651.785	423.655	0.621631	0.00425336	0.102267	-	2	121887085	121889473	+	1150	-	- && - && -	-
ENSOCUG00000001448	1024.24	873.271	1053.33	611.659	698.727	649.216	983.613	653.201	0.590878	0.00426585	0.102407	DCUN1D2	GL018956	120399	148109	+	2787	protein_coding	defective in cullin neddylation 1 domain containing 2 [Source:HGNC Symbol;Acc:HGNC:20328] && sp|Q8BZJ7|DCNL2_MOUSE DCN1-like protein 2 OS=Mus musculus OX=10090 GN=Dcun1d2 PE=1 SV=3 && -	-
ENSOCUG00000012616	90.009	177.811	104.102	68.1588	50.4132	60.151	123.974	59.5743	1.05499	0.00432769	0.103692	DIPK2A	14	37482446	37502577	+	876	protein_coding	divergent protein kinase domain 2A [Source:HGNC Symbol;Acc:HGNC:28490] && sp|Q8NDZ4|DIK2A_HUMAN Divergent protein kinase domain 2A OS=Homo sapiens OX=9606 GN=DIPK2A PE=1 SV=1 && PF12260:Protein-kinase domain of FAM69	-
ENSOCUG00000014780	400.385	369.299	507.263	257.587	268.198	271.717	425.649	265.834	0.679872	0.00433388	0.103692	KLHL7	10	8174947	8240676	+	4823	protein_coding	kelch like family member 7 [Source:HGNC Symbol;Acc:HGNC:15646] && sp|Q5XHZ6|KLHL7_RAT Kelch-like protein 7 OS=Rattus norvegicus OX=10116 GN=Klhl7 PE=2 SV=1 && PF07707:BTB And C-terminal Kelch|PF01344:Kelch motif|PF00651:BTB/POZ domain	-
novel.1316	112.77	136.777	78.55	219.524	177.454	199.121	109.366	198.7	-0.863812	0.00433973	0.103692	-	GL018851	85232	97085	+	11654	-	- && - && -	-
ENSOCUG00000008047	10.3459	12.6256	11.3566	40.7182	25.2066	38.3722	11.4427	34.7657	-1.60491	0.00435225	0.103692	VWA3A	6	12845359	12903329	+	3865	protein_coding	von Willebrand factor A domain containing 3A [Source:HGNC Symbol;Acc:HGNC:27088] && sp|A6NCI4|VWA3A_HUMAN von Willebrand factor A domain-containing protein 3A OS=Homo sapiens OX=9606 GN=VWA3A PE=2 SV=3 && PF13768:von Willebrand factor type A domain	-
ENSOCUG00000027535	577.299	822.768	693.701	2148.33	493.041	1993.28	697.923	1544.88	-1.14649	0.00436086	0.103692	ENSOCUG00000027535	10	34274046	34286856	-	6733	protein_coding	Oryctolagus cuniculus paternally expressed 10 (PEG10), transcript variant 1, mRNA. [Source:RefSeq mRNA;Acc:NM_001292089] && sp|Q86TG7|PEG10_HUMAN Retrotransposon-derived protein PEG10 OS=Homo sapiens OX=9606 GN=PEG10 PE=1 SV=2 && PF16297:Domain of unknown function (DUF4939)	-
ENSOCUG00000003084	7.2421	5.26067	0.946386	12.3925	31.2562	24.8901	4.48305	22.8463	-2.35995	0.00436302	0.103692	CPB1	14	42618254	42651398	+	1438	protein_coding	carboxypeptidase B1 [Source:HGNC Symbol;Acc:HGNC:2299] && sp|P09955|CBPB1_PIG Carboxypeptidase B OS=Sus scrofa OX=9823 GN=CPB1 PE=1 SV=5 && PF02244:Carboxypeptidase activation peptide|PF00246:Zinc carboxypeptidase	-
ENSOCUG00000031978	28.9684	28.4076	52.9976	92.0586	70.5785	84.004	36.7912	82.2137	-1.15633	0.00436662	0.103692	ENSOCUG00000031978	GL018793	1049100	1050182	+	1083	lncRNA	- && - && -	-
ENSOCUG00000021648	122.081	114.683	108.834	27.4406	69.5702	63.2623	115.199	53.4244	1.11355	0.00438271	0.103837	KCNK12	2	138776499	138823452	+	1293	protein_coding	potassium two pore domain channel subfamily K member 12 [Source:HGNC Symbol;Acc:HGNC:6274] && sp|Q9HB15|KCNKC_HUMAN Potassium channel subfamily K member 12 OS=Homo sapiens OX=9606 GN=KCNK12 PE=2 SV=1 && PF07885:Ion channel	-
ENSOCUG00000006982	422.111	453.469	571.617	324.861	308.529	271.717	482.399	301.702	0.677058	0.00438742	0.103837	STON1	2	137787872	137802561	-	3246	protein_coding	stonin 1 [Source:HGNC Symbol;Acc:HGNC:17003] && sp|Q9Y6Q2|STON1_HUMAN Stonin-1 OS=Homo sapiens OX=9606 GN=STON1 PE=1 SV=2 && PF03153:Transcription factor IIA, alpha/beta subunit|PF00928:Adaptor complexes medium subunit family	-
ENSOCUG00000025077	70.3519	49.4503	35.0163	113.303	119.983	89.1895	51.6061	107.492	-1.06163	0.00439302	0.103837	ARID3B	GL019033	147959	162657	+	1583	protein_coding	AT-rich interaction domain 3B [Source:HGNC Symbol;Acc:HGNC:14350] && sp|Q8IVW6|ARI3B_HUMAN AT-rich interactive domain-containing protein 3B OS=Homo sapiens OX=9606 GN=ARID3B PE=1 SV=2 && PF01388:ARID/BRIGHT DNA binding domain	-
novel.1174	165.534	156.768	144.797	204.476	302.479	290.384	155.7	265.78	-0.77073	0.00441204	0.104049	-	GL018734	1020999	1022673	+	1675	-	- && - && -	-
ENSOCUG00000030999	0	0	0.946386	8.85179	9.07438	8.29669	0.315462	8.74095	-4.59456	0.00441755	0.104049	ENSOCUG00000030999	GL018837	755442	760398	-	2058	lncRNA	- && - && -	-
novel.1351	62.0752	15.782	26.4988	61.9626	148.215	78.8186	34.7853	96.332	-1.46927	0.00442227	0.104049	-	GL018899	194490	197298	-	2725	-	- && - && -	-
ENSOCUG00000012543	8899.51	8979.96	7302.31	5003.03	5567.63	6310.67	8393.93	5627.11	0.576976	0.00443593	0.10421	PPP3CB	18	13943070	14007182	+	3398	protein_coding	Oryctolagus cuniculus protein phosphatase 3 catalytic subunit beta (PPP3CB), mRNA. [Source:RefSeq mRNA;Acc:NM_001082727] && sp|P16298|PP2BB_HUMAN Serine/threonine-protein phosphatase 2B catalytic subunit beta isoform OS=Homo sapiens OX=9606 GN=PPP3CB PE=1 SV=2 && PF00149:Calcineurin-like phosphoesterase	-
ENSOCUG00000029385	25.8647	14.7299	4.73193	31.8665	66.5454	49.7802	15.1088	49.3973	-1.71405	0.00444711	0.104314	ENSOCUG00000029385	GL019313	53662	98488	-	3420	protein_coding	- && sp|Q9BY31|ZN717_HUMAN Zinc finger protein 717 OS=Homo sapiens OX=9606 GN=ZNF717 PE=2 SV=2 && PF00096:Zinc finger, C2H2 type	-
ENSOCUG00000001034	205.883	237.782	370.983	304.502	762.248	545.508	271.549	537.419	-0.983567	0.00446748	0.104632	PTPN3	1	3635116	3791866	+	3439	protein_coding	protein tyrosine phosphatase non-receptor type 3 [Source:HGNC Symbol;Acc:HGNC:9655] && sp|P26045|PTN3_HUMAN Tyrosine-protein phosphatase non-receptor type 3 OS=Homo sapiens OX=9606 GN=PTPN3 PE=1 SV=2 && PF00595:PDZ domain|PF09380:FERM C-terminal PH-like domain|PF00373:FERM central domain|PF09379:FERM N-terminal domain|PF00102:Protein-tyrosine phosphatase	-
ENSOCUG00000002334	175.88	204.114	194.955	117.729	112.926	109.931	191.65	113.529	0.754994	0.00451422	0.105479	ENSOCUG00000002334	19	29149994	29169795	+	794	protein_coding	- && sp|Q4R8E8|SKA2_MACFA Spindle and kinetochore-associated protein 2 OS=Macaca fascicularis OX=9541 GN=SKA2 PE=2 SV=1 && PF16740:Spindle and kinetochore-associated protein 2	-
novel.860	106.562	123.1	120.191	152.251	249.041	225.048	116.618	208.78	-0.838733	0.0045174	0.105479	-	7	45155462	45160001	-	4540	-	- && - && -	-
ENSOCUG00000008485	69.3173	52.6067	88.9603	135.432	110.909	164.897	70.2947	137.079	-0.96099	0.00455082	0.106098	ENSOCUG00000008485	GL018789	604174	627292	+	2164	protein_coding	- && sp|P18341|TGFB1_BOVIN Transforming growth factor beta-1 proprotein OS=Bos taurus OX=9913 GN=TGFB1 PE=1 SV=2 && PF00688:TGF-beta propeptide|PF00019:Transforming growth factor beta like domain	-
ENSOCUG00000037919	0	0	1.89277	9.73697	17.1405	7.25961	0.630924	11.379	-4.10919	0.00458708	0.106782	C20orf204	GL019070	187169	189571	+	966	protein_coding	chromosome 20 open reading frame 204 [Source:HGNC Symbol;Acc:HGNC:27655] && sp|A0A1B0GTL2|CT204_HUMAN Uncharacterized protein C20orf204 OS=Homo sapiens OX=9606 GN=C20orf204 PE=3 SV=1 && -	-
ENSOCUG00000000431	12.415	26.3033	29.338	123.925	65.5372	23.853	22.6854	71.1051	-1.64955	0.00460993	0.107091	CRABP1	GL018746	701495	707770	+	766	protein_coding	cellular retinoic acid binding protein 1 [Source:HGNC Symbol;Acc:HGNC:2338] && sp|P62964|RABP1_BOVIN Cellular retinoic acid-binding protein 1 OS=Bos taurus OX=9913 GN=CRABP1 PE=1 SV=2 && PF00061:Lipocalin / cytosolic fatty-acid binding protein family	-
ENSOCUG00000015372	21.7263	9.4692	14.1958	34.522	38.314	58.0769	15.1304	43.6376	-1.5259	0.00461432	0.107091	DQX1	2	112014812	112024026	+	2912	protein_coding	DEAQ-box RNA dependent ATPase 1 [Source:HGNC Symbol;Acc:HGNC:20410] && sp|Q8TE96|DQX1_HUMAN ATP-dependent RNA helicase DQX1 OS=Homo sapiens OX=9606 GN=DQX1 PE=2 SV=2 && PF04408:Helicase associated domain (HA2)|PF07717:Oligonucleotide/oligosaccharide-binding (OB)-fold	-
novel.1224	14.4842	17.8863	23.6596	26.5554	71.5867	60.151	18.6767	52.7644	-1.49216	0.00465465	0.107864	-	GL018765	950939	953428	+	1480	-	- && sp|Q9NP71|MLXPL_HUMAN Carbohydrate-responsive element-binding protein OS=Homo sapiens OX=9606 GN=MLXIPL PE=1 SV=1 && PF00010:Helix-loop-helix DNA-binding domain	-
ENSOCUG00000006545	488.325	497.659	552.689	268.209	332.727	373.351	512.891	324.763	0.660403	0.00474004	0.109678	RNF146	12	116882053	116907215	+	2340	protein_coding	ring finger protein 146 [Source:HGNC Symbol;Acc:HGNC:21336] && sp|Q9NTX7|RN146_HUMAN E3 ubiquitin-protein ligase RNF146 OS=Homo sapiens OX=9606 GN=RNF146 PE=1 SV=1 && PF02825:WWE domain|PF13920:Zinc finger, C3HC4 type (RING finger)	-
ENSOCUG00000011735	53.7985	31.564	61.5151	169.069	77.6363	88.1524	48.9592	111.619	-1.18927	0.00475014	0.109746	C1QTNF2	3	41751617	41772093	-	987	protein_coding	C1q and TNF related 2 [Source:HGNC Symbol;Acc:HGNC:14325] && sp|Q9BXJ5|C1QT2_HUMAN Complement C1q tumor necrosis factor-related protein 2 OS=Homo sapiens OX=9606 GN=C1QTNF2 PE=1 SV=1 && PF00386:C1q domain|PF01391:Collagen triple helix repeat (20 copies)	-
ENSOCUG00000039370	127.254	69.4408	102.21	193.854	190.562	164.897	99.6349	183.104	-0.877832	0.00479873	0.110702	ENSOCUG00000039370	6	2774289	2778256	-	1984	pseudogene	- && sp|Q9CR86|CHSP1_MOUSE Calcium-regulated heat stable protein 1 OS=Mus musculus OX=10090 GN=Carhsp1 PE=1 SV=1 && -	-
ENSOCUG00000012609	796.631	803.83	841.337	497.471	518.248	609.807	813.933	541.842	0.587484	0.00481609	0.110936	ENSOCUG00000012609	11	27382162	27914933	-	2974	protein_coding	- && sp|Q9UF56|FXL17_HUMAN F-box/LRR-repeat protein 17 OS=Homo sapiens OX=9606 GN=FBXL17 PE=1 SV=3 && PF12937:F-box-like	-
ENSOCUG00000016689	56.9022	57.8673	43.5338	126.581	79.6528	109.931	52.7678	105.388	-1.00088	0.0048304	0.111099	ENSOCUG00000016689	GL018789	584218	584724	-	507	protein_coding	- && sp|P01137|TGFB1_HUMAN Transforming growth factor beta-1 proprotein OS=Homo sapiens OX=9606 GN=TGFB1 PE=1 SV=2 && PF00688:TGF-beta propeptide	-
ENSOCUG00000009603	406.592	515.545	532.815	369.12	228.876	270.68	484.984	289.558	0.743066	0.00484962	0.111375	FAM114A1	2	28270540	28342977	+	3392	protein_coding	family with sequence similarity 114 member A1 [Source:HGNC Symbol;Acc:HGNC:25087] && sp|Q8IWE2|NXP20_HUMAN Protein NOXP20 OS=Homo sapiens OX=9606 GN=FAM114A1 PE=1 SV=2 && PF05334:Protein of unknown function (DUF719)	-
ENSOCUG00000008464	9.31128	10.5213	5.67832	0.885179	0	0	8.50364	0.29506	4.60422	0.00487273	0.111738	PRKG2	15	69076284	69183709	+	3392	protein_coding	protein kinase cGMP-dependent 2 [Source:HGNC Symbol;Acc:HGNC:9416] && sp|Q13237|KGP2_HUMAN cGMP-dependent protein kinase 2 OS=Homo sapiens OX=9606 GN=PRKG2 PE=1 SV=1 && PF00027:Cyclic nucleotide-binding domain|PF00069:Protein kinase domain	-
ENSOCUG00000025521	127.254	126.256	103.156	169.954	280.297	190.824	118.889	213.692	-0.8459	0.0048858	0.111871	SIRT3	GL019355	32293	52588	+	2397	protein_coding	Oryctolagus cuniculus sirtuin 3 (SIRT3), mRNA. [Source:RefSeq mRNA;Acc:NM_001177331] && sp|Q9NTG7|SIR3_HUMAN NAD-dependent protein deacetylase sirtuin-3, mitochondrial OS=Homo sapiens OX=9606 GN=SIRT3 PE=1 SV=2 && PF02146:Sir2 family	-
ENSOCUG00000009525	303.134	253.564	333.128	500.126	389.19	554.841	296.609	481.386	-0.698161	0.00490271	0.112043	KANK3	GL018767	374278	497649	+	3973	protein_coding	KN motif and ankyrin repeat domains 3 [Source:HGNC Symbol;Acc:HGNC:24796] && sp|Q6NY19|KANK3_HUMAN KN motif and ankyrin repeat domain-containing protein 3 OS=Homo sapiens OX=9606 GN=KANK3 PE=1 SV=1 && PF12075:KN motif|PF12796:Ankyrin repeats (3 copies)|PF13857:Ankyrin repeats (many copies)	-
ENSOCUG00000029813	32.0722	38.9289	39.7482	82.3217	86.7107	63.2623	36.9164	77.4316	-1.06881	0.00490791	0.112043	ENSOCUG00000029813	GL019091	150227	151420	-	1194	lncRNA	- && - && -	-
ENSOCUG00000037044	206.917	55.7631	257.417	470.03	274.248	456.318	173.366	400.199	-1.20593	0.00491948	0.112141	ENSOCUG00000037044	15	46342090	46342392	-	303	protein_coding	- && sp|P06454|PTMA_HUMAN Prothymosin alpha OS=Homo sapiens OX=9606 GN=PTMA PE=1 SV=2 && -	-
ENSOCUG00000002004	487.29	258.825	415.463	699.292	572.694	705.219	387.193	659.068	-0.767171	0.00494789	0.112621	CSNK1E	4	84748531	84767434	+	4829	protein_coding	casein kinase 1 epsilon [Source:HGNC Symbol;Acc:HGNC:2453] && sp|P49674|KC1E_HUMAN Casein kinase I isoform epsilon OS=Homo sapiens OX=9606 GN=CSNK1E PE=1 SV=1 && PF00069:Protein kinase domain	-
ENSOCUG00000029328	9.31128	9.4692	2.83916	4.4259	118.975	11.408	7.20654	44.9363	-2.64454	0.0050033	0.113621	OASL	GL018777	1158356	1172159	+	2312	protein_coding	2'-5'-oligoadenylate synthetase like [Source:HGNC Symbol;Acc:HGNC:8090] && sp|Q15646|OASL_HUMAN 2'-5'-oligoadenylate synthase-like protein OS=Homo sapiens OX=9606 GN=OASL PE=1 SV=2 && -	-
ENSOCUG00000000355	1844.67	1904.36	1551.13	702.832	1487.19	853.522	1766.72	1014.51	0.800494	0.00500659	0.113621	CNTFR	1	19235489	19274305	+	1491	protein_coding	ciliary neurotrophic factor receptor [Source:HGNC Symbol;Acc:HGNC:2170] && sp|P26992|CNTFR_HUMAN Ciliary neurotrophic factor receptor subunit alpha OS=Homo sapiens OX=9606 GN=CNTFR PE=1 SV=2 && -	-
ENSOCUG00000006426	1.03459	0	0	10.6222	10.0826	5.18543	0.344862	8.63007	-4.57824	0.00502971	0.113977	ENSOCUG00000006426	13	138380516	138386296	+	1287	protein_coding	- && sp|Q96A09|TET5B_HUMAN Terminal nucleotidyltransferase 5B OS=Homo sapiens OX=9606 GN=TENT5B PE=1 SV=2 && PF07984:Nucleotidyltransferase	-
ENSOCUG00000026268	659.032	467.147	723.039	1442.84	766.281	998.715	616.406	1069.28	-0.794776	0.00504948	0.114257	ADIPOQ	14	82543248	82545088	+	1018	protein_coding	adiponectin, C1Q and collagen domain containing [Source:HGNC Symbol;Acc:HGNC:13633] && sp|Q15848|ADIPO_HUMAN Adiponectin OS=Homo sapiens OX=9606 GN=ADIPOQ PE=1 SV=1 && PF00386:C1q domain|PF01391:Collagen triple helix repeat (20 copies)	-
ENSOCUG00000037157	25.8647	25.2512	47.3193	7.08143	6.04958	15.5563	32.8117	9.56244	1.7889	0.00508713	0.114939	ENSOCUG00000037157	7	59542232	59554273	+	1264	lncRNA	- && - && -	-
ENSOCUG00000013072	21.7263	25.2512	33.1235	66.3884	58.4793	57.0398	26.7003	60.6358	-1.18133	0.00511679	0.115159	UBASH3B	1	95261070	95403745	-	2717	protein_coding	ubiquitin associated and SH3 domain containing B [Source:HGNC Symbol;Acc:HGNC:29884] && sp|Q8TF42|UBS3B_HUMAN Ubiquitin-associated and SH3 domain-containing protein B OS=Homo sapiens OX=9606 GN=UBASH3B PE=1 SV=2 && PF14604:Variant SH3 domain|PF00300:Histidine phosphatase superfamily (branch 1)|PF00627:UBA/TS-N domain	-
ENSOCUG00000010049	254.508	309.327	252.685	164.643	160.314	178.379	272.173	167.779	0.697871	0.00511873	0.115159	MOSPD1	X	109213085	109236001	-	2058	protein_coding	motile sperm domain containing 1 [Source:HGNC Symbol;Acc:HGNC:25235] && sp|Q5RCC7|MSPD1_PONAB Motile sperm domain-containing protein 1 OS=Pongo abelii OX=9601 GN=MOSPD1 PE=2 SV=1 && PF00635:MSP (Major sperm protein) domain	-
ENSOCUG00000008565	1943.99	2620.86	1958.07	1216.24	1398.46	1606.45	2174.31	1407.05	0.628003	0.00511934	0.115159	PSMD1	7	172613705	172713339	+	6781	protein_coding	proteasome 26S subunit, non-ATPase 1 [Source:HGNC Symbol;Acc:HGNC:9554] && sp|Q99460|PSMD1_HUMAN 26S proteasome non-ATPase regulatory subunit 1 OS=Homo sapiens OX=9606 GN=PSMD1 PE=1 SV=2 && PF01851:Proteasome/cyclosome repeat|PF18004:26S proteasome regulatory subunit RPN2 C-terminal domain|PF13646:HEAT repeats|PF17781:RPN1/RPN2 N-terminal domain	-
ENSOCUG00000025598	112.77	82.0664	132.494	59.307	59.4876	47.706	109.11	55.5002	0.975269	0.00515493	0.115423	LYSMD2	17	20800408	20821281	+	1160	protein_coding	LysM domain containing 2 [Source:HGNC Symbol;Acc:HGNC:28571] && sp|Q8IV50|LYSM2_HUMAN LysM and putative peptidoglycan-binding domain-containing protein 2 OS=Homo sapiens OX=9606 GN=LYSMD2 PE=1 SV=1 && PF01476:LysM domain	-
novel.1067	180.018	240.939	524.298	205.362	122	109.931	315.085	145.764	1.11132	0.00516098	0.115423	-	AAGW02083527	3862	6349	-	2412	-	- && sp|P19096|FAS_MOUSE Fatty acid synthase OS=Mus musculus OX=10090 GN=Fasn PE=1 SV=2 && -	-
ENSOCUG00000025710	544.192	467.147	506.316	896.687	663.438	773.667	505.885	777.93	-0.621127	0.00516298	0.115423	PLD3	GL018912	139306	146580	-	1833	protein_coding	phospholipase D family member 3 [Source:HGNC Symbol;Acc:HGNC:17158] && sp|Q5R4Y7|PLD3_PONAB 5'-3' exonuclease PLD3 OS=Pongo abelii OX=9601 GN=PLD3 PE=2 SV=1 && PF00614:Phospholipase D Active site motif|PF13918:PLD-like domain	-
ENSOCUG00000016301	224.505	205.166	268.774	147.825	137.124	135.858	232.815	140.269	0.73115	0.00516824	0.115423	ENSOCUG00000016301	GL019619	18785	26170	-	1043	protein_coding	- && sp|O75911|DHRS3_HUMAN Short-chain dehydrogenase/reductase 3 OS=Homo sapiens OX=9606 GN=DHRS3 PE=1 SV=2 && PF00106:short chain dehydrogenase	-
ENSOCUG00000025663	58.9714	58.9195	44.4801	97.3697	106.876	105.783	54.1237	103.343	-0.934445	0.00516865	0.115423	ENSOCUG00000025663	GL019344	15302	57117	-	2938	protein_coding	- && sp|Q68Y62|CPT1A_HORSE Carnitine O-palmitoyltransferase 1, liver isoform OS=Equus caballus OX=9796 GN=CPT1A PE=2 SV=1 && PF00755:Choline/Carnitine o-acyltransferase|PF16484:Carnitine O-palmitoyltransferase N-terminus	-
ENSOCUG00000027471	0	0	0	1.77036	3.02479	16.5934	0	7.12951	-5.2567	0.00519817	0.115876	ENSOCUG00000027471	10	7771592	7776399	+	1118	protein_coding	Oryctolagus cuniculus interleukin 6 (IL6), mRNA. [Source:RefSeq mRNA;Acc:NM_001082064] && sp|Q9MZR1|IL6_RABIT Interleukin-6 OS=Oryctolagus cuniculus OX=9986 GN=IL6 PE=2 SV=1 && PF00489:Interleukin-6/G-CSF/MGF family	-
novel.1694	3.10376	1.05213	0	16.8184	1.00826	32.1497	1.3853	16.6588	-3.60688	0.00520837	0.115876	-	X	57971975	57973772	-	834	-	- && - && -	-
ENSOCUG00000001418	494.532	492.398	454.265	288.568	163.339	359.869	480.399	270.592	0.828063	0.00521158	0.115876	PSMD14	7	100434312	100579744	+	2000	protein_coding	proteasome 26S subunit, non-ATPase 14 [Source:HGNC Symbol;Acc:HGNC:16889] && sp|O00487|PSDE_HUMAN 26S proteasome non-ATPase regulatory subunit 14 OS=Homo sapiens OX=9606 GN=PSMD14 PE=1 SV=1 && PF13012:Maintenance of mitochondrial structure and function|PF01398:JAB1/Mov34/MPN/PAD-1 ubiquitin protease	-
ENSOCUG00000031466	62.0752	33.6683	24.606	116.844	87.719	71.559	40.1165	92.0405	-1.2024	0.00527032	0.117013	ENSOCUG00000031466	GL018912	258382	278618	+	1439	lncRNA	- && - && -	-
ENSOCUG00000024788	10303.4	9763.8	9698.56	4117.85	6774.53	7525.1	9921.94	6139.16	0.692661	0.00528431	0.11703	ENSOCUG00000024788	14	46854540	46855538	-	999	processed_pseudogene	- && sp|P13491|LDHA_RABIT L-lactate dehydrogenase A chain OS=Oryctolagus cuniculus OX=9986 GN=LDHA PE=1 SV=3 && PF00056:lactate/malate dehydrogenase, NAD binding domain|PF02866:lactate/malate dehydrogenase, alpha/beta C-terminal domain	-
novel.352	21.7263	14.7299	22.7133	37.1775	58.4793	53.9285	19.7231	49.8618	-1.33344	0.00529174	0.11703	-	14	104570867	104598895	-	4822	-	- && - && -	-
ENSOCUG00000039541	114.839	81.0143	125.869	247.85	179.471	160.748	107.241	196.023	-0.870318	0.00529738	0.11703	ERF	GL018789	158114	176917	-	2798	protein_coding	ETS2 repressor factor [Source:HGNC Symbol;Acc:HGNC:3444] && sp|P50548|ERF_HUMAN ETS domain-containing transcription factor ERF OS=Homo sapiens OX=9606 GN=ERF PE=1 SV=2 && -	-
ENSOCUG00000017821	17.588	19.9905	19.8741	4.4259	6.04958	1.03709	19.1509	3.83752	2.31107	0.00530682	0.11703	GATA3	16	12445035	12464214	+	2569	protein_coding	GATA binding protein 3 [Source:HGNC Symbol;Acc:HGNC:4172] && sp|P23771|GATA3_HUMAN Trans-acting T-cell-specific transcription factor GATA-3 OS=Homo sapiens OX=9606 GN=GATA3 PE=1 SV=1 && PF00320:GATA zinc finger	-
ENSOCUG00000008707	305.203	420.853	287.701	548.811	431.537	769.518	337.919	583.289	-0.78772	0.00531422	0.11703	RTL5	X	50838827	50841913	-	1650	protein_coding	retrotransposon Gag like 5 [Source:HGNC Symbol;Acc:HGNC:29430] && sp|Q5HYW3|RTL5_HUMAN Retrotransposon Gag-like protein 5 OS=Homo sapiens OX=9606 GN=RTL5 PE=2 SV=1 && PF16297:Domain of unknown function (DUF4939)	-
ENSOCUG00000006595	17.588	33.6683	21.7669	33.6368	109.901	57.0398	24.341	66.8591	-1.45699	0.00532407	0.11703	UBA7	9	17331953	17341275	-	3214	protein_coding	ubiquitin like modifier activating enzyme 7 [Source:HGNC Symbol;Acc:HGNC:12471] && sp|P41226|UBA7_HUMAN Ubiquitin-like modifier-activating enzyme 7 OS=Homo sapiens OX=9606 GN=UBA7 PE=1 SV=2 && PF15342:FAM212 family	-
novel.1311	124.15	116.787	140.065	255.817	172.413	227.122	127.001	218.451	-0.78259	0.00532437	0.11703	-	GL018845	257489	259090	-	1563	-	- && sp|Q8VHK1|CSKI2_MOUSE Caskin-2 OS=Mus musculus OX=10090 GN=Caskin2 PE=1 SV=3 && -	-
ENSOCUG00000033656	15.5188	26.3033	35.9627	59.307	68.5619	58.0769	25.9283	61.9819	-1.2531	0.00534363	0.117285	ENSOCUG00000033656	GL018928	86007	93939	-	4971	lncRNA	- && - && -	-
novel.92	11.3804	6.3128	1.89277	0	0	0	6.52867	0	5.18372	0.00535823	0.117438	-	10	14661829	14662440	-	538	-	- && - && -	-
ENSOCUG00000007190	37.2451	36.8247	35.9627	85.8624	69.5702	70.5219	36.6775	75.3182	-1.03963	0.00542769	0.118575	ENSOCUG00000007190	GL018843	221554	232320	+	2617	protein_coding	- && sp|Q8WWM9|CYGB_HUMAN Cytoglobin OS=Homo sapiens OX=9606 GN=CYGB PE=1 SV=1 && PF00042:Globin	-
ENSOCUG00000024002	83.8015	50.5024	75.7109	99.1401	288.363	101.635	70.0049	163.046	-1.21834	0.00542966	0.118575	ENSOCUG00000024002	3	36354511	36354726	-	216	protein_coding	- && sp|Q32PD5|RS19_BOVIN 40S ribosomal protein S19 OS=Bos taurus OX=9913 GN=RPS19 PE=2 SV=3 && -	-
ENSOCUG00000010532	5.17293	9.4692	18.9277	0	2.01653	0	11.1899	0.672176	4.09346	0.00543326	0.118575	OTC	X	24013578	24080816	+	1533	protein_coding	ornithine carbamoyltransferase [Source:HGNC Symbol;Acc:HGNC:8512] && sp|P84010|OTC_SHEEP Ornithine transcarbamylase, mitochondrial OS=Ovis aries OX=9940 GN=OTC PE=1 SV=2 && PF00185:Aspartate/ornithine carbamoyltransferase, Asp/Orn binding domain|PF02729:Aspartate/ornithine carbamoyltransferase, carbamoyl-P binding domain	-
ENSOCUG00000024479	121.047	109.422	100.317	123.04	139.14	569.361	110.262	277.18	-1.32904	0.00544189	0.118595	ENSOCUG00000024479	16	7439690	7480120	-	1225	protein_coding	- && sp|Q5EAD6|RL15_BOVIN 60S ribosomal protein L15 OS=Bos taurus OX=9913 GN=RPL15 PE=2 SV=3 && PF00827:Ribosomal L15	-
ENSOCUG00000003185	421.077	496.607	434.391	781.613	722.925	582.843	450.692	695.794	-0.627041	0.00544969	0.118596	CSPG4	GL018768	772148	786387	+	7799	protein_coding	chondroitin sulfate proteoglycan 4 [Source:HGNC Symbol;Acc:HGNC:2466] && sp|Q6UVK1|CSPG4_HUMAN Chondroitin sulfate proteoglycan 4 OS=Homo sapiens OX=9606 GN=CSPG4 PE=1 SV=2 && PF00054:Laminin G domain|PF16184:Cadherin-like|PF02210:Laminin G domain	-
ENSOCUG00000000794	41.3835	56.8152	76.6573	192.969	96.7933	91.2636	58.2853	127.009	-1.12423	0.00546133	0.118681	CDR2L	GL018845	677974	687120	-	1380	protein_coding	cerebellar degeneration related protein 2 like [Source:HGNC Symbol;Acc:HGNC:29999] && sp|A2A6T1|CDR2L_MOUSE Cerebellar degeneration-related protein 2-like OS=Mus musculus OX=10090 GN=Cdr2l PE=1 SV=1 && -	-
novel.361	16.5534	21.0427	21.7669	6.19626	4.03306	3.11126	19.7876	4.44686	2.14219	0.00548016	0.118922	-	15	33170790	33220547	+	496	-	- && - && -	-
ENSOCUG00000011493	0	1.05213	5.67832	6.19626	46.3801	8.29669	2.24348	20.291	-3.14764	0.00549341	0.119042	UNC5CL	12	30772341	30777928	-	1881	protein_coding	unc-5 family C-terminal like [Source:HGNC Symbol;Acc:HGNC:21203] && sp|Q8IV45|UN5CL_HUMAN UNC5C-like protein OS=Homo sapiens OX=9606 GN=UNC5CL PE=1 SV=2 && PF00531:Death domain|PF00791:ZU5 domain|PF17217:UPA domain	-
ENSOCUG00000008656	11.3804	30.5119	22.7133	34.522	140.149	34.2239	21.5352	69.6315	-1.69192	0.00552406	0.119514	ENSOCUG00000008656	13	75602342	75621288	-	1879	protein_coding	- && sp|Q96PP8|GBP5_HUMAN Guanylate-binding protein 5 OS=Homo sapiens OX=9606 GN=GBP5 PE=1 SV=1 && PF02263:Guanylate-binding protein, N-terminal domain|PF02841:Guanylate-binding protein, C-terminal domain	-
ENSOCUG00000037070	6.20752	3.1564	0.946386	37.1775	5.04132	21.7788	3.43677	21.3326	-2.64928	0.00553076	0.119514	ENSOCUG00000037070	12	98985664	99001176	+	1720	protein_coding	- && sp|Q5TF39|MFS4B_HUMAN Sodium-dependent glucose transporter 1 OS=Homo sapiens OX=9606 GN=MFSD4B PE=1 SV=1 && -	-
ENSOCUG00000032207	165.534	184.123	154.261	98.2549	67.5537	113.042	167.973	92.9504	0.853238	0.00554365	0.119624	POLG2	19	49320247	49343374	-	1437	protein_coding	DNA polymerase gamma 2, accessory subunit [Source:HGNC Symbol;Acc:HGNC:9180] && sp|Q9UHN1|DPOG2_HUMAN DNA polymerase subunit gamma-2, mitochondrial OS=Homo sapiens OX=9606 GN=POLG2 PE=1 SV=1 && -	-
ENSOCUG00000012871	173.811	212.531	216.722	113.303	90.7438	141.044	201.021	115.03	0.806129	0.00555401	0.11968	CDNF	16	46345229	46364239	-	564	protein_coding	cerebral dopamine neurotrophic factor [Source:HGNC Symbol;Acc:HGNC:24913] && sp|Q49AH0|CDNF_HUMAN Cerebral dopamine neurotrophic factor OS=Homo sapiens OX=9606 GN=CDNF PE=1 SV=2 && PF10208:Degradation arginine-rich protein for mis-folding	-
novel.714	31.0376	8.41707	44.4801	65.5033	117.967	54.9656	27.9783	79.4786	-1.50092	0.00556738	0.1198	-	3	150348240	150380588	-	4275	-	- && - && -	-
ENSOCUG00000023683	306.238	232.521	279.184	574.481	359.95	424.169	272.648	452.867	-0.732636	0.00557714	0.119842	RHBDF1	GL019146	47925	66092	-	4096	protein_coding	rhomboid 5 homolog 1 [Source:HGNC Symbol;Acc:HGNC:20561] && sp|Q6PIX5|RHDF1_MOUSE Inactive rhomboid protein 1 OS=Mus musculus OX=10090 GN=Rhbdf1 PE=1 SV=2 && -	-
ENSOCUG00000004712	127.254	138.882	102.21	200.936	228.876	192.898	122.782	207.57	-0.75862	0.00559325	0.119881	GABPB2	13	41079897	41104239	-	1388	protein_coding	GA binding protein transcription factor subunit beta 2 [Source:HGNC Symbol;Acc:HGNC:28441] && sp|Q8TAK5|GABP2_HUMAN GA-binding protein subunit beta-2 OS=Homo sapiens OX=9606 GN=GABPB2 PE=1 SV=1 && PF13637:Ankyrin repeats (many copies)|PF12796:Ankyrin repeats (3 copies)	-
ENSOCUG00000026899	26.8992	13.6777	48.2657	73.4699	67.5537	79.8557	29.6142	73.6264	-1.30765	0.00559455	0.119881	ENSOCUG00000026899	GL019006	155274	157197	+	1067	protein_coding	- && sp|P50552|VASP_HUMAN Vasodilator-stimulated phosphoprotein OS=Homo sapiens OX=9606 GN=VASP PE=1 SV=3 && PF00568:WH1 domain|PF08776:VASP tetramerisation domain	-
ENSOCUG00000039306	6.20752	27.3555	10.4102	48.6849	38.314	47.706	14.6577	44.9016	-1.62049	0.00561481	0.120147	ENSOCUG00000039306	16	42100377	42101684	-	1308	lncRNA	- && sp|Q9DC11|PXDC2_MOUSE Plexin domain-containing protein 2 OS=Mus musculus OX=10090 GN=Plxdc2 PE=1 SV=1 && -	-
ENSOCUG00000024378	97.2511	149.403	119.245	93.829	528.33	265.494	121.966	295.885	-1.27783	0.00563608	0.120435	IFI44L	13	86746247	86771689	-	1856	protein_coding	interferon induced protein 44 like [Source:HGNC Symbol;Acc:HGNC:17817] && sp|Q53G44|IF44L_HUMAN Interferon-induced protein 44-like OS=Homo sapiens OX=9606 GN=IFI44L PE=2 SV=3 && PF01926:50S ribosome-binding GTPase	-
ENSOCUG00000017544	198.641	224.104	174.135	279.717	533.372	273.791	198.96	362.293	-0.864721	0.00565048	0.120575	PNPLA7	GL018867	493253	577156	+	4813	protein_coding	patatin like phospholipase domain containing 7 [Source:HGNC Symbol;Acc:HGNC:24768] && sp|Q6ZV29|PLPL7_HUMAN Patatin-like phospholipase domain-containing protein 7 OS=Homo sapiens OX=9606 GN=PNPLA7 PE=1 SV=4 && PF00027:Cyclic nucleotide-binding domain|PF01734:Patatin-like phospholipase	-
ENSOCUG00000029874	117.943	84.1707	77.6036	123.04	257.107	168.008	93.2391	182.718	-0.970193	0.00566497	0.120716	ENSOCUG00000029874	GL019444	53145	60678	+	6562	protein_coding	- && sp|P58107|EPIPL_HUMAN Epiplakin OS=Homo sapiens OX=9606 GN=EPPK1 PE=1 SV=3 && -	-
ENSOCUG00000032007	12.415	13.6777	17.0349	44.259	43.3553	30.0755	14.3759	39.2299	-1.44725	0.00568847	0.120895	ENSOCUG00000032007	13	143330681	143331675	-	961	lncRNA	- && - && -	-
ENSOCUG00000012611	779.044	896.418	886.764	667.425	529.339	416.909	854.075	537.891	0.666316	0.00568927	0.120895	NET1	GL018750	1404394	1461325	+	2194	protein_coding	neuroepithelial cell transforming 1 [Source:HGNC Symbol;Acc:HGNC:14592] && sp|Q7Z628|ARHG8_HUMAN Neuroepithelial cell-transforming gene 1 protein OS=Homo sapiens OX=9606 GN=NET1 PE=1 SV=1 && PF00621:RhoGEF domain|PF00169:PH domain	-
ENSOCUG00000021115	3634.5	3442.58	2470.07	1653.51	1846.13	2475.53	3182.38	1991.72	0.676171	0.00571089	0.120895	PKIA	3	94363255	94376534	+	498	protein_coding	cAMP-dependent protein kinase inhibitor alpha [Source:UniProtKB/Swiss-Prot;Acc:P61926] && sp|P61925|IPKA_HUMAN cAMP-dependent protein kinase inhibitor alpha OS=Homo sapiens OX=9606 GN=PKIA PE=1 SV=2 && PF02827:cAMP-dependent protein kinase inhibitor	-
ENSOCUG00000010456	42.418	72.5972	60.5687	77.0106	159.306	130.673	58.528	122.33	-1.06181	0.0057188	0.120895	RASGEF1B	15	68405205	68875024	+	2791	protein_coding	RasGEF domain family member 1B [Source:HGNC Symbol;Acc:HGNC:24881] && sp|Q0VAM2|RGF1B_HUMAN Ras-GEF domain-containing family member 1B OS=Homo sapiens OX=9606 GN=RASGEF1B PE=1 SV=2 && PF00618:RasGEF N-terminal motif|PF00617:RasGEF domain	-
ENSOCUG00000016659	22.7609	31.564	21.7669	7.96661	9.07438	3.11126	25.3639	6.71742	1.90882	0.00571887	0.120895	EMB	11	66536114	66616599	-	3219	protein_coding	embigin [Source:HGNC Symbol;Acc:HGNC:30465] && sp|Q6PCB8|EMB_HUMAN Embigin OS=Homo sapiens OX=9606 GN=EMB PE=1 SV=1 && PF07679:Immunoglobulin I-set domain	-
ENSOCUG00000008738	98.2857	85.2228	116.405	158.447	190.562	171.119	99.9713	173.376	-0.79248	0.00573766	0.120895	ABL2	13	6197173	6225880	-	4441	protein_coding	ABL proto-oncogene 2, non-receptor tyrosine kinase [Source:HGNC Symbol;Acc:HGNC:77] && sp|P42684|ABL2_HUMAN Tyrosine-protein kinase ABL2 OS=Homo sapiens OX=9606 GN=ABL2 PE=1 SV=1 && PF08919:F-actin binding|PF00018:SH3 domain|PF07714:Protein tyrosine kinase|PF00017:SH2 domain	-
ENSOCUG00000022575	11.3804	2.10427	5.67832	0	0	0	6.38768	0	5.15524	0.0057426	0.120895	VTN	19	19745310	19748086	+	1530	protein_coding	Oryctolagus cuniculus vitronectin (VTN), mRNA. [Source:RefSeq mRNA;Acc:NM_001082292] && sp|P22458|VTNC_RABIT Vitronectin OS=Oryctolagus cuniculus OX=9986 GN=VTN PE=1 SV=1 && PF01033:Somatomedin B domain|PF00045:Hemopexin	-
ENSOCUG00000006419	128.289	102.057	78.55	50.4552	48.3967	58.0769	102.965	52.3096	0.976604	0.00574335	0.120895	DHDH	GL019028	98238	105959	-	1203	protein_coding	Oryctolagus cuniculus dihydrodiol dehydrogenase (DHDH), mRNA. [Source:RefSeq mRNA;Acc:NM_001195678] && sp|Q9TV70|DHDH_RABIT Trans-1,2-dihydrobenzene-1,2-diol dehydrogenase (Fragment) OS=Oryctolagus cuniculus OX=9986 GN=DHDH PE=1 SV=1 && PF01408:Oxidoreductase family, NAD-binding Rossmann fold	-
ENSOCUG00000013516	419.007	327.213	374.769	181.462	284.33	209.492	373.663	225.095	0.732184	0.00574414	0.120895	YPEL5	2	155964734	155967218	-	779	protein_coding	yippee like 5 [Source:HGNC Symbol;Acc:HGNC:18329] && sp|Q3ZBE7|YPEL5_BOVIN Protein yippee-like 5 OS=Bos taurus OX=9913 GN=YPEL5 PE=2 SV=1 && PF03226:Yippee zinc-binding/DNA-binding /Mis18, centromere assembly	-
ENSOCUG00000012525	741.798	1017.41	1050.49	582.448	606.975	636.771	936.567	608.731	0.621849	0.00576126	0.121089	KBTBD2	10	16723447	16751688	-	4014	protein_coding	kelch repeat and BTB domain containing 2 [Source:HGNC Symbol;Acc:HGNC:21751] && sp|Q8IY47|KBTB2_HUMAN Kelch repeat and BTB domain-containing protein 2 OS=Homo sapiens OX=9606 GN=KBTBD2 PE=1 SV=2 && PF07707:BTB And C-terminal Kelch|PF01344:Kelch motif|PF00651:BTB/POZ domain	-
ENSOCUG00000038152	4.13835	9.4692	6.6247	21.2443	14.1157	46.6689	6.74408	27.343	-2.01828	0.00580321	0.121804	ENSOCUG00000038152	7	4349456	4350210	-	519	protein_coding	- && sp|Q566R0|THEM4_RAT Acyl-coenzyme A thioesterase THEM4 OS=Rattus norvegicus OX=10116 GN=Them4 PE=2 SV=1 && -	-
ENSOCUG00000002480	241.059	195.697	178.867	93.829	154.264	49.7802	205.207	99.2912	1.04676	0.00583169	0.122219	ENSOCUG00000002480	12	23254403	23259308	+	1050	protein_coding	- && sp|P01909|DQA1_HUMAN HLA class II histocompatibility antigen, DQ alpha 1 chain OS=Homo sapiens OX=9606 GN=HLA-DQA1 PE=1 SV=1 && PF00993:Class II histocompatibility antigen, alpha domain|PF07654:Immunoglobulin C1-set domain	-
ENSOCUG00000024735	2.06917	1.05213	0.946386	13.2777	6.04958	17.6305	1.3559	12.3192	-3.18988	0.00584073	0.122219	TLR9	9	19296832	19300730	-	3161	protein_coding	toll like receptor 9 [Source:HGNC Symbol;Acc:HGNC:15633] && sp|Q5I2M7|TLR9_FELCA Toll-like receptor 9 OS=Felis catus OX=9685 GN=TLR9 PE=2 SV=1 && PF01582:TIR domain|PF13855:Leucine rich repeat|PF18837:Leucine-rich repeat	-
ENSOCUG00000009140	362.105	359.83	231.865	212.443	132.083	196.009	317.933	180.178	0.81785	0.00585517	0.122219	ENSOCUG00000009140	10	28688949	28689816	-	765	protein_coding	- && sp|O18789|RS2_BOVIN 40S ribosomal protein S2 OS=Bos taurus OX=9913 GN=RPS2 PE=2 SV=2 && PF03719:Ribosomal protein S5, C-terminal domain|PF00333:Ribosomal protein S5, N-terminal domain	-
novel.680	25.8647	234.626	15.1422	19.4739	19.157	28.0013	91.8775	22.2108	2.04825	0.00586052	0.122219	-	3	141263192	141303336	+	7001	-	- && - && -	-
ENSOCUG00000011649	322.791	413.488	515.78	651.492	672.512	662.698	417.353	662.234	-0.665468	0.0058641	0.122219	ENSOCUG00000011649	GL018759	1372065	1540824	+	6029	protein_coding	- && sp|Q12802|AKP13_HUMAN A-kinase anchor protein 13 OS=Homo sapiens OX=9606 GN=AKAP13 PE=1 SV=2 && PF17838:PH domain|PF00621:RhoGEF domain	-
ENSOCUG00000021541	242.093	462.939	204.419	161.988	179.471	137.933	303.15	159.797	0.922828	0.00587226	0.122219	SHMT1	GL018817	800505	822887	+	2256	protein_coding	Oryctolagus cuniculus serine hydroxymethyltransferase 1 (SHMT1), mRNA. [Source:RefSeq mRNA;Acc:NM_001101717] && sp|P07511|GLYC_RABIT Serine hydroxymethyltransferase, cytosolic OS=Oryctolagus cuniculus OX=9986 GN=SHMT1 PE=1 SV=2 && PF00464:Serine hydroxymethyltransferase	-
ENSOCUG00000037702	2459.21	1173.13	1299.39	3018.46	4554.33	1911.35	1643.91	3161.38	-0.943481	0.00587869	0.122219	RPL41	4	39676751	39677753	+	358	protein_coding	ribosomal protein L41 [Source:HGNC Symbol;Acc:HGNC:10354] && - && -	-
ENSOCUG00000015739	136.565	153.611	107.888	77.0106	58.4793	79.8557	132.688	71.7819	0.884866	0.00597442	0.124042	ABHD13	8	109997646	109998659	+	1014	protein_coding	abhydrolase domain containing 13 [Source:HGNC Symbol;Acc:HGNC:20293] && sp|Q7L211|ABHDD_HUMAN Protein ABHD13 OS=Homo sapiens OX=9606 GN=ABHD13 PE=2 SV=1 && PF12146:Serine aminopeptidase, S33	-
ENSOCUG00000033665	452.114	370.351	505.37	570.941	826.776	714.553	442.612	704.09	-0.668947	0.00600759	0.124562	ENSOCUG00000033665	GL019385	4390	9975	-	873	lncRNA	- && - && -	-
ENSOCUG00000003636	831.807	735.441	1061.84	1372.91	1308.73	1308.8	876.365	1330.15	-0.601692	0.00606408	0.125564	TGM2	4	2164557	2233343	+	4125	protein_coding	transglutaminase 2 [Source:HGNC Symbol;Acc:HGNC:11778] && sp|P21980|TGM2_HUMAN Protein-glutamine gamma-glutamyltransferase 2 OS=Homo sapiens OX=9606 GN=TGM2 PE=1 SV=2 && PF01841:Transglutaminase-like superfamily|PF00868:Transglutaminase family|PF00927:Transglutaminase family, C-terminal ig like domain	-
ENSOCUG00000002425	3.10376	1.05213	21.7669	41.6034	41.3388	32.1497	8.64092	38.364	-2.13389	0.00609831	0.126103	RYR2	16	27049200	27608942	+	16858	protein_coding	Oryctolagus cuniculus ryanodine receptor 2 (RYR2), mRNA. [Source:RefSeq mRNA;Acc:NM_001082757] && sp|P30957|RYR2_RABIT Ryanodine receptor 2 OS=Oryctolagus cuniculus OX=9986 GN=RYR2 PE=1 SV=3 && PF06459:Ryanodine Receptor TM 4-6|PF00520:Ion transport protein|PF08454:RyR and IP3R Homology associated|PF13833:EF-hand domain pair	-
ENSOCUG00000001232	1147.36	725.972	621.776	1279.08	1902.59	1150.13	831.701	1443.94	-0.796014	0.0061117	0.12621	ENSOCUG00000001232	14	93168924	93172801	+	441	protein_coding	- && sp|O55142|RL35A_MOUSE 60S ribosomal protein L35a OS=Mus musculus OX=10090 GN=Rpl35a PE=1 SV=2 && PF01247:Ribosomal protein L35Ae	-
ENSOCUG00000003048	30.003	54.7109	32.1771	70.8143	79.6528	99.5603	38.9637	83.3425	-1.0979	0.00613223	0.126302	TPPP	GL018897	141335	142451	+	516	protein_coding	tubulin polymerization promoting protein [Source:HGNC Symbol;Acc:HGNC:24164] && sp|Q7TQD2|TPPP_MOUSE Tubulin polymerization-promoting protein OS=Mus musculus OX=10090 GN=Tppp PE=1 SV=1 && PF05517:p25-alpha	-
ENSOCUG00000003852	256.577	281.972	203.473	140.744	142.165	164.897	247.341	149.269	0.728502	0.00613284	0.126302	MRPL1	15	72466486	72568414	-	2055	protein_coding	mitochondrial ribosomal protein L1 [Source:HGNC Symbol;Acc:HGNC:14275] && sp|Q9BYD6|RM01_HUMAN 39S ribosomal protein L1, mitochondrial OS=Homo sapiens OX=9606 GN=MRPL1 PE=1 SV=2 && PF00687:Ribosomal protein L1p/L10e family	-
ENSOCUG00000033356	1.03459	1.05213	0.946386	8.85179	20.1653	5.18543	1.01104	11.4008	-3.4964	0.00614081	0.126302	ENSOCUG00000033356	GL019599	34583	40654	+	2215	protein_coding	- && sp|Q6GMN2|BAIP2_RAT Brain-specific angiogenesis inhibitor 1-associated protein 2 OS=Rattus norvegicus OX=10116 GN=Baiap2 PE=1 SV=1 && -	-
ENSOCUG00000015715	3069.62	1861.22	2933.8	1643.78	1765.47	1584.67	2621.55	1664.64	0.655279	0.00616924	0.126717	SMARCD1	4	34244111	34260914	+	1632	protein_coding	SWI/SNF related, matrix associated, actin dependent regulator of chromatin, subfamily d, member 1 [Source:HGNC Symbol;Acc:HGNC:11106] && sp|Q96GM5|SMRD1_HUMAN SWI/SNF-related matrix-associated actin-dependent regulator of chromatin subfamily D member 1 OS=Homo sapiens OX=9606 GN=SMARCD1 PE=1 SV=2 && PF02201:SWIB/MDM2 domain	-
ENSOCUG00000039248	121.047	97.8484	159.939	220.41	200.645	233.345	126.278	218.133	-0.786868	0.00619492	0.127021	ARMCX4	X	87887037	87894875	-	7126	protein_coding	armadillo repeat containing X-linked 4 [Source:HGNC Symbol;Acc:HGNC:28615] && sp|Q5H9R4|ARMX4_HUMAN Armadillo repeat-containing X-linked protein 4 OS=Homo sapiens OX=9606 GN=ARMCX4 PE=1 SV=3 && -	-
ENSOCUG00000011674	11.3804	8.41707	20.8205	23.8998	59.4876	41.4835	13.5393	41.6236	-1.61054	0.00620416	0.127021	BMP2	4	29449447	29450262	-	816	protein_coding	bone morphogenetic protein 2 [Source:HGNC Symbol;Acc:HGNC:1069] && sp|O46564|BMP2_RABIT Bone morphogenetic protein 2 OS=Oryctolagus cuniculus OX=9986 GN=BMP2 PE=2 SV=1 && PF00688:TGF-beta propeptide|PF00019:Transforming growth factor beta like domain	-
ENSOCUG00000022486	104.493	98.9005	109.781	214.213	155.273	168.008	104.392	179.165	-0.7801	0.00620887	0.127021	PLEKHO2	17	7407910	7430371	-	1914	protein_coding	pleckstrin homology domain containing O2 [Source:HGNC Symbol;Acc:HGNC:30026] && sp|Q8TD55|PKHO2_HUMAN Pleckstrin homology domain-containing family O member 2 OS=Homo sapiens OX=9606 GN=PLEKHO2 PE=1 SV=1 && PF00169:PH domain	-
ENSOCUG00000000784	50.6947	37.8768	159.939	152.251	1036.5	339.127	82.8369	509.291	-2.61924	0.00622094	0.127099	NR4A2	7	95178990	95186452	-	2595	protein_coding	nuclear receptor subfamily 4 group A member 2 [Source:HGNC Symbol;Acc:HGNC:7981] && sp|P43354|NR4A2_HUMAN Nuclear receptor subfamily 4 group A member 2 OS=Homo sapiens OX=9606 GN=NR4A2 PE=1 SV=1 && PF00104:Ligand-binding domain of nuclear hormone receptor|PF00105:Zinc finger, C4 type (two domains)	-
ENSOCUG00000035627	0	0	0.946386	12.3925	0	19.7047	0.315462	10.6991	-4.88585	0.00623968	0.127313	ENSOCUG00000035627	GL019010	118021	181934	+	1142	lncRNA	- && sp|Q92609|TBCD5_HUMAN TBC1 domain family member 5 OS=Homo sapiens OX=9606 GN=TBC1D5 PE=1 SV=1 && -	-
ENSOCUG00000002225	603.164	602.872	610.419	934.749	841.9	868.042	605.485	881.564	-0.542105	0.00625114	0.127377	ENSOCUG00000002225	13	87490018	87526885	+	2809	protein_coding	- && sp|Q96AE4|FUBP1_HUMAN Far upstream element-binding protein 1 OS=Homo sapiens OX=9606 GN=FUBP1 PE=1 SV=3 && PF09005:Domain of unknown function (DUF1897)|PF00013:KH domain	-
ENSOCUG00000000006	80.6977	59.9716	88.9603	159.332	114.942	147.266	76.5432	140.514	-0.875619	0.00626213	0.127432	INPP1	7	130722239	130750086	+	1474	protein_coding	inositol polyphosphate-1-phosphatase [Source:HGNC Symbol;Acc:HGNC:6071] && sp|P49441|INPP_HUMAN Inositol polyphosphate 1-phosphatase OS=Homo sapiens OX=9606 GN=INPP1 PE=1 SV=1 && PF00459:Inositol monophosphatase family	-
novel.704	21.7263	4.20853	23.6596	73.4699	19.157	78.8186	16.5315	57.1485	-1.78572	0.00629367	0.127865	-	3	135720305	135731515	-	1781	-	- && - && -	-
ENSOCUG00000008560	225.54	593.403	366.251	61.0774	290.38	144.155	395.065	165.204	1.25911	0.00630681	0.127865	ENSOCUG00000008560	17	53706800	53733263	-	1728	protein_coding	- && sp|Q9H6Z9|EGLN3_HUMAN Prolyl hydroxylase EGLN3 OS=Homo sapiens OX=9606 GN=EGLN3 PE=1 SV=1 && -	-
ENSOCUG00000004521	223.471	392.446	458.997	152.251	221.818	218.825	358.305	197.631	0.859872	0.00631434	0.127865	JADE1	15	104561983	104614099	+	3487	protein_coding	jade family PHD finger 1 [Source:HGNC Symbol;Acc:HGNC:30027] && sp|Q6IE81|JADE1_HUMAN Protein Jade-1 OS=Homo sapiens OX=9606 GN=JADE1 PE=1 SV=1 && PF13832:PHD-zinc-finger like domain|PF13831:PHD-finger|PF10513:Enhancer of polycomb-like	-
ENSOCUG00000000884	290.719	332.474	412.624	187.658	238.959	211.566	345.272	212.727	0.699942	0.0063167	0.127865	POLR3B	4	89929540	90122352	-	7856	protein_coding	RNA polymerase III subunit B [Source:HGNC Symbol;Acc:HGNC:30348] && sp|Q9NW08|RPC2_HUMAN DNA-directed RNA polymerase III subunit RPC2 OS=Homo sapiens OX=9606 GN=POLR3B PE=1 SV=2 && PF04565:RNA polymerase Rpb2, domain 3|PF04561:RNA polymerase Rpb2, domain 2|PF00562:RNA polymerase Rpb2, domain 6|PF04567:RNA polymerase Rpb2, domain 5|PF04563:RNA polymerase beta subunit|PF04560:RNA polymerase Rpb2, d…	-
ENSOCUG00000014147	133.462	155.716	182.652	357.612	177.454	322.534	157.277	285.867	-0.86209	0.00634843	0.128338	ENSOCUG00000014147	1	126670499	126687079	+	996	protein_coding	cysteine and histidine rich domain containing 1 [Source:HGNC Symbol;Acc:HGNC:14525] && sp|Q9D1P4|CHRD1_MOUSE Cysteine and histidine-rich domain-containing protein 1 OS=Mus musculus OX=10090 GN=Chordc1 PE=1 SV=1 && PF04969:CS domain|PF04968:CHORD	-
ENSOCUG00000011842	11.3804	3.1564	13.2494	15.9332	31.2562	58.0769	9.26208	35.0888	-1.91131	0.00639221	0.129054	CRNN	13	39829239	39832066	+	1755	protein_coding	cornulin [Source:HGNC Symbol;Acc:HGNC:1230] && sp|Q9UBG3|CRNN_HUMAN Cornulin OS=Homo sapiens OX=9606 GN=CRNN PE=1 SV=1 && -	-
ENSOCUG00000012391	825.6	740.702	768.465	507.208	500.099	574.546	778.256	527.284	0.561872	0.00641159	0.129275	ENSOCUG00000012391	X	56251982	56274669	+	1060	protein_coding	phosphoribosyl pyrophosphate synthetase 1 [Source:HGNC Symbol;Acc:HGNC:9462] && sp|Q2HJ58|PRPS1_BOVIN Ribose-phosphate pyrophosphokinase 1 OS=Bos taurus OX=9913 GN=PRPS1 PE=2 SV=3 && PF13793:N-terminal domain of ribose phosphate pyrophosphokinase|PF14572:Phosphoribosyl synthetase-associated domain	-
ENSOCUG00000001349	758.352	837.498	749.538	972.812	1654.56	1123.17	781.796	1250.18	-0.677127	0.00645218	0.129923	RBFOX2	4	85557357	85902236	+	4065	protein_coding	RNA binding fox-1 homolog 2 [Source:HGNC Symbol;Acc:HGNC:9906] && sp|Q8BP71|RFOX2_MOUSE RNA binding protein fox-1 homolog 2 OS=Mus musculus OX=10090 GN=Rbfox2 PE=1 SV=2 && PF00076:RNA recognition motif. (a.k.a. RRM, RBD, or RNP domain)|PF12414:Calcitonin gene-related peptide regulator C terminal	-
ENSOCUG00000015121	18.6226	22.0948	17.9813	15.048	114.942	59.114	19.5662	63.0347	-1.68584	0.00648647	0.130443	LRRC4	7	16294090	16296677	+	1737	protein_coding	leucine rich repeat containing 4 [Source:HGNC Symbol;Acc:HGNC:15586] && sp|Q45R42|LRRC4_RAT Leucine-rich repeat-containing protein 4 OS=Rattus norvegicus OX=10116 GN=Lrrc4 PE=1 SV=1 && PF13855:Leucine rich repeat	-
ENSOCUG00000016237	1232.19	1319.38	1054.27	725.847	871.14	831.744	1201.95	809.577	0.570226	0.00657015	0.131953	BCL2L13	GL018809	54481	153434	+	3461	protein_coding	BCL2 like 13 [Source:HGNC Symbol;Acc:HGNC:17164] && sp|Q9BXK5|B2L13_HUMAN Bcl-2-like protein 13 OS=Homo sapiens OX=9606 GN=BCL2L13 PE=1 SV=1 && PF00452:Apoptosis regulator proteins, Bcl-2 family	-
ENSOCUG00000014473	586.61	584.986	538.494	386.823	403.306	358.832	570.03	382.987	0.573483	0.00661783	0.131967	PEX19	13	32812456	32817791	+	900	protein_coding	peroxisomal biogenesis factor 19 [Source:HGNC Symbol;Acc:HGNC:9713] && sp|P40855|PEX19_HUMAN Peroxisomal biogenesis factor 19 OS=Homo sapiens OX=9606 GN=PEX19 PE=1 SV=1 && PF04614:Pex19 protein family	-
ENSOCUG00000027492	0	0	0	11.5073	1.00826	7.25961	0	6.59173	-5.15293	0.00661951	0.131967	ENSOCUG00000027492	6	18180105	18209093	+	2201	protein_coding	- && sp|O60844|ZG16_HUMAN Zymogen granule membrane protein 16 OS=Homo sapiens OX=9606 GN=ZG16 PE=1 SV=2 && PF01419:Jacalin-like lectin domain	-
ENSOCUG00000025962	183.122	207.27	180.76	451.441	239.967	297.644	190.384	329.684	-0.793583	0.00662096	0.131967	ARPC1B	GL018760	874905	879719	-	1773	protein_coding	actin related protein 2/3 complex subunit 1B [Source:HGNC Symbol;Acc:HGNC:704] && sp|O15143|ARC1B_HUMAN Actin-related protein 2/3 complex subunit 1B OS=Homo sapiens OX=9606 GN=ARPC1B PE=1 SV=3 && -	-
ENSOCUG00000010288	773.871	851.176	900.013	565.63	559.586	598.399	841.686	574.538	0.551081	0.00662184	0.131967	TMEM106B	10	26863056	26883733	-	1283	protein_coding	transmembrane protein 106B [Source:HGNC Symbol;Acc:HGNC:22407] && sp|Q80X71|T106B_MOUSE Transmembrane protein 106B OS=Mus musculus OX=10090 GN=Tmem106b PE=1 SV=1 && PF07092:Protein of unknown function (DUF1356)	-
ENSOCUG00000008744	72.421	39.9811	55.8368	114.188	145.19	81.9299	56.0796	113.769	-1.02056	0.0066262	0.131967	TMEM205	GL019404	26472	27754	+	579	protein_coding	transmembrane protein 205 [Source:HGNC Symbol;Acc:HGNC:29631] && sp|Q6UW68|TM205_HUMAN Transmembrane protein 205 OS=Homo sapiens OX=9606 GN=TMEM205 PE=1 SV=1 && PF13664:Domain of unknown function (DUF4149)	-
novel.1418	0	0	0	8.85179	5.04132	4.14835	0	6.01382	-5.02013	0.00662943	0.131967	-	GL019010	116560	116845	+	286	-	- && sp|Q9GKT0|ATCAY_MACFA Caytaxin OS=Macaca fascicularis OX=9541 GN=ATCAY PE=2 SV=1 && -	-
novel.888	5.17293	15.782	6.6247	57.5367	7.05785	50.8173	9.19321	38.4706	-2.07108	0.00663099	0.131967	-	8	32899891	32903338	+	3448	-	- && - && -	-
ENSOCUG00000017678	557.642	573.413	602.848	1040.09	699.735	927.156	577.968	888.992	-0.621381	0.00669583	0.133085	ENSOCUG00000017678	19	30203079	30205755	+	1323	protein_coding	serine and arginine rich splicing factor 1 [Source:HGNC Symbol;Acc:HGNC:10780] && sp|Q0VCY7|SRSF1_BOVIN Serine/arginine-rich splicing factor 1 OS=Bos taurus OX=9913 GN=SRSF1 PE=2 SV=1 && PF00076:RNA recognition motif. (a.k.a. RRM, RBD, or RNP domain)	-
ENSOCUG00000002183	86.9053	93.6399	92.7458	138.088	172.413	157.637	91.097	156.046	-0.775608	0.00671174	0.133229	PML	GL019108	36626	71751	+	3335	protein_coding	promyelocytic leukemia [Source:HGNC Symbol;Acc:HGNC:9113] && sp|P29590|PML_HUMAN Protein PML OS=Homo sapiens OX=9606 GN=PML PE=1 SV=3 && PF12126:Protein of unknown function (DUF3583)|PF00643:B-box zinc finger	-
ENSOCUG00000011944	65.1789	147.299	80.4428	50.4552	9.07438	46.6689	97.6401	35.3995	1.46043	0.00673826	0.133583	ENPP6	2	61414553	61539739	-	1876	protein_coding	ectonucleotide pyrophosphatase/phosphodiesterase 6 [Source:HGNC Symbol;Acc:HGNC:23409] && sp|Q6UWR7|ENPP6_HUMAN Glycerophosphocholine cholinephosphodiesterase ENPP6 OS=Homo sapiens OX=9606 GN=ENPP6 PE=1 SV=2 && PF01663:Type I phosphodiesterase / nucleotide pyrophosphatase	-
ENSOCUG00000014847	86.9053	115.735	94.6386	45.1441	67.5537	25.9272	99.0928	46.2083	1.09953	0.00675937	0.133829	GTPBP10	10	38265070	38292730	-	1998	protein_coding	GTP binding protein 10 [Source:HGNC Symbol;Acc:HGNC:25106] && sp|Q3MHG6|GTPBA_BOVIN GTP-binding protein 10 OS=Bos taurus OX=9913 GN=GTPBP10 PE=2 SV=1 && PF01926:50S ribosome-binding GTPase|PF01018:GTP1/OBG	-
ENSOCUG00000005508	416.938	271.45	431.552	219.524	259.124	189.787	373.314	222.812	0.744913	0.00677846	0.133829	CCDC6	18	26281907	26390744	+	2375	protein_coding	coiled-coil domain containing 6 [Source:HGNC Symbol;Acc:HGNC:18782] && sp|Q16204|CCDC6_HUMAN Coiled-coil domain-containing protein 6 OS=Homo sapiens OX=9606 GN=CCDC6 PE=1 SV=2 && PF09755:Uncharacterized conserved protein H4 (DUF2046)	-
ENSOCUG00000003644	1303.58	1337.26	1421.47	787.81	1028.43	940.638	1354.1	918.959	0.559629	0.00678312	0.133829	BLMH	19	17958344	18017343	+	2435	protein_coding	bleomycin hydrolase [Source:HGNC Symbol;Acc:HGNC:1059] && sp|Q8R016|BLMH_MOUSE Bleomycin hydrolase OS=Mus musculus OX=10090 GN=Blmh PE=1 SV=1 && PF03051:Peptidase C1-like family	-
ENSOCUG00000013581	169.672	130.465	139.119	78.781	81.6694	91.2636	146.418	83.9047	0.804016	0.00678684	0.133829	GGPS1	16	32894400	32928431	-	1244	protein_coding	geranylgeranyl diphosphate synthase 1 [Source:HGNC Symbol;Acc:HGNC:4249] && sp|O95749|GGPPS_HUMAN Geranylgeranyl pyrophosphate synthase OS=Homo sapiens OX=9606 GN=GGPS1 PE=1 SV=1 && PF00348:Polyprenyl synthetase	-
ENSOCUG00000008310	813.185	1138.41	1018.31	1606.6	1902.59	1201.98	989.968	1570.39	-0.66574	0.00679426	0.133829	TIMP3	4	88310434	88361387	-	1991	protein_coding	TIMP metallopeptidase inhibitor 3 [Source:HGNC Symbol;Acc:HGNC:11822] && sp|P35625|TIMP3_HUMAN Metalloproteinase inhibitor 3 OS=Homo sapiens OX=9606 GN=TIMP3 PE=1 SV=2 && -	-
ENSOCUG00000023315	63.1098	89.4313	106.942	178.806	141.157	150.378	86.4942	156.78	-0.857377	0.00682257	0.134215	CTTNBP2NL	13	51733070	51780265	-	2055	protein_coding	CTTNBP2 N-terminal like [Source:HGNC Symbol;Acc:HGNC:25330] && sp|Q9P2B4|CT2NL_HUMAN CTTNBP2 N-terminal-like protein OS=Homo sapiens OX=9606 GN=CTTNBP2NL PE=1 SV=2 && PF09727:Cortactin-binding protein-2	-
ENSOCUG00000002885	952.854	935.347	839.444	632.903	593.867	645.068	909.215	623.946	0.543045	0.00685699	0.13472	AKTIP	5	9841300	9850744	-	1167	protein_coding	AKT interacting protein [Source:HGNC Symbol;Acc:HGNC:16710] && sp|Q9H8T0|AKTIP_HUMAN AKT-interacting protein OS=Homo sapiens OX=9606 GN=AKTIP PE=1 SV=1 && PF00179:Ubiquitin-conjugating enzyme	-
ENSOCUG00000010719	28.9684	44.1896	47.3193	17.7036	10.0826	16.5934	40.1591	14.7932	1.43864	0.00688291	0.134952	WDR76	17	28455606	28521150	-	1890	protein_coding	Oryctolagus cuniculus WD repeat domain 76 (WDR76), mRNA. [Source:RefSeq mRNA;Acc:NM_001171318] && sp|A9X1C6|WDR76_PAPAN WD repeat-containing protein 76 OS=Papio anubis OX=9555 GN=WDR76 PE=3 SV=1 && -	-
ENSOCUG00000011285	150.015	111.526	123.03	259.358	170.397	231.27	128.19	220.342	-0.782293	0.00689132	0.134952	PAK4	5	723698	740957	-	5343	protein_coding	p21 (RAC1) activated kinase 4 [Source:HGNC Symbol;Acc:HGNC:16059] && sp|O96013|PAK4_HUMAN Serine/threonine-protein kinase PAK 4 OS=Homo sapiens OX=9606 GN=PAK4 PE=1 SV=1 && -	-
ENSOCUG00000003958	33.1068	76.8057	37.8554	131.892	101.835	84.004	49.256	105.91	-1.10823	0.00690093	0.134952	CD163	8	33365792	33389868	-	3332	protein_coding	CD163 molecule [Source:HGNC Symbol;Acc:HGNC:1631] && sp|Q2VLG6|C163A_CANLF Scavenger receptor cysteine-rich type 1 protein M130 OS=Canis lupus familiaris OX=9615 GN=CD163 PE=2 SV=1 && PF00530:Scavenger receptor cysteine-rich domain	-
ENSOCUG00000007806	0	0	0	4.4259	6.04958	7.25961	0	5.9117	-4.98996	0.00690504	0.134952	ENSOCUG00000007806	18	45767617	45768345	+	675	pseudogene	- && sp|Q5T681|CJ062_HUMAN Uncharacterized protein C10orf62 OS=Homo sapiens OX=9606 GN=C10orf62 PE=1 SV=1 && PF17729:Family of unknown function (DUF5569)	-
ENSOCUG00000024081	2189.18	1825.45	1902.24	2858.24	4247.82	2372.85	1972.29	3159.64	-0.679882	0.00691272	0.134952	CD63	4	39313679	39316312	-	2170	protein_coding	CD63 molecule [Source:HGNC Symbol;Acc:HGNC:1692] && sp|Q28709|CD63_RABIT CD63 antigen OS=Oryctolagus cuniculus OX=9986 GN=CD63 PE=2 SV=2 && PF00335:Tetraspanin family	-
ENSOCUG00000012542	23.7955	32.6161	34.0699	8.85179	1.00826	13.4821	30.1605	7.78073	1.95564	0.0069456	0.135422	CACNA2D3	9	21077194	21951851	+	3350	protein_coding	calcium voltage-gated channel auxiliary subunit alpha2delta 3 [Source:HGNC Symbol;Acc:HGNC:15460] && sp|Q8IZS8|CA2D3_HUMAN Voltage-dependent calcium channel subunit alpha-2/delta-3 OS=Homo sapiens OX=9606 GN=CACNA2D3 PE=1 SV=1 && PF13768:von Willebrand factor type A domain|PF08399:VWA N-terminal|PF08473:Neuronal voltage-dependent calcium channel alpha 2acd	-
ENSOCUG00000010855	650.755	421.905	410.731	679.818	1236.13	690.7	494.464	868.883	-0.813302	0.00695684	0.135469	ENSOCUG00000010855	X	87988929	87991674	-	591	protein_coding	- && sp|Q3SZ59|RL36A_BOVIN 60S ribosomal protein L36a OS=Bos taurus OX=9913 GN=RPL36A PE=3 SV=3 && PF00935:Ribosomal protein L44	-
ENSOCUG00000008067	2473.7	2545.11	2644.2	1954.48	1580.96	1793.12	2554.34	1776.19	0.524068	0.00699565	0.136052	EEF2K	6	12952403	13002297	+	3437	protein_coding	eukaryotic elongation factor 2 kinase [Source:HGNC Symbol;Acc:HGNC:24615] && sp|O00418|EF2K_HUMAN Eukaryotic elongation factor 2 kinase OS=Homo sapiens OX=9606 GN=EEF2K PE=1 SV=2 && PF02816:Alpha-kinase family	-
novel.1611	512.12	463.991	505.37	624.051	1406.53	639.883	493.827	890.154	-0.849789	0.00705159	0.136856	-	GL019645	1436	4153	-	1100	-	- && sp|Q4LAL9|CATD_CANLF Cathepsin D OS=Canis lupus familiaris OX=9615 GN=CTSD PE=2 SV=1 && -	-
ENSOCUG00000006119	104336	84014.9	88417	60464.8	52657.6	73223.5	92256	62115.3	0.570695	0.00705481	0.136856	ENSOCUG00000006119	17	304057	317862	+	1953	protein_coding	pyruvate kinase M1/2 [Source:HGNC Symbol;Acc:HGNC:9021] && sp|P11974|KPYM_RABIT Pyruvate kinase PKM OS=Oryctolagus cuniculus OX=9986 GN=PKM PE=1 SV=4 && PF00224:Pyruvate kinase, barrel domain|PF02887:Pyruvate kinase, alpha/beta domain	-
ENSOCUG00000002935	20.6917	14.7299	37.8554	7.96661	6.04958	5.18543	24.4257	6.40054	1.92927	0.00710491	0.137654	ENSOCUG00000002935	13	46631126	46632286	+	1161	lncRNA	- && sp|Q4R8X4|TET5C_MACFA Terminal nucleotidyltransferase 5C OS=Macaca fascicularis OX=9541 GN=TENT5C PE=2 SV=1 && PF07984:Nucleotidyltransferase	-
ENSOCUG00000029601	49.6601	62.0759	67.1934	121.27	96.7933	113.042	59.6431	110.368	-0.887546	0.00712361	0.137821	SMAD3	17	5347746	5366384	-	1183	protein_coding	SMAD family member 3 [Source:HGNC Symbol;Acc:HGNC:6769] && sp|P84022|SMAD3_HUMAN Mothers against decapentaplegic homolog 3 OS=Homo sapiens OX=9606 GN=SMAD3 PE=1 SV=1 && PF03166:MH2 domain	-
ENSOCUG00000027509	42.418	77.8579	51.1048	30.0961	25.2066	13.4821	57.1269	22.9283	1.31045	0.0071383	0.137821	CX3CR1	9	4412363	4413433	+	1071	protein_coding	Oryctolagus cuniculus C-X3-C motif chemokine receptor 1 (CX3CR1), mRNA. [Source:RefSeq mRNA;Acc:NM_001082134] && sp|Q2KTE1|CX3C1_RABIT CX3C chemokine receptor 1 OS=Oryctolagus cuniculus OX=9986 GN=CX3CR1 PE=2 SV=1 && PF00001:7 transmembrane receptor (rhodopsin family)	-
ENSOCUG00000032070	50.6947	33.6683	32.1771	108.877	71.5867	66.3736	38.8467	82.2791	-1.08643	0.00714042	0.137821	ENSOCUG00000032070	GL019052	254953	260726	+	2041	lncRNA	- && - && -	-
ENSOCUG00000015471	803.874	895.365	796.857	512.519	459.768	660.624	832.032	544.304	0.61246	0.00717424	0.1383	PLAA	1	26610432	26650889	+	2388	protein_coding	phospholipase A2 activating protein [Source:HGNC Symbol;Acc:HGNC:9043] && sp|Q9Y263|PLAP_HUMAN Phospholipase A-2-activating protein OS=Homo sapiens OX=9606 GN=PLAA PE=1 SV=2 && PF09070:PFU (PLAA family ubiquitin binding)|PF08324:PUL domain|PF00400:WD domain, G-beta repeat	-
ENSOCUG00000016326	80.6977	107.318	86.1211	169.069	134.099	174.231	91.3788	159.133	-0.801192	0.00720362	0.138692	SMURF1	GL018760	1092640	1198358	+	2804	protein_coding	SMAD specific E3 ubiquitin protein ligase 1 [Source:HGNC Symbol;Acc:HGNC:16807] && sp|Q9HCE7|SMUF1_HUMAN E3 ubiquitin-protein ligase SMURF1 OS=Homo sapiens OX=9606 GN=SMURF1 PE=1 SV=2 && PF00397:WW domain|PF00168:C2 domain|PF00632:HECT-domain (ubiquitin-transferase)	-
ENSOCUG00000022950	5.17293	17.8863	33.1235	46.0293	64.5289	53.9285	18.7276	54.8289	-1.5421	0.00722817	0.138991	PHLDA1	4	54977867	54979095	-	1157	protein_coding	pleckstrin homology like domain family A member 1 [Source:HGNC Symbol;Acc:HGNC:8933] && sp|Q8WV24|PHLA1_HUMAN Pleckstrin homology-like domain family A member 1 OS=Homo sapiens OX=9606 GN=PHLDA1 PE=1 SV=4 && -	-
ENSOCUG00000023498	126.22	82.0664	98.4241	60.1922	53.438	45.6318	102.237	53.0873	0.943479	0.00725928	0.139394	TBX2	19	27599305	27606443	+	1989	protein_coding	T-box transcription factor 2 [Source:HGNC Symbol;Acc:HGNC:11597] && sp|Q13207|TBX2_HUMAN T-box transcription factor TBX2 OS=Homo sapiens OX=9606 GN=TBX2 PE=1 SV=3 && PF12598:T-box transcription factor|PF00907:T-box	-
ENSOCUG00000008750	1285.99	1026.88	1298.44	923.242	678.562	778.852	1203.77	793.552	0.600925	0.00726729	0.139394	PSMD7	5	25359811	25369146	-	1583	protein_coding	proteasome 26S subunit, non-ATPase 7 [Source:HGNC Symbol;Acc:HGNC:9565] && sp|P51665|PSMD7_HUMAN 26S proteasome non-ATPase regulatory subunit 7 OS=Homo sapiens OX=9606 GN=PSMD7 PE=1 SV=2 && PF13012:Maintenance of mitochondrial structure and function|PF01398:JAB1/Mov34/MPN/PAD-1 ubiquitin protease	-
ENSOCUG00000006579	38.2797	31.564	12.303	98.2549	33.2727	89.1895	27.3822	73.5724	-1.43131	0.00730072	0.139776	SPHK1	GL018843	218365	347885	-	3566	protein_coding	sphingosine kinase 1 [Source:HGNC Symbol;Acc:HGNC:11240] && sp|Q9NYA1|SPHK1_HUMAN Sphingosine kinase 1 OS=Homo sapiens OX=9606 GN=SPHK1 PE=1 SV=1 && PF00781:Diacylglycerol kinase catalytic domain	-
ENSOCUG00000022473	85.8707	79.9621	60.5687	28.3257	49.4049	26.9643	75.4672	34.8983	1.11347	0.00730538	0.139776	ENSOCUG00000022473	13	130920752	130930178	+	1464	protein_coding	- && sp|P56705|WNT4_HUMAN Protein Wnt-4 OS=Homo sapiens OX=9606 GN=WNT4 PE=1 SV=4 && PF00110:wnt family	-
ENSOCUG00000006927	52.7639	54.7109	67.1934	128.351	93.7685	103.709	58.2227	108.609	-0.899438	0.00733037	0.140079	ARHGAP42	1	115716354	116020191	-	3487	protein_coding	Rho GTPase activating protein 42 [Source:HGNC Symbol;Acc:HGNC:26545] && sp|A6NI28|RHG42_HUMAN Rho GTPase-activating protein 42 OS=Homo sapiens OX=9606 GN=ARHGAP42 PE=1 SV=3 && PF00169:PH domain|PF00620:RhoGAP domain|PF14604:Variant SH3 domain|PF16746:BAR domain of APPL family	-
ENSOCUG00000001026	264.854	243.043	275.398	508.978	332.727	407.575	261.098	416.427	-0.67395	0.00742963	0.1418	PPM1F	21	5713842	5727584	-	2415	protein_coding	protein phosphatase, Mg2+/Mn2+ dependent 1F [Source:HGNC Symbol;Acc:HGNC:19388] && sp|P49593|PPM1F_HUMAN Protein phosphatase 1F OS=Homo sapiens OX=9606 GN=PPM1F PE=1 SV=3 && PF00481:Protein phosphatase 2C	-
ENSOCUG00000029910	70.3519	37.8768	53.944	68.1588	167.372	114.08	54.0576	116.537	-1.10609	0.00747827	0.142551	ENSOCUG00000029910	GL018734	1011853	1017935	+	2018	lncRNA	- && - && -	-
ENSOCUG00000026636	147379	80653.4	147981	175157	238664	200571	125338	204797	-0.708373	0.00756019	0.143832	MYH1	19	9056193	9080806	+	5954	protein_coding	Oryctolagus cuniculus myosin heavy chain 1 (MYH4), mRNA. [Source:RefSeq mRNA;Acc:NM_001109816] && sp|Q28641|MYH4_RABIT Myosin-4 OS=Oryctolagus cuniculus OX=9986 GN=MYH4 PE=1 SV=2 && PF01576:Myosin tail|PF00063:Myosin head (motor domain)|PF02736:Myosin N-terminal SH3-like domain	-
ENSOCUG00000010515	212.09	199.905	181.706	69.9292	102.843	151.415	197.901	108.062	0.875774	0.00756417	0.143832	ENSOCUG00000010515	7	147587273	147604904	+	2103	protein_coding	- && sp|Q9NYY8|FAKD2_HUMAN FAST kinase domain-containing protein 2, mitochondrial OS=Homo sapiens OX=9606 GN=FASTKD2 PE=1 SV=1 && PF08368:FAST kinase-like protein, subdomain 2|PF06743:FAST kinase-like protein, subdomain 1|PF08373:RAP domain	-
ENSOCUG00000008174	61.0406	33.6683	89.9067	23.8998	23.1901	29.0384	61.5385	25.3761	1.28168	0.00759017	0.144147	STAMBPL1	18	36796208	36893637	+	2019	protein_coding	STAM binding protein like 1 [Source:HGNC Symbol;Acc:HGNC:24105] && sp|Q96FJ0|STALP_HUMAN AMSH-like protease OS=Homo sapiens OX=9606 GN=STAMBPL1 PE=1 SV=2 && PF08969:USP8 dimerisation domain|PF01398:JAB1/Mov34/MPN/PAD-1 ubiquitin protease	-
ENSOCUG00000016380	468.668	458.73	414.517	732.928	728.975	564.175	447.305	675.36	-0.594909	0.00761414	0.144424	LRP10	17	43103633	43108491	+	2142	protein_coding	LDL receptor related protein 10 [Source:HGNC Symbol;Acc:HGNC:14553] && sp|Q7Z4F1|LRP10_HUMAN Low-density lipoprotein receptor-related protein 10 OS=Homo sapiens OX=9606 GN=LRP10 PE=1 SV=2 && PF00057:Low-density lipoprotein receptor domain class A	-
ENSOCUG00000000439	1005.62	794.361	902.852	625.822	485.983	663.736	900.944	591.847	0.606167	0.0076429	0.14475	PSMA1	1	156247306	156260205	-	924	protein_coding	proteasome 20S subunit alpha 1 [Source:HGNC Symbol;Acc:HGNC:9530] && sp|Q3T0X5|PSA1_BOVIN Proteasome subunit alpha type-1 OS=Bos taurus OX=9913 GN=PSMA1 PE=1 SV=1 && PF00227:Proteasome subunit	-
ENSOCUG00000027275	258.647	178.863	410.731	523.141	407.339	589.065	282.747	506.515	-0.839995	0.00765639	0.14475	TM4SF1	14	43148898	43193421	-	1281	protein_coding	transmembrane 4 L six family member 1 [Source:HGNC Symbol;Acc:HGNC:11853] && sp|P30408|T4S1_HUMAN Transmembrane 4 L6 family member 1 OS=Homo sapiens OX=9606 GN=TM4SF1 PE=1 SV=1 && PF05805:L6 membrane protein	-
ENSOCUG00000013116	1.03459	0	0	7.96661	9.07438	6.22252	0.344862	7.7545	-4.42216	0.00765957	0.14475	CDH24	17	43272088	43279408	-	2250	protein_coding	cadherin 24 [Source:HGNC Symbol;Acc:HGNC:14265] && sp|Q86UP0|CAD24_HUMAN Cadherin-24 OS=Homo sapiens OX=9606 GN=CDH24 PE=1 SV=1 && PF01049:Cadherin cytoplasmic region|PF00028:Cadherin domain	-
ENSOCUG00000017648	452.114	411.384	372.876	269.98	275.256	270.68	412.125	271.972	0.599388	0.00771648	0.145479	COG8	5	24732011	24737825	-	1937	protein_coding	component of oligomeric golgi complex 8 [Source:HGNC Symbol;Acc:HGNC:18623] && sp|Q96MW5|COG8_HUMAN Conserved oligomeric Golgi complex subunit 8 OS=Homo sapiens OX=9606 GN=COG8 PE=1 SV=2 && PF04124:Dor1-like family	-
ENSOCUG00000003451	381.762	428.218	438.177	610.774	519.256	869.079	416.052	666.369	-0.679158	0.00771751	0.145479	CCNL1	14	51545757	51557513	-	1940	protein_coding	cyclin L1 [Source:HGNC Symbol;Acc:HGNC:20569] && sp|Q9UK58|CCNL1_HUMAN Cyclin-L1 OS=Homo sapiens OX=9606 GN=CCNL1 PE=1 SV=1 && PF00134:Cyclin, N-terminal domain	-
ENSOCUG00000006896	293.823	280.92	255.524	155.792	185.521	185.639	276.755	175.65	0.656578	0.00772655	0.145479	RPP30	18	38875579	38902709	+	954	protein_coding	ribonuclease P/MRP subunit p30 [Source:HGNC Symbol;Acc:HGNC:17688] && sp|P78346|RPP30_HUMAN Ribonuclease P protein subunit p30 OS=Homo sapiens OX=9606 GN=RPP30 PE=1 SV=1 && PF01876:RNase P subunit p30	-
ENSOCUG00000011526	277.269	284.076	388.018	169.954	211.735	204.306	316.454	195.332	0.697603	0.00773641	0.145486	AADAT	2	48122183	48150138	-	1506	protein_coding	aminoadipate aminotransferase [Source:HGNC Symbol;Acc:HGNC:17929] && sp|Q8N5Z0|AADAT_HUMAN Kynurenine/alpha-aminoadipate aminotransferase, mitochondrial OS=Homo sapiens OX=9606 GN=AADAT PE=1 SV=2 && PF00155:Aminotransferase class I and II	-
ENSOCUG00000005073	246.232	469.251	257.417	120.384	231.901	166.971	324.3	173.085	0.906575	0.00780584	0.146612	USP18	GL018809	638371	657958	+	1227	protein_coding	ubiquitin specific peptidase 18 [Source:HGNC Symbol;Acc:HGNC:12616] && sp|Q9UMW8|UBP18_HUMAN Ubl carboxyl-terminal hydrolase 18 OS=Homo sapiens OX=9606 GN=USP18 PE=1 SV=1 && PF00443:Ubiquitin carboxyl-terminal hydrolase	-
ENSOCUG00000000498	390.039	356.673	400.321	227.491	268.198	257.198	382.344	250.962	0.608198	0.00782542	0.146787	TVP23B	19	4396209	4419230	+	1362	protein_coding	trans-golgi network vesicle protein 23 homolog B [Source:NCBI gene;Acc:100343243] && sp|Q5R9I4|TV23B_PONAB Golgi apparatus membrane protein TVP23 homolog B OS=Pongo abelii OX=9601 GN=TVP23B PE=2 SV=1 && PF05832:Eukaryotic protein of unknown function (DUF846)	-
ENSOCUG00000038691	1255.99	1408.81	1118.63	755.943	819.719	969.676	1261.14	848.446	0.571993	0.00783427	0.146787	ENSOCUG00000038691	13	129373633	129376775	-	2306	protein_coding	Oryctolagus cuniculus proline rich nuclear receptor coactivator 2 (PNRC2), mRNA. [Source:RefSeq mRNA;Acc:NM_001205202] && sp|Q9NPJ4|PNRC2_HUMAN Proline-rich nuclear receptor coactivator 2 OS=Homo sapiens OX=9606 GN=PNRC2 PE=1 SV=1 && -	-
ENSOCUG00000022392	10.3459	15.782	17.9813	3.54072	3.02479	1.03709	14.7031	2.5342	2.52229	0.00784971	0.146898	PIGZ	14	91866934	91870529	+	1686	protein_coding	phosphatidylinositol glycan anchor biosynthesis class Z [Source:HGNC Symbol;Acc:HGNC:30596] && sp|Q86VD9|PIGZ_HUMAN GPI mannosyltransferase 4 OS=Homo sapiens OX=9606 GN=PIGZ PE=2 SV=4 && PF03901:Alg9-like mannosyltransferase family	-
ENSOCUG00000005072	17.588	41.0332	17.9813	71.6995	48.3967	64.2994	25.5342	61.4652	-1.27226	0.00788255	0.147333	C15orf40	GL018849	190668	194604	-	465	protein_coding	chromosome 15 open reading frame 40 [Source:HGNC Symbol;Acc:HGNC:28443] && sp|Q8WUR7|CO040_HUMAN UPF0235 protein C15orf40 OS=Homo sapiens OX=9606 GN=C15orf40 PE=1 SV=2 && PF02594:Uncharacterised ACR, YggU family COG1872	-
novel.110	2.06917	1.05213	0.946386	3.54072	30.2479	6.22252	1.3559	13.3371	-3.30034	0.00791131	0.147543	-	11	141935	143241	-	938	-	- && - && -	-
ENSOCUG00000027025	58.9714	47.346	70.9789	130.121	93.7685	108.894	59.0988	110.928	-0.907652	0.00791835	0.147543	SPSB1	13	140769703	140776416	-	822	protein_coding	splA/ryanodine receptor domain and SOCS box containing 1 [Source:HGNC Symbol;Acc:HGNC:30628] && sp|Q9D5L7|SPSB1_MOUSE SPRY domain-containing SOCS box protein 1 OS=Mus musculus OX=10090 GN=Spsb1 PE=1 SV=1 && PF00622:SPRY domain|PF07525:SOCS box	-
ENSOCUG00000024511	219.332	198.853	336.913	700.177	291.388	423.131	251.7	471.566	-0.905771	0.00792259	0.147543	RA_m006_jsm7BED4f	GL018816	170571	177004	-	2972	protein_coding	- && sp|P21333|FLNA_HUMAN Filamin-A OS=Homo sapiens OX=9606 GN=FLNA PE=1 SV=4 && PF00630:Filamin/ABP280 repeat	-
ENSOCUG00000003144	2140.56	2470.41	1353.33	1221.55	1362.16	1149.09	1988.1	1244.27	0.675925	0.00794229	0.14773	BPGM	7	13120053	13138345	+	1608	protein_coding	Bisphosphoglycerate mutase [Source:UniProtKB/Swiss-Prot;Acc:P07952] && sp|P07952|PMGE_RABIT Bisphosphoglycerate mutase OS=Oryctolagus cuniculus OX=9986 GN=BPGM PE=2 SV=2 && PF00300:Histidine phosphatase superfamily (branch 1)	-
ENSOCUG00000009324	170.707	210.427	324.61	456.753	308.529	469.8	235.248	411.694	-0.806487	0.00798193	0.148169	GJA1	12	110525042	110526365	+	1246	protein_coding	gap junction protein alpha 1 [Source:NCBI gene;Acc:100008935] && sp|Q6TYA7|CXA1_RABIT Gap junction alpha-1 protein OS=Oryctolagus cuniculus OX=9986 GN=GJA1 PE=1 SV=1 && PF00029:Connexin|PF03508:Gap junction alpha-1 protein (Cx43)	-
ENSOCUG00000000674	188.295	204.114	271.613	155.792	124.016	109.931	221.34	129.913	0.767773	0.00798516	0.148169	KCNA5	8	31128086	31129953	+	1868	protein_coding	Potassium voltage-gated channel subfamily A member 5 [Source:UniProtKB/Swiss-Prot;Acc:P50638] && sp|P50638|KCNA5_RABIT Potassium voltage-gated channel subfamily A member 5 OS=Oryctolagus cuniculus OX=9986 GN=KCNA5 PE=2 SV=1 && PF02214:BTB/POZ domain|PF00520:Ion transport protein	-
ENSOCUG00000000276	57.9368	41.0332	42.5874	85.8624	93.7685	91.2636	47.1858	90.2982	-0.936629	0.00799531	0.148179	MOV10	13	51457345	51480568	-	4143	protein_coding	Mov10 RISC complex RNA helicase [Source:HGNC Symbol;Acc:HGNC:7200] && sp|Q9HCE1|MOV10_HUMAN Helicase MOV-10 OS=Homo sapiens OX=9606 GN=MOV10 PE=1 SV=2 && PF13604:AAA domain|PF13087:AAA domain	-
ENSOCUG00000003027	315.549	238.834	265.934	165.529	148.215	193.935	273.439	169.226	0.692648	0.00801294	0.148326	TBRG1	1	92616418	92626732	-	1435	protein_coding	transforming growth factor beta regulator 1 [Source:HGNC Symbol;Acc:HGNC:29551] && sp|Q3YBR2|TBRG1_HUMAN Transforming growth factor beta regulator 1 OS=Homo sapiens OX=9606 GN=TBRG1 PE=1 SV=1 && PF05964:F/Y-rich N-terminus|PF05965:F/Y rich C-terminus	-
ENSOCUG00000013044	210.021	212.531	184.545	131.892	123.008	120.302	202.366	125.067	0.693234	0.00805169	0.148813	ENSOCUG00000013044	GL018786	845834	847756	-	1363	protein_coding	- && sp|Q32P73|RPB9_BOVIN DNA-directed RNA polymerase II subunit RPB9 OS=Bos taurus OX=9913 GN=POLR2I PE=1 SV=1 && PF01096:Transcription factor S-II (TFIIS)|PF02150:RNA polymerases M/15 Kd subunit	-
ENSOCUG00000008504	324.86	116.787	211.044	501.011	262.149	533.063	217.564	432.074	-0.989869	0.00805858	0.148813	CD300LG	19	44263125	44276609	+	3023	protein_coding	CD300 molecule like family member g [Source:HGNC Symbol;Acc:HGNC:30455] && sp|Q6UXG3|CLM9_HUMAN CMRF35-like molecule 9 OS=Homo sapiens OX=9606 GN=CD300LG PE=1 SV=2 && PF07686:Immunoglobulin V-set domain	-
ENSOCUG00000027743	1.03459	7.36493	0.946386	13.2777	24.1983	15.5563	3.1153	17.6774	-2.52009	0.00810125	0.149421	ENSOCUG00000027743	1	152835736	152837701	-	1419	protein_coding	- && sp|Q96I15|SCLY_HUMAN Selenocysteine lyase OS=Homo sapiens OX=9606 GN=SCLY PE=1 SV=4 && PF00266:Aminotransferase class-V	-
ENSOCUG00000002694	1423.59	1773.9	1394.03	1040.09	968.942	1123.17	1530.5	1044.06	0.551728	0.00813281	0.149524	KPNA1	14	96584192	96640318	+	1892	protein_coding	karyopherin subunit alpha 1 [Source:HGNC Symbol;Acc:HGNC:6394] && sp|A2VE08|IMA5_BOVIN Importin subunit alpha-5 OS=Bos taurus OX=9913 GN=KPNA1 PE=2 SV=1 && PF00514:Armadillo/beta-catenin-like repeat|PF01749:Importin beta binding domain|PF16186:Atypical Arm repeat	-
ENSOCUG00000017202	146.911	92.5877	141.958	226.606	199.636	219.862	127.152	215.368	-0.759543	0.00813335	0.149524	HCFC1R1	GL018828	268984	269850	-	348	protein_coding	host cell factor C1 regulator 1 [Source:HGNC Symbol;Acc:HGNC:21198] && sp|Q2M2S6|HPIP_BOVIN Host cell factor C1 regulator 1 OS=Bos taurus OX=9913 GN=HCFC1R1 PE=3 SV=1 && PF15226:HCF-1 beta-propeller-interacting protein family	-
ENSOCUG00000037182	513.155	606.029	512.941	248.735	168.38	465.652	544.042	294.256	0.887284	0.00813604	0.149524	ENSOCUG00000037182	17	39131260	39147787	-	1181	protein_coding	- && sp|Q9NQS1|AVEN_HUMAN Cell death regulator Aven OS=Homo sapiens OX=9606 GN=AVEN PE=1 SV=1 && -	-
ENSOCUG00000000530	290.719	172.55	244.168	403.642	436.578	327.719	235.812	389.313	-0.723214	0.0081502	0.149605	ADI1	GL018721	180638	205816	-	1190	protein_coding	acireductone dioxygenase 1 [Source:HGNC Symbol;Acc:HGNC:30576] && sp|Q3ZBL1|MTND_BOVIN 1,2-dihydroxy-3-keto-5-methylthiopentene dioxygenase OS=Bos taurus OX=9913 GN=ADI1 PE=2 SV=2 && PF03079:ARD/ARD' family	-
ENSOCUG00000016761	185.191	210.427	224.293	311.583	314.578	329.794	206.637	318.652	-0.624327	0.00819909	0.150181	DOP1B	GL018727	359100	472085	+	7126	protein_coding	DOP1 leucine zipper like protein B [Source:HGNC Symbol;Acc:HGNC:1291] && sp|Q9Y3R5|DOP2_HUMAN Protein dopey-2 OS=Homo sapiens OX=9606 GN=DOP1B PE=1 SV=5 && PF04118:Dopey, N-terminal	-
ENSOCUG00000011459	31.0376	42.0853	26.4988	53.9959	103.851	62.2252	33.2072	73.3574	-1.14426	0.00820112	0.150181	RYR3	17	38535540	39130514	+	15656	protein_coding	Oryctolagus cuniculus ryanodine receptor 3 (RYR3), mRNA. [Source:RefSeq mRNA;Acc:NM_001082762] && sp|Q9TS33|RYR3_RABIT Ryanodine receptor 3 OS=Oryctolagus cuniculus OX=9986 PE=1 SV=1 && -	-
ENSOCUG00000010086	9265.76	4668.32	5986.84	5197.77	2503.52	3561.36	6640.3	3754.22	0.822644	0.00822525	0.150444	ENSOCUG00000010086	13	141107076	141127785	+	3287	protein_coding	enolase 1 [Source:HGNC Symbol;Acc:HGNC:3350] && sp|P06733|ENOA_HUMAN Alpha-enolase OS=Homo sapiens OX=9606 GN=ENO1 PE=1 SV=2 && PF03952:Enolase, N-terminal domain|PF00113:Enolase, C-terminal TIM barrel domain	-
novel.1465	470.737	666	606.633	962.19	901.388	785.075	581.124	882.884	-0.603559	0.00825655	0.150837	-	GL019071	149643	196700	+	3201	-	- && sp|P11047|LAMC1_HUMAN Laminin subunit gamma-1 OS=Homo sapiens OX=9606 GN=LAMC1 PE=1 SV=3 && -	-
ENSOCUG00000006270	0	0	1.89277	11.5073	1.00826	22.8159	0.630924	11.7772	-4.16497	0.00833087	0.151789	RIPPLY1	X	55499145	55501566	-	426	protein_coding	ripply transcriptional repressor 1 [Source:HGNC Symbol;Acc:HGNC:25117] && sp|Q0D2K3|RIPP1_HUMAN Protein ripply1 OS=Homo sapiens OX=9606 GN=RIPPLY1 PE=1 SV=1 && PF14998:Transcription Regulator	-
ENSOCUG00000000080	141.738	233.574	211.99	107.992	125.025	106.82	195.767	113.279	0.789684	0.00833863	0.151789	PLEKHA2	GL018706	4439514	4510303	-	2534	protein_coding	pleckstrin homology domain containing A2 [Source:HGNC Symbol;Acc:HGNC:14336] && sp|Q3ZBA3|PKHA2_BOVIN Pleckstrin homology domain-containing family A member 2 OS=Bos taurus OX=9913 GN=PLEKHA2 PE=2 SV=1 && PF00169:PH domain	-
ENSOCUG00000011970	381.762	243.043	571.617	915.275	525.305	725.961	398.807	722.181	-0.856247	0.00834607	0.151789	ENSOCUG00000011970	1	99217123	99221367	-	992	protein_coding	- && sp|Q01995|TAGL_HUMAN Transgelin OS=Homo sapiens OX=9606 GN=TAGLN PE=1 SV=4 && PF00307:Calponin homology (CH) domain|PF00402:Calponin family repeat	-
ENSOCUG00000004462	640.409	781.735	641.65	871.902	1008.26	1274.58	687.931	1051.58	-0.612052	0.00835495	0.151789	PCF11	1	133619055	133645216	-	5559	protein_coding	PCF11 cleavage and polyadenylation factor subunit [Source:HGNC Symbol;Acc:HGNC:30097] && sp|O94913|PCF11_HUMAN Pre-mRNA cleavage complex 2 protein Pcf11 OS=Homo sapiens OX=9606 GN=PCF11 PE=1 SV=3 && -	-
ENSOCUG00000033265	4134.21	7337.58	7728.19	3419.45	3555.14	4739.49	6399.99	3904.69	0.712934	0.00835807	0.151789	C4orf54	15	50176043	50192203	+	8226	protein_coding	chromosome 4 open reading frame 54 [Source:HGNC Symbol;Acc:HGNC:27741] && sp|D6RIA3|CD054_HUMAN Uncharacterized protein C4orf54 OS=Homo sapiens OX=9606 GN=C4orf54 PE=2 SV=1 && -	-
ENSOCUG00000012094	73.4556	86.2749	82.3356	174.38	156.281	104.746	80.6887	145.136	-0.848434	0.0083723	0.151868	TRAM2	12	42050725	42134512	-	2455	protein_coding	translocation associated membrane protein 2 [Source:HGNC Symbol;Acc:HGNC:16855] && sp|Q15035|TRAM2_HUMAN Translocating chain-associated membrane protein 2 OS=Homo sapiens OX=9606 GN=TRAM2 PE=1 SV=1 && PF08390:TRAM1-like protein|PF03798:TLC domain	-
novel.1035	87.9398	71.5451	79.4964	173.495	105.868	150.378	79.6604	143.247	-0.847601	0.00842131	0.152577	-	AAGW02082896	4580	8995	+	1004	-	- && sp|Q91VN0|LRP5_MOUSE Low-density lipoprotein receptor-related protein 5 OS=Mus musculus OX=10090 GN=Lrp5 PE=1 SV=3 && -	-
ENSOCUG00000015063	1187.71	1522.44	1003.17	630.248	776.363	946.86	1237.77	784.49	0.658144	0.00857297	0.155038	URI1	GL018722	717244	824353	+	1809	protein_coding	URI1 prefoldin like chaperone [Source:HGNC Symbol;Acc:HGNC:13236] && sp|Q3B7M7|RMP_BOVIN Unconventional prefoldin RPB5 interactor OS=Bos taurus OX=9913 GN=URI1 PE=2 SV=1 && PF02996:Prefoldin subunit	-
ENSOCUG00000012593	73.4556	91.5356	58.6759	134.547	124.016	138.97	74.5557	132.511	-0.831714	0.00857736	0.155038	BAZ1A	17	54511269	54612997	-	4739	protein_coding	bromodomain adjacent to zinc finger domain 1A [Source:HGNC Symbol;Acc:HGNC:960] && sp|Q9NRL2|BAZ1A_HUMAN Bromodomain adjacent to zinc finger domain protein 1A OS=Homo sapiens OX=9606 GN=BAZ1A PE=1 SV=2 && PF00439:Bromodomain|PF15612:WSTF, HB1, Itc1p, MBD9 motif 1|PF10537:ATP-utilising chromatin assembly and remodelling N-terminal|PF00628:PHD-finger|PF15613:Williams-Beuren syndrome DDT (WSD), D-TO…	-
ENSOCUG00000029818	26.8992	15.782	24.606	53.1108	96.7933	28.0013	22.4291	59.3018	-1.40145	0.00860283	0.155316	ENSOCUG00000029818	GL019018	244351	245742	-	1392	protein_coding	- && sp|P23142|FBLN1_HUMAN Fibulin-1 OS=Homo sapiens OX=9606 GN=FBLN1 PE=1 SV=4 && -	-
ENSOCUG00000012972	4019.37	3339.47	4222.77	7406.3	3455.32	9872.03	3860.54	6911.22	-0.840117	0.00862248	0.155488	CRYAB	1	104462664	104465787	+	718	protein_coding	Alpha-crystallin B chain [Source:UniProtKB/Swiss-Prot;Acc:P41316] && sp|P41316|CRYAB_RABIT Alpha-crystallin B chain OS=Oryctolagus cuniculus OX=9986 GN=CRYAB PE=1 SV=1 && PF00525:Alpha crystallin A chain, N terminal|PF00011:Hsp20/alpha crystallin family	-
ENSOCUG00000021629	227.609	195.697	215.776	347.875	263.157	425.206	213.027	345.413	-0.697011	0.00869677	0.156644	RASIP1	GL019028	225771	235740	+	1967	protein_coding	Ras interacting protein 1 [Source:HGNC Symbol;Acc:HGNC:24716] && sp|Q5U651|RAIN_HUMAN Ras-interacting protein 1 OS=Homo sapiens OX=9606 GN=RASIP1 PE=1 SV=1 && PF01843:DIL domain	-
ENSOCUG00000021993	790.424	448.209	810.106	810.824	1605.16	1163.61	682.913	1193.2	-0.804596	0.00874289	0.157179	TWF2	9	19304526	19312837	-	1050	protein_coding	twinfilin actin binding protein 2 [Source:HGNC Symbol;Acc:HGNC:9621] && sp|Q6IBS0|TWF2_HUMAN Twinfilin-2 OS=Homo sapiens OX=9606 GN=TWF2 PE=1 SV=2 && PF00241:Cofilin/tropomyosin-type actin-binding protein	-
ENSOCUG00000016021	603.164	434.531	325.557	274.406	310.545	228.159	454.417	271.037	0.744899	0.00875198	0.157179	LRRC20	18	16603463	16669158	+	618	protein_coding	leucine rich repeat containing 20 [Source:HGNC Symbol;Acc:HGNC:23421] && sp|Q8CI70|LRC20_MOUSE Leucine-rich repeat-containing protein 20 OS=Mus musculus OX=10090 GN=Lrrc20 PE=1 SV=1 && PF13855:Leucine rich repeat	-
novel.1075	45.5218	51.5545	54.8904	183.232	77.6363	69.4848	50.6556	110.118	-1.12295	0.00875715	0.157179	-	AAGW02083695	1606	5834	+	412	-	- && sp|Q60467|CO5A1_CRILO Collagen alpha-1(V) chain OS=Cricetulus longicaudatus OX=10030 GN=COL5A1 PE=2 SV=1 && -	-
ENSOCUG00000025816	83.8015	57.8673	61.5151	143.399	112.926	112.005	67.728	122.777	-0.859936	0.00878559	0.15734	ENSOCUG00000025816	GL018760	223445	227626	-	895	protein_coding	- && sp|Q8NFK1|CXG3_HUMAN Gap junction gamma-3 protein OS=Homo sapiens OX=9606 GN=GJC3 PE=1 SV=1 && PF00029:Connexin	-
ENSOCUG00000011978	259.681	193.593	225.24	180.577	76.6281	106.82	226.171	121.342	0.895462	0.0087875	0.15734	FAM124B	7	165887588	165917296	-	4493	protein_coding	family with sequence similarity 124 member B [Source:HGNC Symbol;Acc:HGNC:26224] && sp|Q9H5Z6|F124B_HUMAN Protein FAM124B OS=Homo sapiens OX=9606 GN=FAM124B PE=1 SV=3 && PF15067:FAM124 family	-
ENSOCUG00000013664	289.684	307.223	289.594	64.6181	228.876	153.489	295.5	148.994	0.990055	0.00880529	0.15734	ENSOCUG00000013664	8	3793809	3806718	+	1516	protein_coding	- && sp|Q8TBF4|ZCRB1_HUMAN Zinc finger CCHC-type and RNA-binding motif-containing protein 1 OS=Homo sapiens OX=9606 GN=ZCRB1 PE=1 SV=2 && PF00076:RNA recognition motif. (a.k.a. RRM, RBD, or RNP domain)	-
novel.548	12.415	11.5735	10.4102	17.7036	49.4049	36.298	11.4662	34.4689	-1.5854	0.00881684	0.15734	-	19	52690192	52691870	-	1241	-	- && - && -	-
ENSOCUG00000015143	74.4902	103.109	60.5687	230.147	135.107	104.746	79.3893	156.667	-0.984292	0.00881733	0.15734	C1QB	13	130475429	130481625	-	1058	protein_coding	complement C1q B chain [Source:HGNC Symbol;Acc:HGNC:1242] && sp|P02746|C1QB_HUMAN Complement C1q subcomponent subunit B OS=Homo sapiens OX=9606 GN=C1QB PE=1 SV=3 && PF01391:Collagen triple helix repeat (20 copies)	-
ENSOCUG00000027400	7.2421	5.26067	4.73193	25.6702	19.157	18.6676	5.7449	21.1649	-1.88625	0.00887126	0.158118	PLAUR	GL018881	85638	104322	-	1119	protein_coding	plasminogen activator, urokinase receptor [Source:HGNC Symbol;Acc:HGNC:9053] && sp|Q05588|UPAR_BOVIN Urokinase plasminogen activator surface receptor OS=Bos taurus OX=9913 GN=PLAUR PE=2 SV=1 && PF00021:u-PAR/Ly-6 domain	-
ENSOCUG00000000122	198.641	186.228	184.545	290.339	274.248	311.126	189.804	291.904	-0.621005	0.00889985	0.158378	FKRP	GL018835	186495	192575	+	3015	protein_coding	fukutin related protein [Source:HGNC Symbol;Acc:HGNC:17997] && sp|Q9H9S5|FKRP_HUMAN Fukutin-related protein OS=Homo sapiens OX=9606 GN=FKRP PE=1 SV=1 && -	-
novel.829	101.389	89.4313	124.923	47.7997	47.3884	71.559	105.248	55.5824	0.924468	0.00890643	0.158378	-	7	38534536	38550445	+	1637	-	- && - && -	-
ENSOCUG00000002104	0	1.05213	0	10.6222	2.01653	11.408	0.350711	8.01554	-4.47084	0.00895224	0.159008	ASB17	13	89741322	89756446	+	888	protein_coding	ankyrin repeat and SOCS box containing 17 [Source:HGNC Symbol;Acc:HGNC:19769] && sp|Q8HYV8|ASB17_CANLF Ankyrin repeat and SOCS box protein 17 OS=Canis lupus familiaris OX=9615 GN=ASB17 PE=2 SV=1 && PF07525:SOCS box	-
ENSOCUG00000015674	237.955	180.967	175.081	115.073	116.959	127.562	198.001	119.865	0.724187	0.00898494	0.159405	COMMD9	1	175539727	175569264	-	2670	protein_coding	COMM domain containing 9 [Source:HGNC Symbol;Acc:HGNC:25014] && sp|Q9P000|COMD9_HUMAN COMM domain-containing protein 9 OS=Homo sapiens OX=9606 GN=COMMD9 PE=1 SV=2 && -	-
ENSOCUG00000008909	32.0722	30.5119	28.3916	64.6181	71.5867	52.8914	30.3252	63.0321	-1.05683	0.00899916	0.159473	ENSOCUG00000008909	GL019215	95136	100702	-	1309	protein_coding	- && sp|O43374|RASL2_HUMAN Ras GTPase-activating protein 4 OS=Homo sapiens OX=9606 GN=RASA4 PE=2 SV=2 && PF00779:BTK motif|PF00168:C2 domain	-
ENSOCUG00000027876	0	0	0	1.77036	15.124	2.07417	0	6.32283	-5.08601	0.00900974	0.159477	LRRIQ3	13	91578776	91740229	+	2864	protein_coding	leucine rich repeats and IQ motif containing 3 [Source:HGNC Symbol;Acc:HGNC:28318] && sp|A6PVS8|LRIQ3_HUMAN Leucine-rich repeat and IQ domain-containing protein 3 OS=Homo sapiens OX=9606 GN=LRRIQ3 PE=1 SV=1 && -	-
ENSOCUG00000008192	152.084	235.678	128.708	118.614	74.6115	84.004	172.157	92.4099	0.89437	0.00902452	0.159554	SERTAD2	2	121673798	121674721	+	924	protein_coding	SERTA domain containing 2 [Source:HGNC Symbol;Acc:HGNC:30784] && sp|Q14140|SRTD2_HUMAN SERTA domain-containing protein 2 OS=Homo sapiens OX=9606 GN=SERTAD2 PE=1 SV=1 && PF06031:SERTA motif	-
ENSOCUG00000009244	608.337	2674.52	1582.36	3113.18	4295.2	2528.42	1621.74	3312.27	-1.03031	0.00904729	0.159773	THBS4	11	747027	792208	+	3584	protein_coding	thrombospondin 4 [Source:HGNC Symbol;Acc:HGNC:11788] && sp|P35443|TSP4_HUMAN Thrombospondin-4 OS=Homo sapiens OX=9606 GN=THBS4 PE=1 SV=2 && PF05735:Thrombospondin C-terminal region|PF11598:Cartilage oligomeric matrix protein|PF02412:Thrombospondin type 3 repeat|PF07645:Calcium-binding EGF domain	-
ENSOCUG00000026759	167.603	112.578	205.366	248.735	306.512	267.568	161.849	274.272	-0.759256	0.00907357	0.160053	ENSOCUG00000026759	GL018923	155642	172905	+	2716	protein_coding	- && sp|Q9NQR1|KMT5A_HUMAN N-lysine methyltransferase KMT5A OS=Homo sapiens OX=9606 GN=KMT5A PE=1 SV=3 && PF00856:SET domain	-
ENSOCUG00000016171	131.392	154.664	96.5314	179.691	219.802	254.086	127.529	217.86	-0.773091	0.00912121	0.160533	CDH23	18	15475277	15797499	-	10003	protein_coding	cadherin related 23 [Source:HGNC Symbol;Acc:HGNC:13733] && sp|Q9H251|CAD23_HUMAN Cadherin-23 OS=Homo sapiens OX=9606 GN=CDH23 PE=1 SV=2 && PF00028:Cadherin domain	-
ENSOCUG00000008668	214.159	218.844	201.58	408.068	242.992	389.945	211.528	347.001	-0.714764	0.00913123	0.160533	MVP	6	18246619	18270553	+	3795	protein_coding	major vault protein [Source:HGNC Symbol;Acc:HGNC:7531] && sp|Q14764|MVP_HUMAN Major vault protein OS=Homo sapiens OX=9606 GN=MVP PE=1 SV=4 && PF17795:Major Vault Protein Repeat domain|PF11978:Shoulder domain|PF01505:Major Vault Protein repeat domain|PF17796:Major Vault Protein repeat domain|PF17794:Major Vault Protein repeat domain	-
ENSOCUG00000026115	285.546	516.597	556.475	224.836	129.058	349.498	452.873	234.464	0.950344	0.00914457	0.160533	ENSOCUG00000026115	10	12911575	12930737	+	679	protein_coding	- && sp|Q8SPH6|ATP5J_MACFA ATP synthase-coupling factor 6, mitochondrial OS=Macaca fascicularis OX=9541 GN=ATP5PF PE=3 SV=1 && PF05511:Mitochondrial ATP synthase coupling factor 6	-
ENSOCUG00000007467	13.4496	10.5213	9.46386	41.6034	30.2479	23.853	11.1449	31.9014	-1.52232	0.00915067	0.160533	ENSOCUG00000007467	GL018704	3557089	3561528	-	1779	protein_coding	- && sp|Q9NTQ9|CXB4_HUMAN Gap junction beta-4 protein OS=Homo sapiens OX=9606 GN=GJB4 PE=1 SV=1 && PF00029:Connexin	-
ENSOCUG00000036082	58.9714	78.91	419.249	1459.66	220.81	2883.1	185.71	1521.19	-3.03375	0.00915304	0.160533	ENSOCUG00000036082	12	20630325	20655743	-	2046	protein_coding	- && sp|Q6S4N2|HS71B_PIG Heat shock 70 kDa protein 1B OS=Sus scrofa OX=9823 GN=HSPA1B PE=2 SV=1 && -	-
ENSOCUG00000013552	304.168	278.815	326.503	192.969	183.504	213.64	303.162	196.704	0.62466	0.00920366	0.161063	KCNN3	13	37785788	37942487	+	3118	protein_coding	potassium calcium-activated channel subfamily N member 3 [Source:HGNC Symbol;Acc:HGNC:6292] && sp|P70605|KCNN3_RAT Small conductance calcium-activated potassium channel protein 3 OS=Rattus norvegicus OX=10116 GN=Kcnn3 PE=2 SV=3 && -	-
ENSOCUG00000006495	352.794	534.484	455.212	264.669	211.735	341.202	447.496	272.535	0.715741	0.00920902	0.161063	ABHD5	9	801152	837412	-	1357	protein_coding	abhydrolase domain containing 5 [Source:HGNC Symbol;Acc:HGNC:21396] && sp|Q5RBI4|ABHD5_PONAB 1-acylglycerol-3-phosphate O-acyltransferase ABHD5 OS=Pongo abelii OX=9601 GN=ABHD5 PE=2 SV=1 && PF00561:alpha/beta hydrolase fold	-
ENSOCUG00000012218	208.986	272.503	336.913	431.968	494.049	385.796	272.801	437.271	-0.679988	0.00921468	0.161063	MRPS26	4	10039630	10041197	+	908	protein_coding	mitochondrial ribosomal protein S26 [Source:HGNC Symbol;Acc:HGNC:14045] && sp|Q3SZ86|RT26_BOVIN 28S ribosomal protein S26, mitochondrial OS=Bos taurus OX=9913 GN=MRPS26 PE=1 SV=1 && PF14943:Mitochondrial ribosome subunit S26	-
novel.201	0	0	0	7.08143	8.06611	2.07417	0	5.74057	-4.9519	0.00925471	0.161408	-	13	42725016	42732721	+	521	-	- && - && -	-
ENSOCUG00000009787	284.511	313.536	260.256	131.007	188.545	206.38	286.101	175.311	0.708137	0.00925545	0.161408	ENSOCUG00000009787	X	23430127	23442621	-	1679	protein_coding	- && sp|Q8SPS9|DYLT3_CANLF Dynein light chain Tctex-type 3 OS=Canis lupus familiaris OX=9615 GN=DYNLT3 PE=3 SV=1 && PF03645:Tctex-1 family	-
ENSOCUG00000004722	231.747	203.062	243.221	135.432	150.231	142.081	226.01	142.582	0.665421	0.00927559	0.161576	LYSMD1	13	41027185	41038680	+	693	protein_coding	LysM domain containing 1 [Source:HGNC Symbol;Acc:HGNC:32070] && sp|Q9N012|LYSM1_MACFA LysM and putative peptidoglycan-binding domain-containing protein 1 OS=Macaca fascicularis OX=9541 GN=LYSMD1 PE=2 SV=1 && PF01476:LysM domain	-
ENSOCUG00000014127	53.7985	86.2749	88.0139	149.595	132.083	127.562	76.0291	136.413	-0.843095	0.00932112	0.161967	TNFRSF1B	GL018739	1901647	1931846	-	2148	protein_coding	TNF receptor superfamily member 1B [Source:HGNC Symbol;Acc:HGNC:11917] && sp|P20333|TNR1B_HUMAN Tumor necrosis factor receptor superfamily member 1B OS=Homo sapiens OX=9606 GN=TNFRSF1B PE=1 SV=3 && PF00020:TNFR/NGFR cysteine-rich region	-
ENSOCUG00000025341	7331.08	6023.46	6039.83	3997.47	5261.12	3937.82	6464.79	4398.8	0.55551	0.0093215	0.161967	ADSS1	AAGW02083270	48	4874	+	3560	protein_coding	adenylosuccinate synthase 1 [Source:HGNC Symbol;Acc:HGNC:20093] && sp|P28650|PURA1_MOUSE Adenylosuccinate synthetase isozyme 1 OS=Mus musculus OX=10090 GN=Adss1 PE=1 SV=2 && PF00709:Adenylosuccinate synthetase	-
ENSOCUG00000009703	436.595	634.436	353.002	609.003	860.049	877.375	474.678	782.143	-0.720657	0.00932964	0.161967	KREMEN1	GL018723	2359328	2424766	+	1428	protein_coding	kringle containing transmembrane protein 1 [Source:HGNC Symbol;Acc:HGNC:17550] && sp|Q96MU8|KREM1_HUMAN Kremen protein 1 OS=Homo sapiens OX=9606 GN=KREMEN1 PE=1 SV=3 && PF00051:Kringle domain|PF00431:CUB domain|PF01822:WSC domain	-
ENSOCUG00000014044	570.057	371.403	528.083	308.928	340.793	285.199	489.848	311.64	0.652651	0.00938848	0.162804	OARD1	12	30817194	30825185	-	2310	protein_coding	O-acyl-ADP-ribose deacylase 1 [Source:HGNC Symbol;Acc:HGNC:21257] && sp|Q9Y530|OARD1_HUMAN ADP-ribose glycohydrolase OARD1 OS=Homo sapiens OX=9606 GN=OARD1 PE=1 SV=2 && PF01661:Macro domain	-
ENSOCUG00000008316	117.943	127.308	119.245	154.021	303.487	188.75	121.499	215.419	-0.825344	0.00945027	0.163691	STRIP2	7	15080461	15128956	-	2519	protein_coding	striatin interacting protein 2 [Source:HGNC Symbol;Acc:HGNC:22209] && sp|Q9ULQ0|STRP2_HUMAN Striatin-interacting protein 2 OS=Homo sapiens OX=9606 GN=STRIP2 PE=1 SV=2 && PF07923:N1221-like protein|PF11882:Domain of unknown function (DUF3402)	-
ENSOCUG00000007728	124.15	66.2844	78.55	154.021	193.587	142.081	89.6616	163.23	-0.864635	0.0094782	0.16399	TTYH2	GL018908	230763	263893	+	1734	protein_coding	tweety family member 2 [Source:HGNC Symbol;Acc:HGNC:13877] && sp|Q9BSA4|TTYH2_HUMAN Protein tweety homolog 2 OS=Homo sapiens OX=9606 GN=TTYH2 PE=1 SV=3 && -	-
ENSOCUG00000033284	30.003	39.9811	6.6247	6.19626	0	8.29669	25.5363	4.83098	2.39732	0.00954385	0.164851	ENSOCUG00000033284	19	4810465	4873071	+	1178	lncRNA	- && - && -	-
ENSOCUG00000037148	477.979	276.711	410.731	385.053	989.107	766.407	388.474	713.522	-0.876506	0.00954941	0.164851	ENSOCUG00000037148	7	36887213	36889325	-	969	protein_coding	- && sp|Q58WW2|DCAF6_HUMAN DDB1- and CUL4-associated factor 6 OS=Homo sapiens OX=9606 GN=DCAF6 PE=1 SV=1 && -	-
ENSOCUG00000015211	10.3459	16.8341	1.89277	30.9813	37.3058	30.0755	9.69092	32.7875	-1.76956	0.00961262	0.165756	ATP8A2	8	39413835	39994073	-	5175	protein_coding	ATPase phospholipid transporting 8A2 [Source:HGNC Symbol;Acc:HGNC:13533] && sp|Q9NTI2|AT8A2_HUMAN Phospholipid-transporting ATPase IB OS=Homo sapiens OX=9606 GN=ATP8A2 PE=1 SV=3 && PF16212:Phospholipid-translocating P-type ATPase C-terminal|PF00122:E1-E2 ATPase|PF13246:Cation transport ATPase (P-type)|PF16209:Phospholipid-translocating ATPase N-terminal	-
ENSOCUG00000008211	129.323	157.82	88.9603	61.0774	86.7107	43.5576	125.368	63.7819	0.973499	0.00962353	0.165758	TULP3	8	29113582	29161548	+	2653	protein_coding	TUB like protein 3 [Source:HGNC Symbol;Acc:HGNC:12425] && sp|O88413|TULP3_MOUSE Tubby-related protein 3 OS=Mus musculus OX=10090 GN=Tulp3 PE=1 SV=1 && PF01167:Tub family|PF16322:Tubby N-terminal	-
ENSOCUG00000013833	217.263	280.92	317.986	335.483	444.644	562.101	272.056	447.409	-0.716484	0.0096679	0.166214	PPARGC1B	3	31615788	31656265	+	3744	protein_coding	PPARG coactivator 1 beta [Source:HGNC Symbol;Acc:HGNC:30022] && sp|Q86YN6|PRGC2_HUMAN Peroxisome proliferator-activated receptor gamma coactivator 1-beta OS=Homo sapiens OX=9606 GN=PPARGC1B PE=1 SV=2 && PF00076:RNA recognition motif. (a.k.a. RRM, RBD, or RNP domain)	-
ENSOCUG00000039216	2072.28	863.801	1644.82	326.631	577.735	1273.54	1526.97	725.97	1.0732	0.00967664	0.166214	ENSOCUG00000039216	3	115531475	115544871	-	409	protein_coding	- && sp|Q7YRK7|COX6C_CARSF Cytochrome c oxidase subunit 6C OS=Carlito syrichta OX=1868482 GN=COX6C PE=3 SV=1 && -	-
ENSOCUG00000003809	49.6601	62.0759	49.2121	92.9438	97.8016	102.672	53.6494	97.8057	-0.866929	0.00969827	0.166214	KLF11	GL018803	2659	9376	-	3775	protein_coding	Kruppel like factor 11 [Source:HGNC Symbol;Acc:HGNC:11811] && sp|O14901|KLF11_HUMAN Krueppel-like factor 11 OS=Homo sapiens OX=9606 GN=KLF11 PE=1 SV=2 && -	-
ENSOCUG00000007140	976.65	918.512	662.47	1580.05	1114.13	1259.02	852.544	1317.73	-0.628712	0.00970268	0.166214	ABL1	GL019004	16087	159613	+	4233	protein_coding	ABL proto-oncogene 1, non-receptor tyrosine kinase [Source:HGNC Symbol;Acc:HGNC:76] && sp|P00519|ABL1_HUMAN Tyrosine-protein kinase ABL1 OS=Homo sapiens OX=9606 GN=ABL1 PE=1 SV=4 && PF07714:Protein tyrosine kinase|PF00017:SH2 domain|PF08919:F-actin binding|PF00018:SH3 domain	-
ENSOCUG00000010213	104.493	115.735	132.494	55.7663	79.6528	61.1881	117.574	65.5358	0.84538	0.00971189	0.166214	UPF3B	X	68542245	68557858	-	1631	protein_coding	UPF3B regulator of nonsense mediated mRNA decay [Source:HGNC Symbol;Acc:HGNC:20439] && sp|Q9BZI7|REN3B_HUMAN Regulator of nonsense transcripts 3B OS=Homo sapiens OX=9606 GN=UPF3B PE=1 SV=1 && PF03467:Smg-4/UPF3 family	-
ENSOCUG00000013819	0	0	0	8.85179	2.01653	6.22252	0	5.69695	-4.9418	0.00971493	0.166214	RPS6KL1	20	30198007	30214371	+	1646	protein_coding	ribosomal protein S6 kinase like 1 [Source:HGNC Symbol;Acc:HGNC:20222] && sp|Q5RA67|RPKL1_PONAB Ribosomal protein S6 kinase-like 1 OS=Pongo abelii OX=9601 GN=RPS6KL1 PE=2 SV=1 && PF04212:MIT (microtubule interacting and transport) domain|PF00069:Protein kinase domain	-
novel.479	51.7293	78.91	59.6223	15.048	28.2314	39.4093	63.4205	27.5629	1.20895	0.00972619	0.166222	-	17	62766564	62767633	-	1070	-	- && sp|Q8N4J0|CARME_HUMAN Carnosine N-methyltransferase OS=Homo sapiens OX=9606 GN=CARNMT1 PE=1 SV=1 && PF07942:N2227-like protein	-
ENSOCUG00000021996	317.618	217.792	297.165	536.419	319.62	526.84	277.525	460.959	-0.732021	0.00984947	0.168141	CDC42EP1	GL018973	290968	293289	+	1366	protein_coding	CDC42 effector protein 1 [Source:HGNC Symbol;Acc:HGNC:17014] && sp|Q00587|BORG5_HUMAN Cdc42 effector protein 1 OS=Homo sapiens OX=9606 GN=CDC42EP1 PE=1 SV=1 && PF00786:P21-Rho-binding domain|PF14957:Cdc42 effector	-
ENSOCUG00000025039	58.9714	67.3365	45.4265	107.992	149.223	76.7444	57.2448	111.32	-0.96145	0.00986857	0.168234	PLPP2	GL019295	51567	57295	-	1697	protein_coding	phospholipid phosphatase 2 [Source:HGNC Symbol;Acc:HGNC:9230] && sp|Q2HJ61|PLPP2_BOVIN Phospholipid phosphatase 2 OS=Bos taurus OX=9913 GN=PLPP2 PE=2 SV=1 && -	-
ENSOCUG00000003573	165.534	145.194	170.349	467.375	188.545	235.419	160.359	297.113	-0.890926	0.00987678	0.168234	TTYH3	GL019252	29397	52261	-	4965	protein_coding	tweety family member 3 [Source:HGNC Symbol;Acc:HGNC:22222] && sp|Q6P5F7|TTYH3_MOUSE Protein tweety homolog 3 OS=Mus musculus OX=10090 GN=Ttyh3 PE=1 SV=1 && PF04906:Tweety	-
ENSOCUG00000015082	476.944	644.958	1315.48	2846.74	1020.36	4824.53	812.459	2897.21	-1.83419	0.00988804	0.168239	ATP2A2	21	6615655	6685748	+	4719	protein_coding	ATPase sarcoplasmic/endoplasmic reticulum Ca2+ transporting 2 [Source:HGNC Symbol;Acc:HGNC:812] && sp|P20647|AT2A2_RABIT Sarcoplasmic/endoplasmic reticulum calcium ATPase 2 OS=Oryctolagus cuniculus OX=9986 GN=ATP2A2 PE=2 SV=2 && PF00690:Cation transporter/ATPase, N-terminus|PF13246:Cation transport ATPase (P-type)|PF00122:E1-E2 ATPase|PF00689:Cation transporting ATPase, C-terminus	-
ENSOCUG00000015248	560.746	1347.78	637.864	362.038	162.33	659.587	848.798	394.652	1.10497	0.00995454	0.168782	SHISA2	8	39381556	39386373	+	891	protein_coding	shisa family member 2 [Source:HGNC Symbol;Acc:HGNC:20366] && sp|Q6UWI4|SHSA2_HUMAN Protein shisa-2 homolog OS=Homo sapiens OX=9606 GN=SHISA2 PE=1 SV=1 && PF13908:Wnt and FGF inhibitory regulator	-
ENSOCUG00000010039	1424.63	834.342	1418.63	733.814	507.157	938.564	1225.87	726.511	0.754945	0.00996053	0.168782	FHOD1	5	22834304	22849851	-	3414	protein_coding	formin homology 2 domain containing 1 [Source:HGNC Symbol;Acc:HGNC:17905] && sp|Q9Y613|FHOD1_HUMAN FH1/FH2 domain-containing protein 1 OS=Homo sapiens OX=9606 GN=FHOD1 PE=1 SV=3 && PF18382:Formin N-terminal GTPase-binding domain|PF02181:Formin Homology 2 Domain	-
ENSOCUG00000036221	175.88	209.375	150.475	282.372	306.512	258.235	178.577	282.373	-0.662088	0.00996126	0.168782	ENSOCUG00000036221	15	70493836	70509117	-	2032	protein_coding	- && sp|O18789|RS2_BOVIN 40S ribosomal protein S2 OS=Bos taurus OX=9913 GN=RPS2 PE=2 SV=2 && -	-
ENSOCUG00000007046	147.946	92.5877	104.102	69.044	65.5372	50.8173	114.879	61.7995	0.892501	0.00997901	0.168782	PPIL1	12	26754224	26772738	-	1009	protein_coding	peptidylprolyl isomerase like 1 [Source:HGNC Symbol;Acc:HGNC:9260] && sp|Q5E992|PPIL1_BOVIN Peptidyl-prolyl cis-trans isomerase-like 1 OS=Bos taurus OX=9913 GN=PPIL1 PE=2 SV=1 && PF00160:Cyclophilin type peptidyl-prolyl cis-trans isomerase/CLD	-
ENSOCUG00000035409	222.436	190.436	198.741	391.249	187.537	574.546	203.871	384.444	-0.914977	0.00997915	0.168782	ENSOCUG00000035409	X	78744189	78747580	-	3287	protein_coding	- && sp|O15498|YKT6_HUMAN Synaptobrevin homolog YKT6 OS=Homo sapiens OX=9606 GN=YKT6 PE=1 SV=1 && -	-
ENSOCUG00000005392	140.704	145.194	120.191	63.7329	58.4793	101.635	135.363	74.6156	0.860976	0.00998589	0.168782	CNTF	1	191686933	191688574	+	600	protein_coding	Oryctolagus cuniculus ciliary neurotrophic factor (CNTF), mRNA. [Source:RefSeq mRNA;Acc:NM_001082283] && sp|P14188|CNTF_RABIT Ciliary neurotrophic factor OS=Oryctolagus cuniculus OX=9986 GN=CNTF PE=1 SV=1 && PF01110:Ciliary neurotrophic factor	-
ENSOCUG00000010937	126.22	124.152	88.9603	133.662	285.339	202.232	113.111	207.078	-0.872229	0.0100196	0.168889	SOCS2	4	72871631	72977951	+	1717	protein_coding	suppressor of cytokine signaling 2 [Source:HGNC Symbol;Acc:HGNC:19382] && sp|Q7YRV6|SOCS2_PIG Suppressor of cytokine signaling 2 OS=Sus scrofa OX=9823 GN=SOCS2 PE=2 SV=1 && PF07525:SOCS box|PF00017:SH2 domain	-
ENSOCUG00000001894	96.2165	102.057	111.674	292.109	123.008	165.934	103.316	193.684	-0.90817	0.0100244	0.168889	LFNG	GL019252	18729	25232	+	2465	protein_coding	LFNG O-fucosylpeptide 3-beta-N-acetylglucosaminyltransferase [Source:HGNC Symbol;Acc:HGNC:6560] && sp|Q924T4|LFNG_RAT Beta-1,3-N-acetylglucosaminyltransferase lunatic fringe OS=Rattus norvegicus OX=10116 GN=Lfng PE=2 SV=1 && -	-
ENSOCUG00000025093	53.7985	34.7204	25.5524	8.85179	17.1405	15.5563	38.0238	13.8495	1.46209	0.0100252	0.168889	ENSOCUG00000025093	6	18419376	18427496	-	2582	protein_coding	- && sp|Q71RH2|TLC3B_HUMAN Ceramide synthase OS=Homo sapiens OX=9606 GN=TLCD3B PE=2 SV=1 && PF03798:TLC domain	-
ENSOCUG00000025100	582.472	548.161	582.027	409.838	254.083	420.02	570.887	361.314	0.659665	0.0100549	0.169205	ENSOCUG00000025100	1	161281872	161283347	-	1359	protein_coding	- && sp|P00558|PGK1_HUMAN Phosphoglycerate kinase 1 OS=Homo sapiens OX=9606 GN=PGK1 PE=1 SV=3 && PF00162:Phosphoglycerate kinase	-
ENSOCUG00000009378	449.01	384.029	384.233	637.329	562.611	585.954	405.757	595.298	-0.553352	0.010105	0.169862	ZNF236	GL018851	98972	186776	+	6421	protein_coding	zinc finger protein 236 [Source:HGNC Symbol;Acc:HGNC:13028] && sp|Q9UL36|ZN236_HUMAN Zinc finger protein 236 OS=Homo sapiens OX=9606 GN=ZNF236 PE=1 SV=2 && PF00096:Zinc finger, C2H2 type	-
ENSOCUG00000009884	488.325	629.176	687.076	1239.25	654.363	1061.98	601.526	985.197	-0.71188	0.0101287	0.170073	TPM4	GL018776	768946	789118	+	2547	protein_coding	tropomyosin 4 [Source:HGNC Symbol;Acc:HGNC:12013] && - && PF00261:Tropomyosin	-
ENSOCUG00000008615	5731.61	6128.68	4670.41	3267.2	3213.34	4551.77	5510.23	3677.44	0.583449	0.010157	0.170363	VAPA	9	51883918	52122939	-	2388	protein_coding	VAMP associated protein A [Source:HGNC Symbol;Acc:HGNC:12648] && sp|Q9P0L0|VAPA_HUMAN Vesicle-associated membrane protein-associated protein A OS=Homo sapiens OX=9606 GN=VAPA PE=1 SV=3 && PF00635:MSP (Major sperm protein) domain	-
ENSOCUG00000017796	174.845	256.721	247.007	72.5847	154.264	145.192	226.191	124.014	0.869785	0.0101856	0.170655	ENSOCUG00000017796	14	108002022	108005195	-	2902	protein_coding	- && sp|Q71RC2|LARP4_HUMAN La-related protein 4 OS=Homo sapiens OX=9606 GN=LARP4 PE=1 SV=3 && PF05383:La domain	-
ENSOCUG00000016428	214.159	197.801	289.594	119.499	167.372	134.821	233.852	140.564	0.736193	0.0102233	0.171101	RCBTB2	GL018705	1864153	1906915	-	2553	protein_coding	RCC1 and BTB domain containing protein 2 [Source:HGNC Symbol;Acc:HGNC:1914] && sp|O95199|RCBT2_HUMAN RCC1 and BTB domain-containing protein 2 OS=Homo sapiens OX=9606 GN=RCBTB2 PE=1 SV=1 && PF00651:BTB/POZ domain|PF00415:Regulator of chromosome condensation (RCC1) repeat	-
ENSOCUG00000015800	19875.4	23224.8	19586.4	10775.3	17696	12914.8	20895.5	13795.4	0.599027	0.0103053	0.172286	PHKB	GL018743	309387	543468	-	6920	protein_coding	phosphorylase kinase regulatory subunit beta [Source:HGNC Symbol;Acc:HGNC:8927] && sp|P12798|KPBB_RABIT Phosphorylase b kinase regulatory subunit beta OS=Oryctolagus cuniculus OX=9986 GN=PHKB PE=1 SV=3 && PF00723:Glycosyl hydrolases family 15	-
ENSOCUG00000010762	0	0	3.78554	0.885179	171.405	69.4848	1.26185	80.5916	-5.97984	0.010334	0.172578	CHAC1	17	31129756	31131539	-	1044	protein_coding	ChaC glutathione specific gamma-glutamylcyclotransferase 1 [Source:HGNC Symbol;Acc:HGNC:28680] && sp|Q9BUX1|CHAC1_HUMAN Glutathione-specific gamma-glutamylcyclotransferase 1 OS=Homo sapiens OX=9606 GN=CHAC1 PE=1 SV=3 && PF04752:ChaC-like protein	-
novel.1283	80.6977	222	102.21	50.4552	88.7272	47.706	134.969	62.2961	1.11546	0.0103773	0.173041	-	GL018828	335532	340710	-	5179	-	- && - && -	-
ENSOCUG00000010454	523.501	575.517	742.913	431.968	431.537	326.682	613.977	396.729	0.629945	0.0103884	0.173041	CPEB3	18	39951111	40167723	-	3143	protein_coding	cytoplasmic polyadenylation element binding protein 3 [Source:HGNC Symbol;Acc:HGNC:21746] && sp|Q7TN99|CPEB3_MOUSE Cytoplasmic polyadenylation element-binding protein 3 OS=Mus musculus OX=10090 GN=Cpeb3 PE=1 SV=1 && PF16367:RNA recognition motif|PF16366:Cytoplasmic polyadenylation element-binding protein ZZ domain	-
ENSOCUG00000001008	97.2511	124.152	96.5314	184.117	172.413	165.934	105.978	174.155	-0.717876	0.0103955	0.173041	TATDN2	GL018802	41606	58548	-	1959	protein_coding	TatD DNase domain containing 2 [Source:HGNC Symbol;Acc:HGNC:28988] && sp|Q93075|TATD2_HUMAN Putative deoxyribonuclease TATDN2 OS=Homo sapiens OX=9606 GN=TATDN2 PE=1 SV=2 && PF01026:TatD related DNase	-
ENSOCUG00000009440	102.424	67.3365	90.853	165.529	145.19	137.933	86.8712	149.55	-0.783816	0.0104746	0.174168	LRP3	5	3127918	3137323	+	4158	protein_coding	LDL receptor related protein 3 [Source:HGNC Symbol;Acc:HGNC:6695] && sp|O75074|LRP3_HUMAN Low-density lipoprotein receptor-related protein 3 OS=Homo sapiens OX=9606 GN=LRP3 PE=2 SV=2 && -	-
ENSOCUG00000007837	1342.89	1263.61	1095.91	1206.5	4042.13	1742.31	1234.14	2330.31	-0.916944	0.0105538	0.174984	LRRC39	13	63975073	64022894	+	2479	protein_coding	leucine rich repeat containing 39 [Source:HGNC Symbol;Acc:HGNC:28228] && sp|Q3ZC49|LRC39_BOVIN Leucine-rich repeat-containing protein 39 OS=Bos taurus OX=9913 GN=LRRC39 PE=2 SV=1 && PF13855:Leucine rich repeat	-
ENSOCUG00000011212	33.1068	22.0948	35.0163	34.522	158.297	48.7431	30.0726	80.5208	-1.41791	0.0105551	0.174984	TP53I3	2	173232894	173237561	-	1003	protein_coding	tumor protein p53 inducible protein 3 [Source:HGNC Symbol;Acc:HGNC:19373] && sp|Q53FA7|QORX_HUMAN Quinone oxidoreductase PIG3 OS=Homo sapiens OX=9606 GN=TP53I3 PE=1 SV=2 && PF08240:Alcohol dehydrogenase GroES-like domain|PF00107:Zinc-binding dehydrogenase	-
ENSOCUG00000001576	493.498	516.597	601.901	329.287	384.149	374.388	537.332	362.608	0.568144	0.0105578	0.174984	ENSOCUG00000001576	2	8207504	8213286	+	715	protein_coding	mediator complex subunit 28 [Source:HGNC Symbol;Acc:HGNC:24628] && sp|Q9H204|MED28_HUMAN Mediator of RNA polymerase II transcription subunit 28 OS=Homo sapiens OX=9606 GN=MED28 PE=1 SV=1 && PF11594:Mediator complex subunit 28	-
ENSOCUG00000025690	82.7669	49.4503	25.5524	62.8477	253.074	87.1153	52.5899	134.346	-1.35404	0.0105785	0.175138	ART5	1	144497503	144499958	-	1027	protein_coding	ADP-ribosyltransferase 5 [Source:HGNC Symbol;Acc:HGNC:24049] && sp|P70352|NAR5_MOUSE Ecto-ADP-ribosyltransferase 5 OS=Mus musculus OX=10090 GN=Art5 PE=2 SV=3 && PF01129:NAD:arginine ADP-ribosyltransferase	-
ENSOCUG00000021710	10.3459	9.4692	10.4102	51.3404	10.0826	39.4093	10.0751	33.6108	-1.7405	0.0106126	0.175282	CCL2	19	23720218	23722039	+	769	protein_coding	C-C motif chemokine ligand 2 [Source:HGNC Symbol;Acc:HGNC:10618] && sp|P28292|CCL2_RABIT C-C motif chemokine 2 OS=Oryctolagus cuniculus OX=9986 GN=CCL2 PE=2 SV=1 && PF00048:Small cytokines (intecrine/chemokine), interleukin-8 like	-
ENSOCUG00000000987	1054.24	978.484	922.726	1218.01	1610.2	1456.07	985.151	1428.09	-0.535555	0.0106185	0.175282	PNISR	12	87059900	87088231	-	2885	protein_coding	PNN interacting serine and arginine rich protein [Source:HGNC Symbol;Acc:HGNC:21222] && sp|Q8TF01|PNISR_HUMAN Arginine/serine-rich protein PNISR OS=Homo sapiens OX=9606 GN=PNISR PE=1 SV=2 && PF15996:Arginine/serine-rich protein PNISR	-
ENSOCUG00000014689	1216.67	2695.57	2318.65	1557.92	1102.03	966.565	2076.96	1208.84	0.780627	0.0106214	0.175282	IGF1	4	81676119	81750443	-	4313	protein_coding	insulin like growth factor 1 [Source:HGNC Symbol;Acc:HGNC:5464] && sp|P05019|IGF1_HUMAN Insulin-like growth factor I OS=Homo sapiens OX=9606 GN=IGF1 PE=1 SV=1 && PF00049:Insulin/IGF/Relaxin family	-
ENSOCUG00000030643	232.782	147.299	186.438	283.257	455.735	244.752	188.84	327.915	-0.795861	0.0106389	0.175373	TXN	1	2947996	2958848	+	561	protein_coding	- && sp|P08628|THIO_RABIT Thioredoxin OS=Oryctolagus cuniculus OX=9986 GN=TXN PE=1 SV=2 && -	-
ENSOCUG00000013802	84.8361	138.882	229.025	69.044	101.835	34.2239	150.914	68.3675	1.14268	0.0106497	0.175373	ALDOC	19	19580194	19583797	+	1566	protein_coding	aldolase, fructose-bisphosphate C [Source:HGNC Symbol;Acc:HGNC:418] && sp|Q9GKW3|ALDOC_MACFA Fructose-bisphosphate aldolase C OS=Macaca fascicularis OX=9541 GN=ALDOC PE=2 SV=3 && PF00274:Fructose-bisphosphate aldolase class-I	-
novel.1392	18.6226	10.5213	26.4988	66.3884	32.2644	44.5947	18.5476	47.7492	-1.36163	0.0107065	0.175957	-	GL018951	278224	280733	+	646	-	- && sp|Q96GP6|SREC2_HUMAN Scavenger receptor class F member 2 OS=Homo sapiens OX=9606 GN=SCARF2 PE=1 SV=5 && -	-
ENSOCUG00000024112	362.105	491.346	378.554	488.619	834.843	650.253	410.669	657.905	-0.679686	0.0107158	0.175957	LGALS3BP	GL019848	21	9801	-	4168	protein_coding	galectin 3 binding protein [Source:HGNC Symbol;Acc:HGNC:6564] && sp|Q5RDA4|LG3BP_PONAB Galectin-3-binding protein OS=Pongo abelii OX=9601 GN=LGALS3BP PE=1 SV=1 && PF07707:BTB And C-terminal Kelch|PF00530:Scavenger receptor cysteine-rich domain	-
ENSOCUG00000010773	65.1789	78.91	119.245	171.725	138.132	159.711	87.7779	156.523	-0.832606	0.0107196	0.175957	IRAG1	1	152352695	152481112	-	6563	protein_coding	murine retrovirus integration site 1 homolog [Source:HGNC Symbol;Acc:HGNC:7237] && sp|Q9Y6F6|IRAG1_HUMAN Inositol 1,4,5-triphosphate receptor associated 1 OS=Homo sapiens OX=9606 GN=IRAG1 PE=1 SV=4 && PF05781:MRVI1 protein	-
ENSOCUG00000010373	317.618	247.251	278.237	274.406	1003.22	405.501	281.036	561.043	-0.996908	0.010747	0.176219	SIAH2	14	44631303	44689443	-	933	protein_coding	siah E3 ubiquitin protein ligase 2 [Source:HGNC Symbol;Acc:HGNC:10858] && sp|O43255|SIAH2_HUMAN E3 ubiquitin-protein ligase SIAH2 OS=Homo sapiens OX=9606 GN=SIAH2 PE=1 SV=1 && PF03145:Seven in absentia protein family	-
novel.1213	188.295	290.389	236.596	173.495	78.6446	142.081	238.427	131.407	0.857751	0.0107737	0.176468	-	GL018756	275670	316860	+	6135	-	- && sp|A1L167|U2QL1_HUMAN Ubiquitin-conjugating enzyme E2Q-like protein 1 OS=Homo sapiens OX=9606 GN=UBE2QL1 PE=1 SV=2 && -	-
ENSOCUG00000010899	1578.78	1801.25	1571	1098.51	1096.99	1283.91	1650.34	1159.8	0.508964	0.0107927	0.176592	ENSOCUG00000010899	4	47739150	47811715	+	5089	protein_coding	- && sp|Q7Z769|S35E3_HUMAN Solute carrier family 35 member E3 OS=Homo sapiens OX=9606 GN=SLC35E3 PE=1 SV=1 && PF13920:Zinc finger, C3HC4 type (RING finger)|PF00641:Zn-finger in Ran binding protein and others|PF03151:Triose-phosphate Transporter family|PF02201:SWIB/MDM2 domain	-
ENSOCUG00000027604	549.365	396.654	391.804	527.567	1276.46	601.51	445.941	801.846	-0.846326	0.0108297	0.177007	MLLT6	19	40176504	40192760	+	4491	protein_coding	MLLT6, PHD finger containing [Source:HGNC Symbol;Acc:HGNC:7138] && sp|P55198|AF17_HUMAN Protein AF-17 OS=Homo sapiens OX=9606 GN=MLLT6 PE=1 SV=3 && -	-
ENSOCUG00000005374	284.511	382.977	388.018	262.013	177.454	219.862	351.835	219.777	0.678065	0.0108511	0.177139	CARD6	11	61728378	61861892	+	6438	protein_coding	caspase recruitment domain family member 6 [Source:HGNC Symbol;Acc:HGNC:16394] && sp|Q9BX69|CARD6_HUMAN Caspase recruitment domain-containing protein 6 OS=Homo sapiens OX=9606 GN=CARD6 PE=1 SV=2 && -	-
ENSOCUG00000027757	72.421	56.8152	112.62	259.358	111.917	122.376	80.6187	164.55	-1.02936	0.0108608	0.177139	CMTM3	5	22041880	22048898	+	1344	protein_coding	CKLF like MARVEL transmembrane domain containing 3 [Source:HGNC Symbol;Acc:HGNC:19174] && sp|Q96MX0|CKLF3_HUMAN CKLF-like MARVEL transmembrane domain-containing protein 3 OS=Homo sapiens OX=9606 GN=CMTM3 PE=1 SV=1 && PF01284:Membrane-associating domain	-
novel.1570	11.3804	23.1469	8.51747	54.8811	27.2231	37.3351	14.3483	39.8131	-1.48094	0.010893	0.177401	-	GL019453	196	4317	-	3830	-	- && - && -	-
ENSOCUG00000002702	19.6571	22.0948	51.1048	10.6222	11.0909	8.29669	30.9523	10.0032	1.63142	0.0109088	0.177401	RSAD1	19	37238283	37245276	-	2270	protein_coding	radical S-adenosyl methionine domain containing 1 [Source:HGNC Symbol;Acc:HGNC:25634] && sp|A5D7B1|RSAD1_BOVIN Radical S-adenosyl methionine domain-containing protein 1, mitochondrial OS=Bos taurus OX=9913 GN=RSAD1 PE=2 SV=1 && -	-
ENSOCUG00000014647	2850.29	3723.5	2897.83	2079.29	2264.56	2257.74	3157.21	2200.53	0.5208	0.0109115	0.177401	USP15	4	41241889	41369989	+	3540	protein_coding	ubiquitin specific peptidase 15 [Source:HGNC Symbol;Acc:HGNC:12613] && sp|Q9Y4E8|UBP15_HUMAN Ubiquitin carboxyl-terminal hydrolase 15 OS=Homo sapiens OX=9606 GN=USP15 PE=1 SV=3 && PF14836:Ubiquitin-like domain|PF00443:Ubiquitin carboxyl-terminal hydrolase|PF14533:Ubiquitin-specific protease C-terminal|PF06337:DUSP domain	-
ENSOCUG00000002623	351.759	206.218	314.2	571.826	372.049	491.579	290.726	478.485	-0.718879	0.0109335	0.177432	ENSOCUG00000002623	1	92468018	92483961	+	2873	protein_coding	- && sp|Q96AP7|ESAM_HUMAN Endothelial cell-selective adhesion molecule OS=Homo sapiens OX=9606 GN=ESAM PE=1 SV=1 && PF07686:Immunoglobulin V-set domain	-
ENSOCUG00000015449	290.719	291.441	377.608	713.455	366	512.321	319.923	530.592	-0.730113	0.0109365	0.177432	ACTN1	20	3278964	3389964	+	4843	protein_coding	actinin alpha 1 [Source:HGNC Symbol;Acc:HGNC:163] && sp|P12814|ACTN1_HUMAN Alpha-actinin-1 OS=Homo sapiens OX=9606 GN=ACTN1 PE=1 SV=2 && PF00435:Spectrin repeat|PF00307:Calponin homology (CH) domain|PF08726:Ca2+ insensitive EF hand	-
novel.922	144.842	243.043	198.741	111.533	137.124	87.1153	195.542	111.924	0.80452	0.0109788	0.177931	-	9	781085	801147	+	1069	-	- && - && -	-
ENSOCUG00000003742	313.48	256.721	287.701	191.199	206.694	138.97	285.967	178.954	0.675568	0.0110028	0.177972	ING4	8	32685446	32697036	-	1325	protein_coding	inhibitor of growth family member 4 [Source:HGNC Symbol;Acc:HGNC:19423] && sp|Q8C0D7|ING4_MOUSE Inhibitor of growth protein 4 OS=Mus musculus OX=10090 GN=Ing4 PE=1 SV=2 && -	-
ENSOCUG00000024840	238.989	148.351	170.349	142.514	88.7272	70.5219	185.897	100.588	0.882706	0.0110045	0.177972	MRI1	GL019596	43337	45676	-	1098	protein_coding	methylthioribose-1-phosphate isomerase 1 [Source:HGNC Symbol;Acc:HGNC:28469] && sp|Q9BV20|MTNA_HUMAN Methylthioribose-1-phosphate isomerase OS=Homo sapiens OX=9606 GN=MRI1 PE=1 SV=1 && PF09495:Protein of unknown function (DUF2462)	-
ENSOCUG00000001730	1215.64	1035.3	1055.22	678.933	821.735	793.371	1102.05	764.68	0.527528	0.011017	0.177987	SNX19	1	85675139	85716510	+	3884	protein_coding	sorting nexin 19 [Source:HGNC Symbol;Acc:HGNC:21532] && sp|Q6P4T1|SNX19_MOUSE Sorting nexin-19 OS=Mus musculus OX=10090 GN=Snx19 PE=1 SV=1 && PF00787:PX domain|PF08628:Sorting nexin C terminal|PF02194:PXA domain	-
ENSOCUG00000016982	63.1098	133.621	123.977	226.606	166.364	187.713	106.902	193.561	-0.856652	0.0110393	0.177997	SH3BP4	GL018736	2243481	2263533	+	3809	protein_coding	SH3 domain binding protein 4 [Source:HGNC Symbol;Acc:HGNC:10826] && sp|Q9P0V3|SH3B4_HUMAN SH3 domain-binding protein 4 OS=Homo sapiens OX=9606 GN=SH3BP4 PE=1 SV=1 && PF00791:ZU5 domain|PF07653:Variant SH3 domain|PF14604:Variant SH3 domain	-
ENSOCUG00000010652	8.27669	8.41707	5.67832	20.3591	14.1157	43.5576	7.45736	26.0108	-1.80334	0.0110408	0.177997	TAS1R2	13	134019121	134038265	+	2511	protein_coding	taste 1 receptor member 2 [Source:HGNC Symbol;Acc:HGNC:14905] && sp|Q49HI0|TS1R2_CANLF Taste receptor type 1 member 2 OS=Canis lupus familiaris OX=9615 GN=TAS1R2 PE=2 SV=1 && PF00003:7 transmembrane sweet-taste receptor of 3 GCPR|PF01094:Receptor family ligand binding region|PF07562:Nine Cysteines Domain of family 3 GPCR	-
ENSOCUG00000032831	4.13835	1.05213	1.89277	15.9332	14.1157	10.3709	2.36108	13.4733	-2.51647	0.0111793	0.180041	ENSOCUG00000032831	6	18524109	18527251	+	2049	lncRNA	- && sp|P50225|ST1A1_HUMAN Sulfotransferase 1A1 OS=Homo sapiens OX=9606 GN=SULT1A1 PE=1 SV=3 && -	-
ENSOCUG00000016511	8719.49	4537.85	6551.83	3860.27	4496.86	4297.69	6603.06	4218.27	0.646516	0.0112279	0.180634	PARK7	13	141851587	141906523	-	1060	protein_coding	Parkinsonism associated deglycase [Source:HGNC Symbol;Acc:HGNC:16369] && sp|Q5E946|PARK7_BOVIN Parkinson disease protein 7 homolog OS=Bos taurus OX=9913 GN=PARK7 PE=2 SV=1 && -	-
ENSOCUG00000032064	745.937	800.673	1009.79	525.797	445.653	683.44	852.135	551.63	0.627852	0.0112408	0.180652	ENSOCUG00000032064	3	21842554	21917971	-	3101	lncRNA	- && - && -	-
ENSOCUG00000003238	46.5564	37.8768	27.4452	16.8184	9.07438	16.5934	37.2928	14.1621	1.39266	0.0112881	0.180958	AQP11	1	139073272	139126512	-	1418	protein_coding	aquaporin 11 [Source:HGNC Symbol;Acc:HGNC:19940] && sp|Q8NBQ7|AQP11_HUMAN Aquaporin-11 OS=Homo sapiens OX=9606 GN=AQP11 PE=1 SV=1 && PF00230:Major intrinsic protein	-
ENSOCUG00000024463	12.415	10.5213	18.9277	1.77036	2.01653	4.14835	13.9547	2.64508	2.41498	0.0113018	0.180958	ENSOCUG00000024463	9	43193546	43220216	+	2670	protein_coding	- && sp|Q9BY31|ZN717_HUMAN Zinc finger protein 717 OS=Homo sapiens OX=9606 GN=ZNF717 PE=2 SV=2 && PF00096:Zinc finger, C2H2 type|PF01352:KRAB box	-
ENSOCUG00000011955	453.149	400.863	408.839	546.156	878.198	557.953	420.95	660.769	-0.650275	0.01131	0.180958	SIDT2	1	99223238	99237769	-	3966	protein_coding	SID1 transmembrane family member 2 [Source:HGNC Symbol;Acc:HGNC:24272] && sp|Q8NBJ9|SIDT2_HUMAN SID1 transmembrane family member 2 OS=Homo sapiens OX=9606 GN=SIDT2 PE=1 SV=2 && PF13472:GDSL-like Lipase/Acylhydrolase family|PF13965:dsRNA-gated channel SID-1	-
ENSOCUG00000017403	264.854	313.536	185.492	160.217	164.347	136.895	254.627	153.82	0.725799	0.0113115	0.180958	TATDN1	3	140230199	140275934	-	1321	protein_coding	TatD DNase domain containing 1 [Source:HGNC Symbol;Acc:HGNC:24220] && sp|Q148G4|TATD1_BOVIN Putative deoxyribonuclease TATDN1 OS=Bos taurus OX=9913 GN=TATDN1 PE=2 SV=1 && PF13639:Ring finger domain|PF13705:TRC8 N-terminal domain	-
ENSOCUG00000001729	295.892	342.995	290.54	427.542	470.859	474.986	309.809	457.796	-0.563363	0.0113187	0.180958	LRRC8A	GL019142	141469	143778	+	2310	protein_coding	leucine rich repeat containing 8 VRAC subunit A [Source:HGNC Symbol;Acc:HGNC:19027] && sp|Q80WG5|LRC8A_MOUSE Volume-regulated anion channel subunit LRRC8A OS=Mus musculus OX=10090 GN=Lrrc8a PE=1 SV=1 && PF12534:Pannexin-like TM region of LRRC8|PF13855:Leucine rich repeat	-
ENSOCUG00000004834	107.597	78.91	138.172	132.777	246.016	210.529	108.226	196.441	-0.857228	0.01134	0.18111	F3	13	69962637	70014170	+	2089	protein_coding	Oryctolagus cuniculus coagulation factor III, tissue factor (F3), mRNA. [Source:RefSeq mRNA;Acc:NM_001082291] && sp|P24055|TF_RABIT Tissue factor OS=Oryctolagus cuniculus OX=9986 GN=F3 PE=1 SV=1 && -	-
ENSOCUG00000032427	0	0	0	2.65554	1.00826	14.5192	0	6.06101	-5.0234	0.0113942	0.181786	ENSOCUG00000032427	AAGW02079214	71342	72355	+	1014	protein_coding	- && sp|O00370|LORF2_HUMAN LINE-1 retrotransposable element ORF2 protein OS=Homo sapiens OX=9606 PE=1 SV=1 && -	-
ENSOCUG00000035560	17.588	31.564	29.338	12.3925	3.02479	7.25961	26.1633	7.55897	1.77897	0.0114114	0.181873	ENSOCUG00000035560	AAGW02083842	21	5384	+	4655	lncRNA	- && - && -	-
ENSOCUG00000007721	280.373	192.54	288.648	416.919	363.983	407.575	253.854	396.159	-0.641578	0.0114468	0.182188	ENSOCUG00000007721	GL019084	127372	142328	+	3267	protein_coding	- && sp|P21127|CD11B_HUMAN Cyclin-dependent kinase 11B OS=Homo sapiens OX=9606 GN=CDK11B PE=1 SV=4 && PF00069:Protein kinase domain	-
ENSOCUG00000017131	55.8677	119.943	332.181	584.218	417.421	983.158	169.331	661.599	-1.96548	0.011455	0.182188	LMOD2	7	20911358	20919552	-	1871	protein_coding	leiomodin 2 [Source:HGNC Symbol;Acc:HGNC:6648] && sp|Q6P5Q4|LMOD2_HUMAN Leiomodin-2 OS=Homo sapiens OX=9606 GN=LMOD2 PE=1 SV=2 && PF03250:Tropomodulin	-
ENSOCUG00000032651	21.7263	38.9289	20.8205	46.0293	86.7107	52.8914	27.1586	61.8771	-1.1895	0.0114883	0.182368	ENSOCUG00000032651	GL019074	150935	166614	+	927	lncRNA	- && - && -	-
ENSOCUG00000016627	20.6917	19.9905	18.9277	48.6849	52.4297	35.261	19.87	45.4585	-1.19565	0.01149	0.182368	LSR	GL018786	172798	185809	+	2815	protein_coding	lipolysis stimulated lipoprotein receptor [Source:HGNC Symbol;Acc:HGNC:29572] && sp|Q9WU74|LSR_RAT Lipolysis-stimulated lipoprotein receptor OS=Rattus norvegicus OX=10116 GN=Lsr PE=1 SV=1 && PF05624:Lipolysis stimulated receptor (LSR)	-
ENSOCUG00000004647	30.003	26.3033	20.8205	9.73697	6.04958	9.33378	25.7089	8.37345	1.61414	0.0115474	0.18309	ENSOCUG00000004647	7	109953860	109955659	-	1800	protein_coding	- && sp|Q9H0L4|CSTFT_HUMAN Cleavage stimulation factor subunit 2 tau variant OS=Homo sapiens OX=9606 GN=CSTF2T PE=1 SV=1 && PF00076:RNA recognition motif. (a.k.a. RRM, RBD, or RNP domain)|PF14327:Hinge domain of cleavage stimulation factor subunit 2|PF14304:Transcription termination and cleavage factor C-terminal	-
ENSOCUG00000005112	114.839	93.6399	396.536	131.892	4120.77	1219.61	201.672	1824.09	-3.17688	0.0116179	0.184018	FBXO32	3	139306981	139358152	-	1513	protein_coding	F-box protein 32 [Source:HGNC Symbol;Acc:HGNC:16731] && sp|Q1A730|FBX32_PIG F-box only protein 32 OS=Sus scrofa OX=9823 GN=FBXO32 PE=2 SV=1 && -	-
ENSOCUG00000016923	277.269	197.801	261.203	424.886	322.644	401.353	245.424	382.961	-0.641878	0.0116606	0.184505	PCDH1	3	23908378	23930263	-	3810	protein_coding	protocadherin 1 [Source:HGNC Symbol;Acc:HGNC:8655] && sp|Q08174|PCDH1_HUMAN Protocadherin-1 OS=Homo sapiens OX=9606 GN=PCDH1 PE=1 SV=2 && -	-
ENSOCUG00000028156	52.7639	45.2417	66.247	37.1775	7.05785	16.5934	54.7509	20.2763	1.42351	0.0116951	0.18486	ENSOCUG00000028156	GL018935	126383	127291	-	549	protein_coding	- && sp|Q9UHQ4|BAP29_HUMAN B-cell receptor-associated protein 29 OS=Homo sapiens OX=9606 GN=BCAP29 PE=1 SV=2 && PF18035:Bap31/Bap29 cytoplasmic coiled-coil domain|PF05529:Bap31/Bap29 transmembrane region	-
ENSOCUG00000012879	546.262	499.763	599.062	295.65	457.752	299.718	548.362	351.04	0.644118	0.0117281	0.185191	PCMTD2	GL019221	93198	109418	+	3118	protein_coding	protein-L-isoaspartate (D-aspartate) O-methyltransferase domain containing 2 [Source:HGNC Symbol;Acc:HGNC:15882] && sp|Q9NV79|PCMD2_HUMAN Protein-L-isoaspartate O-methyltransferase domain-containing protein 2 OS=Homo sapiens OX=9606 GN=PCMTD2 PE=1 SV=2 && PF01135:Protein-L-isoaspartate(D-aspartate) O-methyltransferase (PCMT)	-
ENSOCUG00000030393	5.17293	3.1564	0	14.1629	4.03306	36.298	2.77644	18.1647	-2.72384	0.011769	0.185513	ENSOCUG00000030393	9	20212761	20213192	-	432	protein_coding	- && sp|Q24JY1|RL23A_BOVIN 60S ribosomal protein L23a OS=Bos taurus OX=9913 GN=RPL23A PE=2 SV=1 && -	-
ENSOCUG00000009413	67.2481	62.0759	89.9067	150.48	84.6942	180.453	73.0769	138.543	-0.921401	0.0117797	0.185513	SGTB	11	81821517	81869753	-	937	protein_coding	small glutamine rich tetratricopeptide repeat containing beta [Source:HGNC Symbol;Acc:HGNC:23567] && sp|Q96EQ0|SGTB_HUMAN Small glutamine-rich tetratricopeptide repeat-containing protein beta OS=Homo sapiens OX=9606 GN=SGTB PE=1 SV=1 && PF13414:TPR repeat|PF16546:Homodimerisation domain of SGTA|PF00515:Tetratricopeptide repeat	-
ENSOCUG00000004554	8.27669	4.20853	21.7669	23.8998	61.5041	28.0013	11.4174	37.8018	-1.71518	0.0117981	0.185513	ENSOCUG00000004554	GL018765	935780	950621	+	2079	protein_coding	- && sp|Q8VIP2|MLXPL_RAT Carbohydrate-responsive element-binding protein OS=Rattus norvegicus OX=10116 GN=Mlxipl PE=1 SV=1 && PF00010:Helix-loop-helix DNA-binding domain	-
ENSOCUG00000018089	48.6256	104.161	44.4801	145.169	106.876	135.858	65.7556	129.301	-0.978563	0.0118029	0.185513	MIR133A1	9	63180513	63180600	-	88	miRNA	microRNA 133a-1 [Source:HGNC Symbol;Acc:HGNC:31517] && - && -	-
ENSOCUG00000004035	58.9714	33.6683	41.641	12.3925	27.2231	2.07417	44.7602	13.8966	1.68636	0.0118089	0.185513	IRF6	16	62859310	62885877	+	3954	protein_coding	interferon regulatory factor 6 [Source:HGNC Symbol;Acc:HGNC:6121] && sp|O14896|IRF6_HUMAN Interferon regulatory factor 6 OS=Homo sapiens OX=9606 GN=IRF6 PE=1 SV=1 && -	-
ENSOCUG00000004918	311.41	277.763	296.219	559.433	498.082	336.016	295.131	464.511	-0.655025	0.0118663	0.18608	NIBAN2	GL018699	120626	165511	+	2373	protein_coding	niban apoptosis regulator 2 [Source:HGNC Symbol;Acc:HGNC:25282] && sp|B4F7E8|NIBA2_RAT Protein Niban 2 OS=Rattus norvegicus OX=10116 GN=Niban2 PE=1 SV=1 && -	-
ENSOCUG00000022293	0	4.20853	4.73193	39.8331	4.03306	13.4821	2.98015	19.1161	-2.67903	0.0119031	0.18608	COL26A1	GL018831	319088	410771	+	1263	protein_coding	collagen type XXVI alpha 1 chain [Source:HGNC Symbol;Acc:HGNC:18038] && sp|Q96A83|COQA1_HUMAN Collagen alpha-1(XXVI) chain OS=Homo sapiens OX=9606 GN=COL26A1 PE=1 SV=1 && -	-
ENSOCUG00000012180	1223.92	1477.2	1032.51	664.77	960.875	834.855	1244.54	820.167	0.601788	0.0119069	0.18608	TAB2	GL018800	482937	546514	-	2646	protein_coding	TGF-beta activated kinase 1 (MAP3K7) binding protein 2 [Source:HGNC Symbol;Acc:HGNC:17075] && sp|Q99K90|TAB2_MOUSE TGF-beta-activated kinase 1 and MAP3K7-binding protein 2 OS=Mus musculus OX=10090 GN=Tab2 PE=1 SV=1 && PF02845:CUE domain	-
ENSOCUG00000021520	127.254	149.403	117.352	95.5994	58.4793	67.4106	131.336	73.8298	0.827269	0.0119112	0.18608	RASD2	GL019302	69114	74123	+	1810	protein_coding	RASD family member 2 [Source:HGNC Symbol;Acc:HGNC:18229] && sp|Q96D21|RHES_HUMAN GTP-binding protein Rhes OS=Homo sapiens OX=9606 GN=RASD2 PE=1 SV=1 && PF00071:Ras family	-
ENSOCUG00000010852	190.364	158.872	426.82	1496.84	234.925	1848.09	258.685	1193.28	-2.20547	0.0119236	0.18608	HSPB7	GL018791	351278	353536	+	726	protein_coding	heat shock protein family B (small) member 7 [Source:HGNC Symbol;Acc:HGNC:5249] && sp|Q9UBY9|HSPB7_HUMAN Heat shock protein beta-7 OS=Homo sapiens OX=9606 GN=HSPB7 PE=1 SV=1 && PF00011:Hsp20/alpha crystallin family	-
ENSOCUG00000030591	25.8647	31.564	34.0699	36.2924	92.7603	75.7073	30.4995	68.2533	-1.15815	0.0119331	0.18608	ENSOCUG00000030591	GL019074	90382	124951	+	449	protein_coding	- && sp|A8Y5H7|S14L1_MOUSE SEC14-like protein 1 OS=Mus musculus OX=10090 GN=Sec14l1 PE=1 SV=1 && -	-
ENSOCUG00000002231	3468.97	3396.29	4266.31	1679.19	2806	2737.91	3710.52	2407.7	0.624195	0.0119376	0.18608	VLDLR	1	51851489	51887567	-	3433	protein_coding	Oryctolagus cuniculus very low density lipoprotein receptor (VLDLR), mRNA. [Source:RefSeq mRNA;Acc:NM_001082188] && sp|P35953|VLDLR_RABIT Very low-density lipoprotein receptor OS=Oryctolagus cuniculus OX=9986 GN=VLDLR PE=2 SV=1 && PF00058:Low-density lipoprotein receptor repeat class B|PF14670:Coagulation Factor Xa inhibitory site|PF07645:Calcium-binding EGF domain|PF00057:Low-density lipoprotein…	-
ENSOCUG00000011901	77.594	56.8152	78.55	31.8665	25.2066	46.6689	70.9864	34.5807	1.04043	0.0119481	0.18608	EN1	7	64011518	64062339	+	2350	protein_coding	engrailed homeobox 1 [Source:HGNC Symbol;Acc:HGNC:3342] && sp|Q05925|HME1_HUMAN Homeobox protein engrailed-1 OS=Homo sapiens OX=9606 GN=EN1 PE=3 SV=3 && PF00046:Homeodomain|PF10525:Engrailed homeobox C-terminal signature domain	-
ENSOCUG00000022219	161.395	309.327	173.189	71.6995	110.909	156.6	214.637	113.07	0.926511	0.011954	0.18608	BEST3	4	48691347	48736449	-	2019	protein_coding	bestrophin 3 [Source:HGNC Symbol;Acc:HGNC:17105] && sp|Q8N1M1|BEST3_HUMAN Bestrophin-3 OS=Homo sapiens OX=9606 GN=BEST3 PE=1 SV=1 && PF01062:Bestrophin, RFP-TM, chloride channel	-
novel.1385	0	2.10427	2.83916	3.54072	37.3058	4.14835	1.64781	14.9983	-3.17126	0.0119834	0.186251	-	GL018943	133745	137321	-	3281	-	- && - && -	-
ENSOCUG00000017424	214.159	208.322	915.155	1115.33	1351.07	3192.15	445.879	1886.18	-2.08049	0.0120001	0.186251	ATF3	16	60423719	60431457	-	1594	protein_coding	activating transcription factor 3 [Source:HGNC Symbol;Acc:HGNC:785] && sp|P18847|ATF3_HUMAN Cyclic AMP-dependent transcription factor ATF-3 OS=Homo sapiens OX=9606 GN=ATF3 PE=1 SV=2 && -	-
ENSOCUG00000038923	186.226	171.498	145.743	345.22	255.091	217.788	167.822	272.7	-0.702214	0.0120013	0.186251	PDGFB	4	84219959	84253229	+	2424	protein_coding	platelet derived growth factor subunit B [Source:HGNC Symbol;Acc:HGNC:8800] && sp|P01127|PDGFB_HUMAN Platelet-derived growth factor subunit B OS=Homo sapiens OX=9606 GN=PDGFB PE=1 SV=1 && -	-
ENSOCUG00000008772	3.10376	7.36493	2.83916	42.4886	2.01653	25.9272	4.43595	23.4774	-2.41367	0.0120469	0.186769	FANK1	GL018726	378090	511406	+	1942	protein_coding	fibronectin type III and ankyrin repeat domains 1 [Source:HGNC Symbol;Acc:HGNC:23527] && sp|Q9DAM9|FANK1_MOUSE Fibronectin type 3 and ankyrin repeat domains 1 protein OS=Mus musculus OX=10090 GN=Fank1 PE=1 SV=1 && -	-
ENSOCUG00000032038	143.808	95.7441	127.762	81.4365	67.5537	56.0027	122.438	68.331	0.839397	0.0121549	0.188255	ENSOCUG00000032038	12	124551151	124622428	+	284	lncRNA	- && - && -	-
ENSOCUG00000010212	28.9684	26.3033	52.9976	53.1108	71.5867	114.08	36.0898	79.5923	-1.13477	0.012181	0.188384	ARHGAP25	2	117344235	117434702	-	1941	protein_coding	Rho GTPase activating protein 25 [Source:HGNC Symbol;Acc:HGNC:28951] && sp|P42331|RHG25_HUMAN Rho GTPase-activating protein 25 OS=Homo sapiens OX=9606 GN=ARHGAP25 PE=1 SV=2 && PF00620:RhoGAP domain|PF00169:PH domain	-
ENSOCUG00000011984	34.1413	28.4076	49.2121	67.2736	67.5537	90.2266	37.2537	75.018	-1.00534	0.0121898	0.188384	PLA2G4B	17	30299312	30307757	-	2983	protein_coding	phospholipase A2 group IVB [Source:HGNC Symbol;Acc:HGNC:9036] && sp|P0C869|PA24B_HUMAN Cytosolic phospholipase A2 beta OS=Homo sapiens OX=9606 GN=PLA2G4B PE=1 SV=2 && PF00168:C2 domain|PF18695:Cytosolic phospholipases A2 C2-domain|PF01735:Lysophospholipase catalytic domain|PF13621:Cupin-like domain	-
ENSOCUG00000024055	370.382	177.811	407.892	818.791	395.239	536.174	318.695	583.401	-0.872253	0.0122001	0.188384	MCAM	GL018823	757816	829191	-	1842	protein_coding	melanoma cell adhesion molecule [Source:HGNC Symbol;Acc:HGNC:6934] && sp|P43121|MUC18_HUMAN Cell surface glycoprotein MUC18 OS=Homo sapiens OX=9606 GN=MCAM PE=1 SV=2 && PF13927:Immunoglobulin domain|PF08205:CD80-like C2-set immunoglobulin domain	-
ENSOCUG00000025494	10.3459	7.36493	37.8554	7.08143	1.00826	0	18.5221	2.69657	2.74455	0.0122462	0.188899	SCG3	17	20824946	20863412	-	1664	protein_coding	secretogranin III [Source:HGNC Symbol;Acc:HGNC:13707] && sp|Q8WXD2|SCG3_HUMAN Secretogranin-3 OS=Homo sapiens OX=9606 GN=SCG3 PE=1 SV=3 && PF15467:Secretogranin-3	-
ENSOCUG00000004968	9.31128	18.9384	19.8741	23.8998	42.3471	63.2623	16.0413	43.1697	-1.42247	0.0122635	0.188899	REL	2	125305457	125350056	-	2578	protein_coding	REL proto-oncogene, NF-kB subunit [Source:HGNC Symbol;Acc:HGNC:9954] && sp|Q04864|REL_HUMAN Proto-oncogene c-Rel OS=Homo sapiens OX=9606 GN=REL PE=1 SV=1 && PF00554:Rel homology DNA-binding domain|PF16179:Rel homology dimerisation domain	-
ENSOCUG00000012971	158.292	137.829	195.902	323.09	242.992	230.233	164.008	265.438	-0.694603	0.0122703	0.188899	GLIS2	GL018787	542661	578085	+	3164	protein_coding	GLIS family zinc finger 2 [Source:HGNC Symbol;Acc:HGNC:29450] && sp|Q9BZE0|GLIS2_HUMAN Zinc finger protein GLIS2 OS=Homo sapiens OX=9606 GN=GLIS2 PE=1 SV=2 && -	-
ENSOCUG00000022545	324.86	276.711	357.734	716.995	328.694	569.361	319.768	538.35	-0.751768	0.0122962	0.189108	ENSOCUG00000022545	12	20545788	20550406	-	996	protein_coding	chloride intracellular channel 1 [Source:HGNC Symbol;Acc:HGNC:2062] && sp|O00299|CLIC1_HUMAN Chloride intracellular channel protein 1 OS=Homo sapiens OX=9606 GN=CLIC1 PE=1 SV=4 && PF13410:Glutathione S-transferase, C-terminal domain|PF13409:Glutathione S-transferase, N-terminal domain	-
ENSOCUG00000002339	70.3519	89.4313	52.0512	32.7516	334.744	189.787	70.6115	185.761	-1.3951	0.0123686	0.189963	IRF7	GL019738	2820	5089	+	1610	protein_coding	interferon regulatory factor 7 [Source:HGNC Symbol;Acc:HGNC:6122] && sp|Q92985|IRF7_HUMAN Interferon regulatory factor 7 OS=Homo sapiens OX=9606 GN=IRF7 PE=1 SV=2 && PF00605:Interferon regulatory factor transcription factor|PF10401:Interferon-regulatory factor 3	-
ENSOCUG00000002431	407.627	354.569	471.3	536.419	1070.78	504.024	411.165	703.74	-0.774856	0.0123765	0.189963	KCNC4	13	53940557	53949889	-	1224	protein_coding	potassium voltage-gated channel subfamily C member 4 [Source:HGNC Symbol;Acc:HGNC:6236] && sp|Q8R1C0|KCNC4_MOUSE Potassium voltage-gated channel subfamily C member 4 OS=Mus musculus OX=10090 GN=Kcnc4 PE=2 SV=1 && PF00520:Ion transport protein	-
ENSOCUG00000034847	126.22	166.237	142.904	95.5994	91.752	67.4106	145.12	84.9207	0.771156	0.0125119	0.19185	ENSOCUG00000034847	8	7166748	7208809	+	4678	lncRNA	- && - && -	-
ENSOCUG00000038415	101.389	69.4408	83.282	263.783	90.7438	148.303	84.7041	167.61	-0.986464	0.0125797	0.192697	PDE1B	4	38294892	38323526	+	3617	protein_coding	phosphodiesterase 1B [Source:HGNC Symbol;Acc:HGNC:8775] && sp|Q01066|PDE1B_RAT Calcium/calmodulin-dependent 3',5'-cyclic nucleotide phosphodiesterase 1B OS=Rattus norvegicus OX=10116 GN=Pde1b PE=1 SV=1 && -	-
ENSOCUG00000025449	379.693	154.664	333.128	331.057	586.81	693.811	289.162	537.226	-0.892723	0.012594	0.192723	CPT1B	GL018905	471877	477722	-	1893	protein_coding	carnitine palmitoyltransferase 1B [Source:HGNC Symbol;Acc:HGNC:2329] && sp|Q92523|CPT1B_HUMAN Carnitine O-palmitoyltransferase 1, muscle isoform OS=Homo sapiens OX=9606 GN=CPT1B PE=1 SV=2 && PF00755:Choline/Carnitine o-acyltransferase	-
ENSOCUG00000025833	43.4526	23.1469	52.9976	37.1775	223.835	63.2623	39.8657	108.091	-1.43592	0.0126122	0.19281	ENSOCUG00000025833	14	28633591	28635365	-	1026	protein_coding	- && sp|P46406|G3P_RABIT Glyceraldehyde-3-phosphate dehydrogenase OS=Oryctolagus cuniculus OX=9986 GN=GAPDH PE=1 SV=3 && PF00044:Glyceraldehyde 3-phosphate dehydrogenase, NAD binding domain|PF02800:Glyceraldehyde 3-phosphate dehydrogenase, C-terminal domain	-
ENSOCUG00000032044	256.577	287.232	370.037	778.073	306.512	526.84	304.616	537.142	-0.818561	0.0126336	0.192944	ENSOCUG00000032044	1	141175599	141179718	-	831	protein_coding	- && sp|Q2KJH6|SERPH_BOVIN Serpin H1 OS=Bos taurus OX=9913 GN=SERPINH1 PE=2 SV=1 && -	-
ENSOCUG00000037040	8.27669	6.3128	9.46386	24.785	18.1488	32.1497	8.01778	25.0278	-1.63825	0.0126461	0.192944	ENSOCUG00000037040	3	69856391	69856762	+	372	protein_coding	- && sp|Q9H6I2|SOX17_HUMAN Transcription factor SOX-17 OS=Homo sapiens OX=9606 GN=SOX17 PE=1 SV=1 && -	-
ENSOCUG00000016593	69.3173	67.3365	55.8368	169.954	90.7438	98.5233	64.1635	119.74	-0.903539	0.0126844	0.193337	CSGALNACT1	15	4030371	4238133	-	2540	protein_coding	chondroitin sulfate N-acetylgalactosaminyltransferase 1 [Source:HGNC Symbol;Acc:HGNC:24290] && sp|Q8BJQ9|CGAT1_MOUSE Chondroitin sulfate N-acetylgalactosaminyltransferase 1 OS=Mus musculus OX=10090 GN=Csgalnact1 PE=2 SV=1 && PF05679:Chondroitin N-acetylgalactosaminyltransferase	-
ENSOCUG00000001299	7198.65	11789.2	5849.61	3915.15	6230.06	4978.02	8279.14	5041.08	0.715759	0.0126991	0.193369	MICAL2	1	153844934	153986385	+	4030	protein_coding	microtubule associated monooxygenase, calponin and LIM domain containing 2 [Source:HGNC Symbol;Acc:HGNC:24693] && sp|O94851|MICA2_HUMAN [F-actin]-monooxygenase MICAL2 OS=Homo sapiens OX=9606 GN=MICAL2 PE=1 SV=1 && PF00412:LIM domain|PF00307:Calponin homology (CH) domain|PF01494:FAD binding domain	-
ENSOCUG00000000927	380.728	490.294	512.941	712.569	740.066	603.585	461.321	685.407	-0.571105	0.0127501	0.193953	ADAMTSL4	13	41518422	41527800	-	4191	protein_coding	ADAMTS like 4 [Source:HGNC Symbol;Acc:HGNC:19706] && sp|Q6UY14|ATL4_HUMAN ADAMTS-like protein 4 OS=Homo sapiens OX=9606 GN=ADAMTSL4 PE=1 SV=2 && PF00090:Thrombospondin type 1 domain|PF05986:ADAM-TS Spacer 1|PF08686:PLAC (protease and lacunin) domain	-
ENSOCUG00000011427	1668.79	1664.47	1423.36	867.476	1261.34	1111.76	1585.54	1080.19	0.553918	0.0128289	0.194731	MAPKAPK5	21	7796515	7835651	+	1709	protein_coding	MAPK activated protein kinase 5 [Source:HGNC Symbol;Acc:HGNC:6889] && sp|O54992|MAPK5_MOUSE MAP kinase-activated protein kinase 5 OS=Mus musculus OX=10090 GN=Mapkapk5 PE=1 SV=1 && -	-
ENSOCUG00000001847	5614.7	5284.87	5242.03	4066.51	3800.15	3956.49	5380.53	3941.05	0.449142	0.012833	0.194731	TMBIM6	4	33946833	33962780	+	2051	protein_coding	transmembrane BAX inhibitor motif containing 6 [Source:HGNC Symbol;Acc:HGNC:11723] && sp|Q0V882|BI1_BOVIN Bax inhibitor 1 OS=Bos taurus OX=9913 GN=TMBIM6 PE=2 SV=1 && PF01027:Inhibitor of apoptosis-promoting Bax1	-
ENSOCUG00000024546	16.5534	5.26067	16.0886	40.7182	34.281	30.0755	12.6342	35.0249	-1.46781	0.0128393	0.194731	ENSOCUG00000024546	19	3963354	4066523	+	1961	protein_coding	- && sp|Q9Y2B2|PIGL_HUMAN N-acetylglucosaminyl-phosphatidylinositol de-N-acetylase OS=Homo sapiens OX=9606 GN=PIGL PE=2 SV=1 && PF02585:GlcNAc-PI de-N-acetylase	-
ENSOCUG00000003924	4.13835	10.5213	11.3566	27.4406	34.281	19.7047	8.6721	27.1421	-1.64293	0.0128577	0.194818	ENSOCUG00000003924	4	85496380	85502028	+	1874	protein_coding	- && sp|Q9BQE5|APOL2_HUMAN Apolipoprotein L2 OS=Homo sapiens OX=9606 GN=APOL2 PE=1 SV=1 && PF05461:Apolipoprotein L	-
ENSOCUG00000035094	0	0	0	7.96661	0	11.408	0	6.45819	-5.11975	0.0128863	0.195059	ENSOCUG00000035094	17	43607243	43609065	+	591	protein_coding	- && sp|Q076A3|MYH13_CANLF Myosin-13 OS=Canis lupus familiaris OX=9615 GN=MYH13 PE=3 SV=1 && -	-
ENSOCUG00000016405	19.6571	22.0948	33.1235	46.0293	70.5785	48.7431	24.9585	55.117	-1.13822	0.012928	0.195498	EVC2	GL018874	21058	104150	+	3930	protein_coding	EvC ciliary complex subunit 2 [Source:HGNC Symbol;Acc:HGNC:19747] && sp|Q86UK5|LBN_HUMAN Limbin OS=Homo sapiens OX=9606 GN=EVC2 PE=2 SV=1 && PF12297:Ellis van Creveld protein 2 like protein	-
ENSOCUG00000004556	2352.65	2479.88	2262.81	1965.1	1247.22	1592.97	2365.11	1601.76	0.561994	0.0129702	0.195943	AP2M1	14	81523926	81530452	-	1379	protein_coding	adaptor related protein complex 2 subunit mu 1 [Source:HGNC Symbol;Acc:HGNC:564] && sp|Q3ZC13|AP2M1_BOVIN AP-2 complex subunit mu OS=Bos taurus OX=9913 GN=AP2M1 PE=1 SV=1 && PF00928:Adaptor complexes medium subunit family	-
ENSOCUG00000014088	620.752	698.617	705.057	849.772	946.76	1150.13	674.809	982.22	-0.541189	0.0130075	0.196292	ETNK1	8	17485815	17544819	-	4651	protein_coding	ethanolamine kinase 1 [Source:HGNC Symbol;Acc:HGNC:24649] && sp|Q9HBU6|EKI1_HUMAN Ethanolamine kinase 1 OS=Homo sapiens OX=9606 GN=ETNK1 PE=1 SV=1 && PF01633:Choline/ethanolamine kinase	-
ENSOCUG00000037089	56.9022	62.0759	43.5338	92.0586	114.942	88.1524	54.1706	98.3844	-0.862569	0.0130189	0.196292	ENSOCUG00000037089	21	7451886	7461279	-	1971	lncRNA	- && - && -	-
ENSOCUG00000029302	4.13835	19.9905	10.4102	53.9959	13.1074	47.706	11.513	38.2698	-1.73696	0.0130662	0.196664	ENSOCUG00000029302	4	80759236	80760306	+	1071	protein_coding	- && sp|Q96C86|DCPS_HUMAN m7GpppX diphosphatase OS=Homo sapiens OX=9606 GN=DCPS PE=1 SV=2 && PF11969:Scavenger mRNA decapping enzyme C-term binding|PF05652:Scavenger mRNA decapping enzyme (DcpS) N-terminal	-
ENSOCUG00000016388	1380.14	1759.17	1477.31	2115.58	1835.04	3191.12	1538.87	2380.58	-0.629378	0.0130691	0.196664	EGF	15	39436100	39532442	-	4378	protein_coding	epidermal growth factor [Source:HGNC Symbol;Acc:HGNC:3229] && sp|P01133|EGF_HUMAN Pro-epidermal growth factor OS=Homo sapiens OX=9606 GN=EGF PE=1 SV=2 && PF07645:Calcium-binding EGF domain|PF00058:Low-density lipoprotein receptor repeat class B	-
ENSOCUG00000015944	9.31128	5.26067	9.46386	53.9959	11.0909	20.7417	8.01193	28.6095	-1.8389	0.0130964	0.196882	CFP	X	32707578	32712831	-	1534	protein_coding	complement factor properdin [Source:HGNC Symbol;Acc:HGNC:8864] && sp|P27918|PROP_HUMAN Properdin OS=Homo sapiens OX=9606 GN=CFP PE=1 SV=2 && PF18487:Thrombospondin type 1 repeat|PF00090:Thrombospondin type 1 domain	-
ENSOCUG00000007504	27.9338	25.2512	48.2657	101.796	57.471	59.114	33.8169	72.7935	-1.10477	0.0131105	0.196901	VSTM4	GL019147	4028	95891	-	2759	protein_coding	V-set and transmembrane domain containing 4 [Source:HGNC Symbol;Acc:HGNC:26470] && sp|T1NXB5|VSTM4_MOUSE V-set and transmembrane domain-containing protein 4 OS=Mus musculus OX=10090 GN=Vstm4 PE=1 SV=1 && PF07686:Immunoglobulin V-set domain	-
ENSOCUG00000021281	68.2827	36.8247	22.7133	81.4365	116.959	75.7073	42.6069	91.3675	-1.10323	0.0131251	0.196927	ENSOCUG00000021281	7	118531306	118531839	-	534	protein_coding	- && sp|A6H769|RS7_BOVIN 40S ribosomal protein S7 OS=Bos taurus OX=9913 GN=RPS7 PE=2 SV=1 && PF01251:Ribosomal protein S7e	-
novel.960	30.003	50.5024	34.0699	17.7036	14.1157	14.5192	38.1918	15.4462	1.30209	0.0131409	0.196973	-	9	22331813	22332712	-	510	-	- && - && -	-
ENSOCUG00000014953	70.3519	94.692	56.7832	154.021	123.008	115.117	73.9423	130.715	-0.825178	0.0131662	0.197051	SYNE3	GL019009	73531	157214	+	4289	protein_coding	spectrin repeat containing nuclear envelope family member 3 [Source:HGNC Symbol;Acc:HGNC:19861] && sp|Q6ZMZ3|SYNE3_HUMAN Nesprin-3 OS=Homo sapiens OX=9606 GN=SYNE3 PE=1 SV=2 && -	-
novel.1039	0	0	0	6.19626	3.02479	6.22252	0	5.14786	-4.79336	0.0131718	0.197051	-	AAGW02082957	575	4877	-	308	-	- && sp|Q9CWU0|TDR12_MOUSE Putative ATP-dependent RNA helicase TDRD12 OS=Mus musculus OX=10090 GN=Tdrd12 PE=1 SV=2 && -	-
ENSOCUG00000017964	154.153	172.55	146.69	98.2549	111.917	69.4848	157.798	93.219	0.757978	0.0132054	0.197285	ENSOCUG00000017964	12	32282145	32283767	-	1539	protein_coding	- && sp|Q3SZE9|TBCC_BOVIN Tubulin-specific chaperone C OS=Bos taurus OX=9913 GN=TBCC PE=2 SV=1 && PF07986:Tubulin binding cofactor C|PF16752:Tubulin-specific chaperone C N-terminal domain	-
ENSOCUG00000016766	1059.42	1505.6	996.544	656.803	809.636	876.338	1187.19	780.926	0.604442	0.0132131	0.197285	UCHL5	16	77765200	77802483	+	2265	protein_coding	ubiquitin C-terminal hydrolase L5 [Source:HGNC Symbol;Acc:HGNC:19678] && sp|Q06AT3|UCHL5_PIG Ubiquitin carboxyl-terminal hydrolase isozyme L5 OS=Sus scrofa OX=9823 GN=UCHL5 PE=2 SV=1 && PF01088:Ubiquitin carboxyl-terminal hydrolase, family 1|PF18031:Ubiquitin carboxyl-terminal hydrolases	-
ENSOCUG00000015257	1376	917.46	1126.2	795.776	579.752	854.56	1139.89	743.363	0.616711	0.0132509	0.19757	PSMB4	13	40779873	40782404	-	903	protein_coding	proteasome 20S subunit beta 4 [Source:HGNC Symbol;Acc:HGNC:9541] && sp|Q3T108|PSB4_BOVIN Proteasome subunit beta type-4 OS=Bos taurus OX=9913 GN=PSMB4 PE=1 SV=1 && PF00227:Proteasome subunit	-
ENSOCUG00000004454	1308.75	2008.52	1335.35	934.749	1054.64	1100.35	1550.87	1029.91	0.590577	0.0132605	0.19757	DHX29	11	71210813	71258414	-	4339	protein_coding	DExH-box helicase 29 [Source:HGNC Symbol;Acc:HGNC:15815] && sp|Q7Z478|DHX29_HUMAN ATP-dependent RNA helicase DHX29 OS=Homo sapiens OX=9606 GN=DHX29 PE=1 SV=2 && PF00270:DEAD/DEAH box helicase|PF00271:Helicase conserved C-terminal domain|PF07717:Oligonucleotide/oligosaccharide-binding (OB)-fold|PF04408:Helicase associated domain (HA2)	-
ENSOCUG00000035726	25.8647	26.3033	20.8205	58.4218	42.3471	54.9656	24.3295	51.9115	-1.09619	0.0132852	0.19757	JMJD7	17	30308417	30313754	-	951	protein_coding	Oryctolagus cuniculus jumonji domain containing 7 (JMJD7), mRNA. [Source:RefSeq mRNA;Acc:NM_001204238] && sp|P0C870|JMJD7_HUMAN Bifunctional peptidase and (3S)-lysyl hydroxylase JMJD7 OS=Homo sapiens OX=9606 GN=JMJD7 PE=1 SV=1 && -	-
ENSOCUG00000034593	262.785	235.678	282.969	197.395	150.231	152.452	260.477	166.693	0.642859	0.01329	0.19757	VPS25	19	43486877	43491854	+	658	protein_coding	vacuolar protein sorting 25 homolog [Source:HGNC Symbol;Acc:HGNC:28122] && sp|Q9BRG1|VPS25_HUMAN Vacuolar protein-sorting-associated protein 25 OS=Homo sapiens OX=9606 GN=VPS25 PE=1 SV=1 && -	-
ENSOCUG00000015001	52.7639	17.8863	24.606	69.044	95.7851	52.8914	31.7521	72.5735	-1.19373	0.0133068	0.19757	CYB5R2	1	149213695	149222946	-	1124	protein_coding	cytochrome b5 reductase 2 [Source:HGNC Symbol;Acc:HGNC:24376] && sp|Q6BCY4|NB5R2_HUMAN NADH-cytochrome b5 reductase 2 OS=Homo sapiens OX=9606 GN=CYB5R2 PE=1 SV=1 && PF00175:Oxidoreductase NAD-binding domain|PF00970:Oxidoreductase FAD-binding domain	-
ENSOCUG00000010062	3553.8	4714.61	3995.64	5230.52	7236.31	5481	4088.02	5982.61	-0.54936	0.013314	0.19757	DYSF	2	114699322	114889997	-	7591	protein_coding	dysferlin [Source:HGNC Symbol;Acc:HGNC:3097] && sp|A6QQP7|DYSF_BOVIN Dysferlin OS=Bos taurus OX=9913 GN=DYSF PE=2 SV=1 && PF16165:Ferlin C-terminus|PF08165:FerA (NUC095) domain|PF00168:C2 domain|PF06398:Integral peroxisomal membrane peroxin|PF08150:FerB (NUC096) domain|PF08151:FerI (NUC094) domain	-
ENSOCUG00000009294	2743.72	3090.12	2200.35	1456.12	1969.14	1993.28	2678.06	1806.18	0.568348	0.0133311	0.19757	EFR3A	3	147717174	147790430	+	2647	protein_coding	EFR3 homolog A [Source:HGNC Symbol;Acc:HGNC:28970] && sp|Q14156|EFR3A_HUMAN Protein EFR3 homolog A OS=Homo sapiens OX=9606 GN=EFR3A PE=1 SV=2 && -	-
ENSOCUG00000015759	196.571	194.645	225.24	355.842	267.19	320.46	205.485	314.497	-0.614077	0.0133351	0.19757	EHD4	17	30179178	30253268	+	1626	protein_coding	EH domain containing 4 [Source:HGNC Symbol;Acc:HGNC:3245] && sp|Q9H223|EHD4_HUMAN EH domain-containing protein 4 OS=Homo sapiens OX=9606 GN=EHD4 PE=1 SV=1 && PF12763:Cytoskeletal-regulatory complex EF hand|PF00350:Dynamin family|PF18150:Domain of unknown function (DUF5600)|PF16880:N-terminal EH-domain containing protein	-
ENSOCUG00000026155	1.03459	2.10427	2.83916	13.2777	12.0992	10.3709	1.99267	11.9159	-2.57238	0.0133752	0.197973	ENSOCUG00000026155	6	24324405	25062502	-	801	protein_coding	- && sp|Q8WXX7|AUTS2_HUMAN Autism susceptibility gene 2 protein OS=Homo sapiens OX=9606 GN=AUTS2 PE=1 SV=1 && -	-
ENSOCUG00000009958	14.4842	2.10427	15.1422	20.3591	31.2562	53.9285	10.5769	35.1813	-1.72483	0.0133922	0.198016	NPY1R	GL018701	6091173	6092475	-	1204	protein_coding	neuropeptide Y receptor Y1 [Source:HGNC Symbol;Acc:HGNC:7956] && sp|P25929|NPY1R_HUMAN Neuropeptide Y receptor type 1 OS=Homo sapiens OX=9606 GN=NPY1R PE=1 SV=1 && PF00001:7 transmembrane receptor (rhodopsin family)	-
novel.919	0	0	0	7.08143	12.0992	0	0	6.39353	-5.10645	0.0134038	0.198016	-	8	92078407	92140155	-	403	-	- && - && -	-
ENSOCUG00000025979	197.606	138.882	120.191	98.2549	82.6776	84.004	152.226	88.3122	0.783644	0.0135065	0.199341	ENSOCUG00000025979	11	40256542	40256862	+	321	protein_coding	- && sp|Q3SZ59|RL36A_BOVIN 60S ribosomal protein L36a OS=Bos taurus OX=9913 GN=RPL36A PE=3 SV=3 && PF00935:Ribosomal protein L44	-
ENSOCUG00000013871	39.3143	28.4076	44.4801	66.3884	69.5702	82.9669	37.4007	72.9752	-0.961047	0.0135596	0.199933	SLC26A2	3	31742196	31762988	+	3520	protein_coding	solute carrier family 26 member 2 [Source:HGNC Symbol;Acc:HGNC:10994] && sp|P50443|S26A2_HUMAN Sulfate transporter OS=Homo sapiens OX=9606 GN=SLC26A2 PE=1 SV=2 && -	-
ENSOCUG00000014931	84.8361	130.465	106.942	90.2883	402.297	193.935	107.414	228.84	-1.09022	0.0135774	0.200002	ENSOCUG00000014931	13	75163778	75264195	+	6053	protein_coding	- && sp|Q8N8V2|GBP7_HUMAN Guanylate-binding protein 7 OS=Homo sapiens OX=9606 GN=GBP7 PE=1 SV=2 && PF02841:Guanylate-binding protein, C-terminal domain|PF02263:Guanylate-binding protein, N-terminal domain	-
ENSOCUG00000006325	177.949	209.375	162.778	98.2549	126.033	116.154	183.367	113.481	0.692961	0.0136094	0.200059	GALM	2	147662806	147720880	-	2825	protein_coding	galactose mutarotase [Source:HGNC Symbol;Acc:HGNC:24063] && sp|Q9GKX6|GALM_PIG Galactose mutarotase OS=Sus scrofa OX=9823 GN=GALM PE=2 SV=1 && PF01263:Aldose 1-epimerase	-
ENSOCUG00000001570	83.8015	82.0664	124.923	53.1108	61.5041	40.4464	96.9303	51.6871	0.907767	0.0136138	0.200059	ENSOCUG00000001570	GL018736	1077542	1282926	+	11553	protein_coding	Oryctolagus cuniculus UDP-glucuronosyltransferase 1-6 (UGT1-6), mRNA. [Source:RefSeq mRNA;Acc:NM_001089319] && sp|Q9HAW7|UD17_HUMAN UDP-glucuronosyltransferase 1A7 OS=Homo sapiens OX=9606 GN=UGT1A7 PE=1 SV=2 && PF00201:UDP-glucoronosyl and UDP-glucosyl transferase	-
ENSOCUG00000011624	9.31128	15.782	34.0699	57.5367	73.6033	28.0013	19.7211	53.0471	-1.42206	0.0136315	0.200059	FIBIN	1	165959719	165960354	+	636	protein_coding	fin bud initiation factor homolog [Source:HGNC Symbol;Acc:HGNC:33747] && sp|Q5E9H1|FIBIN_BOVIN Fin bud initiation factor homolog OS=Bos taurus OX=9913 GN=FIBIN PE=2 SV=1 && PF15819:Fin bud initiation factor homologue	-
ENSOCUG00000000864	431.423	563.943	662.47	841.806	897.355	747.74	552.612	828.967	-0.584749	0.0136759	0.200059	CADM1	1	100913917	101263559	+	4366	protein_coding	cell adhesion molecule 1 [Source:HGNC Symbol;Acc:HGNC:5951] && sp|Q6AYP5|CADM1_RAT Cell adhesion molecule 1 OS=Rattus norvegicus OX=10116 GN=Cadm1 PE=1 SV=1 && PF13927:Immunoglobulin domain|PF08205:CD80-like C2-set immunoglobulin domain|PF07686:Immunoglobulin V-set domain	-
ENSOCUG00000007893	201.744	232.521	190.224	257.587	373.058	341.202	208.163	323.949	-0.637664	0.0137119	0.200059	GPAM	18	59822823	59854034	-	4429	protein_coding	glycerol-3-phosphate acyltransferase, mitochondrial [Source:HGNC Symbol;Acc:HGNC:24865] && sp|Q9HCL2|GPAT1_HUMAN Glycerol-3-phosphate acyltransferase 1, mitochondrial OS=Homo sapiens OX=9606 GN=GPAM PE=1 SV=3 && PF01553:Acyltransferase	-
ENSOCUG00000009677	959.062	1264.66	1126.2	2509.48	1101.02	1899.94	1116.64	1836.82	-0.718242	0.0137201	0.200059	MYADM	GL018924	159872	160948	-	1077	protein_coding	myeloid associated differentiation marker [Source:HGNC Symbol;Acc:HGNC:7544] && sp|Q5R6H1|MYADM_PONAB Myeloid-associated differentiation marker OS=Pongo abelii OX=9601 GN=MYADM PE=2 SV=1 && PF01284:Membrane-associating domain	-
ENSOCUG00000021926	3491.73	1782.31	1547.34	1468.51	1310.74	1326.43	2273.79	1368.56	0.732304	0.0137213	0.200059	ENSOCUG00000021926	GL018901	480705	482366	-	389	protein_coding	- && sp|Q9NZ01|TECR_HUMAN Very-long-chain enoyl-CoA reductase OS=Homo sapiens OX=9606 GN=TECR PE=1 SV=1 && -	-
ENSOCUG00000000867	387.97	265.138	234.704	138.973	178.463	216.751	295.937	178.062	0.733872	0.0137249	0.200059	MRPS28	3	95623106	95737627	-	488	protein_coding	mitochondrial ribosomal protein S28 [Source:HGNC Symbol;Acc:HGNC:14513] && sp|Q9Y2Q9|RT28_HUMAN 28S ribosomal protein S28, mitochondrial OS=Homo sapiens OX=9606 GN=MRPS28 PE=1 SV=1 && PF10246:Mitochondrial ribosomal protein MRP-S35	-
ENSOCUG00000016196	50.6947	31.564	39.7482	82.3217	77.6363	72.5961	40.669	77.518	-0.931011	0.0137267	0.200059	ENSOCUG00000016196	GL018847	299807	310723	-	1728	protein_coding	- && sp|Q9Y3A0|COQ4_HUMAN Ubiquinone biosynthesis protein COQ4 homolog, mitochondrial OS=Homo sapiens OX=9606 GN=COQ4 PE=1 SV=3 && PF05019:Coenzyme Q (ubiquinone) biosynthesis protein Coq4	-
ENSOCUG00000017519	1069.76	1278.34	1561.54	848.002	908.446	925.081	1303.21	893.843	0.54428	0.0137361	0.200059	MYO10	11	41507131	41772986	-	6649	protein_coding	myosin X [Source:HGNC Symbol;Acc:HGNC:7593] && sp|Q9HD67|MYO10_HUMAN Unconventional myosin-X OS=Homo sapiens OX=9606 GN=MYO10 PE=1 SV=3 && PF16735:Unconventional myosin-X coiled coil domain|PF00784:MyTH4 domain|PF18597:Myosin X N-terminal SH3 domain|PF00063:Myosin head (motor domain)|PF00373:FERM central domain|PF00169:PH domain	-
ENSOCUG00000023015	0	0	0	11.5073	1.00826	4.14835	0	5.55465	-4.90825	0.0137403	0.200059	TTC24	13	36339537	36349624	-	1986	protein_coding	tetratricopeptide repeat domain 24 [Source:HGNC Symbol;Acc:HGNC:32348] && sp|A2A3L6|TTC24_HUMAN Tetratricopeptide repeat protein 24 OS=Homo sapiens OX=9606 GN=TTC24 PE=4 SV=1 && PF13424:Tetratricopeptide repeat	-
ENSOCUG00000016264	55.8677	52.6067	63.4079	160.217	82.6776	85.0411	57.2941	109.312	-0.933978	0.0137432	0.200059	ENPEP	15	38926370	39017176	-	3554	protein_coding	glutamyl aminopeptidase [Source:HGNC Symbol;Acc:HGNC:3355] && sp|Q07075|AMPE_HUMAN Glutamyl aminopeptidase OS=Homo sapiens OX=9606 GN=ENPEP PE=1 SV=3 && PF11838:ERAP1-like C-terminal domain|PF17900:Peptidase M1 N-terminal domain|PF01433:Peptidase family M1 domain	-
ENSOCUG00000009840	6.20752	5.26067	2.83916	10.6222	19.157	26.9643	4.76911	18.9145	-1.99035	0.0137632	0.200059	SLC46A2	1	456516	465848	+	1428	protein_coding	solute carrier family 46 member 2 [Source:HGNC Symbol;Acc:HGNC:16055] && sp|Q9BY10|TSCOT_HUMAN Thymic stromal cotransporter homolog OS=Homo sapiens OX=9606 GN=SLC46A2 PE=2 SV=1 && PF07690:Major Facilitator Superfamily	-
ENSOCUG00000014263	7.2421	15.782	10.4102	6.19626	90.7438	30.0755	11.1448	42.3385	-1.92407	0.0137635	0.200059	BATF2	GL018942	68787	91381	-	1077	protein_coding	basic leucine zipper ATF-like transcription factor 2 [Source:HGNC Symbol;Acc:HGNC:25163] && sp|Q8N1L9|BATF2_HUMAN Basic leucine zipper transcriptional factor ATF-like 2 OS=Homo sapiens OX=9606 GN=BATF2 PE=1 SV=1 && PF00170:bZIP transcription factor	-
ENSOCUG00000002154	1342.89	1646.59	1178.25	974.582	790.479	1056.79	1389.24	940.618	0.562454	0.0138867	0.201659	IBTK	12	69067959	69154249	-	5063	protein_coding	inhibitor of Bruton tyrosine kinase [Source:HGNC Symbol;Acc:HGNC:17853] && sp|Q9P2D0|IBTK_HUMAN Inhibitor of Bruton tyrosine kinase OS=Homo sapiens OX=9606 GN=IBTK PE=1 SV=3 && PF00415:Regulator of chromosome condensation (RCC1) repeat|PF12796:Ankyrin repeats (3 copies)|PF00651:BTB/POZ domain	-
ENSOCUG00000014121	47.591	88.3792	76.6573	41.6034	24.1983	36.298	70.8758	34.0333	1.05591	0.0139468	0.202341	B4GALNT1	GL018714	762993	769533	-	3422	protein_coding	beta-1,4-N-acetyl-galactosaminyltransferase 1 [Source:HGNC Symbol;Acc:HGNC:4117] && sp|Q00973|B4GN1_HUMAN Beta-1,4 N-acetylgalactosaminyltransferase 1 OS=Homo sapiens OX=9606 GN=B4GALNT1 PE=1 SV=2 && PF00535:Glycosyl transferase family 2	-
ENSOCUG00000014749	28.9684	10.5213	10.4102	17.7036	112.926	31.1126	16.6333	53.9139	-1.69675	0.0141419	0.204777	AGBL3	7	13454040	13555604	+	2828	protein_coding	ATP/GTP binding protein like 3 [Source:HGNC Symbol;Acc:HGNC:27981] && sp|Q8NEM8|CBPC3_HUMAN Cytosolic carboxypeptidase 3 OS=Homo sapiens OX=9606 GN=AGBL3 PE=2 SV=2 && PF00246:Zinc carboxypeptidase|PF18027:Cytosolic carboxypeptidase N-terminal domain	-
novel.607	5.17293	0	10.4102	6.19626	62.5124	15.5563	5.19439	28.0883	-2.42014	0.0141569	0.204777	-	2	118465343	118477185	-	5934	-	- && - && -	-
ENSOCUG00000034283	71.3865	66.2844	79.4964	92.9438	153.256	135.858	72.3891	127.353	-0.812401	0.0141594	0.204777	ENSOCUG00000034283	3	150386599	150455663	-	1209	protein_coding	- && - && -	-
ENSOCUG00000021352	77.594	77.8579	37.8554	107.992	183.504	91.2636	64.4358	127.587	-0.987669	0.0141681	0.204777	ENSOCUG00000021352	GL018724	2793341	2814288	+	755	protein_coding	- && sp|A6H769|RS7_BOVIN 40S ribosomal protein S7 OS=Bos taurus OX=9913 GN=RPS7 PE=2 SV=1 && PF01251:Ribosomal protein S7e	-
ENSOCUG00000009732	1314.96	1387.76	3501.63	435.508	401.289	1154.28	2068.12	663.692	1.63992	0.0142158	0.205274	NR1D1	19	41290746	41298450	-	3211	protein_coding	nuclear receptor subfamily 1 group D member 1 [Source:HGNC Symbol;Acc:HGNC:7962] && sp|Q3UV55|NR1D1_MOUSE Nuclear receptor subfamily 1 group D member 1 OS=Mus musculus OX=10090 GN=Nr1d1 PE=1 SV=1 && PF00104:Ligand-binding domain of nuclear hormone receptor|PF00105:Zinc finger, C4 type (two domains)	-
ENSOCUG00000012459	2014.34	1781.26	2470.07	2754.68	3032.86	3173.49	2088.56	2987.01	-0.516003	0.0142519	0.20555	FHL3	GL018704	511573	513978	+	916	protein_coding	four and a half LIM domains 3 [Source:HGNC Symbol;Acc:HGNC:3704] && sp|Q3ZBI6|FHL3_BOVIN Four and a half LIM domains protein 3 OS=Bos taurus OX=9913 GN=FHL3 PE=2 SV=1 && PF00412:LIM domain	-
ENSOCUG00000012175	211.056	237.782	218.615	335.483	338.777	313.2	222.484	329.153	-0.565354	0.0142662	0.20555	ENSOCUG00000012175	16	65850152	66126311	-	4569	protein_coding	SLIT-ROBO Rho GTPase activating protein 2 [Source:HGNC Symbol;Acc:HGNC:19751] && sp|O75044|SRGP2_HUMAN SLIT-ROBO Rho GTPase-activating protein 2 OS=Homo sapiens OX=9606 GN=SRGAP2 PE=1 SV=3 && PF00620:RhoGAP domain|PF00611:Fes/CIP4, and EFC/F-BAR homology domain|PF00018:SH3 domain	-
ENSOCUG00000012291	391.074	445.052	511.048	516.06	829.801	726.998	449.058	690.953	-0.620905	0.014275	0.20555	ZNF326	13	74433380	74464866	-	1973	protein_coding	zinc finger protein 326 [Source:HGNC Symbol;Acc:HGNC:14104] && sp|Q5RCA4|ZN326_PONAB DBIRD complex subunit ZNF326 OS=Pongo abelii OX=9601 GN=ZNF326 PE=2 SV=1 && PF04988:A-kinase anchoring protein 95 (AKAP95)	-
ENSOCUG00000001816	132.427	143.09	130.601	191.199	337.768	170.082	135.373	233.016	-0.783275	0.0143049	0.205709	PLCE1	18	41687906	42029696	+	7981	protein_coding	phospholipase C epsilon 1 [Source:HGNC Symbol;Acc:HGNC:17175] && sp|Q9P212|PLCE1_HUMAN 1-phosphatidylinositol 4,5-bisphosphate phosphodiesterase epsilon-1 OS=Homo sapiens OX=9606 GN=PLCE1 PE=1 SV=3 && -	-
novel.706	0	3.1564	0	12.3925	20.1653	2.07417	1.05213	11.544	-3.48771	0.0143129	0.205709	-	3	138629635	138637123	-	638	-	- && - && -	-
ENSOCUG00000000401	0	0	1.89277	14.1629	3.02479	10.3709	0.630924	9.18618	-3.80946	0.0143317	0.205737	HK3	3	57362605	57376250	-	4235	protein_coding	hexokinase 3 [Source:HGNC Symbol;Acc:HGNC:4925] && sp|P52790|HXK3_HUMAN Hexokinase-3 OS=Homo sapiens OX=9606 GN=HK3 PE=1 SV=2 && PF03727:Hexokinase|PF00349:Hexokinase	-
ENSOCUG00000025605	3403.79	3190.07	2993.42	1632.27	732	2823.99	3195.76	1729.42	0.885935	0.0143416	0.205737	ENSOCUG00000025605	10	10003482	10005479	-	876	protein_coding	- && sp|P00008|CYC_RABIT Cytochrome c OS=Oryctolagus cuniculus OX=9986 GN=CYCS PE=1 SV=2 && PF00034:Cytochrome c	-
ENSOCUG00000026111	1607.75	1753.91	1729.99	674.507	1357.12	1194.72	1697.22	1075.45	0.658653	0.0143656	0.205844	ENSOCUG00000026111	18	68959625	69012536	+	5238	protein_coding	- && sp|O95359|TACC2_HUMAN Transforming acidic coiled-coil-containing protein 2 OS=Homo sapiens OX=9606 GN=TACC2 PE=1 SV=3 && -	-
ENSOCUG00000005116	1171.15	1378.29	908.53	1110.9	3517.83	1681.12	1152.66	2103.28	-0.867647	0.0143759	0.205844	PIK3R1	11	84366439	84440694	+	3943	protein_coding	phosphoinositide-3-kinase regulatory subunit 1 [Source:HGNC Symbol;Acc:HGNC:8979] && sp|Q5R685|P85A_PONAB Phosphatidylinositol 3-kinase regulatory subunit alpha OS=Pongo abelii OX=9601 GN=PIK3R1 PE=2 SV=1 && -	-
ENSOCUG00000017048	10.3459	1.05213	23.6596	36.2924	38.314	42.5206	11.6859	39.0423	-1.7287	0.0144158	0.206118	UCN	2	158776571	158776957	+	387	protein_coding	urocortin [Source:HGNC Symbol;Acc:HGNC:12516] && sp|P55089|UCN1_HUMAN Urocortin OS=Homo sapiens OX=9606 GN=UCN PE=1 SV=1 && PF00473:Corticotropin-releasing factor family	-
ENSOCUG00000006052	1978.13	2105.32	1682.67	993.171	1431.73	1471.63	1922.04	1298.84	0.565643	0.0144235	0.206118	SOS2	17	69211339	69315683	-	4295	protein_coding	SOS Ras/Rho guanine nucleotide exchange factor 2 [Source:HGNC Symbol;Acc:HGNC:11188] && sp|Q07890|SOS2_HUMAN Son of sevenless homolog 2 OS=Homo sapiens OX=9606 GN=SOS2 PE=1 SV=2 && PF00169:PH domain|PF00618:RasGEF N-terminal motif|PF00125:Core histone H2A/H2B/H3/H4|PF00621:RhoGEF domain|PF00617:RasGEF domain	-
ENSOCUG00000005302	36.2105	50.5024	110.727	24.785	40.3306	11.408	65.8134	25.5078	1.36866	0.0144354	0.206118	CIDEC	GL018802	330846	336680	+	743	protein_coding	cell death inducing DFFA like effector c [Source:HGNC Symbol;Acc:HGNC:24229] && sp|Q96AQ7|CIDEC_HUMAN Cell death activator CIDE-3 OS=Homo sapiens OX=9606 GN=CIDEC PE=1 SV=1 && PF02017:CIDE-N domain	-
ENSOCUG00000036482	0	2.10427	0	6.19626	8.06611	12.445	0.701422	8.90247	-3.70101	0.0144486	0.206118	ENSOCUG00000036482	7	41018848	41039018	+	612	protein_coding	- && sp|Q86UP9|LHPL3_HUMAN LHFPL tetraspan subfamily member 3 protein OS=Homo sapiens OX=9606 GN=LHFPL3 PE=1 SV=3 && -	-
novel.1192	106.562	120.995	24.606	190.314	668.479	202.232	84.0546	353.675	-2.07368	0.0144839	0.206429	-	GL018744	2031193	2044549	-	13357	-	- && sp|O00370|LORF2_HUMAN LINE-1 retrotransposable element ORF2 protein OS=Homo sapiens OX=9606 PE=1 SV=1 && -	-
ENSOCUG00000012089	366.244	474.512	325.557	248.735	248.033	269.643	388.771	255.47	0.60545	0.0145158	0.206629	C7orf25	10	25818358	25819599	-	1242	protein_coding	chromosome 7 open reading frame 25 [Source:HGNC Symbol;Acc:HGNC:21703] && sp|Q9BPX7|CG025_HUMAN UPF0415 protein C7orf25 OS=Homo sapiens OX=9606 GN=C7orf25 PE=1 SV=1 && PF18474:Family of unknown function (DUF5614)|PF07000:Protein of unknown function (DUF1308)	-
ENSOCUG00000007070	437.63	355.621	414.517	683.358	517.239	579.732	402.589	593.443	-0.560075	0.0145248	0.206629	ADAM15	13	37604600	37616250	-	2873	protein_coding	ADAM metallopeptidase domain 15 [Source:HGNC Symbol;Acc:HGNC:193] && sp|Q13444|ADA15_HUMAN Disintegrin and metalloproteinase domain-containing protein 15 OS=Homo sapiens OX=9606 GN=ADAM15 PE=1 SV=4 && PF01562:Reprolysin family propeptide|PF08516:ADAM cysteine-rich|PF00200:Disintegrin|PF01421:Reprolysin (M12B) family zinc metalloprotease	-
ENSOCUG00000003639	65.1789	135.725	104.102	249.621	115.95	207.417	101.669	190.996	-0.910749	0.0145837	0.207274	CREB5	10	13066274	13488561	+	2782	protein_coding	cAMP responsive element binding protein 5 [Source:HGNC Symbol;Acc:HGNC:16844] && sp|Q02930|CREB5_HUMAN Cyclic AMP-responsive element-binding protein 5 OS=Homo sapiens OX=9606 GN=CREB5 PE=1 SV=3 && PF00170:bZIP transcription factor	-
ENSOCUG00000023931	1193.91	1139.46	1321.15	3824.86	2050.81	960.342	1218.18	2278.67	-0.90365	0.0146789	0.208434	BGN	GL018816	868363	896614	-	2489	protein_coding	Oryctolagus cuniculus biglycan (BGN), mRNA. [Source:RefSeq mRNA;Acc:NM_001195691] && sp|P47853|PGS1_RAT Biglycan OS=Rattus norvegicus OX=10116 GN=Bgn PE=1 SV=1 && -	-
ENSOCUG00000002448	339.344	375.612	496.853	643.525	542.446	631.586	403.936	605.852	-0.584351	0.0147249	0.2088	GLS	7	131312037	131401403	+	2713	protein_coding	glutaminase [Source:HGNC Symbol;Acc:HGNC:4331] && sp|O94925|GLSK_HUMAN Glutaminase kidney isoform, mitochondrial OS=Homo sapiens OX=9606 GN=GLS PE=1 SV=1 && PF04960:Glutaminase|PF12796:Ankyrin repeats (3 copies)|PF17959:EF-hand domain	-
ENSOCUG00000011275	1034.59	786.996	854.586	756.828	532.363	410.686	892.056	566.626	0.653918	0.0147318	0.2088	PFDN5	4	37124937	37128599	+	580	protein_coding	prefoldin subunit 5 [Source:HGNC Symbol;Acc:HGNC:8869] && sp|Q99471|PFD5_HUMAN Prefoldin subunit 5 OS=Homo sapiens OX=9606 GN=PFDN5 PE=1 SV=2 && PF02996:Prefoldin subunit	-
novel.616	1.03459	1.05213	0	7.08143	2.01653	18.6676	0.695573	9.25518	-3.76039	0.0148108	0.209726	-	2	157097243	157111089	-	1386	-	- && sp|Q6ZUX3|TGRM2_HUMAN TOG array regulator of axonemal microtubules protein 2 OS=Homo sapiens OX=9606 GN=TOGARAM2 PE=2 SV=2 && -	-
ENSOCUG00000003663	49.6601	19.9905	94.6386	143.399	97.8016	121.339	54.7631	120.847	-1.13844	0.014868	0.210059	ACTG2	2	112583262	112603850	-	1453	protein_coding	actin gamma 2, smooth muscle [Source:HGNC Symbol;Acc:HGNC:145] && sp|Q5E9B5|ACTH_BOVIN Actin, gamma-enteric smooth muscle OS=Bos taurus OX=9913 GN=ACTG2 PE=2 SV=1 && PF00022:Actin	-
ENSOCUG00000014409	51.7293	57.8673	41.641	144.284	113.934	50.8173	50.4125	103.012	-1.03461	0.0148911	0.210059	CCDC15	1	92174142	92308157	-	6218	protein_coding	coiled-coil domain containing 15 [Source:HGNC Symbol;Acc:HGNC:25798] && sp|Q0P6D6|CCD15_HUMAN Coiled-coil domain-containing protein 15 OS=Homo sapiens OX=9606 GN=CCDC15 PE=2 SV=2 && -	-
ENSOCUG00000015489	782.147	633.384	607.58	1264.92	664.446	1345.1	674.37	1091.49	-0.694876	0.0148981	0.210059	ENSOCUG00000015489	17	20017991	20033130	+	746	protein_coding	- && sp|P56211|ARP19_HUMAN cAMP-regulated phosphoprotein 19 OS=Homo sapiens OX=9606 GN=ARPP19 PE=1 SV=2 && PF04667:cAMP-regulated phosphoprotein/endosulfine conserved region	-
ENSOCUG00000007628	86.9053	64.1801	80.4428	99.1401	181.488	131.71	77.1761	137.446	-0.830718	0.0149139	0.210059	TBC1D10A	GL018723	3441834	3472772	-	2038	protein_coding	TBC1 domain family member 10A [Source:HGNC Symbol;Acc:HGNC:23609] && sp|Q9BXI6|TB10A_HUMAN TBC1 domain family member 10A OS=Homo sapiens OX=9606 GN=TBC1D10A PE=1 SV=1 && PF00566:Rab-GTPase-TBC domain	-
ENSOCUG00000007984	128.289	98.9005	77.6036	59.307	49.4049	59.114	101.598	55.942	0.859196	0.0149226	0.210059	PDCD2	GL018966	90	11047	+	1554	protein_coding	programmed cell death 2 [Source:HGNC Symbol;Acc:HGNC:8762] && sp|Q16342|PDCD2_HUMAN Programmed cell death protein 2 OS=Homo sapiens OX=9606 GN=PDCD2 PE=1 SV=2 && PF01753:MYND finger|PF04194:Programmed cell death protein 2, C-terminal putative domain	-
ENSOCUG00000015882	761.456	672.313	988.027	504.552	322.644	657.513	807.265	494.903	0.706232	0.0149288	0.210059	EPDR1	10	21247907	21270997	+	672	protein_coding	ependymin related 1 [Source:HGNC Symbol;Acc:HGNC:17572] && sp|Q9N0C7|EPDR1_MACFA Mammalian ependymin-related protein 1 OS=Macaca fascicularis OX=9541 GN=EPDR1 PE=2 SV=3 && PF00811:Ependymin	-
ENSOCUG00000002981	572.126	564.996	479.818	303.617	464.81	212.603	538.98	327.01	0.72072	0.01493	0.210059	ENSOCUG00000002981	10	44749069	44753400	+	3149	protein_coding	- && sp|Q5EGY4|YKT6_RAT Synaptobrevin homolog YKT6 OS=Rattus norvegicus OX=10116 GN=Ykt6 PE=1 SV=1 && PF13774:Regulated-SNARE-like domain|PF00957:Synaptobrevin	-
ENSOCUG00000005694	44.4872	34.7204	20.8205	130.121	37.3058	67.4106	33.3427	78.2793	-1.23675	0.014966	0.210373	ENSOCUG00000005694	6	27184381	27186764	-	1503	protein_coding	- && sp|O75425|MSPD3_HUMAN Motile sperm domain-containing protein 3 OS=Homo sapiens OX=9606 GN=MOSPD3 PE=1 SV=1 && -	-
ENSOCUG00000033905	3.10376	0	5.67832	8.85179	26.2149	13.4821	2.92736	16.1829	-2.4454	0.0149844	0.210439	ENSOCUG00000033905	GL019068	100908	125448	+	1542	lncRNA	- && - && -	-
ENSOCUG00000005712	282.442	320.901	271.613	184.117	187.537	210.529	291.652	194.061	0.587931	0.0150004	0.210472	ENSOCUG00000005712	7	138010410	138040498	+	678	protein_coding	- && sp|Q9Y3A3|PHOCN_HUMAN MOB-like protein phocein OS=Homo sapiens OX=9606 GN=MOB4 PE=1 SV=1 && PF03637:Mob1/phocein family	-
ENSOCUG00000031789	35.1759	48.3981	23.6596	15.048	16.1322	10.3709	35.7446	13.8504	1.36292	0.0150365	0.210785	ENSOCUG00000031789	GL018743	894376	896323	+	1530	lncRNA	- && - && -	-
ENSOCUG00000017017	6178.55	8525.44	6390.94	4551.59	4460.56	5577.45	7031.64	4863.2	0.531967	0.0150517	0.210806	CARNMT1	1	61398007	61449216	-	1479	protein_coding	carnosine N-methyltransferase 1 [Source:HGNC Symbol;Acc:HGNC:23435] && sp|Q8N4J0|CARME_HUMAN Carnosine N-methyltransferase OS=Homo sapiens OX=9606 GN=CARNMT1 PE=1 SV=1 && PF07942:N2227-like protein	-
ENSOCUG00000008082	7.2421	5.26067	6.6247	26.5554	15.124	21.7788	6.37582	21.1527	-1.73126	0.0150829	0.211051	GARNL3	GL018699	218572	338833	-	3038	protein_coding	GTPase activating Rap/RanGAP domain like 3 [Source:HGNC Symbol;Acc:HGNC:25425] && sp|Q5VVW2|GARL3_HUMAN GTPase-activating Rap/Ran-GAP domain-like protein 3 OS=Homo sapiens OX=9606 GN=GARNL3 PE=2 SV=2 && PF00780:CNH domain|PF02145:Rap/ran-GAP	-
ENSOCUG00000014846	16.5534	9.4692	17.0349	2.65554	5.04132	1.03709	14.3525	2.91131	2.3016	0.0151052	0.211144	DPYSL5	2	159088930	159170101	-	3554	protein_coding	dihydropyrimidinase like 5 [Source:HGNC Symbol;Acc:HGNC:20637] && sp|Q9BPU6|DPYL5_HUMAN Dihydropyrimidinase-related protein 5 OS=Homo sapiens OX=9606 GN=DPYSL5 PE=1 SV=1 && PF01979:Amidohydrolase family	-
ENSOCUG00000024096	244.162	188.332	175.081	495.7	398.264	188.75	202.525	360.905	-0.834761	0.015117	0.211144	ENSOCUG00000024096	13	38920164	38967112	+	912	protein_coding	Protein S100-A6 [Source:UniProtKB/Swiss-Prot;Acc:P30801] && sp|P30801|S10A6_RABIT Protein S100-A6 OS=Oryctolagus cuniculus OX=9986 GN=S100A6 PE=1 SV=2 && PF01023:S-100/ICaBP type calcium binding domain	-
ENSOCUG00000000919	411.765	347.204	398.428	262.898	267.19	261.346	385.799	263.811	0.548511	0.0151668	0.211647	ENSOCUG00000000919	2	12989478	13089281	-	1701	protein_coding	- && sp|Q8IWK6|AGRA3_HUMAN Adhesion G protein-coupled receptor A3 OS=Homo sapiens OX=9606 GN=ADGRA3 PE=1 SV=2 && PF01825:GPCR proteolysis site, GPS, motif|PF13855:Leucine rich repeat	-
ENSOCUG00000013510	802.839	832.237	881.085	634.674	581.768	578.694	838.721	598.379	0.486991	0.0152012	0.211722	DCTN4	3	32395787	32434858	-	2104	protein_coding	dynactin subunit 4 [Source:HGNC Symbol;Acc:HGNC:15518] && sp|Q8CBY8|DCTN4_MOUSE Dynactin subunit 4 OS=Mus musculus OX=10090 GN=Dctn4 PE=1 SV=1 && PF05502:Dynactin p62 family	-
ENSOCUG00000008005	704.553	592.351	1018.31	354.957	680.578	263.42	771.739	432.985	0.834174	0.0152059	0.211722	MYLIP	GL018711	3881565	3900624	-	1885	protein_coding	myosin regulatory light chain interacting protein [Source:HGNC Symbol;Acc:HGNC:21155] && sp|Q8WY64|MYLIP_HUMAN E3 ubiquitin-protein ligase MYLIP OS=Homo sapiens OX=9606 GN=MYLIP PE=1 SV=2 && PF13920:Zinc finger, C3HC4 type (RING finger)|PF00373:FERM central domain|PF09379:FERM N-terminal domain	-
ENSOCUG00000002176	536.95	516.597	530.922	776.302	706.793	739.443	528.157	740.846	-0.488316	0.0152135	0.211722	PNN	17	58776281	58782645	+	2488	protein_coding	pinin, desmosome associated protein [Source:HGNC Symbol;Acc:HGNC:9162] && sp|Q5R5X0|PININ_PONAB Pinin OS=Pongo abelii OX=9601 GN=PNN PE=2 SV=1 && PF04696:pinin/SDK/memA/ protein conserved region|PF04697:pinin/SDK conserved region	-
ENSOCUG00000013567	602.129	453.469	535.654	840.035	970.958	610.844	530.418	807.279	-0.606031	0.0152342	0.21177	GRN	19	44631486	44635343	+	2165	protein_coding	granulin precursor [Source:HGNC Symbol;Acc:HGNC:4601] && sp|P28799|GRN_HUMAN Progranulin OS=Homo sapiens OX=9606 GN=GRN PE=1 SV=2 && PF00396:Granulin	-
ENSOCUG00000002052	137.6	160.976	151.422	196.51	239.967	265.494	149.999	233.99	-0.640525	0.0152616	0.21177	LRP4	1	186226060	186278029	-	5700	protein_coding	LDL receptor related protein 4 [Source:HGNC Symbol;Acc:HGNC:6696] && sp|O75096|LRP4_HUMAN Low-density lipoprotein receptor-related protein 4 OS=Homo sapiens OX=9606 GN=LRP4 PE=1 SV=4 && PF00057:Low-density lipoprotein receptor domain class A|PF00058:Low-density lipoprotein receptor repeat class B|PF14670:Coagulation Factor Xa inhibitory site	-
ENSOCUG00000029120	2.06917	6.3128	6.6247	10.6222	23.1901	24.8901	5.00222	19.5674	-1.95948	0.0152699	0.21177	ENSOCUG00000029120	AAGW02081303	10181	12954	-	1755	protein_coding	- && sp|P52741|ZN134_HUMAN Zinc finger protein 134 OS=Homo sapiens OX=9606 GN=ZNF134 PE=1 SV=2 && PF00096:Zinc finger, C2H2 type	-
ENSOCUG00000014277	916.644	667.053	1108.22	594.841	644.281	538.248	897.305	592.456	0.599141	0.0152722	0.21177	ABHD4	17	42879490	42892139	+	1814	protein_coding	abhydrolase domain containing 4 [Source:HGNC Symbol;Acc:HGNC:20154] && sp|Q8VD66|ABHD4_MOUSE (Lyso)-N-acylphosphatidylethanolamine lipase OS=Mus musculus OX=10090 GN=Abhd4 PE=1 SV=1 && PF00561:alpha/beta hydrolase fold	-
ENSOCUG00000027617	6.20752	10.5213	11.3566	30.0961	27.2231	22.8159	9.36183	26.7117	-1.51133	0.0153307	0.212298	ENSOCUG00000027617	GL019085	3312	113367	-	2628	protein_coding	- && sp|Q68CZ2|TENS3_HUMAN Tensin-3 OS=Homo sapiens OX=9606 GN=TNS3 PE=1 SV=2 && -	-
ENSOCUG00000017537	51.7293	41.0332	21.7669	75.2402	74.6115	79.8557	38.1765	76.5692	-1.0077	0.0153379	0.212298	NSMF	GL018867	577557	586152	+	2952	protein_coding	NMDA receptor synaptonuclear signaling and neuronal migration factor [Source:HGNC Symbol;Acc:HGNC:29843] && sp|Q99NF2|NSMF_MOUSE NMDA receptor synaptonuclear signaling and neuronal migration factor OS=Mus musculus OX=10090 GN=Nsmf PE=1 SV=1 && -	-
ENSOCUG00000037436	78.6286	53.6588	110.727	30.0961	48.3967	42.5206	81.0048	40.3378	1.0108	0.0153955	0.212661	ENSOCUG00000037436	18	49312296	49326385	-	2741	lncRNA	- && - && -	-
ENSOCUG00000009895	311.41	411.384	317.039	221.295	253.074	211.566	346.611	228.645	0.599951	0.0154075	0.212661	ENSOCUG00000009895	6	11669196	11676576	-	2501	protein_coding	THUMP domain containing 1 [Source:HGNC Symbol;Acc:HGNC:23807] && sp|Q24K03|THUM1_BOVIN THUMP domain-containing protein 1 OS=Bos taurus OX=9913 GN=THUMPD1 PE=2 SV=1 && -	-
ENSOCUG00000011696	2954.78	2166.34	2942.31	4601.16	2499.49	6470.38	2687.81	4523.68	-0.751018	0.0154176	0.212661	BAG3	18	66803881	66828672	+	2945	protein_coding	BCL2 associated athanogene 3 [Source:HGNC Symbol;Acc:HGNC:939] && sp|O95817|BAG3_HUMAN BAG family molecular chaperone regulator 3 OS=Homo sapiens OX=9606 GN=BAG3 PE=1 SV=3 && PF00397:WW domain|PF02179:BAG domain	-
ENSOCUG00000029101	505.913	1518.23	379.501	47.7997	40.3306	314.237	801.214	134.123	2.5791	0.0154198	0.212661	ATP8	MT	7796	7999	+	204	protein_coding	ATP synthase F0 subunit 8 [Source:NCBI gene;Acc:808228] && sp|O79431|ATP8_RABIT ATP synthase protein 8 OS=Oryctolagus cuniculus OX=9986 GN=MT-ATP8 PE=3 SV=1 && -	-
ENSOCUG00000022380	990.099	788.048	685.183	993.171	1900.58	1087.9	821.11	1327.22	-0.692736	0.0154333	0.212661	MED25	GL019272	10475	17912	-	2139	protein_coding	mediator complex subunit 25 [Source:HGNC Symbol;Acc:HGNC:28845] && sp|Q71SY5|MED25_HUMAN Mediator of RNA polymerase II transcription subunit 25 OS=Homo sapiens OX=9606 GN=MED25 PE=1 SV=2 && PF11232:Mediator complex subunit 25 PTOV activation and synapsin 2|PF11235:Mediator complex subunit 25 synapsin 1|PF11265:Mediator complex subunit 25 von Willebrand factor type A|PF11244:Mediator complex subun…	-
ENSOCUG00000023877	238.989	83.1185	121.137	263.783	297.438	249.938	147.748	270.386	-0.872147	0.0154875	0.213216	DDIT3	GL018714	667008	670691	-	729	protein_coding	DNA damage inducible transcript 3 [Source:HGNC Symbol;Acc:HGNC:2726] && sp|Q0IIB6|DDIT3_BOVIN DNA damage-inducible transcript 3 protein OS=Bos taurus OX=9913 GN=DDIT3 PE=2 SV=1 && -	-
ENSOCUG00000026586	749.041	853.28	731.556	544.385	429.52	616.03	777.959	529.978	0.553676	0.0155395	0.21348	FEM1B	17	4258053	4271913	-	1758	protein_coding	fem-1 homolog B [Source:HGNC Symbol;Acc:HGNC:3649] && sp|Q9UK73|FEM1B_HUMAN Protein fem-1 homolog B OS=Homo sapiens OX=9606 GN=FEM1B PE=1 SV=1 && PF12796:Ankyrin repeats (3 copies)|PF00023:Ankyrin repeat	-
ENSOCUG00000007907	950.785	658.635	763.733	544.385	348.859	612.918	791.051	502.054	0.655853	0.0155413	0.21348	OCIAD2	2	37472092	37493989	-	666	protein_coding	OCIA domain containing 2 [Source:HGNC Symbol;Acc:HGNC:28685] && sp|Q3SYY7|OCAD2_BOVIN OCIA domain-containing protein 2 OS=Bos taurus OX=9913 GN=OCIAD2 PE=2 SV=1 && PF07051:Ovarian carcinoma immunoreactive antigen (OCIA)	-
ENSOCUG00000021901	26.8992	38.9289	16.0886	12.3925	4.03306	9.33378	27.3056	8.58645	1.65865	0.0155483	0.21348	ENSOCUG00000021901	14	46887876	46888470	-	591	pseudogene	- && sp|P61759|PFD3_MOUSE Prefoldin subunit 3 OS=Mus musculus OX=10090 GN=Vbp1 PE=1 SV=2 && PF02996:Prefoldin subunit	-
ENSOCUG00000005507	4.13835	5.26067	10.4102	11.5073	22.1818	37.3351	6.60309	23.6748	-1.82907	0.015611	0.214149	GNA14	1	63848020	64069778	-	1068	protein_coding	G protein subunit alpha 14 [Source:HGNC Symbol;Acc:HGNC:4382] && sp|P38408|GNA14_BOVIN Guanine nucleotide-binding protein subunit alpha-14 OS=Bos taurus OX=9913 GN=GNA14 PE=2 SV=1 && PF00503:G-protein alpha subunit	-
ENSOCUG00000002624	122.081	239.886	241.328	497.471	211.735	390.982	201.099	366.729	-0.86705	0.015662	0.214626	NRK	X	54493223	54631509	+	4581	protein_coding	Nik related kinase [Source:HGNC Symbol;Acc:HGNC:25391] && sp|Q7Z2Y5|NRK_HUMAN Nik-related protein kinase OS=Homo sapiens OX=9606 GN=NRK PE=1 SV=2 && -	-
ENSOCUG00000021010	326.929	372.455	334.074	734.699	468.843	418.983	344.486	540.842	-0.651736	0.0156737	0.214626	ENSOCUG00000021010	9	49804385	49805989	-	1605	protein_coding	tubulin beta 6 class V [Source:HGNC Symbol;Acc:HGNC:20776] && sp|Q922F4|TBB6_MOUSE Tubulin beta-6 chain OS=Mus musculus OX=10090 GN=Tubb6 PE=1 SV=1 && PF00091:Tubulin/FtsZ family, GTPase domain|PF03953:Tubulin C-terminal domain	-
ENSOCUG00000004890	313.48	473.46	573.51	169.069	173.421	401.353	453.483	247.948	0.872436	0.0157189	0.215054	SLC9A2	2	89730202	89836237	-	3813	protein_coding	solute carrier family 9 member A2 [Source:HGNC Symbol;Acc:HGNC:11072] && sp|P50482|SL9A2_RABIT Sodium/hydrogen exchanger 2 OS=Oryctolagus cuniculus OX=9986 GN=SLC9A2 PE=2 SV=1 && PF00999:Sodium/hydrogen exchanger family|PF16644:Regulatory region of Na+/H+ exchanger NHE binds to calmodulin	-
ENSOCUG00000003140	35.1759	36.8247	35.9627	56.6515	64.5289	88.1524	35.9878	69.7776	-0.953288	0.0157599	0.215422	NFE2L3	10	10958013	10986353	+	2004	protein_coding	nuclear factor, erythroid 2 like 3 [Source:HGNC Symbol;Acc:HGNC:7783] && sp|Q9Y4A8|NF2L3_HUMAN Nuclear factor erythroid 2-related factor 3 OS=Homo sapiens OX=9606 GN=NFE2L3 PE=1 SV=1 && PF03131:bZIP Maf transcription factor	-
ENSOCUG00000012399	604.198	461.887	547.957	885.179	740.066	718.701	538.014	781.315	-0.538483	0.0158121	0.215932	CTTN	GL018884	15910	214982	+	5511	protein_coding	cortactin [Source:HGNC Symbol;Acc:HGNC:3338] && sp|Q14247|SRC8_HUMAN Src substrate cortactin OS=Homo sapiens OX=9606 GN=CTTN PE=1 SV=2 && PF02218:Repeat in HS1/Cortactin|PF00018:SH3 domain	-
ENSOCUG00000012071	189.329	172.55	254.578	670.966	175.438	1689.41	205.486	845.273	-2.04021	0.0158253	0.215932	GPAT3	15	62994664	63102201	+	2546	protein_coding	glycerol-3-phosphate acyltransferase 3 [Source:HGNC Symbol;Acc:HGNC:28157] && sp|Q53EU6|GPAT3_HUMAN Glycerol-3-phosphate acyltransferase 3 OS=Homo sapiens OX=9606 GN=GPAT3 PE=1 SV=2 && PF01553:Acyltransferase	-
ENSOCUG00000024077	7.2421	0	17.0349	0	1.00826	0	8.09235	0.336088	4.53885	0.0158444	0.215951	ENSOCUG00000024077	8	78320886	78321278	-	393	protein_coding	- && sp|P82916|RT17_BOVIN 28S ribosomal protein S17, mitochondrial OS=Bos taurus OX=9913 GN=MRPS17 PE=1 SV=3 && PF00366:Ribosomal protein S17	-
ENSOCUG00000001090	12.415	9.4692	25.5524	4.4259	2.01653	4.14835	15.8122	3.53026	2.16177	0.0158547	0.215951	MMP27	1	113845924	113859713	+	1584	protein_coding	matrix metallopeptidase 27 [Source:HGNC Symbol;Acc:HGNC:14250] && sp|Q9GKE1|MMP27_TUPBE Matrix metalloproteinase-27 OS=Tupaia belangeri OX=37347 GN=MMP27 PE=2 SV=1 && PF00413:Matrixin|PF01471:Putative peptidoglycan binding domain|PF00045:Hemopexin	-
ENSOCUG00000027416	41528.3	24221.2	26287.8	26772.2	12329.1	15931.7	30679.1	18344.3	0.741894	0.0158812	0.216119	ENSOCUG00000027416	4	85072228	85087729	+	1526	protein_coding	Parvalbumin alpha [Source:UniProtKB/Swiss-Prot;Acc:P02624] && sp|P02624|PRVA_RABIT Parvalbumin alpha OS=Oryctolagus cuniculus OX=9986 GN=PVALB PE=1 SV=2 && -	-
ENSOCUG00000008733	115.874	120.995	156.154	94.7142	74.6115	53.9285	131.008	74.4181	0.813602	0.0159102	0.216322	ENSOCUG00000008733	17	64307962	64312510	+	934	protein_coding	- && sp|Q4KL13|CN028_MOUSE Uncharacterized protein C14orf28 homolog OS=Mus musculus OX=10090 GN=Gm527 PE=2 SV=1 && -	-
ENSOCUG00000014521	2486.11	1719.19	1836.94	2403.26	4164.13	2802.21	2014.08	3123.2	-0.632852	0.0159567	0.216762	C10orf71	18	5535392	5539477	+	4086	protein_coding	chromosome 10 open reading frame 71 [Source:HGNC Symbol;Acc:HGNC:26973] && sp|Q711Q0|CEFIP_HUMAN Cardiac-enriched FHL2-interacting protein OS=Homo sapiens OX=9606 GN=CEFIP PE=1 SV=2 && PF15232:Domain of unknown function (DUF4585)	-
ENSOCUG00000013161	34.1413	44.1896	30.2843	7.08143	14.1157	20.7417	36.2051	13.9796	1.38187	0.0160195	0.216982	UTS2	13	141997896	142002270	+	417	protein_coding	urotensin 2 [Source:HGNC Symbol;Acc:HGNC:12636] && sp|Q95J46|UTS2_PIG Urotensin-2 OS=Sus scrofa OX=9823 GN=UTS2 PE=2 SV=1 && PF02083:Urotensin II	-
ENSOCUG00000036580	10.3459	11.5735	10.4102	30.0961	22.1818	34.2239	10.7765	28.8339	-1.42057	0.0160203	0.216982	ENSOCUG00000036580	7	58923038	58924477	-	1440	lncRNA	- && - && -	-
ENSOCUG00000007316	2960.99	2828.13	2919.6	1915.53	2289.77	2140.55	2902.91	2115.28	0.45676	0.0160514	0.216982	RAD23B	1	5715279	5967677	-	2782	protein_coding	RAD23 homolog B, nucleotide excision repair protein [Source:HGNC Symbol;Acc:HGNC:9813] && sp|P54728|RD23B_MOUSE UV excision repair protein RAD23 homolog B OS=Mus musculus OX=10090 GN=Rad23b PE=1 SV=2 && PF00627:UBA/TS-N domain|PF09280:XPC-binding domain|PF00240:Ubiquitin family	-
ENSOCUG00000016557	132.427	93.6399	113.566	169.069	220.81	163.86	113.211	184.58	-0.704696	0.0160561	0.216982	ENSOCUG00000016557	19	13834385	13835905	+	548	protein_coding	- && sp|Q9BRA2|TXD17_HUMAN Thioredoxin domain-containing protein 17 OS=Homo sapiens OX=9606 GN=TXNDC17 PE=1 SV=1 && PF06110:Eukaryotic protein of unknown function (DUF953)	-
ENSOCUG00000024496	50.6947	57.8673	81.3892	23.8998	38.314	31.1126	63.3171	31.1088	1.03012	0.0160713	0.216982	ENSOCUG00000024496	GL018706	3750417	3751208	+	684	protein_coding	- && sp|P97822|AN32E_MOUSE Acidic leucine-rich nuclear phosphoprotein 32 family member E OS=Mus musculus OX=10090 GN=Anp32e PE=1 SV=2 && PF14580:Leucine-rich repeat	-
ENSOCUG00000001228	163.465	153.611	218.615	124.81	89.7355	110.968	178.564	108.505	0.718431	0.0160743	0.216982	EHD3	2	154837210	154863198	-	2023	protein_coding	EH domain containing 3 [Source:HGNC Symbol;Acc:HGNC:3244] && sp|Q9NZN3|EHD3_HUMAN EH domain-containing protein 3 OS=Homo sapiens OX=9606 GN=EHD3 PE=1 SV=2 && PF18150:Domain of unknown function (DUF5600)|PF16880:N-terminal EH-domain containing protein|PF00350:Dynamin family|PF12763:Cytoskeletal-regulatory complex EF hand	-
ENSOCUG00000006750	144.842	125.204	94.6386	46.9145	94.7768	53.9285	121.562	65.2066	0.899902	0.0160895	0.216982	HEXIM2	19	45171916	45176151	-	1040	protein_coding	HEXIM P-TEFb complex subunit 2 [Source:HGNC Symbol;Acc:HGNC:28591] && sp|Q96MH2|HEXI2_HUMAN Protein HEXIM2 OS=Homo sapiens OX=9606 GN=HEXIM2 PE=1 SV=1 && PF15313:Hexamethylene bis-acetamide-inducible protein	-
ENSOCUG00000025483	96.2165	38.9289	88.0139	36.2924	44.3636	20.7417	74.3865	33.7992	1.13739	0.0161062	0.216982	ENSOCUG00000025483	17	41447001	41447576	-	432	protein_coding	- && sp|Q9R010|CIB1_RAT Calcium and integrin-binding protein 1 OS=Rattus norvegicus OX=10116 GN=Cib1 PE=1 SV=3 && PF13499:EF-hand domain pair	-
ENSOCUG00000021194	114.839	83.1185	112.62	143.399	231.901	152.452	103.526	175.917	-0.763468	0.0161102	0.216982	AMDHD2	GL018968	239481	246685	+	3807	protein_coding	amidohydrolase domain containing 2 [Source:HGNC Symbol;Acc:HGNC:24262] && sp|A7MBC0|NAGA_BOVIN N-acetylglucosamine-6-phosphate deacetylase OS=Bos taurus OX=9913 GN=AMDHD2 PE=2 SV=1 && PF01979:Amidohydrolase family	-
ENSOCUG00000022463	806.977	1107.9	768.465	1059.56	2219.19	1166.72	894.446	1481.82	-0.728299	0.0161201	0.216982	VARS1	12	20591458	20603927	-	3865	protein_coding	valyl-tRNA synthetase 1 [Source:HGNC Symbol;Acc:HGNC:12651] && sp|P26640|SYVC_HUMAN Valine--tRNA ligase OS=Homo sapiens OX=9606 GN=VARS1 PE=1 SV=4 && PF08264:Anticodon-binding domain of tRNA|PF00133:tRNA synthetases class I (I, L, M and V)|PF00043:Glutathione S-transferase, C-terminal domain	-
ENSOCUG00000005719	435.561	560.787	487.389	316.894	301.471	384.759	494.579	334.375	0.565031	0.0161282	0.216982	MARCHF5	18	40167697	40221122	+	1172	protein_coding	membrane associated ring-CH-type finger 5 [Source:HGNC Symbol;Acc:HGNC:26025] && sp|Q3ZC24|MARH5_BOVIN E3 ubiquitin-protein ligase MARCHF5 OS=Bos taurus OX=9913 GN=MARCHF5 PE=2 SV=1 && -	-
ENSOCUG00000025918	12.415	10.5213	11.3566	3.54072	1.00826	1.03709	11.431	1.86202	2.58781	0.0161545	0.217146	ENSOCUG00000025918	13	42158889	42159281	-	393	protein_coding	H2A clustered histone 18 [Source:HGNC Symbol;Acc:HGNC:4736] && sp|Q6FI13|H2A2A_HUMAN Histone H2A type 2-A OS=Homo sapiens OX=9606 GN=H2AC18 PE=1 SV=3 && PF16211:C-terminus of histone H2A|PF00125:Core histone H2A/H2B/H3/H4	-
ENSOCUG00000022823	268.992	174.654	315.147	464.719	271.223	570.398	252.931	435.447	-0.783076	0.0161824	0.217284	ID3	13	129667293	129667820	+	418	protein_coding	inhibitor of DNA binding 3, HLH protein [Source:HGNC Symbol;Acc:HGNC:5362] && sp|Q712G9|ID3_CANLF DNA-binding protein inhibitor ID-3 OS=Canis lupus familiaris OX=9615 GN=ID3 PE=3 SV=1 && PF00010:Helix-loop-helix DNA-binding domain	-
ENSOCUG00000007831	88.9744	126.256	131.548	166.414	219.802	180.453	115.593	188.889	-0.707237	0.0161931	0.217284	MALT1	9	99012028	99169485	+	2576	protein_coding	MALT1 paracaspase [Source:HGNC Symbol;Acc:HGNC:6819] && sp|Q9UDY8|MALT1_HUMAN Mucosa-associated lymphoid tissue lymphoma translocation protein 1 OS=Homo sapiens OX=9606 GN=MALT1 PE=1 SV=1 && PF13927:Immunoglobulin domain|PF13895:Immunoglobulin domain	-
novel.122	8.27669	0	9.46386	0	0	0	5.91352	0	5.0464	0.0162753	0.218198	-	11	85644714	85645231	-	518	-	- && - && -	-
ENSOCUG00000032049	0	1.05213	1.89277	7.08143	8.06611	12.445	0.981635	9.19753	-3.20277	0.0163136	0.21852	ENSOCUG00000032049	GL019048	7944	22198	+	2362	lncRNA	- && sp|A6NKG5|RTL1_HUMAN Retrotransposon-like protein 1 OS=Homo sapiens OX=9606 GN=RTL1 PE=3 SV=3 && -	-
ENSOCUG00000001782	704.553	623.915	716.414	470.03	404.314	539.285	681.627	471.21	0.532861	0.0163992	0.219474	BCL7B	GL018765	973214	989978	+	615	protein_coding	BAF chromatin remodeling complex subunit BCL7B [Source:HGNC Symbol;Acc:HGNC:1005] && sp|Q3T0A6|BCL7B_BOVIN B-cell CLL/lymphoma 7 protein family member B OS=Bos taurus OX=9913 GN=BCL7B PE=2 SV=1 && PF04714:BCL7, N-terminal conserver region	-
novel.97	0	0	0	5.31108	1.00826	9.33378	0	5.21771	-4.81085	0.016458	0.22007	-	10	42397814	42418108	-	1375	-	- && - && -	-
ENSOCUG00000007069	3.10376	2.10427	3.78554	11.5073	5.04132	30.0755	2.99786	15.5414	-2.36543	0.0165037	0.220314	FGFR2	18	68468927	68572794	-	4717	protein_coding	fibroblast growth factor receptor 2 [Source:HGNC Symbol;Acc:HGNC:3689] && sp|P21802|FGFR2_HUMAN Fibroblast growth factor receptor 2 OS=Homo sapiens OX=9606 GN=FGFR2 PE=1 SV=1 && -	-
ENSOCUG00000028995	78.6286	85.2228	80.4428	44.259	49.4049	42.5206	81.4314	45.3948	0.843076	0.0165049	0.220314	ZNF461	GL018786	1016419	1035456	+	3222	protein_coding	zinc finger protein 461 [Source:HGNC Symbol;Acc:HGNC:21629] && sp|Q8TAF7|ZN461_HUMAN Zinc finger protein 461 OS=Homo sapiens OX=9606 GN=ZNF461 PE=1 SV=2 && PF00096:Zinc finger, C2H2 type	-
ENSOCUG00000025092	618.683	482.929	798.75	928.553	880.214	1046.42	633.454	951.729	-0.586768	0.0165214	0.220343	ENSOCUG00000025092	7	10098545	10138428	-	5006	protein_coding	- && sp|Q28645|PODXL_RABIT Podocalyxin OS=Oryctolagus cuniculus OX=9986 GN=PODXL PE=1 SV=1 && PF06365:CD34/Podocalyxin family	-
ENSOCUG00000017410	805.943	653.375	701.272	519.6	451.702	537.211	720.197	502.838	0.518222	0.0165616	0.220591	POLR3D	GL018798	439497	445580	-	1246	protein_coding	RNA polymerase III subunit D [Source:HGNC Symbol;Acc:HGNC:1080] && sp|P05423|RPC4_HUMAN DNA-directed RNA polymerase III subunit RPC4 OS=Homo sapiens OX=9606 GN=POLR3D PE=1 SV=2 && PF05132:RNA polymerase III RPC4	-
ENSOCUG00000000408	180.018	211.479	120.191	227.491	357.934	263.42	170.563	282.948	-0.730917	0.0165687	0.220591	PDK1	7	112249525	112288548	+	2146	protein_coding	pyruvate dehydrogenase kinase 1 [Source:HGNC Symbol;Acc:HGNC:8809] && sp|Q15118|PDK1_HUMAN [Pyruvate dehydrogenase (acetyl-transferring)] kinase isozyme 1, mitochondrial OS=Homo sapiens OX=9606 GN=PDK1 PE=1 SV=1 && PF02518:Histidine kinase-, DNA gyrase B-, and HSP90-like ATPase|PF10436:Mitochondrial branched-chain alpha-ketoacid dehydrogenase kinase	-
ENSOCUG00000004831	303.134	276.711	353.948	501.897	436.578	430.391	311.264	456.289	-0.551637	0.0166595	0.221607	DIP2A	14	163396883	163507528	-	4686	protein_coding	disco interacting protein 2 homolog A [Source:HGNC Symbol;Acc:HGNC:17217] && sp|Q14689|DIP2A_HUMAN Disco-interacting protein 2 homolog A OS=Homo sapiens OX=9606 GN=DIP2A PE=1 SV=2 && PF06464:DMAP1-binding Domain|PF00501:AMP-binding enzyme	-
ENSOCUG00000025995	5507.1	3347.89	4817.1	2454.6	3812.25	2591.68	4557.37	2952.84	0.626173	0.0167165	0.222173	ASB2	20	12328060	12353108	+	1885	protein_coding	ankyrin repeat and SOCS box containing 2 [Source:HGNC Symbol;Acc:HGNC:16012] && sp|Q5U2S6|ASB2_RAT Ankyrin repeat and SOCS box protein 2 OS=Rattus norvegicus OX=10116 GN=Asb2 PE=2 SV=1 && PF12796:Ankyrin repeats (3 copies)|PF13637:Ankyrin repeats (many copies)|PF07525:SOCS box	-
ENSOCUG00000003482	276.235	406.123	406.946	521.371	499.091	627.438	363.101	549.3	-0.596766	0.0168259	0.223365	PLXNA2	16	64455416	64630637	+	6046	protein_coding	plexin A2 [Source:HGNC Symbol;Acc:HGNC:9100] && sp|O75051|PLXA2_HUMAN Plexin-A2 OS=Homo sapiens OX=9606 GN=PLXNA2 PE=1 SV=4 && PF01833:IPT/TIG domain|PF01403:Sema domain|PF01437:Plexin repeat|PF17960:TIG domain|PF08337:Plexin cytoplasmic RasGAP domain|PF18020:TIG domain found in plexin	-
ENSOCUG00000001910	9.31128	23.1469	17.9813	42.4886	52.4297	29.0384	16.8132	41.3189	-1.29797	0.0168353	0.223365	ADGRL3	15	87066496	87751048	-	6043	protein_coding	adhesion G protein-coupled receptor L3 [Source:HGNC Symbol;Acc:HGNC:20974] && sp|O97827|AGRL3_BOVIN Adhesion G protein-coupled receptor L3 OS=Bos taurus OX=9913 GN=ADGRL3 PE=2 SV=1 && PF02354:Latrophilin Cytoplasmic C-terminal region|PF01825:GPCR proteolysis site, GPS, motif|PF16489:GPCR-Autoproteolysis INducing (GAIN) domain|PF00002:7 transmembrane receptor (Secretin family)|PF02140:Galactose bi…	-
ENSOCUG00000003698	211.056	208.322	208.205	310.698	308.529	299.718	209.194	306.315	-0.550293	0.0168556	0.223442	KLF3	2	28117202	28136984	+	2902	protein_coding	Kruppel like factor 3 [Source:HGNC Symbol;Acc:HGNC:16516] && sp|P57682|KLF3_HUMAN Krueppel-like factor 3 OS=Homo sapiens OX=9606 GN=KLF3 PE=1 SV=1 && PF00096:Zinc finger, C2H2 type	-
ENSOCUG00000035896	147.946	200.957	119.245	61.0774	51.4215	130.673	156.049	81.0573	0.946727	0.0168941	0.223759	ENSOCUG00000035896	14	124197934	124199654	+	1396	protein_coding	- && sp|Q76N24|RS4X_CHLAE 40S ribosomal protein S4, X isoform OS=Chlorocebus aethiops OX=9534 GN=RPS4X PE=2 SV=3 && -	-
ENSOCUG00000014419	18.6226	16.8341	26.4988	48.6849	37.3058	50.8173	20.6518	45.6026	-1.1395	0.0169384	0.224153	PKD2L2	3	20229453	20271062	+	1888	protein_coding	polycystin 2 like 2, transient receptor potential cation channel [Source:HGNC Symbol;Acc:HGNC:9012] && sp|Q9NZM6|PK2L2_HUMAN Polycystic kidney disease 2-like 2 protein OS=Homo sapiens OX=9606 GN=PKD2L2 PE=2 SV=2 && PF08016:Polycystin cation channel	-
ENSOCUG00000002379	37.2451	43.1375	54.8904	103.566	56.4628	100.597	45.091	86.8754	-0.945301	0.0170205	0.225046	MAP3K6	13	138070235	138081120	+	5815	protein_coding	mitogen-activated protein kinase kinase kinase 6 [Source:HGNC Symbol;Acc:HGNC:6858] && sp|O95382|M3K6_HUMAN Mitogen-activated protein kinase kinase kinase 6 OS=Homo sapiens OX=9606 GN=MAP3K6 PE=1 SV=3 && PF13281:Domain of unknown function (DUF4071)|PF00069:Protein kinase domain	-
novel.1382	86.9053	45.2417	42.5874	97.3697	160.314	85.0411	58.2448	114.242	-0.972817	0.0170456	0.225101	-	GL018942	211727	216032	-	3276	-	- && - && -	-
ENSOCUG00000009191	338.31	255.668	277.291	189.428	128.05	224.011	290.423	180.496	0.686167	0.0170658	0.225101	SLC25A32	3	118792497	118814879	-	1789	protein_coding	solute carrier family 25 member 32 [Source:HGNC Symbol;Acc:HGNC:29683] && sp|Q9H2D1|MFTC_HUMAN Mitochondrial folate transporter/carrier OS=Homo sapiens OX=9606 GN=SLC25A32 PE=1 SV=2 && PF00153:Mitochondrial carrier protein	-
ENSOCUG00000011110	853.534	527.119	569.724	396.56	392.215	483.282	650.126	424.019	0.616751	0.0170849	0.225101	ENSOCUG00000011110	14	118902037	118919214	-	646	protein_coding	PEST proteolytic signal containing nuclear protein [Source:HGNC Symbol;Acc:HGNC:30023] && sp|Q5RCI9|PCNP_PONAB PEST proteolytic signal-containing nuclear protein OS=Pongo abelii OX=9601 GN=PCNP PE=2 SV=1 && PF15473:PEST, proteolytic signal-containing nuclear protein family	-
ENSOCUG00000002613	355.898	446.105	504.424	1686.27	433.553	489.505	435.475	869.775	-0.998497	0.0170924	0.225101	VCAN	11	3706590	3812479	+	11023	protein_coding	versican [Source:HGNC Symbol;Acc:HGNC:2464] && sp|P13611|CSPG2_HUMAN Versican core protein OS=Homo sapiens OX=9606 GN=VCAN PE=1 SV=3 && -	-
ENSOCUG00000003015	111.735	65.2323	108.834	208.902	136.116	150.378	95.2673	165.132	-0.79378	0.0170979	0.225101	IMPDH1	7	15954951	15973833	+	3775	protein_coding	inosine monophosphate dehydrogenase 1 [Source:HGNC Symbol;Acc:HGNC:6052] && sp|A0JNA3|IMDH1_BOVIN Inosine-5'-monophosphate dehydrogenase 1 OS=Bos taurus OX=9913 GN=IMPDH1 PE=2 SV=2 && PF00571:CBS domain|PF00478:IMP dehydrogenase / GMP reductase domain	-
[truncated: 816 more rows]

## Sheet: Ma_LongvsJu_Long_deg_all
gene_id	MB_1	MB_2	MB_3	JB_7	JB_8	JB_9	Ma_Long	Ju_Long	log2FoldChange	pvalue	padj	gene_name	gene_chr	gene_start	gene_end	gene_strand	gene_length	gene_biotype	gene_description	Family
[truncated: 1,955 more rows]
