# Supplementary material for: Comparative Transcriptomic Analysis Between High- and Low-Growth-Rate Meat-Type Rabbits Reveals Key Pathways Associated with Muscle Development
Source: Animals (Basel). 2025 May 29;15(11):1585. doi: 10.3390/ani15111585 (PMC12153524; doi:10.3390/ani15111585)
Supplement: Supplementary file 1 [file animals-15-01585-s001.zip › Table S4 GO,KEGG of DEGs in the thigh muscles.xlsx]

## Sheet: BP
Category	GOID	Description	GeneRatio	BgRatio	pvalue	padj	geneID	geneName	Count	Up	Up_Gene_id	Down	Down_Gene_id
BP	GO:0014812	muscle cell migration	21/1216	45/11231	1.31224e-09	5.56521e-06	ENSOCUG00000016068/ENSOCUG00000011473/ENSOCUG00000005579/ENSOCUG00000016362/ENSOCUG00000000737/ENSOCUG00000010693/ENSOCUG00000012663/ENSOCUG00000006316/ENSOCUG00000003155/ENSOCUG00000025513/ENSOCUG00000014122/ENSOCUG00000026268/ENSOCUG00000012611/ENSOCUG00000022575/ENSOCUG00000009244/ENSOCUG00000014689/ENSOCUG00000038923/ENSOCUG00000023877/ENSOCUG00000014268/ENSOCUG00000016487/ENSOCUG00000007901	SERPINE1/PRKG1/ITGB3/ADAMTS1/NR4A3/CCN3/MSTN/PLEKHO1/PLAU/IGFBP5/TPM1/ADIPOQ/NET1/VTN/THBS4/IGF1/PDGFB/DDIT3/SIX1/DDR1/SEMA6D	21	8	ENSOCUG00000012663/ENSOCUG00000025513/ENSOCUG00000014122/ENSOCUG00000012611/ENSOCUG00000022575/ENSOCUG00000014689/ENSOCUG00000014268/ENSOCUG00000007901	13	ENSOCUG00000016068/ENSOCUG00000011473/ENSOCUG00000005579/ENSOCUG00000016362/ENSOCUG00000000737/ENSOCUG00000010693/ENSOCUG00000006316/ENSOCUG00000003155/ENSOCUG00000026268/ENSOCUG00000009244/ENSOCUG00000038923/ENSOCUG00000023877/ENSOCUG00000016487
BP	GO:0043069	negative regulation of programmed cell death	93/1216	469/11231	3.2354e-09	6.86067e-06	ENSOCUG00000016068/ENSOCUG00000004246/ENSOCUG00000011746/ENSOCUG00000027445/ENSOCUG00000003201/ENSOCUG00000011610/ENSOCUG00000010633/ENSOCUG00000008872/ENSOCUG00000017120/ENSOCUG00000012690/ENSOCUG00000012805/ENSOCUG00000014198/ENSOCUG00000013369/ENSOCUG00000012152/ENSOCUG00000015076/ENSOCUG00000016451/ENSOCUG00000025312/ENSOCUG00000012460/ENSOCUG00000003792/ENSOCUG00000012959/ENSOCUG00000011812/…	SERPINE1/PKHD1/NR4A1/TCIM/BCL2L1/VEGFA/HMOX1/AARS1/PDK4/HSPB1/GCLC/CAT/ITGA5/MCL1/FXN/IER3/ENSOCUG00000025312/PLK3/THBS1/ADAMTS20/ING2/SOX9/ICAM1/ANGPTL4/HMGN5/BDKRB2/DPP8/IDO1/BABAM2/ACTC1/MET/MERTK/DIPK2A/CNTFR/GATA3/NR4A2/PAK4/SPHK1/URI1/CRYAB/PLAUR/CNTF/CCL2/IGF1/SIAH2/ENSOCUG00000010899/PARK7/ENSOCUG00000007721/NIBAN2/EN1/FANK1/TMBIM6/GPAM/SLC46A2/PIK3R1/GRN/BAG3/CFLAR/SIX1/CD44/TSC22D3/PLAC…	93	29	ENSOCUG00000008872/ENSOCUG00000012805/ENSOCUG00000015076/ENSOCUG00000011812/ENSOCUG00000029345/ENSOCUG00000011751/ENSOCUG00000010695/ENSOCUG00000013060/ENSOCUG00000012616/ENSOCUG00000000355/ENSOCUG00000017821/ENSOCUG00000015063/ENSOCUG00000005392/ENSOCUG00000014689/ENSOCUG00000010899/ENSOCUG00000016511/ENSOCUG00000011901/ENSOCUG00000001847/ENSOCUG00000011072/ENSOCUG00000014268/ENSOCUG00000015708/…	64	ENSOCUG00000016068/ENSOCUG00000004246/ENSOCUG00000011746/ENSOCUG00000027445/ENSOCUG00000003201/ENSOCUG00000011610/ENSOCUG00000010633/ENSOCUG00000017120/ENSOCUG00000012690/ENSOCUG00000014198/ENSOCUG00000013369/ENSOCUG00000012152/ENSOCUG00000016451/ENSOCUG00000025312/ENSOCUG00000012460/ENSOCUG00000003792/ENSOCUG00000012959/ENSOCUG00000011639/ENSOCUG00000029644/ENSOCUG00000016603/ENSOCUG00000014828/…
BP	GO:0060548	negative regulation of cell death	94/1216	481/11231	5.74152e-09	8.11659e-06	ENSOCUG00000016068/ENSOCUG00000004246/ENSOCUG00000011746/ENSOCUG00000027445/ENSOCUG00000003201/ENSOCUG00000011610/ENSOCUG00000010633/ENSOCUG00000008872/ENSOCUG00000017120/ENSOCUG00000012690/ENSOCUG00000012805/ENSOCUG00000014198/ENSOCUG00000013369/ENSOCUG00000012152/ENSOCUG00000025029/ENSOCUG00000015076/ENSOCUG00000016451/ENSOCUG00000025312/ENSOCUG00000012460/ENSOCUG00000003792/ENSOCUG00000012959/…	SERPINE1/PKHD1/NR4A1/TCIM/BCL2L1/VEGFA/HMOX1/AARS1/PDK4/HSPB1/GCLC/CAT/ITGA5/MCL1/CSF1/FXN/IER3/ENSOCUG00000025312/PLK3/THBS1/ADAMTS20/ING2/SOX9/ICAM1/ANGPTL4/HMGN5/BDKRB2/DPP8/IDO1/BABAM2/ACTC1/MET/MERTK/DIPK2A/CNTFR/GATA3/NR4A2/PAK4/SPHK1/URI1/CRYAB/PLAUR/CNTF/CCL2/IGF1/SIAH2/ENSOCUG00000010899/PARK7/ENSOCUG00000007721/NIBAN2/EN1/FANK1/TMBIM6/GPAM/SLC46A2/PIK3R1/GRN/BAG3/CFLAR/SIX1/CD44/TSC22D3…	94	29	ENSOCUG00000008872/ENSOCUG00000012805/ENSOCUG00000015076/ENSOCUG00000011812/ENSOCUG00000029345/ENSOCUG00000011751/ENSOCUG00000010695/ENSOCUG00000013060/ENSOCUG00000012616/ENSOCUG00000000355/ENSOCUG00000017821/ENSOCUG00000015063/ENSOCUG00000005392/ENSOCUG00000014689/ENSOCUG00000010899/ENSOCUG00000016511/ENSOCUG00000011901/ENSOCUG00000001847/ENSOCUG00000011072/ENSOCUG00000014268/ENSOCUG00000015708/…	65	ENSOCUG00000016068/ENSOCUG00000004246/ENSOCUG00000011746/ENSOCUG00000027445/ENSOCUG00000003201/ENSOCUG00000011610/ENSOCUG00000010633/ENSOCUG00000017120/ENSOCUG00000012690/ENSOCUG00000014198/ENSOCUG00000013369/ENSOCUG00000012152/ENSOCUG00000025029/ENSOCUG00000016451/ENSOCUG00000025312/ENSOCUG00000012460/ENSOCUG00000003792/ENSOCUG00000012959/ENSOCUG00000011639/ENSOCUG00000029644/ENSOCUG00000016603/…
BP	GO:0043066	negative regulation of apoptotic process	88/1216	450/11231	1.74235e-08	1.84732e-05	ENSOCUG00000016068/ENSOCUG00000004246/ENSOCUG00000011746/ENSOCUG00000027445/ENSOCUG00000003201/ENSOCUG00000011610/ENSOCUG00000010633/ENSOCUG00000008872/ENSOCUG00000017120/ENSOCUG00000012690/ENSOCUG00000012805/ENSOCUG00000014198/ENSOCUG00000013369/ENSOCUG00000012152/ENSOCUG00000015076/ENSOCUG00000016451/ENSOCUG00000025312/ENSOCUG00000012460/ENSOCUG00000003792/ENSOCUG00000012959/ENSOCUG00000011812/…	SERPINE1/PKHD1/NR4A1/TCIM/BCL2L1/VEGFA/HMOX1/AARS1/PDK4/HSPB1/GCLC/CAT/ITGA5/MCL1/FXN/IER3/ENSOCUG00000025312/PLK3/THBS1/ADAMTS20/ING2/SOX9/ICAM1/ANGPTL4/HMGN5/BDKRB2/IDO1/BABAM2/ACTC1/MERTK/DIPK2A/CNTFR/GATA3/NR4A2/PAK4/SPHK1/URI1/CRYAB/PLAUR/CNTF/CCL2/IGF1/SIAH2/ENSOCUG00000010899/PARK7/ENSOCUG00000007721/NIBAN2/EN1/FANK1/TMBIM6/GPAM/SLC46A2/PIK3R1/GRN/BAG3/CFLAR/SIX1/CD44/TSC22D3/PLAC8/WNT5A/L…	88	25	ENSOCUG00000008872/ENSOCUG00000012805/ENSOCUG00000015076/ENSOCUG00000011812/ENSOCUG00000029345/ENSOCUG00000010695/ENSOCUG00000012616/ENSOCUG00000000355/ENSOCUG00000017821/ENSOCUG00000015063/ENSOCUG00000005392/ENSOCUG00000014689/ENSOCUG00000010899/ENSOCUG00000016511/ENSOCUG00000011901/ENSOCUG00000001847/ENSOCUG00000011072/ENSOCUG00000014268/ENSOCUG00000000380/ENSOCUG00000008154/ENSOCUG00000008461/…	63	ENSOCUG00000016068/ENSOCUG00000004246/ENSOCUG00000011746/ENSOCUG00000027445/ENSOCUG00000003201/ENSOCUG00000011610/ENSOCUG00000010633/ENSOCUG00000017120/ENSOCUG00000012690/ENSOCUG00000014198/ENSOCUG00000013369/ENSOCUG00000012152/ENSOCUG00000016451/ENSOCUG00000025312/ENSOCUG00000012460/ENSOCUG00000003792/ENSOCUG00000012959/ENSOCUG00000011639/ENSOCUG00000029644/ENSOCUG00000016603/ENSOCUG00000014828/…
BP	GO:0043207	response to external biotic stimulus	84/1216	427/11231	2.81659e-08	1.99086e-05	ENSOCUG00000016280/ENSOCUG00000016068/ENSOCUG00000012101/ENSOCUG00000003201/ENSOCUG00000002819/ENSOCUG00000004165/ENSOCUG00000000557/ENSOCUG00000015642/ENSOCUG00000023535/ENSOCUG00000002197/ENSOCUG00000012690/ENSOCUG00000008193/ENSOCUG00000014850/ENSOCUG00000022794/ENSOCUG00000017251/ENSOCUG00000003790/ENSOCUG00000026915/ENSOCUG00000022490/ENSOCUG00000006106/ENSOCUG00000002114/ENSOCUG00000001752/…	CXCL10/SERPINE1/ARID5A/BCL2L1/IRAK2/IRF1/NLRC5/NFKBIA/H2BC21/ITGB8/HSPB1/ACTA2/ITGB6/F2R/GBP1/LITAF/PTGIR/PCBP2/UMOD/TRIM5/GPC3/ABCD2/EPHA2/IFIT2/IFI44/OAS2/IDO1/NQO1/VEGFD/ENSOCUG00000014265/OAS1/CA3/OASL/GATA3/IFI44L/TLR9/SMAD3/CX3CR1/PLAA/BPGM/MOV10/URI1/TNFRSF1B/CCL2/USP15/TAB2/IRF7/ENSOCUG00000014931/GPAM/BATF2/NR1D1/OCIAD2/MALT1/RNF185/ZNFX1/MMRN2/KCNJ8/PLAC8/DDIT4/PSMA2/WNT5A/DTX3L/TMF1/NL…	84	29	ENSOCUG00000023535/ENSOCUG00000002197/ENSOCUG00000014850/ENSOCUG00000022490/ENSOCUG00000016168/ENSOCUG00000004396/ENSOCUG00000017764/ENSOCUG00000017821/ENSOCUG00000027509/ENSOCUG00000015471/ENSOCUG00000003144/ENSOCUG00000015063/ENSOCUG00000014647/ENSOCUG00000012180/ENSOCUG00000009732/ENSOCUG00000007907/ENSOCUG00000011507/ENSOCUG00000008019/ENSOCUG00000012092/ENSOCUG00000000380/ENSOCUG00000008154/…	55	ENSOCUG00000016280/ENSOCUG00000016068/ENSOCUG00000012101/ENSOCUG00000003201/ENSOCUG00000002819/ENSOCUG00000004165/ENSOCUG00000000557/ENSOCUG00000015642/ENSOCUG00000012690/ENSOCUG00000008193/ENSOCUG00000022794/ENSOCUG00000017251/ENSOCUG00000003790/ENSOCUG00000026915/ENSOCUG00000006106/ENSOCUG00000002114/ENSOCUG00000001752/ENSOCUG00000000786/ENSOCUG00000024939/ENSOCUG00000006482/ENSOCUG00000015823/…
BP	GO:0051707	response to other organism	84/1216	427/11231	2.81659e-08	1.99086e-05	ENSOCUG00000016280/ENSOCUG00000016068/ENSOCUG00000012101/ENSOCUG00000003201/ENSOCUG00000002819/ENSOCUG00000004165/ENSOCUG00000000557/ENSOCUG00000015642/ENSOCUG00000023535/ENSOCUG00000002197/ENSOCUG00000012690/ENSOCUG00000008193/ENSOCUG00000014850/ENSOCUG00000022794/ENSOCUG00000017251/ENSOCUG00000003790/ENSOCUG00000026915/ENSOCUG00000022490/ENSOCUG00000006106/ENSOCUG00000002114/ENSOCUG00000001752/…	CXCL10/SERPINE1/ARID5A/BCL2L1/IRAK2/IRF1/NLRC5/NFKBIA/H2BC21/ITGB8/HSPB1/ACTA2/ITGB6/F2R/GBP1/LITAF/PTGIR/PCBP2/UMOD/TRIM5/GPC3/ABCD2/EPHA2/IFIT2/IFI44/OAS2/IDO1/NQO1/VEGFD/ENSOCUG00000014265/OAS1/CA3/OASL/GATA3/IFI44L/TLR9/SMAD3/CX3CR1/PLAA/BPGM/MOV10/URI1/TNFRSF1B/CCL2/USP15/TAB2/IRF7/ENSOCUG00000014931/GPAM/BATF2/NR1D1/OCIAD2/MALT1/RNF185/ZNFX1/MMRN2/KCNJ8/PLAC8/DDIT4/PSMA2/WNT5A/DTX3L/TMF1/NL…	84	29	ENSOCUG00000023535/ENSOCUG00000002197/ENSOCUG00000014850/ENSOCUG00000022490/ENSOCUG00000016168/ENSOCUG00000004396/ENSOCUG00000017764/ENSOCUG00000017821/ENSOCUG00000027509/ENSOCUG00000015471/ENSOCUG00000003144/ENSOCUG00000015063/ENSOCUG00000014647/ENSOCUG00000012180/ENSOCUG00000009732/ENSOCUG00000007907/ENSOCUG00000011507/ENSOCUG00000008019/ENSOCUG00000012092/ENSOCUG00000000380/ENSOCUG00000008154/…	55	ENSOCUG00000016280/ENSOCUG00000016068/ENSOCUG00000012101/ENSOCUG00000003201/ENSOCUG00000002819/ENSOCUG00000004165/ENSOCUG00000000557/ENSOCUG00000015642/ENSOCUG00000012690/ENSOCUG00000008193/ENSOCUG00000022794/ENSOCUG00000017251/ENSOCUG00000003790/ENSOCUG00000026915/ENSOCUG00000006106/ENSOCUG00000002114/ENSOCUG00000001752/ENSOCUG00000000786/ENSOCUG00000024939/ENSOCUG00000006482/ENSOCUG00000015823/…
BP	GO:0009607	response to biotic stimulus	87/1216	449/11231	3.28848e-08	1.99235e-05	ENSOCUG00000016280/ENSOCUG00000016068/ENSOCUG00000012101/ENSOCUG00000003201/ENSOCUG00000002819/ENSOCUG00000004165/ENSOCUG00000000557/ENSOCUG00000015642/ENSOCUG00000023535/ENSOCUG00000002197/ENSOCUG00000012690/ENSOCUG00000008193/ENSOCUG00000014850/ENSOCUG00000022794/ENSOCUG00000017251/ENSOCUG00000003790/ENSOCUG00000026915/ENSOCUG00000022490/ENSOCUG00000006106/ENSOCUG00000017836/ENSOCUG00000002114/…	CXCL10/SERPINE1/ARID5A/BCL2L1/IRAK2/IRF1/NLRC5/NFKBIA/H2BC21/ITGB8/HSPB1/ACTA2/ITGB6/F2R/GBP1/LITAF/PTGIR/PCBP2/UMOD/NECTIN2/TRIM5/GPC3/ABCD2/EPHA2/IFIT2/IFI44/OAS2/IDO1/NQO1/VEGFD/ENSOCUG00000014265/OAS1/CA3/OASL/GATA3/IFI44L/TLR9/SMAD3/CX3CR1/PLAA/BPGM/MOV10/URI1/TNFRSF1B/CCL2/USP15/TAB2/IRF7/ENSOCUG00000014931/GPAM/BATF2/NR1D1/ADAM15/DDIT3/OCIAD2/MALT1/RNF185/ZNFX1/MMRN2/KCNJ8/PLAC8/DDIT4/PSMA…	87	29	ENSOCUG00000023535/ENSOCUG00000002197/ENSOCUG00000014850/ENSOCUG00000022490/ENSOCUG00000016168/ENSOCUG00000004396/ENSOCUG00000017764/ENSOCUG00000017821/ENSOCUG00000027509/ENSOCUG00000015471/ENSOCUG00000003144/ENSOCUG00000015063/ENSOCUG00000014647/ENSOCUG00000012180/ENSOCUG00000009732/ENSOCUG00000007907/ENSOCUG00000011507/ENSOCUG00000008019/ENSOCUG00000012092/ENSOCUG00000000380/ENSOCUG00000008154/…	58	ENSOCUG00000016280/ENSOCUG00000016068/ENSOCUG00000012101/ENSOCUG00000003201/ENSOCUG00000002819/ENSOCUG00000004165/ENSOCUG00000000557/ENSOCUG00000015642/ENSOCUG00000012690/ENSOCUG00000008193/ENSOCUG00000022794/ENSOCUG00000017251/ENSOCUG00000003790/ENSOCUG00000026915/ENSOCUG00000006106/ENSOCUG00000017836/ENSOCUG00000002114/ENSOCUG00000001752/ENSOCUG00000000786/ENSOCUG00000024939/ENSOCUG00000006482/…
BP	GO:0014909	smooth muscle cell migration	16/1216	36/11231	2.87578e-07	0.000152452	ENSOCUG00000016068/ENSOCUG00000011473/ENSOCUG00000005579/ENSOCUG00000016362/ENSOCUG00000000737/ENSOCUG00000010693/ENSOCUG00000003155/ENSOCUG00000025513/ENSOCUG00000014122/ENSOCUG00000026268/ENSOCUG00000022575/ENSOCUG00000014689/ENSOCUG00000038923/ENSOCUG00000023877/ENSOCUG00000016487/ENSOCUG00000007901	SERPINE1/PRKG1/ITGB3/ADAMTS1/NR4A3/CCN3/PLAU/IGFBP5/TPM1/ADIPOQ/VTN/IGF1/PDGFB/DDIT3/DDR1/SEMA6D	16	5	ENSOCUG00000025513/ENSOCUG00000014122/ENSOCUG00000022575/ENSOCUG00000014689/ENSOCUG00000007901	11	ENSOCUG00000016068/ENSOCUG00000011473/ENSOCUG00000005579/ENSOCUG00000016362/ENSOCUG00000000737/ENSOCUG00000010693/ENSOCUG00000003155/ENSOCUG00000026268/ENSOCUG00000038923/ENSOCUG00000023877/ENSOCUG00000016487
BP	GO:0009617	response to bacterium	53/1216	262/11231	4.53709e-06	0.00213798	ENSOCUG00000016280/ENSOCUG00000016068/ENSOCUG00000012101/ENSOCUG00000002819/ENSOCUG00000000557/ENSOCUG00000015642/ENSOCUG00000023535/ENSOCUG00000022794/ENSOCUG00000003790/ENSOCUG00000026915/ENSOCUG00000006106/ENSOCUG00000002114/ENSOCUG00000001752/ENSOCUG00000016168/ENSOCUG00000000786/ENSOCUG00000006482/ENSOCUG00000015823/ENSOCUG00000003344/ENSOCUG00000004396/ENSOCUG00000017764/ENSOCUG00000014265/…	CXCL10/SERPINE1/ARID5A/IRAK2/NLRC5/NFKBIA/H2BC21/F2R/LITAF/PTGIR/UMOD/TRIM5/GPC3/ABCD2/EPHA2/IFI44/OAS2/IDO1/NQO1/VEGFD/ENSOCUG00000014265/OAS1/CA3/TLR9/PLAA/TNFRSF1B/CCL2/TAB2/ENSOCUG00000014931/NR1D1/OCIAD2/MALT1/ZNFX1/MMRN2/KCNJ8/PLAC8/WNT5A/TMF1/NLRP3/IKZF3/COLEC12/MTDH/PELI1/ZC3H12A/TAP2/SEH1L/CX3CL1/OAS3/ARG2/CD14/RBCK1/STAB1/EVPL	53	14	ENSOCUG00000023535/ENSOCUG00000016168/ENSOCUG00000004396/ENSOCUG00000017764/ENSOCUG00000015471/ENSOCUG00000012180/ENSOCUG00000009732/ENSOCUG00000007907/ENSOCUG00000008019/ENSOCUG00000000380/ENSOCUG00000008154/ENSOCUG00000011400/ENSOCUG00000006858/ENSOCUG00000007636	39	ENSOCUG00000016280/ENSOCUG00000016068/ENSOCUG00000012101/ENSOCUG00000002819/ENSOCUG00000000557/ENSOCUG00000015642/ENSOCUG00000022794/ENSOCUG00000003790/ENSOCUG00000026915/ENSOCUG00000006106/ENSOCUG00000002114/ENSOCUG00000001752/ENSOCUG00000000786/ENSOCUG00000006482/ENSOCUG00000015823/ENSOCUG00000003344/ENSOCUG00000014265/ENSOCUG00000034782/ENSOCUG00000011736/ENSOCUG00000024735/ENSOCUG00000014127/…
BP	GO:0010594	regulation of endothelial cell migration	29/1216	112/11231	5.49648e-06	0.00233106	ENSOCUG00000016098/ENSOCUG00000026784/ENSOCUG00000005579/ENSOCUG00000011610/ENSOCUG00000010633/ENSOCUG00000012063/ENSOCUG00000012690/ENSOCUG00000014102/ENSOCUG00000003792/ENSOCUG00000015992/ENSOCUG00000032265/ENSOCUG00000008841/ENSOCUG00000000786/ENSOCUG00000013060/ENSOCUG00000017821/ENSOCUG00000007140/ENSOCUG00000038923/ENSOCUG00000016388/ENSOCUG00000016936/ENSOCUG00000000380/ENSOCUG00000003528/…	FGFBP1/PRKD2/ITGB3/VEGFA/HMOX1/JUP/HSPB1/JCAD/THBS1/BCAR1/RHOB/GLUL/EPHA2/MET/GATA3/ABL1/PDGFB/EGF/MMRN2/WNT5A/ATOH8/FLT4/NR2E1/DNAJA4/ZC3H12A/SEMA4A/NR2F2/GADD45A/MAP2K3	29	7	ENSOCUG00000016098/ENSOCUG00000013060/ENSOCUG00000017821/ENSOCUG00000000380/ENSOCUG00000013520/ENSOCUG00000008954/ENSOCUG00000004311	22	ENSOCUG00000026784/ENSOCUG00000005579/ENSOCUG00000011610/ENSOCUG00000010633/ENSOCUG00000012063/ENSOCUG00000012690/ENSOCUG00000014102/ENSOCUG00000003792/ENSOCUG00000015992/ENSOCUG00000032265/ENSOCUG00000008841/ENSOCUG00000000786/ENSOCUG00000007140/ENSOCUG00000038923/ENSOCUG00000016388/ENSOCUG00000016936/ENSOCUG00000003528/ENSOCUG00000011092/ENSOCUG00000005853/ENSOCUG00000000228/ENSOCUG00000010856/…
BP	GO:0044092	negative regulation of molecular function	78/1216	440/11231	6.38535e-06	0.00246184	ENSOCUG00000016068/ENSOCUG00000017871/ENSOCUG00000004246/ENSOCUG00000011746/ENSOCUG00000022110/ENSOCUG00000011396/ENSOCUG00000002819/ENSOCUG00000005579/ENSOCUG00000011610/ENSOCUG00000024967/ENSOCUG00000000557/ENSOCUG00000015642/ENSOCUG00000012690/ENSOCUG00000014198/ENSOCUG00000012663/ENSOCUG00000001454/ENSOCUG00000003215/ENSOCUG00000003792/ENSOCUG00000006510/ENSOCUG00000016603/ENSOCUG00000024939/…	SERPINE1/ACTN2/PKHD1/NR4A1/TCEAL7/XIRP1/IRAK2/ITGB3/VEGFA/ID1/NLRC5/NFKBIA/HSPB1/CAT/MSTN/NES/SPRY4/THBS1/C9orf72/ANGPTL4/IFIT2/CHP1/STYX/RRAD/SMAD7/CASQ2/NQO1/MET/CSNK1E/ADIPOQ/UBASH3B/PKIA/VTN/TLR9/BMP2/ENSOCUG00000014147/PEX19/TIMP3/CTTNBP2NL/PPM1F/URI1/CRYAB/RASIP1/PLAUR/MVP/ABL1/ATP2A2/SIAH2/SH3BP4/PARK7/PDGFB/GLIS2/TMBIM6/VPS25/ADAM15/DDIT3/HEXIM2/ID3/CMKLR1/PPP2R5A/ADARB1/CD44/WARS1/DTX3L/…	78	21	ENSOCUG00000012663/ENSOCUG00000006510/ENSOCUG00000013832/ENSOCUG00000029442/ENSOCUG00000004396/ENSOCUG00000013060/ENSOCUG00000021115/ENSOCUG00000022575/ENSOCUG00000014473/ENSOCUG00000015063/ENSOCUG00000016511/ENSOCUG00000001847/ENSOCUG00000034593/ENSOCUG00000006750/ENSOCUG00000000598/ENSOCUG00000013520/ENSOCUG00000008954/ENSOCUG00000008229/ENSOCUG00000007636/ENSOCUG00000013470/ENSOCUG00000000673	57	ENSOCUG00000016068/ENSOCUG00000017871/ENSOCUG00000004246/ENSOCUG00000011746/ENSOCUG00000022110/ENSOCUG00000011396/ENSOCUG00000002819/ENSOCUG00000005579/ENSOCUG00000011610/ENSOCUG00000024967/ENSOCUG00000000557/ENSOCUG00000015642/ENSOCUG00000012690/ENSOCUG00000014198/ENSOCUG00000001454/ENSOCUG00000003215/ENSOCUG00000003792/ENSOCUG00000016603/ENSOCUG00000024939/ENSOCUG00000000585/ENSOCUG00000024309/…
BP	GO:0043542	endothelial cell migration	33/1216	140/11231	1.13633e-05	0.00401599	ENSOCUG00000011746/ENSOCUG00000016098/ENSOCUG00000026784/ENSOCUG00000005579/ENSOCUG00000011610/ENSOCUG00000010633/ENSOCUG00000012063/ENSOCUG00000012690/ENSOCUG00000010693/ENSOCUG00000014102/ENSOCUG00000003792/ENSOCUG00000015992/ENSOCUG00000032265/ENSOCUG00000008841/ENSOCUG00000000786/ENSOCUG00000008676/ENSOCUG00000013060/ENSOCUG00000017821/ENSOCUG00000007140/ENSOCUG00000038923/ENSOCUG00000016388/…	NR4A1/FGFBP1/PRKD2/ITGB3/VEGFA/HMOX1/JUP/HSPB1/CCN3/JCAD/THBS1/BCAR1/RHOB/GLUL/EPHA2/CLEC14A/MET/GATA3/ABL1/PDGFB/EGF/MMRN2/WNT5A/ATOH8/FLT4/NR2E1/DNAJA4/ZC3H12A/SEMA4A/LOXL2/NR2F2/GADD45A/MAP2K3	33	7	ENSOCUG00000016098/ENSOCUG00000013060/ENSOCUG00000017821/ENSOCUG00000000380/ENSOCUG00000013520/ENSOCUG00000008954/ENSOCUG00000004311	26	ENSOCUG00000011746/ENSOCUG00000026784/ENSOCUG00000005579/ENSOCUG00000011610/ENSOCUG00000010633/ENSOCUG00000012063/ENSOCUG00000012690/ENSOCUG00000010693/ENSOCUG00000014102/ENSOCUG00000003792/ENSOCUG00000015992/ENSOCUG00000032265/ENSOCUG00000008841/ENSOCUG00000000786/ENSOCUG00000008676/ENSOCUG00000007140/ENSOCUG00000038923/ENSOCUG00000016388/ENSOCUG00000016936/ENSOCUG00000003528/ENSOCUG00000011092/…
BP	GO:0014910	regulation of smooth muscle cell migration	12/1216	28/11231	1.42863e-05	0.00441559	ENSOCUG00000016068/ENSOCUG00000011473/ENSOCUG00000016362/ENSOCUG00000000737/ENSOCUG00000003155/ENSOCUG00000025513/ENSOCUG00000014122/ENSOCUG00000026268/ENSOCUG00000022575/ENSOCUG00000014689/ENSOCUG00000038923/ENSOCUG00000007901	SERPINE1/PRKG1/ADAMTS1/NR4A3/PLAU/IGFBP5/TPM1/ADIPOQ/VTN/IGF1/PDGFB/SEMA6D	12	5	ENSOCUG00000025513/ENSOCUG00000014122/ENSOCUG00000022575/ENSOCUG00000014689/ENSOCUG00000007901	7	ENSOCUG00000016068/ENSOCUG00000011473/ENSOCUG00000016362/ENSOCUG00000000737/ENSOCUG00000003155/ENSOCUG00000026268/ENSOCUG00000038923
BP	GO:0001816	cytokine production	71/1216	399/11231	1.45764e-05	0.00441559	ENSOCUG00000016068/ENSOCUG00000012101/ENSOCUG00000026784/ENSOCUG00000005027/ENSOCUG00000004165/ENSOCUG00000007622/ENSOCUG00000002197/ENSOCUG00000012690/ENSOCUG00000014850/ENSOCUG00000022794/ENSOCUG00000017251/ENSOCUG00000011415/ENSOCUG00000003790/ENSOCUG00000003792/ENSOCUG00000009374/ENSOCUG00000016168/ENSOCUG00000000786/ENSOCUG00000015823/ENSOCUG00000010189/ENSOCUG00000012740/ENSOCUG00000003344/…	SERPINE1/ARID5A/PRKD2/PNP/IRF1/ADGRG1/ITGB8/HSPB1/ITGB6/F2R/GBP1/TGFB3/LITAF/THBS1/IRF4/ABCD2/EPHA2/OAS2/LEP/N4BP1/IDO1/SMAD7/ELF4/ENSOCUG00000014265/ARRDC4/OAS1/MERTK/OASL/ADIPOQ/PLD3/GATA3/TLR9/POLR3B/PML/SMAD3/TNFRSF1B/IGF1/USP15/PARK7/F3/REL/IRF7/CADM1/GPAM/PIK3R1/DDIT3/MALT1/POLR3D/CMKLR1/WNT11/WNT5A/FRMD8/INHBB/FLT4/TMF1/NLRP3/SARS1/PANX1/NDRG2/RNF128/SLC37A4/SMAD4/ADORA2B/PELI1/ZC3H12A/DHX…	71	18	ENSOCUG00000002197/ENSOCUG00000014850/ENSOCUG00000016168/ENSOCUG00000010189/ENSOCUG00000012740/ENSOCUG00000017821/ENSOCUG00000000884/ENSOCUG00000014689/ENSOCUG00000014647/ENSOCUG00000016511/ENSOCUG00000017410/ENSOCUG00000000380/ENSOCUG00000008154/ENSOCUG00000008625/ENSOCUG00000000653/ENSOCUG00000017267/ENSOCUG00000003929/ENSOCUG00000001180	53	ENSOCUG00000016068/ENSOCUG00000012101/ENSOCUG00000026784/ENSOCUG00000005027/ENSOCUG00000004165/ENSOCUG00000007622/ENSOCUG00000012690/ENSOCUG00000022794/ENSOCUG00000017251/ENSOCUG00000011415/ENSOCUG00000003790/ENSOCUG00000003792/ENSOCUG00000009374/ENSOCUG00000000786/ENSOCUG00000015823/ENSOCUG00000003344/ENSOCUG00000024309/ENSOCUG00000013238/ENSOCUG00000014265/ENSOCUG00000009737/ENSOCUG00000034782/…
BP	GO:0001817	regulation of cytokine production	70/1216	394/11231	1.76669e-05	0.00499503	ENSOCUG00000016068/ENSOCUG00000012101/ENSOCUG00000026784/ENSOCUG00000005027/ENSOCUG00000004165/ENSOCUG00000002197/ENSOCUG00000012690/ENSOCUG00000014850/ENSOCUG00000022794/ENSOCUG00000017251/ENSOCUG00000011415/ENSOCUG00000003790/ENSOCUG00000003792/ENSOCUG00000009374/ENSOCUG00000016168/ENSOCUG00000000786/ENSOCUG00000015823/ENSOCUG00000010189/ENSOCUG00000012740/ENSOCUG00000003344/ENSOCUG00000024309/…	SERPINE1/ARID5A/PRKD2/PNP/IRF1/ITGB8/HSPB1/ITGB6/F2R/GBP1/TGFB3/LITAF/THBS1/IRF4/ABCD2/EPHA2/OAS2/LEP/N4BP1/IDO1/SMAD7/ELF4/ENSOCUG00000014265/ARRDC4/OAS1/MERTK/OASL/ADIPOQ/PLD3/GATA3/TLR9/POLR3B/PML/SMAD3/TNFRSF1B/IGF1/USP15/PARK7/F3/REL/IRF7/CADM1/GPAM/PIK3R1/DDIT3/MALT1/POLR3D/CMKLR1/WNT11/WNT5A/FRMD8/INHBB/FLT4/TMF1/NLRP3/SARS1/PANX1/NDRG2/RNF128/SLC37A4/SMAD4/ADORA2B/PELI1/ZC3H12A/DHX36/CX3C…	70	18	ENSOCUG00000002197/ENSOCUG00000014850/ENSOCUG00000016168/ENSOCUG00000010189/ENSOCUG00000012740/ENSOCUG00000017821/ENSOCUG00000000884/ENSOCUG00000014689/ENSOCUG00000014647/ENSOCUG00000016511/ENSOCUG00000017410/ENSOCUG00000000380/ENSOCUG00000008154/ENSOCUG00000008625/ENSOCUG00000000653/ENSOCUG00000017267/ENSOCUG00000003929/ENSOCUG00000001180	52	ENSOCUG00000016068/ENSOCUG00000012101/ENSOCUG00000026784/ENSOCUG00000005027/ENSOCUG00000004165/ENSOCUG00000012690/ENSOCUG00000022794/ENSOCUG00000017251/ENSOCUG00000011415/ENSOCUG00000003790/ENSOCUG00000003792/ENSOCUG00000009374/ENSOCUG00000000786/ENSOCUG00000015823/ENSOCUG00000003344/ENSOCUG00000024309/ENSOCUG00000013238/ENSOCUG00000014265/ENSOCUG00000009737/ENSOCUG00000034782/ENSOCUG00000012995/…
BP	GO:0001933	negative regulation of protein phosphorylation	44/1216	215/11231	2.13751e-05	0.00566574	ENSOCUG00000012690/ENSOCUG00000012007/ENSOCUG00000017251/ENSOCUG00000003215/ENSOCUG00000011137/ENSOCUG00000006510/ENSOCUG00000014828/ENSOCUG00000024309/ENSOCUG00000024877/ENSOCUG00000026268/ENSOCUG00000013072/ENSOCUG00000021115/ENSOCUG00000024735/ENSOCUG00000011674/ENSOCUG00000014147/ENSOCUG00000008310/ENSOCUG00000001026/ENSOCUG00000021629/ENSOCUG00000008668/ENSOCUG00000007140/ENSOCUG00000016511/…	HSPB1/PRR5L/GBP1/SPRY4/FBLN1/C9orf72/BDKRB2/SMAD7/DMTN/ADIPOQ/UBASH3B/PKIA/TLR9/BMP2/ENSOCUG00000014147/TIMP3/PPM1F/RASIP1/MVP/ABL1/PARK7/ATF3/VPS25/MYADM/IBTK/HEXIM2/ADARB1/CD109/WARS1/INPP5F/SPRY1/SH3GL2/ENSOCUG00000010103/SPRY3/SLC8A3/NDRG2/GPS2/SMAD4/ZC3H12A/NR2F2/GADD45A/SMYD3/IGF1R/PARP14	44	15	ENSOCUG00000006510/ENSOCUG00000024877/ENSOCUG00000021115/ENSOCUG00000016511/ENSOCUG00000034593/ENSOCUG00000002154/ENSOCUG00000006750/ENSOCUG00000001183/ENSOCUG00000022218/ENSOCUG00000000653/ENSOCUG00000024249/ENSOCUG00000003929/ENSOCUG00000013520/ENSOCUG00000008954/ENSOCUG00000008229	29	ENSOCUG00000012690/ENSOCUG00000012007/ENSOCUG00000017251/ENSOCUG00000003215/ENSOCUG00000011137/ENSOCUG00000014828/ENSOCUG00000024309/ENSOCUG00000026268/ENSOCUG00000013072/ENSOCUG00000024735/ENSOCUG00000011674/ENSOCUG00000014147/ENSOCUG00000008310/ENSOCUG00000001026/ENSOCUG00000021629/ENSOCUG00000008668/ENSOCUG00000007140/ENSOCUG00000017424/ENSOCUG00000009677/ENSOCUG00000004683/ENSOCUG00000006444/…
BP	GO:0070528	protein kinase C signaling	10/1216	21/11231	2.45056e-05	0.00611342	ENSOCUG00000011610/ENSOCUG00000007622/ENSOCUG00000038923/ENSOCUG00000011624/ENSOCUG00000009677/ENSOCUG00000001726/ENSOCUG00000000380/ENSOCUG00000004480/ENSOCUG00000011092/ENSOCUG00000002673	VEGFA/ADGRG1/PDGFB/FIBIN/MYADM/WNT11/WNT5A/CSRP3/FLT4/AKAP12	10	2	ENSOCUG00000000380/ENSOCUG00000002673	8	ENSOCUG00000011610/ENSOCUG00000007622/ENSOCUG00000038923/ENSOCUG00000011624/ENSOCUG00000009677/ENSOCUG00000001726/ENSOCUG00000004480/ENSOCUG00000011092
BP	GO:0001935	endothelial cell proliferation	24/1216	93/11231	3.67846e-05	0.00866687	ENSOCUG00000011746/ENSOCUG00000016098/ENSOCUG00000026784/ENSOCUG00000005579/ENSOCUG00000011610/ENSOCUG00000010633/ENSOCUG00000014102/ENSOCUG00000003792/ENSOCUG00000000786/ENSOCUG00000010189/ENSOCUG00000000111/ENSOCUG00000011674/ENSOCUG00000009244/ENSOCUG00000021710/ENSOCUG00000004834/ENSOCUG00000038923/ENSOCUG00000016388/ENSOCUG00000016936/ENSOCUG00000000380/ENSOCUG00000003528/ENSOCUG00000001391/…	NR4A1/FGFBP1/PRKD2/ITGB3/VEGFA/HMOX1/JCAD/THBS1/EPHA2/LEP/COL4A3/BMP2/THBS4/CCL2/F3/PDGFB/EGF/MMRN2/WNT5A/ATOH8/THAP1/FLT4/LOXL2/NR2F2	24	5	ENSOCUG00000016098/ENSOCUG00000010189/ENSOCUG00000000380/ENSOCUG00000001391/ENSOCUG00000013520	19	ENSOCUG00000011746/ENSOCUG00000026784/ENSOCUG00000005579/ENSOCUG00000011610/ENSOCUG00000010633/ENSOCUG00000014102/ENSOCUG00000003792/ENSOCUG00000000786/ENSOCUG00000000111/ENSOCUG00000011674/ENSOCUG00000009244/ENSOCUG00000021710/ENSOCUG00000004834/ENSOCUG00000038923/ENSOCUG00000016388/ENSOCUG00000016936/ENSOCUG00000003528/ENSOCUG00000011092/ENSOCUG00000014596
BP	GO:0048008	platelet-derived growth factor receptor signaling pathway	15/1216	45/11231	4.48823e-05	0.0100182	ENSOCUG00000027029/ENSOCUG00000022080/ENSOCUG00000005579/ENSOCUG00000011610/ENSOCUG00000000737/ENSOCUG00000026915/ENSOCUG00000015992/ENSOCUG00000006982/ENSOCUG00000026268/ENSOCUG00000003185/ENSOCUG00000007140/ENSOCUG00000004834/ENSOCUG00000038923/ENSOCUG00000015835/ENSOCUG00000004808	ARID5B/CSRNP1/ITGB3/VEGFA/NR4A3/PTGIR/BCAR1/STON1/ADIPOQ/CSPG4/ABL1/F3/PDGFB/MYO1E/CBL	15	1	ENSOCUG00000006982	14	ENSOCUG00000027029/ENSOCUG00000022080/ENSOCUG00000005579/ENSOCUG00000011610/ENSOCUG00000000737/ENSOCUG00000026915/ENSOCUG00000015992/ENSOCUG00000026268/ENSOCUG00000003185/ENSOCUG00000007140/ENSOCUG00000004834/ENSOCUG00000038923/ENSOCUG00000015835/ENSOCUG00000004808
BP	GO:0042326	negative regulation of phosphorylation	47/1216	244/11231	5.70444e-05	0.0119135	ENSOCUG00000012690/ENSOCUG00000012007/ENSOCUG00000012663/ENSOCUG00000017251/ENSOCUG00000003215/ENSOCUG00000011137/ENSOCUG00000006510/ENSOCUG00000014828/ENSOCUG00000024309/ENSOCUG00000024877/ENSOCUG00000026268/ENSOCUG00000013072/ENSOCUG00000021115/ENSOCUG00000024735/ENSOCUG00000011674/ENSOCUG00000014147/ENSOCUG00000008310/ENSOCUG00000001026/ENSOCUG00000021629/ENSOCUG00000008668/ENSOCUG00000007140/…	HSPB1/PRR5L/MSTN/GBP1/SPRY4/FBLN1/C9orf72/BDKRB2/SMAD7/DMTN/ADIPOQ/UBASH3B/PKIA/TLR9/BMP2/ENSOCUG00000014147/TIMP3/PPM1F/RASIP1/MVP/ABL1/PARK7/ATF3/VPS25/MYADM/IBTK/HEXIM2/PPP2R5A/ADARB1/CD109/WARS1/INPP5F/DDIT4/SPRY1/SH3GL2/ENSOCUG00000010103/SPRY3/SLC8A3/NDRG2/GPS2/SMAD4/ZC3H12A/NR2F2/GADD45A/SMYD3/IGF1R/PARP14	47	16	ENSOCUG00000012663/ENSOCUG00000006510/ENSOCUG00000024877/ENSOCUG00000021115/ENSOCUG00000016511/ENSOCUG00000034593/ENSOCUG00000002154/ENSOCUG00000006750/ENSOCUG00000001183/ENSOCUG00000022218/ENSOCUG00000000653/ENSOCUG00000024249/ENSOCUG00000003929/ENSOCUG00000013520/ENSOCUG00000008954/ENSOCUG00000008229	31	ENSOCUG00000012690/ENSOCUG00000012007/ENSOCUG00000017251/ENSOCUG00000003215/ENSOCUG00000011137/ENSOCUG00000014828/ENSOCUG00000024309/ENSOCUG00000026268/ENSOCUG00000013072/ENSOCUG00000024735/ENSOCUG00000011674/ENSOCUG00000014147/ENSOCUG00000008310/ENSOCUG00000001026/ENSOCUG00000021629/ENSOCUG00000008668/ENSOCUG00000007140/ENSOCUG00000017424/ENSOCUG00000009677/ENSOCUG00000017572/ENSOCUG00000004683/…
BP	GO:1904738	vascular associated smooth muscle cell migration	8/1216	15/11231	5.9052e-05	0.0119135	ENSOCUG00000011473/ENSOCUG00000016362/ENSOCUG00000000737/ENSOCUG00000025513/ENSOCUG00000014122/ENSOCUG00000026268/ENSOCUG00000038923/ENSOCUG00000023877	PRKG1/ADAMTS1/NR4A3/IGFBP5/TPM1/ADIPOQ/PDGFB/DDIT3	8	2	ENSOCUG00000025513/ENSOCUG00000014122	6	ENSOCUG00000011473/ENSOCUG00000016362/ENSOCUG00000000737/ENSOCUG00000026268/ENSOCUG00000038923/ENSOCUG00000023877
BP	GO:0001667	ameboidal-type cell migration	48/1216	252/11231	6.39726e-05	0.0119135	ENSOCUG00000011746/ENSOCUG00000009097/ENSOCUG00000016098/ENSOCUG00000027029/ENSOCUG00000026784/ENSOCUG00000005579/ENSOCUG00000013726/ENSOCUG00000011610/ENSOCUG00000010633/ENSOCUG00000012063/ENSOCUG00000012690/ENSOCUG00000012007/ENSOCUG00000010693/ENSOCUG00000014102/ENSOCUG00000011670/ENSOCUG00000003792/ENSOCUG00000015992/ENSOCUG00000032265/ENSOCUG00000008841/ENSOCUG00000011639/ENSOCUG00000000786/…	NR4A1/SDC4/FGFBP1/ARID5B/PRKD2/ITGB3/EFNB1/VEGFA/HMOX1/JUP/HSPB1/PRR5L/CCN3/JCAD/SEMA3F/THBS1/BCAR1/RHOB/GLUL/SOX9/EPHA2/CLEC14A/TNS1/DMTN/MET/GATA3/PML/PPM1F/GJA1/ABL1/PDGFB/EGF/WNT11/MMRN2/WNT5A/ATOH8/FLT4/NR2E1/SMAD4/DNAJA4/ZC3H12A/SEMA4A/LOXL2/NR2F2/GADD45A/MAP2K3/ARHGDIB/KITLG	48	9	ENSOCUG00000016098/ENSOCUG00000024877/ENSOCUG00000013060/ENSOCUG00000017821/ENSOCUG00000000380/ENSOCUG00000003929/ENSOCUG00000013520/ENSOCUG00000008954/ENSOCUG00000004311	39	ENSOCUG00000011746/ENSOCUG00000009097/ENSOCUG00000027029/ENSOCUG00000026784/ENSOCUG00000005579/ENSOCUG00000013726/ENSOCUG00000011610/ENSOCUG00000010633/ENSOCUG00000012063/ENSOCUG00000012690/ENSOCUG00000012007/ENSOCUG00000010693/ENSOCUG00000014102/ENSOCUG00000011670/ENSOCUG00000003792/ENSOCUG00000015992/ENSOCUG00000032265/ENSOCUG00000008841/ENSOCUG00000011639/ENSOCUG00000000786/ENSOCUG00000008676/…
BP	GO:0090257	regulation of muscle system process	25/1216	102/11231	6.46101e-05	0.0119135	ENSOCUG00000011473/ENSOCUG00000010136/ENSOCUG00000003384/ENSOCUG00000012063/ENSOCUG00000025513/ENSOCUG00000024309/ENSOCUG00000010594/ENSOCUG00000002425/ENSOCUG00000006579/ENSOCUG00000006927/ENSOCUG00000014127/ENSOCUG00000015082/ENSOCUG00000014689/ENSOCUG00000005112/ENSOCUG00000012399/ENSOCUG00000001228/ENSOCUG00000003984/ENSOCUG00000013865/ENSOCUG00000011548/ENSOCUG00000037823/ENSOCUG00000003929/…	PRKG1/LMCD1/PRKAG3/JUP/IGFBP5/SMAD7/CASQ2/RYR2/SPHK1/ARHGAP42/TNFRSF1B/ATP2A2/IGF1/FBXO32/CTTN/EHD3/SLC8A3/PLN/MYOG/ENSOCUG00000037823/SMAD4/ADORA2B/ZC3H12A/P2RX1/ATP1A1	25	7	ENSOCUG00000003384/ENSOCUG00000025513/ENSOCUG00000014689/ENSOCUG00000001228/ENSOCUG00000011548/ENSOCUG00000037823/ENSOCUG00000003929	18	ENSOCUG00000011473/ENSOCUG00000010136/ENSOCUG00000012063/ENSOCUG00000024309/ENSOCUG00000010594/ENSOCUG00000002425/ENSOCUG00000006579/ENSOCUG00000006927/ENSOCUG00000014127/ENSOCUG00000015082/ENSOCUG00000005112/ENSOCUG00000012399/ENSOCUG00000003984/ENSOCUG00000013865/ENSOCUG00000010449/ENSOCUG00000010856/ENSOCUG00000021388/ENSOCUG00000001324
BP	GO:0014911	positive regulation of smooth muscle cell migration	7/1216	12/11231	8.30603e-05	0.0146774	ENSOCUG00000016362/ENSOCUG00000000737/ENSOCUG00000025513/ENSOCUG00000022575/ENSOCUG00000014689/ENSOCUG00000038923/ENSOCUG00000007901	ADAMTS1/NR4A3/IGFBP5/VTN/IGF1/PDGFB/SEMA6D	7	4	ENSOCUG00000025513/ENSOCUG00000022575/ENSOCUG00000014689/ENSOCUG00000007901	3	ENSOCUG00000016362/ENSOCUG00000000737/ENSOCUG00000038923
BP	GO:2000147	positive regulation of cell motility	57/1216	319/11231	8.93888e-05	0.0147979	ENSOCUG00000016280/ENSOCUG00000016068/ENSOCUG00000016098/ENSOCUG00000026784/ENSOCUG00000005579/ENSOCUG00000016362/ENSOCUG00000011610/ENSOCUG00000027827/ENSOCUG00000010633/ENSOCUG00000000737/ENSOCUG00000012690/ENSOCUG00000012663/ENSOCUG00000022794/ENSOCUG00000025029/ENSOCUG00000003155/ENSOCUG00000014102/ENSOCUG00000000069/ENSOCUG00000003792/ENSOCUG00000015992/ENSOCUG00000009659/ENSOCUG00000032265/…	CXCL10/SERPINE1/FGFBP1/PRKD2/ITGB3/ADAMTS1/VEGFA/ENSOCUG00000027827/HMOX1/NR4A3/HSPB1/MSTN/F2R/CSF1/PLAU/JCAD/MYO1C/THBS1/BCAR1/LYVE1/RHOB/SOX9/IGFBP5/ICAM1/EPHA2/DMTN/WNT5B/VEGFD/SWAP70/CCDC25/MET/GATA3/VTN/PLAA/SPHK1/PPM1F/THBS4/ABL1/IGF1/PDGFB/EGF/MYADM/PIK3R1/GRN/NSMF/CMKLR1/ELP3/WNT5A/ATOH8/FLT4/SEMA6D/DAPK2/ZC3H12A/CX3CL1/IGF1R/MAP2K3/KITLG	57	16	ENSOCUG00000016098/ENSOCUG00000012663/ENSOCUG00000025513/ENSOCUG00000024877/ENSOCUG00000017764/ENSOCUG00000009924/ENSOCUG00000013060/ENSOCUG00000017821/ENSOCUG00000022575/ENSOCUG00000015471/ENSOCUG00000014689/ENSOCUG00000000034/ENSOCUG00000000380/ENSOCUG00000007901/ENSOCUG00000000435/ENSOCUG00000004311	41	ENSOCUG00000016280/ENSOCUG00000016068/ENSOCUG00000026784/ENSOCUG00000005579/ENSOCUG00000016362/ENSOCUG00000011610/ENSOCUG00000027827/ENSOCUG00000010633/ENSOCUG00000000737/ENSOCUG00000012690/ENSOCUG00000022794/ENSOCUG00000025029/ENSOCUG00000003155/ENSOCUG00000014102/ENSOCUG00000000069/ENSOCUG00000003792/ENSOCUG00000015992/ENSOCUG00000009659/ENSOCUG00000032265/ENSOCUG00000011639/ENSOCUG00000029644/…
BP	GO:0030335	positive regulation of cell migration	56/1216	312/11231	9.07205e-05	0.0147979	ENSOCUG00000016280/ENSOCUG00000016068/ENSOCUG00000016098/ENSOCUG00000026784/ENSOCUG00000005579/ENSOCUG00000016362/ENSOCUG00000011610/ENSOCUG00000027827/ENSOCUG00000010633/ENSOCUG00000000737/ENSOCUG00000012690/ENSOCUG00000012663/ENSOCUG00000022794/ENSOCUG00000025029/ENSOCUG00000003155/ENSOCUG00000014102/ENSOCUG00000000069/ENSOCUG00000003792/ENSOCUG00000015992/ENSOCUG00000009659/ENSOCUG00000032265/…	CXCL10/SERPINE1/FGFBP1/PRKD2/ITGB3/ADAMTS1/VEGFA/ENSOCUG00000027827/HMOX1/NR4A3/HSPB1/MSTN/F2R/CSF1/PLAU/JCAD/MYO1C/THBS1/BCAR1/LYVE1/RHOB/SOX9/IGFBP5/ICAM1/EPHA2/DMTN/WNT5B/VEGFD/SWAP70/MET/GATA3/VTN/PLAA/SPHK1/PPM1F/THBS4/ABL1/IGF1/PDGFB/EGF/MYADM/PIK3R1/GRN/NSMF/CMKLR1/ELP3/WNT5A/ATOH8/FLT4/SEMA6D/DAPK2/ZC3H12A/CX3CL1/IGF1R/MAP2K3/KITLG	56	15	ENSOCUG00000016098/ENSOCUG00000012663/ENSOCUG00000025513/ENSOCUG00000024877/ENSOCUG00000017764/ENSOCUG00000013060/ENSOCUG00000017821/ENSOCUG00000022575/ENSOCUG00000015471/ENSOCUG00000014689/ENSOCUG00000000034/ENSOCUG00000000380/ENSOCUG00000007901/ENSOCUG00000000435/ENSOCUG00000004311	41	ENSOCUG00000016280/ENSOCUG00000016068/ENSOCUG00000026784/ENSOCUG00000005579/ENSOCUG00000016362/ENSOCUG00000011610/ENSOCUG00000027827/ENSOCUG00000010633/ENSOCUG00000000737/ENSOCUG00000012690/ENSOCUG00000022794/ENSOCUG00000025029/ENSOCUG00000003155/ENSOCUG00000014102/ENSOCUG00000000069/ENSOCUG00000003792/ENSOCUG00000015992/ENSOCUG00000009659/ENSOCUG00000032265/ENSOCUG00000011639/ENSOCUG00000029644/…
BP	GO:0010595	positive regulation of endothelial cell migration	20/1216	75/11231	9.80563e-05	0.0150078	ENSOCUG00000016098/ENSOCUG00000026784/ENSOCUG00000005579/ENSOCUG00000011610/ENSOCUG00000010633/ENSOCUG00000012690/ENSOCUG00000014102/ENSOCUG00000003792/ENSOCUG00000015992/ENSOCUG00000032265/ENSOCUG00000013060/ENSOCUG00000017821/ENSOCUG00000007140/ENSOCUG00000038923/ENSOCUG00000016388/ENSOCUG00000000380/ENSOCUG00000003528/ENSOCUG00000011092/ENSOCUG00000010856/ENSOCUG00000004311	FGFBP1/PRKD2/ITGB3/VEGFA/HMOX1/HSPB1/JCAD/THBS1/BCAR1/RHOB/MET/GATA3/ABL1/PDGFB/EGF/WNT5A/ATOH8/FLT4/ZC3H12A/MAP2K3	20	5	ENSOCUG00000016098/ENSOCUG00000013060/ENSOCUG00000017821/ENSOCUG00000000380/ENSOCUG00000004311	15	ENSOCUG00000026784/ENSOCUG00000005579/ENSOCUG00000011610/ENSOCUG00000010633/ENSOCUG00000012690/ENSOCUG00000014102/ENSOCUG00000003792/ENSOCUG00000015992/ENSOCUG00000032265/ENSOCUG00000007140/ENSOCUG00000038923/ENSOCUG00000016388/ENSOCUG00000003528/ENSOCUG00000011092/ENSOCUG00000010856
BP	GO:1902041	regulation of extrinsic apoptotic signaling pathway via death domain receptors	12/1216	33/11231	9.95485e-05	0.0150078	ENSOCUG00000016068/ENSOCUG00000003201/ENSOCUG00000010633/ENSOCUG00000003792/ENSOCUG00000029644/ENSOCUG00000008310/ENSOCUG00000016511/ENSOCUG00000017424/ENSOCUG00000026586/ENSOCUG00000011072/ENSOCUG00000005524/ENSOCUG00000008713	SERPINE1/BCL2L1/HMOX1/THBS1/ICAM1/TIMP3/PARK7/ATF3/FEM1B/CFLAR/TMBIM1/ITPRIP	12	3	ENSOCUG00000016511/ENSOCUG00000026586/ENSOCUG00000011072	9	ENSOCUG00000016068/ENSOCUG00000003201/ENSOCUG00000010633/ENSOCUG00000003792/ENSOCUG00000029644/ENSOCUG00000008310/ENSOCUG00000017424/ENSOCUG00000005524/ENSOCUG00000008713
BP	GO:0061061	muscle structure development	59/1216	335/11231	0.000102623	0.0150078	ENSOCUG00000016280/ENSOCUG00000024010/ENSOCUG00000017871/ENSOCUG00000011746/ENSOCUG00000027029/ENSOCUG00000003200/ENSOCUG00000005474/ENSOCUG00000000374/ENSOCUG00000027228/ENSOCUG00000000249/ENSOCUG00000006266/ENSOCUG00000010604/ENSOCUG00000010693/ENSOCUG00000012663/ENSOCUG00000015574/ENSOCUG00000006316/ENSOCUG00000012444/ENSOCUG00000011942/ENSOCUG00000011639/ENSOCUG00000025513/ENSOCUG00000002549/…	CXCL10/GPCPD1/ACTN2/NR4A1/ARID5B/VGLL2/SGCB/ADAMTS15/SMTNL1/SMARCD3/MAFF/RCAN1/CCN3/MSTN/S1PR1/PLEKHO1/FBXO40/FLNC/SOX9/IGFBP5/WDR1/DDX17/SMAD7/ALPK3/COPS2/ACTC1/TPM1/CHRND/FOXN2/PPP3CB/CNTFR/PLD3/RYR2/BMP2/SMAD3/TBX2/CRYAB/ATP2A2/CNTF/IGF1/LMOD2/ATF3/PDGFB/DDIT3/ID3/ASB2/SIX1/WNT5A/CSRP3/SPTBN2/KRAS/ADM/MYOG/SMAD4/MYO18B/KDM6B/FHL1/SMYD3/FHL2	59	22	ENSOCUG00000024010/ENSOCUG00000005474/ENSOCUG00000000374/ENSOCUG00000000249/ENSOCUG00000012663/ENSOCUG00000012444/ENSOCUG00000025513/ENSOCUG00000006455/ENSOCUG00000014122/ENSOCUG00000009784/ENSOCUG00000012543/ENSOCUG00000000355/ENSOCUG00000023498/ENSOCUG00000005392/ENSOCUG00000014689/ENSOCUG00000025995/ENSOCUG00000014268/ENSOCUG00000000380/ENSOCUG00000012106/ENSOCUG00000011548/ENSOCUG00000003929/…	37	ENSOCUG00000016280/ENSOCUG00000017871/ENSOCUG00000011746/ENSOCUG00000027029/ENSOCUG00000003200/ENSOCUG00000027228/ENSOCUG00000006266/ENSOCUG00000010604/ENSOCUG00000010693/ENSOCUG00000015574/ENSOCUG00000006316/ENSOCUG00000011942/ENSOCUG00000011639/ENSOCUG00000002549/ENSOCUG00000004982/ENSOCUG00000024309/ENSOCUG00000005991/ENSOCUG00000004074/ENSOCUG00000027279/ENSOCUG00000025710/ENSOCUG00000002425/…
BP	GO:0009615	response to virus	34/1216	163/11231	0.000121217	0.0162726	ENSOCUG00000016280/ENSOCUG00000003201/ENSOCUG00000004165/ENSOCUG00000000557/ENSOCUG00000002197/ENSOCUG00000012690/ENSOCUG00000008193/ENSOCUG00000014850/ENSOCUG00000022490/ENSOCUG00000024939/ENSOCUG00000015823/ENSOCUG00000034782/ENSOCUG00000029328/ENSOCUG00000017821/ENSOCUG00000024378/ENSOCUG00000024735/ENSOCUG00000029601/ENSOCUG00000000276/ENSOCUG00000015063/ENSOCUG00000014647/ENSOCUG00000002339/…	CXCL10/BCL2L1/IRF1/NLRC5/ITGB8/HSPB1/ACTA2/ITGB6/PCBP2/IFIT2/OAS2/OAS1/OASL/GATA3/IFI44L/TLR9/SMAD3/MOV10/URI1/USP15/IRF7/GPAM/RNF185/ZNFX1/KCNJ8/DDIT4/PSMA2/DTX3L/NLRP3/ZC3H12A/DHX36/OAS3/WDFY4/AUP1	34	12	ENSOCUG00000002197/ENSOCUG00000014850/ENSOCUG00000022490/ENSOCUG00000017821/ENSOCUG00000015063/ENSOCUG00000014647/ENSOCUG00000011507/ENSOCUG00000008019/ENSOCUG00000012092/ENSOCUG00000001180/ENSOCUG00000006243/ENSOCUG00000015388	22	ENSOCUG00000016280/ENSOCUG00000003201/ENSOCUG00000004165/ENSOCUG00000000557/ENSOCUG00000012690/ENSOCUG00000008193/ENSOCUG00000024939/ENSOCUG00000015823/ENSOCUG00000034782/ENSOCUG00000029328/ENSOCUG00000024378/ENSOCUG00000024735/ENSOCUG00000029601/ENSOCUG00000000276/ENSOCUG00000002339/ENSOCUG00000007893/ENSOCUG00000009811/ENSOCUG00000016772/ENSOCUG00000022941/ENSOCUG00000005455/ENSOCUG00000010856/…
BP	GO:0010563	negative regulation of phosphorus metabolic process	51/1216	280/11231	0.000126322	0.0162726	ENSOCUG00000012690/ENSOCUG00000012007/ENSOCUG00000012663/ENSOCUG00000017251/ENSOCUG00000003215/ENSOCUG00000011137/ENSOCUG00000006510/ENSOCUG00000014828/ENSOCUG00000013832/ENSOCUG00000024309/ENSOCUG00000024877/ENSOCUG00000008896/ENSOCUG00000026268/ENSOCUG00000013072/ENSOCUG00000021115/ENSOCUG00000024735/ENSOCUG00000011674/ENSOCUG00000014147/ENSOCUG00000008310/ENSOCUG00000001026/ENSOCUG00000015063/…	HSPB1/PRR5L/MSTN/GBP1/SPRY4/FBLN1/C9orf72/BDKRB2/CHP1/SMAD7/DMTN/SWAP70/ADIPOQ/UBASH3B/PKIA/TLR9/BMP2/ENSOCUG00000014147/TIMP3/PPM1F/URI1/RASIP1/MVP/ABL1/PARK7/ATF3/PDGFB/VPS25/MYADM/IBTK/HEXIM2/PPP2R5A/ADARB1/CD109/WARS1/INPP5F/DDIT4/SPRY1/SH3GL2/ENSOCUG00000010103/SPRY3/SLC8A3/NDRG2/GPS2/SMAD4/ZC3H12A/NR2F2/GADD45A/SMYD3/IGF1R/PARP14	51	18	ENSOCUG00000012663/ENSOCUG00000006510/ENSOCUG00000013832/ENSOCUG00000024877/ENSOCUG00000021115/ENSOCUG00000015063/ENSOCUG00000016511/ENSOCUG00000034593/ENSOCUG00000002154/ENSOCUG00000006750/ENSOCUG00000001183/ENSOCUG00000022218/ENSOCUG00000000653/ENSOCUG00000024249/ENSOCUG00000003929/ENSOCUG00000013520/ENSOCUG00000008954/ENSOCUG00000008229	33	ENSOCUG00000012690/ENSOCUG00000012007/ENSOCUG00000017251/ENSOCUG00000003215/ENSOCUG00000011137/ENSOCUG00000014828/ENSOCUG00000024309/ENSOCUG00000008896/ENSOCUG00000026268/ENSOCUG00000013072/ENSOCUG00000024735/ENSOCUG00000011674/ENSOCUG00000014147/ENSOCUG00000008310/ENSOCUG00000001026/ENSOCUG00000021629/ENSOCUG00000008668/ENSOCUG00000007140/ENSOCUG00000017424/ENSOCUG00000038923/ENSOCUG00000009677/…
BP	GO:0045936	negative regulation of phosphate metabolic process	51/1216	280/11231	0.000126322	0.0162726	ENSOCUG00000012690/ENSOCUG00000012007/ENSOCUG00000012663/ENSOCUG00000017251/ENSOCUG00000003215/ENSOCUG00000011137/ENSOCUG00000006510/ENSOCUG00000014828/ENSOCUG00000013832/ENSOCUG00000024309/ENSOCUG00000024877/ENSOCUG00000008896/ENSOCUG00000026268/ENSOCUG00000013072/ENSOCUG00000021115/ENSOCUG00000024735/ENSOCUG00000011674/ENSOCUG00000014147/ENSOCUG00000008310/ENSOCUG00000001026/ENSOCUG00000015063/…	HSPB1/PRR5L/MSTN/GBP1/SPRY4/FBLN1/C9orf72/BDKRB2/CHP1/SMAD7/DMTN/SWAP70/ADIPOQ/UBASH3B/PKIA/TLR9/BMP2/ENSOCUG00000014147/TIMP3/PPM1F/URI1/RASIP1/MVP/ABL1/PARK7/ATF3/PDGFB/VPS25/MYADM/IBTK/HEXIM2/PPP2R5A/ADARB1/CD109/WARS1/INPP5F/DDIT4/SPRY1/SH3GL2/ENSOCUG00000010103/SPRY3/SLC8A3/NDRG2/GPS2/SMAD4/ZC3H12A/NR2F2/GADD45A/SMYD3/IGF1R/PARP14	51	18	ENSOCUG00000012663/ENSOCUG00000006510/ENSOCUG00000013832/ENSOCUG00000024877/ENSOCUG00000021115/ENSOCUG00000015063/ENSOCUG00000016511/ENSOCUG00000034593/ENSOCUG00000002154/ENSOCUG00000006750/ENSOCUG00000001183/ENSOCUG00000022218/ENSOCUG00000000653/ENSOCUG00000024249/ENSOCUG00000003929/ENSOCUG00000013520/ENSOCUG00000008954/ENSOCUG00000008229	33	ENSOCUG00000012690/ENSOCUG00000012007/ENSOCUG00000017251/ENSOCUG00000003215/ENSOCUG00000011137/ENSOCUG00000014828/ENSOCUG00000024309/ENSOCUG00000008896/ENSOCUG00000026268/ENSOCUG00000013072/ENSOCUG00000024735/ENSOCUG00000011674/ENSOCUG00000014147/ENSOCUG00000008310/ENSOCUG00000001026/ENSOCUG00000021629/ENSOCUG00000008668/ENSOCUG00000007140/ENSOCUG00000017424/ENSOCUG00000038923/ENSOCUG00000009677/…
BP	GO:0051272	positive regulation of cellular component movement	57/1216	323/11231	0.00012662	0.0162726	ENSOCUG00000016280/ENSOCUG00000016068/ENSOCUG00000016098/ENSOCUG00000026784/ENSOCUG00000005579/ENSOCUG00000016362/ENSOCUG00000011610/ENSOCUG00000027827/ENSOCUG00000010633/ENSOCUG00000000737/ENSOCUG00000012690/ENSOCUG00000012663/ENSOCUG00000022794/ENSOCUG00000025029/ENSOCUG00000003155/ENSOCUG00000014102/ENSOCUG00000000069/ENSOCUG00000003792/ENSOCUG00000015992/ENSOCUG00000009659/ENSOCUG00000032265/…	CXCL10/SERPINE1/FGFBP1/PRKD2/ITGB3/ADAMTS1/VEGFA/ENSOCUG00000027827/HMOX1/NR4A3/HSPB1/MSTN/F2R/CSF1/PLAU/JCAD/MYO1C/THBS1/BCAR1/LYVE1/RHOB/SOX9/IGFBP5/ICAM1/EPHA2/DMTN/WNT5B/VEGFD/SWAP70/CCDC25/MET/GATA3/VTN/PLAA/SPHK1/PPM1F/THBS4/ABL1/IGF1/PDGFB/EGF/MYADM/PIK3R1/GRN/NSMF/CMKLR1/ELP3/WNT5A/ATOH8/FLT4/SEMA6D/DAPK2/ZC3H12A/CX3CL1/IGF1R/MAP2K3/KITLG	57	16	ENSOCUG00000016098/ENSOCUG00000012663/ENSOCUG00000025513/ENSOCUG00000024877/ENSOCUG00000017764/ENSOCUG00000009924/ENSOCUG00000013060/ENSOCUG00000017821/ENSOCUG00000022575/ENSOCUG00000015471/ENSOCUG00000014689/ENSOCUG00000000034/ENSOCUG00000000380/ENSOCUG00000007901/ENSOCUG00000000435/ENSOCUG00000004311	41	ENSOCUG00000016280/ENSOCUG00000016068/ENSOCUG00000026784/ENSOCUG00000005579/ENSOCUG00000016362/ENSOCUG00000011610/ENSOCUG00000027827/ENSOCUG00000010633/ENSOCUG00000000737/ENSOCUG00000012690/ENSOCUG00000022794/ENSOCUG00000025029/ENSOCUG00000003155/ENSOCUG00000014102/ENSOCUG00000000069/ENSOCUG00000003792/ENSOCUG00000015992/ENSOCUG00000009659/ENSOCUG00000032265/ENSOCUG00000011639/ENSOCUG00000029644/…
BP	GO:0003012	muscle system process	36/1216	178/11231	0.00014979	0.0179286	ENSOCUG00000011473/ENSOCUG00000010229/ENSOCUG00000005007/ENSOCUG00000010136/ENSOCUG00000012063/ENSOCUG00000008193/ENSOCUG00000012493/ENSOCUG00000025513/ENSOCUG00000014828/ENSOCUG00000024309/ENSOCUG00000010594/ENSOCUG00000014122/ENSOCUG00000010502/ENSOCUG00000002425/ENSOCUG00000023498/ENSOCUG00000006579/ENSOCUG00000006927/ENSOCUG00000000674/ENSOCUG00000014127/ENSOCUG00000015082/ENSOCUG00000014689/…	PRKG1/MYH8/KCNE5/LMCD1/JUP/ACTA2/KLF15/IGFBP5/BDKRB2/SMAD7/CASQ2/TPM1/SCN3B/RYR2/TBX2/SPHK1/ARHGAP42/KCNA5/TNFRSF1B/ATP2A2/IGF1/CTTN/EHD3/KCNJ8/INPP5F/CSRP3/SLC8A3/PLN/MYOG/ENSOCUG00000037823/SMAD4/ADORA2B/ZC3H12A/P2RX1/ARG2/ATP1A1	36	10	ENSOCUG00000025513/ENSOCUG00000014122/ENSOCUG00000023498/ENSOCUG00000000674/ENSOCUG00000014689/ENSOCUG00000001228/ENSOCUG00000008019/ENSOCUG00000011548/ENSOCUG00000037823/ENSOCUG00000003929	26	ENSOCUG00000011473/ENSOCUG00000010229/ENSOCUG00000005007/ENSOCUG00000010136/ENSOCUG00000012063/ENSOCUG00000008193/ENSOCUG00000012493/ENSOCUG00000014828/ENSOCUG00000024309/ENSOCUG00000010594/ENSOCUG00000010502/ENSOCUG00000002425/ENSOCUG00000006579/ENSOCUG00000006927/ENSOCUG00000014127/ENSOCUG00000015082/ENSOCUG00000012399/ENSOCUG00000002226/ENSOCUG00000004480/ENSOCUG00000003984/ENSOCUG00000013865/…
BP	GO:0001936	regulation of endothelial cell proliferation	21/1216	83/11231	0.000150231	0.0179286	ENSOCUG00000011746/ENSOCUG00000016098/ENSOCUG00000026784/ENSOCUG00000005579/ENSOCUG00000011610/ENSOCUG00000010633/ENSOCUG00000014102/ENSOCUG00000003792/ENSOCUG00000010189/ENSOCUG00000000111/ENSOCUG00000011674/ENSOCUG00000009244/ENSOCUG00000021710/ENSOCUG00000004834/ENSOCUG00000038923/ENSOCUG00000016388/ENSOCUG00000016936/ENSOCUG00000000380/ENSOCUG00000003528/ENSOCUG00000011092/ENSOCUG00000013520	NR4A1/FGFBP1/PRKD2/ITGB3/VEGFA/HMOX1/JCAD/THBS1/LEP/COL4A3/BMP2/THBS4/CCL2/F3/PDGFB/EGF/MMRN2/WNT5A/ATOH8/FLT4/NR2F2	21	4	ENSOCUG00000016098/ENSOCUG00000010189/ENSOCUG00000000380/ENSOCUG00000013520	17	ENSOCUG00000011746/ENSOCUG00000026784/ENSOCUG00000005579/ENSOCUG00000011610/ENSOCUG00000010633/ENSOCUG00000014102/ENSOCUG00000003792/ENSOCUG00000000111/ENSOCUG00000011674/ENSOCUG00000009244/ENSOCUG00000021710/ENSOCUG00000004834/ENSOCUG00000038923/ENSOCUG00000016388/ENSOCUG00000016936/ENSOCUG00000003528/ENSOCUG00000011092
BP	GO:0007169	transmembrane receptor protein tyrosine kinase signaling pathway	60/1216	347/11231	0.000152188	0.0179286	ENSOCUG00000016098/ENSOCUG00000027029/ENSOCUG00000022080/ENSOCUG00000026784/ENSOCUG00000005579/ENSOCUG00000013726/ENSOCUG00000009086/ENSOCUG00000011610/ENSOCUG00000017120/ENSOCUG00000000737/ENSOCUG00000002835/ENSOCUG00000012690/ENSOCUG00000008644/ENSOCUG00000012663/ENSOCUG00000025029/ENSOCUG00000014102/ENSOCUG00000000069/ENSOCUG00000003792/ENSOCUG00000026915/ENSOCUG00000015992/ENSOCUG00000011639/…	FGFBP1/ARID5B/CSRNP1/PRKD2/ITGB3/EFNB1/KLB/VEGFA/PDK4/NR4A3/CCN2/HSPB1/ENSOCUG00000008644/MSTN/CSF1/JCAD/MYO1C/THBS1/PTGIR/BCAR1/SOX9/IGFBP5/EPHA2/CLEC14A/COL4A3/VEGFD/NEU3/MET/STON1/ADIPOQ/UBASH3B/GATA3/CSPG4/RHBDF1/BMP2/TBX2/PLAUR/MVP/ABL1/IGF1/F3/PDGFB/EGF/VPS25/PLCE1/PIK3R1/SOS2/FGFR2/DDR1/MMRN2/AGTR2/WNT5A/CSRP3/SPRY1/LTK/FLT4/MYO1E/CBL/IGF1R/COL4A1	60	14	ENSOCUG00000016098/ENSOCUG00000009086/ENSOCUG00000008644/ENSOCUG00000012663/ENSOCUG00000025513/ENSOCUG00000017764/ENSOCUG00000013060/ENSOCUG00000006982/ENSOCUG00000017821/ENSOCUG00000023498/ENSOCUG00000014689/ENSOCUG00000034593/ENSOCUG00000006052/ENSOCUG00000000380	46	ENSOCUG00000027029/ENSOCUG00000022080/ENSOCUG00000026784/ENSOCUG00000005579/ENSOCUG00000013726/ENSOCUG00000011610/ENSOCUG00000017120/ENSOCUG00000000737/ENSOCUG00000002835/ENSOCUG00000012690/ENSOCUG00000025029/ENSOCUG00000014102/ENSOCUG00000000069/ENSOCUG00000003792/ENSOCUG00000026915/ENSOCUG00000015992/ENSOCUG00000011639/ENSOCUG00000000786/ENSOCUG00000008676/ENSOCUG00000000111/ENSOCUG00000012531/…
BP	GO:1904752	regulation of vascular associated smooth muscle cell migration	7/1216	13/11231	0.000163141	0.0186995	ENSOCUG00000011473/ENSOCUG00000016362/ENSOCUG00000000737/ENSOCUG00000025513/ENSOCUG00000014122/ENSOCUG00000026268/ENSOCUG00000038923	PRKG1/ADAMTS1/NR4A3/IGFBP5/TPM1/ADIPOQ/PDGFB	7	2	ENSOCUG00000025513/ENSOCUG00000014122	5	ENSOCUG00000011473/ENSOCUG00000016362/ENSOCUG00000000737/ENSOCUG00000026268/ENSOCUG00000038923
BP	GO:1990874	vascular smooth muscle cell proliferation	12/1216	35/11231	0.000190637	0.0209672	ENSOCUG00000011473/ENSOCUG00000016362/ENSOCUG00000000737/ENSOCUG00000011415/ENSOCUG00000025513/ENSOCUG00000014122/ENSOCUG00000026268/ENSOCUG00000009324/ENSOCUG00000014689/ENSOCUG00000038923/ENSOCUG00000023877/ENSOCUG00000000653	PRKG1/ADAMTS1/NR4A3/TGFB3/IGFBP5/TPM1/ADIPOQ/GJA1/IGF1/PDGFB/DDIT3/NDRG2	12	4	ENSOCUG00000025513/ENSOCUG00000014122/ENSOCUG00000014689/ENSOCUG00000000653	8	ENSOCUG00000011473/ENSOCUG00000016362/ENSOCUG00000000737/ENSOCUG00000011415/ENSOCUG00000026268/ENSOCUG00000009324/ENSOCUG00000038923/ENSOCUG00000023877
BP	GO:0040017	positive regulation of locomotion	57/1216	328/11231	0.000192813	0.0209672	ENSOCUG00000016280/ENSOCUG00000016068/ENSOCUG00000016098/ENSOCUG00000026784/ENSOCUG00000005579/ENSOCUG00000016362/ENSOCUG00000011610/ENSOCUG00000027827/ENSOCUG00000010633/ENSOCUG00000000737/ENSOCUG00000012690/ENSOCUG00000012663/ENSOCUG00000022794/ENSOCUG00000025029/ENSOCUG00000003155/ENSOCUG00000014102/ENSOCUG00000000069/ENSOCUG00000003792/ENSOCUG00000015992/ENSOCUG00000009659/ENSOCUG00000032265/…	CXCL10/SERPINE1/FGFBP1/PRKD2/ITGB3/ADAMTS1/VEGFA/ENSOCUG00000027827/HMOX1/NR4A3/HSPB1/MSTN/F2R/CSF1/PLAU/JCAD/MYO1C/THBS1/BCAR1/LYVE1/RHOB/SOX9/IGFBP5/ICAM1/EPHA2/DMTN/WNT5B/VEGFD/SWAP70/CCDC25/MET/GATA3/VTN/PLAA/SPHK1/PPM1F/THBS4/ABL1/IGF1/PDGFB/EGF/MYADM/PIK3R1/GRN/NSMF/CMKLR1/ELP3/WNT5A/ATOH8/FLT4/SEMA6D/DAPK2/ZC3H12A/CX3CL1/IGF1R/MAP2K3/KITLG	57	16	ENSOCUG00000016098/ENSOCUG00000012663/ENSOCUG00000025513/ENSOCUG00000024877/ENSOCUG00000017764/ENSOCUG00000009924/ENSOCUG00000013060/ENSOCUG00000017821/ENSOCUG00000022575/ENSOCUG00000015471/ENSOCUG00000014689/ENSOCUG00000000034/ENSOCUG00000000380/ENSOCUG00000007901/ENSOCUG00000000435/ENSOCUG00000004311	41	ENSOCUG00000016280/ENSOCUG00000016068/ENSOCUG00000026784/ENSOCUG00000005579/ENSOCUG00000016362/ENSOCUG00000011610/ENSOCUG00000027827/ENSOCUG00000010633/ENSOCUG00000000737/ENSOCUG00000012690/ENSOCUG00000022794/ENSOCUG00000025029/ENSOCUG00000003155/ENSOCUG00000014102/ENSOCUG00000000069/ENSOCUG00000003792/ENSOCUG00000015992/ENSOCUG00000009659/ENSOCUG00000032265/ENSOCUG00000011639/ENSOCUG00000029644/…
BP	GO:0048659	smooth muscle cell proliferation	17/1216	62/11231	0.000222682	0.0233564	ENSOCUG00000011473/ENSOCUG00000016362/ENSOCUG00000010633/ENSOCUG00000000737/ENSOCUG00000010693/ENSOCUG00000011415/ENSOCUG00000003792/ENSOCUG00000026915/ENSOCUG00000025513/ENSOCUG00000014122/ENSOCUG00000026268/ENSOCUG00000011674/ENSOCUG00000009324/ENSOCUG00000014689/ENSOCUG00000038923/ENSOCUG00000023877/ENSOCUG00000000653	PRKG1/ADAMTS1/HMOX1/NR4A3/CCN3/TGFB3/THBS1/PTGIR/IGFBP5/TPM1/ADIPOQ/BMP2/GJA1/IGF1/PDGFB/DDIT3/NDRG2	17	4	ENSOCUG00000025513/ENSOCUG00000014122/ENSOCUG00000014689/ENSOCUG00000000653	13	ENSOCUG00000011473/ENSOCUG00000016362/ENSOCUG00000010633/ENSOCUG00000000737/ENSOCUG00000010693/ENSOCUG00000011415/ENSOCUG00000003792/ENSOCUG00000026915/ENSOCUG00000026268/ENSOCUG00000011674/ENSOCUG00000009324/ENSOCUG00000038923/ENSOCUG00000023877
BP	GO:0050673	epithelial cell proliferation	46/1216	251/11231	0.00023014	0.0233564	ENSOCUG00000004246/ENSOCUG00000011746/ENSOCUG00000014289/ENSOCUG00000016098/ENSOCUG00000027507/ENSOCUG00000026784/ENSOCUG00000003201/ENSOCUG00000005579/ENSOCUG00000011610/ENSOCUG00000010633/ENSOCUG00000010693/ENSOCUG00000014102/ENSOCUG00000003792/ENSOCUG00000011639/ENSOCUG00000025513/ENSOCUG00000001752/ENSOCUG00000000786/ENSOCUG00000010189/ENSOCUG00000000111/ENSOCUG00000017821/ENSOCUG00000011674/…	PKHD1/NR4A1/MYC/FGFBP1/VDR/PRKD2/BCL2L1/ITGB3/VEGFA/HMOX1/CCN3/JCAD/THBS1/SOX9/IGFBP5/GPC3/EPHA2/LEP/COL4A3/GATA3/BMP2/CRNN/SMAD3/TBX2/THBS4/CCL2/IGF1/AQP11/SIDT2/F3/IRF6/PDGFB/EGF/NR1D1/GRN/FGFR2/SIX1/CD109/MMRN2/WNT5A/ATOH8/THAP1/FLT4/EYA1/LOXL2/NR2F2	46	14	ENSOCUG00000016098/ENSOCUG00000025513/ENSOCUG00000010189/ENSOCUG00000017821/ENSOCUG00000023498/ENSOCUG00000014689/ENSOCUG00000003238/ENSOCUG00000004035/ENSOCUG00000009732/ENSOCUG00000014268/ENSOCUG00000000380/ENSOCUG00000001391/ENSOCUG00000009052/ENSOCUG00000013520	32	ENSOCUG00000004246/ENSOCUG00000011746/ENSOCUG00000014289/ENSOCUG00000027507/ENSOCUG00000026784/ENSOCUG00000003201/ENSOCUG00000005579/ENSOCUG00000011610/ENSOCUG00000010633/ENSOCUG00000010693/ENSOCUG00000014102/ENSOCUG00000003792/ENSOCUG00000011639/ENSOCUG00000001752/ENSOCUG00000000786/ENSOCUG00000000111/ENSOCUG00000011674/ENSOCUG00000011842/ENSOCUG00000029601/ENSOCUG00000009244/ENSOCUG00000021710/…
BP	GO:0072522	purine-containing compound biosynthetic process	32/1216	155/11231	0.000231306	0.0233564	ENSOCUG00000002805/ENSOCUG00000022657/ENSOCUG00000005027/ENSOCUG00000000197/ENSOCUG00000003384/ENSOCUG00000025023/ENSOCUG00000012201/ENSOCUG00000004938/ENSOCUG00000014726/ENSOCUG00000021541/ENSOCUG00000006119/ENSOCUG00000003144/ENSOCUG00000010086/ENSOCUG00000026115/ENSOCUG00000025341/ENSOCUG00000025100/ENSOCUG00000014689/ENSOCUG00000013802/ENSOCUG00000000401/ENSOCUG00000029101/ENSOCUG00000003015/…	AMPD3/ENSOCUG00000022657/PNP/HK2/PRKAG3/ENSOCUG00000025023/PPAT/HKDC1/ENSOCUG00000014726/SHMT1/ENSOCUG00000006119/BPGM/ENSOCUG00000010086/ENSOCUG00000026115/ADSS1/ENSOCUG00000025100/IGF1/ALDOC/HK3/ATP8/IMPDH1/DDIT4/VCP/ADCY4/ADORA2B/ADCY2/PAICS/ADCY3/ACAT1/ENSOCUG00000026677/PKLR/ADCY9	32	19	ENSOCUG00000022657/ENSOCUG00000003384/ENSOCUG00000012201/ENSOCUG00000014726/ENSOCUG00000021541/ENSOCUG00000006119/ENSOCUG00000003144/ENSOCUG00000010086/ENSOCUG00000026115/ENSOCUG00000025341/ENSOCUG00000025100/ENSOCUG00000014689/ENSOCUG00000013802/ENSOCUG00000029101/ENSOCUG00000006433/ENSOCUG00000008557/ENSOCUG00000012216/ENSOCUG00000014969/ENSOCUG00000007904	13	ENSOCUG00000002805/ENSOCUG00000005027/ENSOCUG00000000197/ENSOCUG00000025023/ENSOCUG00000004938/ENSOCUG00000000401/ENSOCUG00000003015/ENSOCUG00000016772/ENSOCUG00000002958/ENSOCUG00000010449/ENSOCUG00000015443/ENSOCUG00000002882/ENSOCUG00000026677
BP	GO:0098542	defense response to other organism	41/1216	217/11231	0.000255225	0.0251723	ENSOCUG00000016280/ENSOCUG00000016068/ENSOCUG00000003201/ENSOCUG00000004165/ENSOCUG00000000557/ENSOCUG00000023535/ENSOCUG00000017251/ENSOCUG00000022490/ENSOCUG00000006106/ENSOCUG00000000786/ENSOCUG00000015823/ENSOCUG00000034782/ENSOCUG00000029328/ENSOCUG00000024378/ENSOCUG00000024735/ENSOCUG00000027509/ENSOCUG00000003144/ENSOCUG00000000276/ENSOCUG00000014647/ENSOCUG00000002339/ENSOCUG00000007893/…	CXCL10/SERPINE1/BCL2L1/IRF1/NLRC5/H2BC21/GBP1/PCBP2/UMOD/EPHA2/OAS2/OAS1/OASL/IFI44L/TLR9/CX3CR1/BPGM/MOV10/USP15/IRF7/GPAM/BATF2/RNF185/ZNFX1/MMRN2/KCNJ8/PLAC8/DDIT4/DTX3L/TMF1/NLRP3/ENSOCUG00000017941/COLEC12/ZC3H12A/SEH1L/OAS3/ENSOCUG00000021564/ARG2/RBCK1/STAB1/EVPL	41	11	ENSOCUG00000023535/ENSOCUG00000022490/ENSOCUG00000027509/ENSOCUG00000003144/ENSOCUG00000014647/ENSOCUG00000011507/ENSOCUG00000008019/ENSOCUG00000008154/ENSOCUG00000006858/ENSOCUG00000021564/ENSOCUG00000007636	30	ENSOCUG00000016280/ENSOCUG00000016068/ENSOCUG00000003201/ENSOCUG00000004165/ENSOCUG00000000557/ENSOCUG00000017251/ENSOCUG00000006106/ENSOCUG00000000786/ENSOCUG00000015823/ENSOCUG00000034782/ENSOCUG00000029328/ENSOCUG00000024378/ENSOCUG00000024735/ENSOCUG00000000276/ENSOCUG00000002339/ENSOCUG00000007893/ENSOCUG00000014263/ENSOCUG00000009811/ENSOCUG00000016936/ENSOCUG00000029190/ENSOCUG00000016772/…
BP	GO:0030155	regulation of cell adhesion	66/1216	400/11231	0.000293201	0.0278807	ENSOCUG00000016068/ENSOCUG00000011473/ENSOCUG00000009097/ENSOCUG00000011500/ENSOCUG00000026784/ENSOCUG00000005579/ENSOCUG00000013726/ENSOCUG00000011610/ENSOCUG00000005027/ENSOCUG00000007622/ENSOCUG00000000737/ENSOCUG00000012063/ENSOCUG00000001467/ENSOCUG00000015574/ENSOCUG00000017251/ENSOCUG00000025029/ENSOCUG00000003155/ENSOCUG00000003215/ENSOCUG00000001046/ENSOCUG00000003792/ENSOCUG00000011137/…	SERPINE1/PRKG1/SDC4/TNC/PRKD2/ITGB3/EFNB1/VEGFA/PNP/ADGRG1/NR4A3/JUP/DLC1/S1PR1/GBP1/CSF1/PLAU/SPRY4/IBSP/THBS1/FBLN1/SOX9/EPHA2/VIT/LEP/IDO1/SMAD7/DMTN/SWAP70/ADIPOQ/UBASH3B/GATA3/VTN/ENSOCUG00000002480/TGM2/BMP2/PML/PPM1F/PLAUR/ABL1/IGF1/COL26A1/PDGFB/GPAM/MYADM/MYO10/PIK3R1/ADAM15/MALT1/ENSOCUG00000025092/DDR1/ZBTB16/CD44/WNT5A/NLRP3/ADAM19/CORO2B/NKAP/FLNA/PELI1/ENSOCUG00000003966/ZC3H12A/CX3…	66	12	ENSOCUG00000001046/ENSOCUG00000010189/ENSOCUG00000024877/ENSOCUG00000017821/ENSOCUG00000022575/ENSOCUG00000002480/ENSOCUG00000014689/ENSOCUG00000017519/ENSOCUG00000007470/ENSOCUG00000000380/ENSOCUG00000001235/ENSOCUG00000009613	54	ENSOCUG00000016068/ENSOCUG00000011473/ENSOCUG00000009097/ENSOCUG00000011500/ENSOCUG00000026784/ENSOCUG00000005579/ENSOCUG00000013726/ENSOCUG00000011610/ENSOCUG00000005027/ENSOCUG00000007622/ENSOCUG00000000737/ENSOCUG00000012063/ENSOCUG00000001467/ENSOCUG00000015574/ENSOCUG00000017251/ENSOCUG00000025029/ENSOCUG00000003155/ENSOCUG00000003215/ENSOCUG00000003792/ENSOCUG00000011137/ENSOCUG00000011639/…
BP	GO:0046685	response to arsenic-containing substance	7/1216	14/11231	0.000295833	0.0278807	ENSOCUG00000010633/ENSOCUG00000012805/ENSOCUG00000009943/ENSOCUG00000014485/ENSOCUG00000006433/ENSOCUG00000010856/ENSOCUG00000001180	HMOX1/GCLC/SLC38A2/SPTBN2/VCP/ZC3H12A/DHX36	7	3	ENSOCUG00000012805/ENSOCUG00000006433/ENSOCUG00000001180	4	ENSOCUG00000010633/ENSOCUG00000009943/ENSOCUG00000014485/ENSOCUG00000010856
BP	GO:1901342	regulation of vasculature development	38/1216	198/11231	0.000306081	0.0282193	ENSOCUG00000016280/ENSOCUG00000016068/ENSOCUG00000016098/ENSOCUG00000026784/ENSOCUG00000016362/ENSOCUG00000011610/ENSOCUG00000000197/ENSOCUG00000010633/ENSOCUG00000012063/ENSOCUG00000002197/ENSOCUG00000012690/ENSOCUG00000026610/ENSOCUG00000013369/ENSOCUG00000014102/ENSOCUG00000003792/ENSOCUG00000032265/ENSOCUG00000008841/ENSOCUG00000000786/ENSOCUG00000010189/ENSOCUG00000000111/ENSOCUG00000002183/…	CXCL10/SERPINE1/FGFBP1/PRKD2/ADAMTS1/VEGFA/HK2/HMOX1/JUP/ITGB8/HSPB1/TMEM100/ITGA5/JCAD/THBS1/RHOB/GLUL/EPHA2/LEP/COL4A3/PML/PAK4/SPHK1/THBS4/F3/PDGFB/MMRN2/WARS1/COL4A2/WNT5A/SARS1/ADM/NR2E1/MTDH/ZC3H12A/SEMA4A/ANGPTL7/STAB1	38	7	ENSOCUG00000016098/ENSOCUG00000002197/ENSOCUG00000026610/ENSOCUG00000010189/ENSOCUG00000000380/ENSOCUG00000008625/ENSOCUG00000011400	31	ENSOCUG00000016280/ENSOCUG00000016068/ENSOCUG00000026784/ENSOCUG00000016362/ENSOCUG00000011610/ENSOCUG00000000197/ENSOCUG00000010633/ENSOCUG00000012063/ENSOCUG00000012690/ENSOCUG00000013369/ENSOCUG00000014102/ENSOCUG00000003792/ENSOCUG00000032265/ENSOCUG00000008841/ENSOCUG00000000786/ENSOCUG00000000111/ENSOCUG00000002183/ENSOCUG00000011285/ENSOCUG00000006579/ENSOCUG00000009244/ENSOCUG00000004834/…
BP	GO:0010632	regulation of epithelial cell migration	31/1216	151/11231	0.000319135	0.0282668	ENSOCUG00000016098/ENSOCUG00000026784/ENSOCUG00000005579/ENSOCUG00000011610/ENSOCUG00000010633/ENSOCUG00000012063/ENSOCUG00000012690/ENSOCUG00000014102/ENSOCUG00000003792/ENSOCUG00000015992/ENSOCUG00000032265/ENSOCUG00000008841/ENSOCUG00000011639/ENSOCUG00000000786/ENSOCUG00000013060/ENSOCUG00000017821/ENSOCUG00000001026/ENSOCUG00000007140/ENSOCUG00000038923/ENSOCUG00000016388/ENSOCUG00000016936/…	FGFBP1/PRKD2/ITGB3/VEGFA/HMOX1/JUP/HSPB1/JCAD/THBS1/BCAR1/RHOB/GLUL/SOX9/EPHA2/MET/GATA3/PPM1F/ABL1/PDGFB/EGF/MMRN2/WNT5A/ATOH8/FLT4/NR2E1/DNAJA4/ZC3H12A/SEMA4A/NR2F2/GADD45A/MAP2K3	31	7	ENSOCUG00000016098/ENSOCUG00000013060/ENSOCUG00000017821/ENSOCUG00000000380/ENSOCUG00000013520/ENSOCUG00000008954/ENSOCUG00000004311	24	ENSOCUG00000026784/ENSOCUG00000005579/ENSOCUG00000011610/ENSOCUG00000010633/ENSOCUG00000012063/ENSOCUG00000012690/ENSOCUG00000014102/ENSOCUG00000003792/ENSOCUG00000015992/ENSOCUG00000032265/ENSOCUG00000008841/ENSOCUG00000011639/ENSOCUG00000000786/ENSOCUG00000001026/ENSOCUG00000007140/ENSOCUG00000038923/ENSOCUG00000016388/ENSOCUG00000016936/ENSOCUG00000003528/ENSOCUG00000011092/ENSOCUG00000005853/…
BP	GO:0044057	regulation of system process	41/1216	220/11231	0.00034429	0.0282668	ENSOCUG00000011473/ENSOCUG00000005007/ENSOCUG00000027228/ENSOCUG00000010136/ENSOCUG00000003384/ENSOCUG00000012063/ENSOCUG00000026610/ENSOCUG00000022794/ENSOCUG00000025513/ENSOCUG00000024309/ENSOCUG00000010594/ENSOCUG00000010502/ENSOCUG00000026268/ENSOCUG00000002425/ENSOCUG00000003048/ENSOCUG00000006579/ENSOCUG00000006927/ENSOCUG00000009324/ENSOCUG00000000674/ENSOCUG00000014127/ENSOCUG00000015082/…	PRKG1/KCNE5/SMTNL1/LMCD1/PRKAG3/JUP/TMEM100/F2R/IGFBP5/SMAD7/CASQ2/SCN3B/ADIPOQ/RYR2/TPPP/SPHK1/ARHGAP42/GJA1/KCNA5/TNFRSF1B/ATP2A2/IGF1/FBXO32/UCN/GLS/CTTN/EHD3/THRB/CSRP3/INHBB/SLC8A3/ADM/PLN/MYOG/ENSOCUG00000037823/SMAD4/ADORA2B/ZC3H12A/P2RX1/ATP1A1/ABCG5	41	11	ENSOCUG00000003384/ENSOCUG00000026610/ENSOCUG00000025513/ENSOCUG00000000674/ENSOCUG00000014689/ENSOCUG00000001228/ENSOCUG00000004532/ENSOCUG00000011548/ENSOCUG00000037823/ENSOCUG00000003929/ENSOCUG00000005300	30	ENSOCUG00000011473/ENSOCUG00000005007/ENSOCUG00000027228/ENSOCUG00000010136/ENSOCUG00000012063/ENSOCUG00000022794/ENSOCUG00000024309/ENSOCUG00000010594/ENSOCUG00000010502/ENSOCUG00000026268/ENSOCUG00000002425/ENSOCUG00000003048/ENSOCUG00000006579/ENSOCUG00000006927/ENSOCUG00000009324/ENSOCUG00000014127/ENSOCUG00000015082/ENSOCUG00000005112/ENSOCUG00000017048/ENSOCUG00000002448/ENSOCUG00000012399/…
BP	GO:0033993	response to lipid	56/1216	328/11231	0.000348052	0.0282668	ENSOCUG00000016280/ENSOCUG00000016068/ENSOCUG00000026333/ENSOCUG00000012101/ENSOCUG00000027507/ENSOCUG00000007700/ENSOCUG00000002819/ENSOCUG00000017120/ENSOCUG00000015642/ENSOCUG00000012663/ENSOCUG00000022794/ENSOCUG00000011415/ENSOCUG00000003790/ENSOCUG00000026915/ENSOCUG00000006106/ENSOCUG00000002114/ENSOCUG00000011639/ENSOCUG00000010493/ENSOCUG00000004982/ENSOCUG00000003344/ENSOCUG00000004396/…	CXCL10/SERPINE1/PER1/ARID5A/VDR/GDAP1/IRAK2/PDK4/NFKBIA/MSTN/F2R/TGFB3/LITAF/PTGIR/UMOD/TRIM5/SOX9/GRAMD1B/DDX17/IDO1/NQO1/ENSOCUG00000014265/NPAS4/ABL2/PLAA/TBX2/URI1/TWF2/TNFRSF1B/PPARGC1B/CCL2/PARK7/FBXO32/TAB2/FIBIN/NR1D1/ADAM15/ID3/MALT1/KCNJ8/DDIT4/WNT5A/LTK/TMF1/NLRP3/MYOG/MTDH/PELI1/ZC3H12A/PTK7/ADCY3/CX3CL1/SMYD3/ASXL1/ATP1A1/CD14	56	15	ENSOCUG00000007700/ENSOCUG00000012663/ENSOCUG00000004396/ENSOCUG00000015471/ENSOCUG00000023498/ENSOCUG00000015063/ENSOCUG00000016511/ENSOCUG00000012180/ENSOCUG00000009732/ENSOCUG00000008019/ENSOCUG00000000380/ENSOCUG00000008154/ENSOCUG00000011548/ENSOCUG00000011400/ENSOCUG00000008229	41	ENSOCUG00000016280/ENSOCUG00000016068/ENSOCUG00000026333/ENSOCUG00000012101/ENSOCUG00000027507/ENSOCUG00000002819/ENSOCUG00000017120/ENSOCUG00000015642/ENSOCUG00000022794/ENSOCUG00000011415/ENSOCUG00000003790/ENSOCUG00000026915/ENSOCUG00000006106/ENSOCUG00000002114/ENSOCUG00000011639/ENSOCUG00000010493/ENSOCUG00000004982/ENSOCUG00000003344/ENSOCUG00000014265/ENSOCUG00000000905/ENSOCUG00000008738/…
BP	GO:0035239	tube morphogenesis	77/1216	486/11231	0.000348859	0.0282668	ENSOCUG00000016280/ENSOCUG00000016068/ENSOCUG00000004246/ENSOCUG00000011746/ENSOCUG00000009097/ENSOCUG00000016098/ENSOCUG00000026784/ENSOCUG00000016362/ENSOCUG00000011610/ENSOCUG00000000197/ENSOCUG00000010633/ENSOCUG00000007622/ENSOCUG00000012063/ENSOCUG00000002835/ENSOCUG00000002197/ENSOCUG00000012690/ENSOCUG00000010693/ENSOCUG00000026610/ENSOCUG00000013369/ENSOCUG00000015574/ENSOCUG00000025029/…	CXCL10/SERPINE1/PKHD1/NR4A1/SDC4/FGFBP1/PRKD2/ADAMTS1/VEGFA/HK2/HMOX1/ADGRG1/JUP/CCN2/ITGB8/HSPB1/CCN3/TMEM100/ITGA5/S1PR1/CSF1/JCAD/THBS1/RHOB/GLUL/SOX9/GPC3/EPHA2/LUZP1/CLEC14A/LEP/COL4A3/SMAD7/MET/GATA3/TGM2/RYR2/PML/PAK4/SMAD3/TBX2/SPHK1/THBS4/TULP3/F3/MCAM/EGF/ENPEP/SIX1/WNT11/DDR1/MMRN2/WARS1/COL4A2/WNT5A/ATOH8/SPRY1/DCHS1/SARS1/KRAS/ADM/MYO1E/NR2E1/FLNA/MTDH/SMAD4/MYO18B/ZC3H12A/PTK7/EYA1/…	77	16	ENSOCUG00000016098/ENSOCUG00000002197/ENSOCUG00000026610/ENSOCUG00000010189/ENSOCUG00000013060/ENSOCUG00000017821/ENSOCUG00000023498/ENSOCUG00000008211/ENSOCUG00000014268/ENSOCUG00000000380/ENSOCUG00000008625/ENSOCUG00000012106/ENSOCUG00000011400/ENSOCUG00000003929/ENSOCUG00000009052/ENSOCUG00000027562	61	ENSOCUG00000016280/ENSOCUG00000016068/ENSOCUG00000004246/ENSOCUG00000011746/ENSOCUG00000009097/ENSOCUG00000026784/ENSOCUG00000016362/ENSOCUG00000011610/ENSOCUG00000000197/ENSOCUG00000010633/ENSOCUG00000007622/ENSOCUG00000012063/ENSOCUG00000002835/ENSOCUG00000012690/ENSOCUG00000010693/ENSOCUG00000013369/ENSOCUG00000015574/ENSOCUG00000025029/ENSOCUG00000014102/ENSOCUG00000003792/ENSOCUG00000032265/…
BP	GO:0001944	vasculature development	69/1216	426/11231	0.00037191	0.0282668	ENSOCUG00000016280/ENSOCUG00000016068/ENSOCUG00000011746/ENSOCUG00000016098/ENSOCUG00000026784/ENSOCUG00000016362/ENSOCUG00000005474/ENSOCUG00000011610/ENSOCUG00000000197/ENSOCUG00000010633/ENSOCUG00000007622/ENSOCUG00000012063/ENSOCUG00000002835/ENSOCUG00000002197/ENSOCUG00000012690/ENSOCUG00000008193/ENSOCUG00000010693/ENSOCUG00000026610/ENSOCUG00000013369/ENSOCUG00000015574/ENSOCUG00000014102/…	CXCL10/SERPINE1/NR4A1/FGFBP1/PRKD2/ADAMTS1/SGCB/VEGFA/HK2/HMOX1/ADGRG1/JUP/CCN2/ITGB8/HSPB1/ACTA2/CCN3/TMEM100/ITGA5/S1PR1/JCAD/THBS1/RHOB/GLUL/GPC3/EPHA2/LUZP1/CLEC14A/LEP/COL4A3/SMAD7/PPP3CB/PML/PAK4/TBX2/SPHK1/THBS4/F3/PDGFB/MCAM/EGF/ENPEP/DDIT3/SIX1/WNT11/MMRN2/WARS1/COL4A2/WNT5A/FLT4/SARS1/ADM/MYO1E/NR2E1/FLNA/MTDH/MYO18B/ZC3H12A/PTK7/EYA1/SEMA4A/LOXL2/ZBTB14/NR2F2/CX3CL1/PPP3R1/COL4A1/ANGPT…	69	15	ENSOCUG00000016098/ENSOCUG00000005474/ENSOCUG00000002197/ENSOCUG00000026610/ENSOCUG00000010189/ENSOCUG00000012543/ENSOCUG00000023498/ENSOCUG00000014268/ENSOCUG00000000380/ENSOCUG00000008625/ENSOCUG00000011400/ENSOCUG00000009052/ENSOCUG00000004131/ENSOCUG00000013520/ENSOCUG00000027562	54	ENSOCUG00000016280/ENSOCUG00000016068/ENSOCUG00000011746/ENSOCUG00000026784/ENSOCUG00000016362/ENSOCUG00000011610/ENSOCUG00000000197/ENSOCUG00000010633/ENSOCUG00000007622/ENSOCUG00000012063/ENSOCUG00000002835/ENSOCUG00000012690/ENSOCUG00000008193/ENSOCUG00000010693/ENSOCUG00000013369/ENSOCUG00000015574/ENSOCUG00000014102/ENSOCUG00000003792/ENSOCUG00000032265/ENSOCUG00000008841/ENSOCUG00000001752/…
BP	GO:0072358	cardiovascular system development	69/1216	426/11231	0.00037191	0.0282668	ENSOCUG00000016280/ENSOCUG00000016068/ENSOCUG00000011746/ENSOCUG00000016098/ENSOCUG00000026784/ENSOCUG00000016362/ENSOCUG00000005474/ENSOCUG00000011610/ENSOCUG00000000197/ENSOCUG00000010633/ENSOCUG00000007622/ENSOCUG00000012063/ENSOCUG00000002835/ENSOCUG00000002197/ENSOCUG00000012690/ENSOCUG00000008193/ENSOCUG00000010693/ENSOCUG00000026610/ENSOCUG00000013369/ENSOCUG00000015574/ENSOCUG00000014102/…	CXCL10/SERPINE1/NR4A1/FGFBP1/PRKD2/ADAMTS1/SGCB/VEGFA/HK2/HMOX1/ADGRG1/JUP/CCN2/ITGB8/HSPB1/ACTA2/CCN3/TMEM100/ITGA5/S1PR1/JCAD/THBS1/RHOB/GLUL/GPC3/EPHA2/LUZP1/CLEC14A/LEP/COL4A3/SMAD7/PPP3CB/PML/PAK4/TBX2/SPHK1/THBS4/F3/PDGFB/MCAM/EGF/ENPEP/DDIT3/SIX1/WNT11/MMRN2/WARS1/COL4A2/WNT5A/FLT4/SARS1/ADM/MYO1E/NR2E1/FLNA/MTDH/MYO18B/ZC3H12A/PTK7/EYA1/SEMA4A/LOXL2/ZBTB14/NR2F2/CX3CL1/PPP3R1/COL4A1/ANGPT…	69	15	ENSOCUG00000016098/ENSOCUG00000005474/ENSOCUG00000002197/ENSOCUG00000026610/ENSOCUG00000010189/ENSOCUG00000012543/ENSOCUG00000023498/ENSOCUG00000014268/ENSOCUG00000000380/ENSOCUG00000008625/ENSOCUG00000011400/ENSOCUG00000009052/ENSOCUG00000004131/ENSOCUG00000013520/ENSOCUG00000027562	54	ENSOCUG00000016280/ENSOCUG00000016068/ENSOCUG00000011746/ENSOCUG00000026784/ENSOCUG00000016362/ENSOCUG00000011610/ENSOCUG00000000197/ENSOCUG00000010633/ENSOCUG00000007622/ENSOCUG00000012063/ENSOCUG00000002835/ENSOCUG00000012690/ENSOCUG00000008193/ENSOCUG00000010693/ENSOCUG00000013369/ENSOCUG00000015574/ENSOCUG00000014102/ENSOCUG00000003792/ENSOCUG00000032265/ENSOCUG00000008841/ENSOCUG00000001752/…
BP	GO:0010631	epithelial cell migration	37/1216	193/11231	0.000373357	0.0282668	ENSOCUG00000011746/ENSOCUG00000016098/ENSOCUG00000026784/ENSOCUG00000005579/ENSOCUG00000011610/ENSOCUG00000010633/ENSOCUG00000012063/ENSOCUG00000012690/ENSOCUG00000010693/ENSOCUG00000014102/ENSOCUG00000003792/ENSOCUG00000015992/ENSOCUG00000032265/ENSOCUG00000008841/ENSOCUG00000011639/ENSOCUG00000000786/ENSOCUG00000008676/ENSOCUG00000013060/ENSOCUG00000017821/ENSOCUG00000001026/ENSOCUG00000007140/…	NR4A1/FGFBP1/PRKD2/ITGB3/VEGFA/HMOX1/JUP/HSPB1/CCN3/JCAD/THBS1/BCAR1/RHOB/GLUL/SOX9/EPHA2/CLEC14A/MET/GATA3/PPM1F/ABL1/PDGFB/EGF/MMRN2/WNT5A/ATOH8/FLT4/NR2E1/SMAD4/DNAJA4/ZC3H12A/SEMA4A/LOXL2/NR2F2/GADD45A/MAP2K3/KITLG	37	8	ENSOCUG00000016098/ENSOCUG00000013060/ENSOCUG00000017821/ENSOCUG00000000380/ENSOCUG00000003929/ENSOCUG00000013520/ENSOCUG00000008954/ENSOCUG00000004311	29	ENSOCUG00000011746/ENSOCUG00000026784/ENSOCUG00000005579/ENSOCUG00000011610/ENSOCUG00000010633/ENSOCUG00000012063/ENSOCUG00000012690/ENSOCUG00000010693/ENSOCUG00000014102/ENSOCUG00000003792/ENSOCUG00000015992/ENSOCUG00000032265/ENSOCUG00000008841/ENSOCUG00000011639/ENSOCUG00000000786/ENSOCUG00000008676/ENSOCUG00000001026/ENSOCUG00000007140/ENSOCUG00000038923/ENSOCUG00000016388/ENSOCUG00000016936/…
BP	GO:0001822	kidney development	33/1216	166/11231	0.00038591	0.0282668	ENSOCUG00000004246/ENSOCUG00000027029/ENSOCUG00000016362/ENSOCUG00000008193/ENSOCUG00000012493/ENSOCUG00000007286/ENSOCUG00000006106/ENSOCUG00000011639/ENSOCUG00000001752/ENSOCUG00000000111/ENSOCUG00000024309/ENSOCUG00000017821/ENSOCUG00000029601/ENSOCUG00000003238/ENSOCUG00000038923/ENSOCUG00000012971/ENSOCUG00000016264/ENSOCUG00000001816/ENSOCUG00000002052/ENSOCUG00000022823/ENSOCUG00000014268/…	PKHD1/ARID5B/ADAMTS1/ACTA2/KLF15/COL4A4/UMOD/SOX9/GPC3/COL4A3/SMAD7/GATA3/SMAD3/AQP11/PDGFB/GLIS2/ENPEP/PLCE1/LRP4/ID3/SIX1/WNT11/ZBTB16/WNT5A/SPRY1/DCHS1/MYO1E/SMAD4/PTK7/EYA1/ZBTB14/ASXL1/ARG2	33	8	ENSOCUG00000017821/ENSOCUG00000003238/ENSOCUG00000014268/ENSOCUG00000007470/ENSOCUG00000000380/ENSOCUG00000003929/ENSOCUG00000009052/ENSOCUG00000004131	25	ENSOCUG00000004246/ENSOCUG00000027029/ENSOCUG00000016362/ENSOCUG00000008193/ENSOCUG00000012493/ENSOCUG00000007286/ENSOCUG00000006106/ENSOCUG00000011639/ENSOCUG00000001752/ENSOCUG00000000111/ENSOCUG00000024309/ENSOCUG00000029601/ENSOCUG00000038923/ENSOCUG00000012971/ENSOCUG00000016264/ENSOCUG00000001816/ENSOCUG00000002052/ENSOCUG00000022823/ENSOCUG00000001726/ENSOCUG00000014920/ENSOCUG00000006606/…
BP	GO:0043065	positive regulation of apoptotic process	52/1216	300/11231	0.000386259	0.0282668	ENSOCUG00000011746/ENSOCUG00000005489/ENSOCUG00000014289/ENSOCUG00000010633/ENSOCUG00000001467/ENSOCUG00000012152/ENSOCUG00000022794/ENSOCUG00000016695/ENSOCUG00000003792/ENSOCUG00000032265/ENSOCUG00000024939/ENSOCUG00000000111/ENSOCUG00000003344/ENSOCUG00000014265/ENSOCUG00000026268/ENSOCUG00000012611/ENSOCUG00000003636/ENSOCUG00000011674/ENSOCUG00000002183/ENSOCUG00000008310/ENSOCUG00000029601/…	NR4A1/PRKRA/MYC/HMOX1/DLC1/MCL1/F2R/SHQ1/THBS1/RHOB/IFIT2/COL4A3/IDO1/ENSOCUG00000014265/ADIPOQ/NET1/TGM2/BMP2/PML/TIMP3/SMAD3/PHLDA1/PPM1F/PLAUR/TNFRSF1B/KLF11/ABL1/ATP2A2/CCL2/ING4/PARK7/F3/ATF3/FANK1/ADAMTSL4/PDCD2/DDIT3/MALT1/WNT11/SFPQ/ZBTB16/AGTR2/WNT5A/LTK/NLRP3/IP6K2/VCP/ZC3H12A/GADD45A/BCAP31/P2RX1/RBCK1	52	12	ENSOCUG00000005489/ENSOCUG00000016695/ENSOCUG00000012611/ENSOCUG00000003742/ENSOCUG00000016511/ENSOCUG00000007984/ENSOCUG00000007470/ENSOCUG00000000380/ENSOCUG00000006433/ENSOCUG00000008954/ENSOCUG00000017921/ENSOCUG00000007636	40	ENSOCUG00000011746/ENSOCUG00000014289/ENSOCUG00000010633/ENSOCUG00000001467/ENSOCUG00000012152/ENSOCUG00000022794/ENSOCUG00000003792/ENSOCUG00000032265/ENSOCUG00000024939/ENSOCUG00000000111/ENSOCUG00000003344/ENSOCUG00000014265/ENSOCUG00000026268/ENSOCUG00000003636/ENSOCUG00000011674/ENSOCUG00000002183/ENSOCUG00000008310/ENSOCUG00000029601/ENSOCUG00000022950/ENSOCUG00000001026/ENSOCUG00000027400/…
BP	GO:0006096	glycolytic process	16/1216	59/11231	0.000387609	0.0282668	ENSOCUG00000022657/ENSOCUG00000000197/ENSOCUG00000003384/ENSOCUG00000025023/ENSOCUG00000004938/ENSOCUG00000014726/ENSOCUG00000006119/ENSOCUG00000003144/ENSOCUG00000010086/ENSOCUG00000025100/ENSOCUG00000014689/ENSOCUG00000013802/ENSOCUG00000000401/ENSOCUG00000016772/ENSOCUG00000026677/ENSOCUG00000014969	ENSOCUG00000022657/HK2/PRKAG3/ENSOCUG00000025023/HKDC1/ENSOCUG00000014726/ENSOCUG00000006119/BPGM/ENSOCUG00000010086/ENSOCUG00000025100/IGF1/ALDOC/HK3/DDIT4/ENSOCUG00000026677/PKLR	16	10	ENSOCUG00000022657/ENSOCUG00000003384/ENSOCUG00000014726/ENSOCUG00000006119/ENSOCUG00000003144/ENSOCUG00000010086/ENSOCUG00000025100/ENSOCUG00000014689/ENSOCUG00000013802/ENSOCUG00000014969	6	ENSOCUG00000000197/ENSOCUG00000025023/ENSOCUG00000004938/ENSOCUG00000000401/ENSOCUG00000016772/ENSOCUG00000026677
BP	GO:0006757	ATP generation from ADP	16/1216	59/11231	0.000387609	0.0282668	ENSOCUG00000022657/ENSOCUG00000000197/ENSOCUG00000003384/ENSOCUG00000025023/ENSOCUG00000004938/ENSOCUG00000014726/ENSOCUG00000006119/ENSOCUG00000003144/ENSOCUG00000010086/ENSOCUG00000025100/ENSOCUG00000014689/ENSOCUG00000013802/ENSOCUG00000000401/ENSOCUG00000016772/ENSOCUG00000026677/ENSOCUG00000014969	ENSOCUG00000022657/HK2/PRKAG3/ENSOCUG00000025023/HKDC1/ENSOCUG00000014726/ENSOCUG00000006119/BPGM/ENSOCUG00000010086/ENSOCUG00000025100/IGF1/ALDOC/HK3/DDIT4/ENSOCUG00000026677/PKLR	16	10	ENSOCUG00000022657/ENSOCUG00000003384/ENSOCUG00000014726/ENSOCUG00000006119/ENSOCUG00000003144/ENSOCUG00000010086/ENSOCUG00000025100/ENSOCUG00000014689/ENSOCUG00000013802/ENSOCUG00000014969	6	ENSOCUG00000000197/ENSOCUG00000025023/ENSOCUG00000004938/ENSOCUG00000000401/ENSOCUG00000016772/ENSOCUG00000026677
BP	GO:0008284	positive regulation of cell proliferation	71/1216	442/11231	0.000393053	0.0282668	ENSOCUG00000004246/ENSOCUG00000011746/ENSOCUG00000014289/ENSOCUG00000016098/ENSOCUG00000037528/ENSOCUG00000011500/ENSOCUG00000026784/ENSOCUG00000010706/ENSOCUG00000003201/ENSOCUG00000005579/ENSOCUG00000013726/ENSOCUG00000009086/ENSOCUG00000016362/ENSOCUG00000011610/ENSOCUG00000005027/ENSOCUG00000000249/ENSOCUG00000010633/ENSOCUG00000007622/ENSOCUG00000004163/ENSOCUG00000000737/ENSOCUG00000015574/…	PKHD1/NR4A1/MYC/FGFBP1/MUSTN1/TNC/PRKD2/FOSL2/BCL2L1/ITGB3/EFNB1/KLB/ADAMTS1/VEGFA/PNP/SMARCD3/HMOX1/ADGRG1/SLC25A33/NR4A3/S1PR1/CSF1/FXN/JCAD/TGFB3/FAM98A/THBS1/SOX9/IGFBP5/HMGN5/LEP/VEGFD/CD320/CNTFR/TLR9/BMP2/CRNN/PML/TBX2/SPHK1/GJA1/THBS4/CNTF/IGF1/AQP11/F3/PDGFB/EGF/GPAM/PDCD2/GRN/FGFR2/SIX1/CHP2/PLAC8/WNT5A/FLT4/PLAG1/KRAS/ADM/HDAC2/NR2E1/SMAD4/PELI1/EYA1/CX3CL1/IGF1R/SRPK2/FAM98B/KITLG/CDK2	71	24	ENSOCUG00000016098/ENSOCUG00000009086/ENSOCUG00000000249/ENSOCUG00000015076/ENSOCUG00000015457/ENSOCUG00000025513/ENSOCUG00000029345/ENSOCUG00000010189/ENSOCUG00000017764/ENSOCUG00000025026/ENSOCUG00000000355/ENSOCUG00000023498/ENSOCUG00000005392/ENSOCUG00000014689/ENSOCUG00000003238/ENSOCUG00000007984/ENSOCUG00000014268/ENSOCUG00000000380/ENSOCUG00000012106/ENSOCUG00000000598/ENSOCUG00000003929/…	47	ENSOCUG00000004246/ENSOCUG00000011746/ENSOCUG00000014289/ENSOCUG00000037528/ENSOCUG00000011500/ENSOCUG00000026784/ENSOCUG00000010706/ENSOCUG00000003201/ENSOCUG00000005579/ENSOCUG00000013726/ENSOCUG00000016362/ENSOCUG00000011610/ENSOCUG00000005027/ENSOCUG00000010633/ENSOCUG00000007622/ENSOCUG00000004163/ENSOCUG00000000737/ENSOCUG00000015574/ENSOCUG00000025029/ENSOCUG00000014102/ENSOCUG00000011415/…
BP	GO:0008625	extrinsic apoptotic signaling pathway via death domain receptors	14/1216	48/11231	0.000393242	0.0282668	ENSOCUG00000016068/ENSOCUG00000003201/ENSOCUG00000010633/ENSOCUG00000003792/ENSOCUG00000029644/ENSOCUG00000008310/ENSOCUG00000016511/ENSOCUG00000017424/ENSOCUG00000005116/ENSOCUG00000011696/ENSOCUG00000026586/ENSOCUG00000011072/ENSOCUG00000005524/ENSOCUG00000008713	SERPINE1/BCL2L1/HMOX1/THBS1/ICAM1/TIMP3/PARK7/ATF3/PIK3R1/BAG3/FEM1B/CFLAR/TMBIM1/ITPRIP	14	3	ENSOCUG00000016511/ENSOCUG00000026586/ENSOCUG00000011072	11	ENSOCUG00000016068/ENSOCUG00000003201/ENSOCUG00000010633/ENSOCUG00000003792/ENSOCUG00000029644/ENSOCUG00000008310/ENSOCUG00000017424/ENSOCUG00000005116/ENSOCUG00000011696/ENSOCUG00000005524/ENSOCUG00000008713
BP	GO:0033002	muscle cell proliferation	22/1216	95/11231	0.00041274	0.0283483	ENSOCUG00000011473/ENSOCUG00000016362/ENSOCUG00000010633/ENSOCUG00000000737/ENSOCUG00000010693/ENSOCUG00000011415/ENSOCUG00000003792/ENSOCUG00000026915/ENSOCUG00000025513/ENSOCUG00000014122/ENSOCUG00000012616/ENSOCUG00000026268/ENSOCUG00000011674/ENSOCUG00000023498/ENSOCUG00000009324/ENSOCUG00000002694/ENSOCUG00000014689/ENSOCUG00000038923/ENSOCUG00000023877/ENSOCUG00000014268/ENSOCUG00000000653/…	PRKG1/ADAMTS1/HMOX1/NR4A3/CCN3/TGFB3/THBS1/PTGIR/IGFBP5/TPM1/DIPK2A/ADIPOQ/BMP2/TBX2/GJA1/KPNA1/IGF1/PDGFB/DDIT3/SIX1/NDRG2/MYOG	22	9	ENSOCUG00000025513/ENSOCUG00000014122/ENSOCUG00000012616/ENSOCUG00000023498/ENSOCUG00000002694/ENSOCUG00000014689/ENSOCUG00000014268/ENSOCUG00000000653/ENSOCUG00000011548	13	ENSOCUG00000011473/ENSOCUG00000016362/ENSOCUG00000010633/ENSOCUG00000000737/ENSOCUG00000010693/ENSOCUG00000011415/ENSOCUG00000003792/ENSOCUG00000026915/ENSOCUG00000026268/ENSOCUG00000011674/ENSOCUG00000009324/ENSOCUG00000038923/ENSOCUG00000023877
BP	GO:0090130	tissue migration	37/1216	194/11231	0.000414429	0.0283483	ENSOCUG00000011746/ENSOCUG00000016098/ENSOCUG00000026784/ENSOCUG00000005579/ENSOCUG00000011610/ENSOCUG00000010633/ENSOCUG00000012063/ENSOCUG00000012690/ENSOCUG00000010693/ENSOCUG00000014102/ENSOCUG00000003792/ENSOCUG00000015992/ENSOCUG00000032265/ENSOCUG00000008841/ENSOCUG00000011639/ENSOCUG00000000786/ENSOCUG00000008676/ENSOCUG00000013060/ENSOCUG00000017821/ENSOCUG00000001026/ENSOCUG00000007140/…	NR4A1/FGFBP1/PRKD2/ITGB3/VEGFA/HMOX1/JUP/HSPB1/CCN3/JCAD/THBS1/BCAR1/RHOB/GLUL/SOX9/EPHA2/CLEC14A/MET/GATA3/PPM1F/ABL1/PDGFB/EGF/MMRN2/WNT5A/ATOH8/FLT4/NR2E1/SMAD4/DNAJA4/ZC3H12A/SEMA4A/LOXL2/NR2F2/GADD45A/MAP2K3/KITLG	37	8	ENSOCUG00000016098/ENSOCUG00000013060/ENSOCUG00000017821/ENSOCUG00000000380/ENSOCUG00000003929/ENSOCUG00000013520/ENSOCUG00000008954/ENSOCUG00000004311	29	ENSOCUG00000011746/ENSOCUG00000026784/ENSOCUG00000005579/ENSOCUG00000011610/ENSOCUG00000010633/ENSOCUG00000012063/ENSOCUG00000012690/ENSOCUG00000010693/ENSOCUG00000014102/ENSOCUG00000003792/ENSOCUG00000015992/ENSOCUG00000032265/ENSOCUG00000008841/ENSOCUG00000011639/ENSOCUG00000000786/ENSOCUG00000008676/ENSOCUG00000001026/ENSOCUG00000007140/ENSOCUG00000038923/ENSOCUG00000016388/ENSOCUG00000016936/…
BP	GO:0090132	epithelium migration	37/1216	194/11231	0.000414429	0.0283483	ENSOCUG00000011746/ENSOCUG00000016098/ENSOCUG00000026784/ENSOCUG00000005579/ENSOCUG00000011610/ENSOCUG00000010633/ENSOCUG00000012063/ENSOCUG00000012690/ENSOCUG00000010693/ENSOCUG00000014102/ENSOCUG00000003792/ENSOCUG00000015992/ENSOCUG00000032265/ENSOCUG00000008841/ENSOCUG00000011639/ENSOCUG00000000786/ENSOCUG00000008676/ENSOCUG00000013060/ENSOCUG00000017821/ENSOCUG00000001026/ENSOCUG00000007140/…	NR4A1/FGFBP1/PRKD2/ITGB3/VEGFA/HMOX1/JUP/HSPB1/CCN3/JCAD/THBS1/BCAR1/RHOB/GLUL/SOX9/EPHA2/CLEC14A/MET/GATA3/PPM1F/ABL1/PDGFB/EGF/MMRN2/WNT5A/ATOH8/FLT4/NR2E1/SMAD4/DNAJA4/ZC3H12A/SEMA4A/LOXL2/NR2F2/GADD45A/MAP2K3/KITLG	37	8	ENSOCUG00000016098/ENSOCUG00000013060/ENSOCUG00000017821/ENSOCUG00000000380/ENSOCUG00000003929/ENSOCUG00000013520/ENSOCUG00000008954/ENSOCUG00000004311	29	ENSOCUG00000011746/ENSOCUG00000026784/ENSOCUG00000005579/ENSOCUG00000011610/ENSOCUG00000010633/ENSOCUG00000012063/ENSOCUG00000012690/ENSOCUG00000010693/ENSOCUG00000014102/ENSOCUG00000003792/ENSOCUG00000015992/ENSOCUG00000032265/ENSOCUG00000008841/ENSOCUG00000011639/ENSOCUG00000000786/ENSOCUG00000008676/ENSOCUG00000001026/ENSOCUG00000007140/ENSOCUG00000038923/ENSOCUG00000016388/ENSOCUG00000016936/…
BP	GO:0090103	cochlea morphogenesis	6/1216	11/11231	0.000454309	0.0305829	ENSOCUG00000011639/ENSOCUG00000023498/ENSOCUG00000014268/ENSOCUG00000000380/ENSOCUG00000002874/ENSOCUG00000009052	SOX9/TBX2/SIX1/WNT5A/PTK7/EYA1	6	4	ENSOCUG00000023498/ENSOCUG00000014268/ENSOCUG00000000380/ENSOCUG00000009052	2	ENSOCUG00000011639/ENSOCUG00000002874
BP	GO:0043068	positive regulation of programmed cell death	52/1216	303/11231	0.00049264	0.0322984	ENSOCUG00000011746/ENSOCUG00000005489/ENSOCUG00000014289/ENSOCUG00000010633/ENSOCUG00000001467/ENSOCUG00000012152/ENSOCUG00000022794/ENSOCUG00000016695/ENSOCUG00000003792/ENSOCUG00000032265/ENSOCUG00000024939/ENSOCUG00000000111/ENSOCUG00000003344/ENSOCUG00000014265/ENSOCUG00000026268/ENSOCUG00000012611/ENSOCUG00000003636/ENSOCUG00000011674/ENSOCUG00000002183/ENSOCUG00000008310/ENSOCUG00000029601/…	NR4A1/PRKRA/MYC/HMOX1/DLC1/MCL1/F2R/SHQ1/THBS1/RHOB/IFIT2/COL4A3/IDO1/ENSOCUG00000014265/ADIPOQ/NET1/TGM2/BMP2/PML/TIMP3/SMAD3/PHLDA1/PPM1F/PLAUR/TNFRSF1B/KLF11/ABL1/ATP2A2/CCL2/ING4/PARK7/F3/ATF3/FANK1/ADAMTSL4/PDCD2/DDIT3/MALT1/WNT11/SFPQ/ZBTB16/AGTR2/WNT5A/LTK/NLRP3/IP6K2/VCP/ZC3H12A/GADD45A/BCAP31/P2RX1/RBCK1	52	12	ENSOCUG00000005489/ENSOCUG00000016695/ENSOCUG00000012611/ENSOCUG00000003742/ENSOCUG00000016511/ENSOCUG00000007984/ENSOCUG00000007470/ENSOCUG00000000380/ENSOCUG00000006433/ENSOCUG00000008954/ENSOCUG00000017921/ENSOCUG00000007636	40	ENSOCUG00000011746/ENSOCUG00000014289/ENSOCUG00000010633/ENSOCUG00000001467/ENSOCUG00000012152/ENSOCUG00000022794/ENSOCUG00000003792/ENSOCUG00000032265/ENSOCUG00000024939/ENSOCUG00000000111/ENSOCUG00000003344/ENSOCUG00000014265/ENSOCUG00000026268/ENSOCUG00000003636/ENSOCUG00000011674/ENSOCUG00000002183/ENSOCUG00000008310/ENSOCUG00000029601/ENSOCUG00000022950/ENSOCUG00000001026/ENSOCUG00000027400/…
BP	GO:0045765	regulation of angiogenesis	35/1216	182/11231	0.000500191	0.0322984	ENSOCUG00000016280/ENSOCUG00000016068/ENSOCUG00000016098/ENSOCUG00000026784/ENSOCUG00000016362/ENSOCUG00000011610/ENSOCUG00000000197/ENSOCUG00000010633/ENSOCUG00000012063/ENSOCUG00000002197/ENSOCUG00000012690/ENSOCUG00000013369/ENSOCUG00000014102/ENSOCUG00000003792/ENSOCUG00000032265/ENSOCUG00000008841/ENSOCUG00000000786/ENSOCUG00000010189/ENSOCUG00000000111/ENSOCUG00000002183/ENSOCUG00000011285/…	CXCL10/SERPINE1/FGFBP1/PRKD2/ADAMTS1/VEGFA/HK2/HMOX1/JUP/ITGB8/HSPB1/ITGA5/JCAD/THBS1/RHOB/GLUL/EPHA2/LEP/COL4A3/PML/PAK4/SPHK1/THBS4/F3/MMRN2/WARS1/COL4A2/WNT5A/SARS1/ADM/NR2E1/MTDH/ZC3H12A/SEMA4A/STAB1	35	6	ENSOCUG00000016098/ENSOCUG00000002197/ENSOCUG00000010189/ENSOCUG00000000380/ENSOCUG00000008625/ENSOCUG00000011400	29	ENSOCUG00000016280/ENSOCUG00000016068/ENSOCUG00000026784/ENSOCUG00000016362/ENSOCUG00000011610/ENSOCUG00000000197/ENSOCUG00000010633/ENSOCUG00000012063/ENSOCUG00000012690/ENSOCUG00000013369/ENSOCUG00000014102/ENSOCUG00000003792/ENSOCUG00000032265/ENSOCUG00000008841/ENSOCUG00000000786/ENSOCUG00000000111/ENSOCUG00000002183/ENSOCUG00000011285/ENSOCUG00000006579/ENSOCUG00000009244/ENSOCUG00000004834/…
BP	GO:0031400	negative regulation of protein modification process	51/1216	296/11231	0.000505629	0.0322984	ENSOCUG00000012690/ENSOCUG00000012805/ENSOCUG00000012493/ENSOCUG00000012007/ENSOCUG00000017251/ENSOCUG00000003215/ENSOCUG00000011137/ENSOCUG00000006510/ENSOCUG00000014828/ENSOCUG00000012740/ENSOCUG00000024309/ENSOCUG00000024877/ENSOCUG00000008896/ENSOCUG00000026268/ENSOCUG00000013072/ENSOCUG00000021115/ENSOCUG00000024735/ENSOCUG00000003048/ENSOCUG00000011674/ENSOCUG00000014147/ENSOCUG00000008310/…	HSPB1/GCLC/KLF15/PRR5L/GBP1/SPRY4/FBLN1/C9orf72/BDKRB2/N4BP1/SMAD7/DMTN/SWAP70/ADIPOQ/UBASH3B/PKIA/TLR9/TPPP/BMP2/ENSOCUG00000014147/TIMP3/PLAA/PPM1F/RASIP1/MVP/ABL1/PARK7/ATF3/VPS25/MYADM/IBTK/HEXIM2/ADARB1/CD109/WARS1/INPP5F/DTX3L/SPRY1/SH3GL2/ENSOCUG00000010103/SPRY3/SLC8A3/NDRG2/GPS2/SMAD4/ZC3H12A/NR2F2/GADD45A/SMYD3/IGF1R/PARP14	51	18	ENSOCUG00000012805/ENSOCUG00000006510/ENSOCUG00000012740/ENSOCUG00000024877/ENSOCUG00000021115/ENSOCUG00000015471/ENSOCUG00000016511/ENSOCUG00000034593/ENSOCUG00000002154/ENSOCUG00000006750/ENSOCUG00000001183/ENSOCUG00000022218/ENSOCUG00000000653/ENSOCUG00000024249/ENSOCUG00000003929/ENSOCUG00000013520/ENSOCUG00000008954/ENSOCUG00000008229	33	ENSOCUG00000012690/ENSOCUG00000012493/ENSOCUG00000012007/ENSOCUG00000017251/ENSOCUG00000003215/ENSOCUG00000011137/ENSOCUG00000014828/ENSOCUG00000024309/ENSOCUG00000008896/ENSOCUG00000026268/ENSOCUG00000013072/ENSOCUG00000024735/ENSOCUG00000003048/ENSOCUG00000011674/ENSOCUG00000014147/ENSOCUG00000008310/ENSOCUG00000001026/ENSOCUG00000021629/ENSOCUG00000008668/ENSOCUG00000007140/ENSOCUG00000017424/…
BP	GO:0006090	pyruvate metabolic process	18/1216	72/11231	0.000510255	0.0322984	ENSOCUG00000022657/ENSOCUG00000000197/ENSOCUG00000017120/ENSOCUG00000003384/ENSOCUG00000025023/ENSOCUG00000004938/ENSOCUG00000014726/ENSOCUG00000006119/ENSOCUG00000003144/ENSOCUG00000010086/ENSOCUG00000025100/ENSOCUG00000014689/ENSOCUG00000013802/ENSOCUG00000000401/ENSOCUG00000000408/ENSOCUG00000016772/ENSOCUG00000026677/ENSOCUG00000014969	ENSOCUG00000022657/HK2/PDK4/PRKAG3/ENSOCUG00000025023/HKDC1/ENSOCUG00000014726/ENSOCUG00000006119/BPGM/ENSOCUG00000010086/ENSOCUG00000025100/IGF1/ALDOC/HK3/PDK1/DDIT4/ENSOCUG00000026677/PKLR	18	10	ENSOCUG00000022657/ENSOCUG00000003384/ENSOCUG00000014726/ENSOCUG00000006119/ENSOCUG00000003144/ENSOCUG00000010086/ENSOCUG00000025100/ENSOCUG00000014689/ENSOCUG00000013802/ENSOCUG00000014969	8	ENSOCUG00000000197/ENSOCUG00000017120/ENSOCUG00000025023/ENSOCUG00000004938/ENSOCUG00000000401/ENSOCUG00000000408/ENSOCUG00000016772/ENSOCUG00000026677
BP	GO:0001525	angiogenesis	50/1216	289/11231	0.000518409	0.032332	ENSOCUG00000016280/ENSOCUG00000016068/ENSOCUG00000011746/ENSOCUG00000016098/ENSOCUG00000026784/ENSOCUG00000016362/ENSOCUG00000011610/ENSOCUG00000000197/ENSOCUG00000010633/ENSOCUG00000007622/ENSOCUG00000012063/ENSOCUG00000002835/ENSOCUG00000002197/ENSOCUG00000012690/ENSOCUG00000010693/ENSOCUG00000026610/ENSOCUG00000013369/ENSOCUG00000015574/ENSOCUG00000014102/ENSOCUG00000003792/ENSOCUG00000032265/…	CXCL10/SERPINE1/NR4A1/FGFBP1/PRKD2/ADAMTS1/VEGFA/HK2/HMOX1/ADGRG1/JUP/CCN2/ITGB8/HSPB1/CCN3/TMEM100/ITGA5/S1PR1/JCAD/THBS1/RHOB/GLUL/EPHA2/CLEC14A/LEP/COL4A3/PML/PAK4/SPHK1/THBS4/F3/MCAM/EGF/ENPEP/MMRN2/WARS1/COL4A2/WNT5A/SARS1/ADM/NR2E1/FLNA/MTDH/ZC3H12A/SEMA4A/LOXL2/CX3CL1/PPP3R1/COL4A1/STAB1	50	8	ENSOCUG00000016098/ENSOCUG00000002197/ENSOCUG00000026610/ENSOCUG00000010189/ENSOCUG00000000380/ENSOCUG00000008625/ENSOCUG00000011400/ENSOCUG00000027562	42	ENSOCUG00000016280/ENSOCUG00000016068/ENSOCUG00000011746/ENSOCUG00000026784/ENSOCUG00000016362/ENSOCUG00000011610/ENSOCUG00000000197/ENSOCUG00000010633/ENSOCUG00000007622/ENSOCUG00000012063/ENSOCUG00000002835/ENSOCUG00000012690/ENSOCUG00000010693/ENSOCUG00000013369/ENSOCUG00000015574/ENSOCUG00000014102/ENSOCUG00000003792/ENSOCUG00000032265/ENSOCUG00000008841/ENSOCUG00000000786/ENSOCUG00000008676/…
BP	GO:0032101	regulation of response to external stimulus	70/1216	439/11231	0.000533171	0.0327707	ENSOCUG00000016280/ENSOCUG00000016068/ENSOCUG00000011473/ENSOCUG00000027507/ENSOCUG00000011500/ENSOCUG00000026784/ENSOCUG00000011311/ENSOCUG00000011610/ENSOCUG00000006228/ENSOCUG00000015642/ENSOCUG00000012690/ENSOCUG00000010693/ENSOCUG00000012663/ENSOCUG00000022794/ENSOCUG00000025029/ENSOCUG00000003155/ENSOCUG00000011670/ENSOCUG00000003792/ENSOCUG00000022490/ENSOCUG00000002114/ENSOCUG00000016168/…	CXCL10/SERPINE1/PRKG1/VDR/TNC/PRKD2/KLKB1/VEGFA/SUSD4/NFKBIA/HSPB1/CCN3/MSTN/F2R/CSF1/PLAU/SEMA3F/THBS1/PCBP2/TRIM5/ABCD2/TNFAIP6/LEP/IDO1/ELF4/DMTN/VEGFD/ENSOCUG00000014265/SWAP70/MET/OASL/UBASH3B/PLD3/GATA3/TLR9/SMAD3/PPM1F/PSMA1/USP18/THBS4/TNFRSF1B/KREMEN1/CCL2/USP15/PARK7/PDGFB/PSMB4/NR1D1/GRN/CMKLR1/USP14/CD109/MMRN2/INPP5F/WNT5A/RIN3/DTX3L/NLRP3/GPS2/IL10RA/FLNA/ADORA2B/ENSOCUG00000003966/…	70	21	ENSOCUG00000011311/ENSOCUG00000006228/ENSOCUG00000012663/ENSOCUG00000022490/ENSOCUG00000016168/ENSOCUG00000010189/ENSOCUG00000024877/ENSOCUG00000017764/ENSOCUG00000013060/ENSOCUG00000017821/ENSOCUG00000000439/ENSOCUG00000005073/ENSOCUG00000014647/ENSOCUG00000016511/ENSOCUG00000015257/ENSOCUG00000009732/ENSOCUG00000011595/ENSOCUG00000000380/ENSOCUG00000024249/ENSOCUG00000000435/ENSOCUG00000005768	49	ENSOCUG00000016280/ENSOCUG00000016068/ENSOCUG00000011473/ENSOCUG00000027507/ENSOCUG00000011500/ENSOCUG00000026784/ENSOCUG00000011610/ENSOCUG00000015642/ENSOCUG00000012690/ENSOCUG00000010693/ENSOCUG00000022794/ENSOCUG00000025029/ENSOCUG00000003155/ENSOCUG00000011670/ENSOCUG00000003792/ENSOCUG00000002114/ENSOCUG00000013688/ENSOCUG00000003344/ENSOCUG00000013238/ENSOCUG00000014265/ENSOCUG00000008896/…
BP	GO:0042866	pyruvate biosynthetic process	16/1216	61/11231	0.000581834	0.0352508	ENSOCUG00000022657/ENSOCUG00000000197/ENSOCUG00000003384/ENSOCUG00000025023/ENSOCUG00000004938/ENSOCUG00000014726/ENSOCUG00000006119/ENSOCUG00000003144/ENSOCUG00000010086/ENSOCUG00000025100/ENSOCUG00000014689/ENSOCUG00000013802/ENSOCUG00000000401/ENSOCUG00000016772/ENSOCUG00000026677/ENSOCUG00000014969	ENSOCUG00000022657/HK2/PRKAG3/ENSOCUG00000025023/HKDC1/ENSOCUG00000014726/ENSOCUG00000006119/BPGM/ENSOCUG00000010086/ENSOCUG00000025100/IGF1/ALDOC/HK3/DDIT4/ENSOCUG00000026677/PKLR	16	10	ENSOCUG00000022657/ENSOCUG00000003384/ENSOCUG00000014726/ENSOCUG00000006119/ENSOCUG00000003144/ENSOCUG00000010086/ENSOCUG00000025100/ENSOCUG00000014689/ENSOCUG00000013802/ENSOCUG00000014969	6	ENSOCUG00000000197/ENSOCUG00000025023/ENSOCUG00000004938/ENSOCUG00000000401/ENSOCUG00000016772/ENSOCUG00000026677
BP	GO:0072001	renal system development	34/1216	177/11231	0.000610449	0.0362674	ENSOCUG00000004246/ENSOCUG00000027029/ENSOCUG00000016362/ENSOCUG00000008193/ENSOCUG00000012493/ENSOCUG00000007286/ENSOCUG00000006106/ENSOCUG00000011639/ENSOCUG00000001752/ENSOCUG00000000111/ENSOCUG00000024309/ENSOCUG00000017821/ENSOCUG00000029601/ENSOCUG00000003238/ENSOCUG00000038923/ENSOCUG00000012971/ENSOCUG00000016264/ENSOCUG00000001816/ENSOCUG00000002052/ENSOCUG00000022823/ENSOCUG00000014268/…	PKHD1/ARID5B/ADAMTS1/ACTA2/KLF15/COL4A4/UMOD/SOX9/GPC3/COL4A3/SMAD7/GATA3/SMAD3/AQP11/PDGFB/GLIS2/ENPEP/PLCE1/LRP4/ID3/SIX1/WNT11/ZBTB16/WNT5A/SPRY1/DCHS1/MYO1E/SMAD4/PTK7/EYA1/ZBTB14/ASXL1/ARG2/COL4A1	34	8	ENSOCUG00000017821/ENSOCUG00000003238/ENSOCUG00000014268/ENSOCUG00000007470/ENSOCUG00000000380/ENSOCUG00000003929/ENSOCUG00000009052/ENSOCUG00000004131	26	ENSOCUG00000004246/ENSOCUG00000027029/ENSOCUG00000016362/ENSOCUG00000008193/ENSOCUG00000012493/ENSOCUG00000007286/ENSOCUG00000006106/ENSOCUG00000011639/ENSOCUG00000001752/ENSOCUG00000000111/ENSOCUG00000024309/ENSOCUG00000029601/ENSOCUG00000038923/ENSOCUG00000012971/ENSOCUG00000016264/ENSOCUG00000001816/ENSOCUG00000002052/ENSOCUG00000022823/ENSOCUG00000001726/ENSOCUG00000014920/ENSOCUG00000006606/…
BP	GO:1904705	regulation of vascular smooth muscle cell proliferation	11/1216	34/11231	0.000620288	0.0362674	ENSOCUG00000011473/ENSOCUG00000016362/ENSOCUG00000000737/ENSOCUG00000011415/ENSOCUG00000025513/ENSOCUG00000014122/ENSOCUG00000026268/ENSOCUG00000009324/ENSOCUG00000014689/ENSOCUG00000038923/ENSOCUG00000000653	PRKG1/ADAMTS1/NR4A3/TGFB3/IGFBP5/TPM1/ADIPOQ/GJA1/IGF1/PDGFB/NDRG2	11	4	ENSOCUG00000025513/ENSOCUG00000014122/ENSOCUG00000014689/ENSOCUG00000000653	7	ENSOCUG00000011473/ENSOCUG00000016362/ENSOCUG00000000737/ENSOCUG00000011415/ENSOCUG00000026268/ENSOCUG00000009324/ENSOCUG00000038923
BP	GO:0001818	negative regulation of cytokine production	30/1216	150/11231	0.00062717	0.0362674	ENSOCUG00000017251/ENSOCUG00000011415/ENSOCUG00000003792/ENSOCUG00000016168/ENSOCUG00000000786/ENSOCUG00000012740/ENSOCUG00000003344/ENSOCUG00000024309/ENSOCUG00000013238/ENSOCUG00000014265/ENSOCUG00000034782/ENSOCUG00000012995/ENSOCUG00000026268/ENSOCUG00000017821/ENSOCUG00000024735/ENSOCUG00000002183/ENSOCUG00000014689/ENSOCUG00000004968/ENSOCUG00000023877/ENSOCUG00000012259/ENSOCUG00000001726/…	GBP1/TGFB3/THBS1/ABCD2/EPHA2/N4BP1/IDO1/SMAD7/ELF4/ENSOCUG00000014265/OAS1/MERTK/ADIPOQ/GATA3/TLR9/PML/IGF1/REL/DDIT3/CMKLR1/WNT11/INHBB/SARS1/NDRG2/RNF128/SLC37A4/ZC3H12A/CX3CL1/OAS3/ARG2	30	7	ENSOCUG00000016168/ENSOCUG00000012740/ENSOCUG00000017821/ENSOCUG00000014689/ENSOCUG00000008625/ENSOCUG00000000653/ENSOCUG00000017267	23	ENSOCUG00000017251/ENSOCUG00000011415/ENSOCUG00000003792/ENSOCUG00000000786/ENSOCUG00000003344/ENSOCUG00000024309/ENSOCUG00000013238/ENSOCUG00000014265/ENSOCUG00000034782/ENSOCUG00000012995/ENSOCUG00000026268/ENSOCUG00000024735/ENSOCUG00000002183/ENSOCUG00000004968/ENSOCUG00000023877/ENSOCUG00000012259/ENSOCUG00000001726/ENSOCUG00000005094/ENSOCUG00000012328/ENSOCUG00000010856/ENSOCUG00000007482/…
BP	GO:0035690	cellular response to drug	25/1216	117/11231	0.000632819	0.0362674	ENSOCUG00000010633/ENSOCUG00000012063/ENSOCUG00000014198/ENSOCUG00000012663/ENSOCUG00000015076/ENSOCUG00000032265/ENSOCUG00000011639/ENSOCUG00000010594/ENSOCUG00000013060/ENSOCUG00000012611/ENSOCUG00000024735/ENSOCUG00000003636/ENSOCUG00000002425/ENSOCUG00000007140/ENSOCUG00000016511/ENSOCUG00000005112/ENSOCUG00000007070/ENSOCUG00000016772/ENSOCUG00000010856/ENSOCUG00000017292/ENSOCUG00000010096/…	HMOX1/JUP/CAT/MSTN/FXN/RHOB/SOX9/CASQ2/MET/NET1/TLR9/TGM2/RYR2/ABL1/PARK7/FBXO32/ADAM15/DDIT4/ZC3H12A/KDM6B/MAP2K4/ADCY3/SMYD3/CASTOR1/HSP90B1	25	7	ENSOCUG00000012663/ENSOCUG00000015076/ENSOCUG00000013060/ENSOCUG00000012611/ENSOCUG00000016511/ENSOCUG00000010096/ENSOCUG00000008229	18	ENSOCUG00000010633/ENSOCUG00000012063/ENSOCUG00000014198/ENSOCUG00000032265/ENSOCUG00000011639/ENSOCUG00000010594/ENSOCUG00000024735/ENSOCUG00000003636/ENSOCUG00000002425/ENSOCUG00000007140/ENSOCUG00000005112/ENSOCUG00000007070/ENSOCUG00000016772/ENSOCUG00000010856/ENSOCUG00000017292/ENSOCUG00000015443/ENSOCUG00000021679/ENSOCUG00000016288
BP	GO:0010942	positive regulation of cell death	52/1216	307/11231	0.000675027	0.0379412	ENSOCUG00000011746/ENSOCUG00000005489/ENSOCUG00000014289/ENSOCUG00000010633/ENSOCUG00000001467/ENSOCUG00000012152/ENSOCUG00000022794/ENSOCUG00000016695/ENSOCUG00000003792/ENSOCUG00000032265/ENSOCUG00000024939/ENSOCUG00000000111/ENSOCUG00000003344/ENSOCUG00000014265/ENSOCUG00000026268/ENSOCUG00000012611/ENSOCUG00000003636/ENSOCUG00000011674/ENSOCUG00000002183/ENSOCUG00000008310/ENSOCUG00000029601/…	NR4A1/PRKRA/MYC/HMOX1/DLC1/MCL1/F2R/SHQ1/THBS1/RHOB/IFIT2/COL4A3/IDO1/ENSOCUG00000014265/ADIPOQ/NET1/TGM2/BMP2/PML/TIMP3/SMAD3/PHLDA1/PPM1F/PLAUR/TNFRSF1B/KLF11/ABL1/ATP2A2/CCL2/ING4/PARK7/F3/ATF3/FANK1/ADAMTSL4/PDCD2/DDIT3/MALT1/WNT11/SFPQ/ZBTB16/AGTR2/WNT5A/LTK/NLRP3/IP6K2/VCP/ZC3H12A/GADD45A/BCAP31/P2RX1/RBCK1	52	12	ENSOCUG00000005489/ENSOCUG00000016695/ENSOCUG00000012611/ENSOCUG00000003742/ENSOCUG00000016511/ENSOCUG00000007984/ENSOCUG00000007470/ENSOCUG00000000380/ENSOCUG00000006433/ENSOCUG00000008954/ENSOCUG00000017921/ENSOCUG00000007636	40	ENSOCUG00000011746/ENSOCUG00000014289/ENSOCUG00000010633/ENSOCUG00000001467/ENSOCUG00000012152/ENSOCUG00000022794/ENSOCUG00000003792/ENSOCUG00000032265/ENSOCUG00000024939/ENSOCUG00000000111/ENSOCUG00000003344/ENSOCUG00000014265/ENSOCUG00000026268/ENSOCUG00000003636/ENSOCUG00000011674/ENSOCUG00000002183/ENSOCUG00000008310/ENSOCUG00000029601/ENSOCUG00000022950/ENSOCUG00000001026/ENSOCUG00000027400/…
BP	GO:0031589	cell-substrate adhesion	37/1216	199/11231	0.000686194	0.0379412	ENSOCUG00000016068/ENSOCUG00000017871/ENSOCUG00000005579/ENSOCUG00000011610/ENSOCUG00000012063/ENSOCUG00000002835/ENSOCUG00000001467/ENSOCUG00000014850/ENSOCUG00000013369/ENSOCUG00000017251/ENSOCUG00000025029/ENSOCUG00000003155/ENSOCUG00000003215/ENSOCUG00000003792/ENSOCUG00000011137/ENSOCUG00000007249/ENSOCUG00000026796/ENSOCUG00000027519/ENSOCUG00000024877/ENSOCUG00000012995/ENSOCUG00000006982/…	SERPINE1/ACTN2/ITGB3/VEGFA/JUP/CCN2/DLC1/ITGB6/ITGA5/GBP1/CSF1/PLAU/SPRY4/THBS1/FBLN1/VIT/ZYX/SORBS3/DMTN/MERTK/STON1/VTN/PPM1F/ABL1/ACTN1/COL26A1/PDGFB/MYADM/PIK3R1/ADAM15/EPDR1/DDR1/NID2/CORO2B/FLNA/TRPM7/TAOK2	37	6	ENSOCUG00000014850/ENSOCUG00000024877/ENSOCUG00000006982/ENSOCUG00000022575/ENSOCUG00000015882/ENSOCUG00000003125	31	ENSOCUG00000016068/ENSOCUG00000017871/ENSOCUG00000005579/ENSOCUG00000011610/ENSOCUG00000012063/ENSOCUG00000002835/ENSOCUG00000001467/ENSOCUG00000013369/ENSOCUG00000017251/ENSOCUG00000025029/ENSOCUG00000003155/ENSOCUG00000003215/ENSOCUG00000003792/ENSOCUG00000011137/ENSOCUG00000007249/ENSOCUG00000026796/ENSOCUG00000027519/ENSOCUG00000012995/ENSOCUG00000001026/ENSOCUG00000007140/ENSOCUG00000015449/…
BP	GO:0006164	purine nucleotide biosynthetic process	30/1216	151/11231	0.000703542	0.0379412	ENSOCUG00000002805/ENSOCUG00000022657/ENSOCUG00000000197/ENSOCUG00000003384/ENSOCUG00000025023/ENSOCUG00000012201/ENSOCUG00000004938/ENSOCUG00000014726/ENSOCUG00000006119/ENSOCUG00000003144/ENSOCUG00000010086/ENSOCUG00000026115/ENSOCUG00000025341/ENSOCUG00000025100/ENSOCUG00000014689/ENSOCUG00000013802/ENSOCUG00000000401/ENSOCUG00000029101/ENSOCUG00000003015/ENSOCUG00000016772/ENSOCUG00000006433/…	AMPD3/ENSOCUG00000022657/HK2/PRKAG3/ENSOCUG00000025023/PPAT/HKDC1/ENSOCUG00000014726/ENSOCUG00000006119/BPGM/ENSOCUG00000010086/ENSOCUG00000026115/ADSS1/ENSOCUG00000025100/IGF1/ALDOC/HK3/ATP8/IMPDH1/DDIT4/VCP/ADCY4/ADORA2B/ADCY2/PAICS/ADCY3/ACAT1/ENSOCUG00000026677/PKLR/ADCY9	30	18	ENSOCUG00000022657/ENSOCUG00000003384/ENSOCUG00000012201/ENSOCUG00000014726/ENSOCUG00000006119/ENSOCUG00000003144/ENSOCUG00000010086/ENSOCUG00000026115/ENSOCUG00000025341/ENSOCUG00000025100/ENSOCUG00000014689/ENSOCUG00000013802/ENSOCUG00000029101/ENSOCUG00000006433/ENSOCUG00000008557/ENSOCUG00000012216/ENSOCUG00000014969/ENSOCUG00000007904	12	ENSOCUG00000002805/ENSOCUG00000000197/ENSOCUG00000025023/ENSOCUG00000004938/ENSOCUG00000000401/ENSOCUG00000003015/ENSOCUG00000016772/ENSOCUG00000002958/ENSOCUG00000010449/ENSOCUG00000015443/ENSOCUG00000002882/ENSOCUG00000026677
BP	GO:1902042	negative regulation of extrinsic apoptotic signaling pathway via death domain receptors	8/1216	20/11231	0.000703625	0.0379412	ENSOCUG00000016068/ENSOCUG00000003201/ENSOCUG00000010633/ENSOCUG00000029644/ENSOCUG00000016511/ENSOCUG00000011072/ENSOCUG00000005524/ENSOCUG00000008713	SERPINE1/BCL2L1/HMOX1/ICAM1/PARK7/CFLAR/TMBIM1/ITPRIP	8	2	ENSOCUG00000016511/ENSOCUG00000011072	6	ENSOCUG00000016068/ENSOCUG00000003201/ENSOCUG00000010633/ENSOCUG00000029644/ENSOCUG00000005524/ENSOCUG00000008713
BP	GO:0046031	ADP metabolic process	16/1216	62/11231	0.000706756	0.0379412	ENSOCUG00000022657/ENSOCUG00000000197/ENSOCUG00000003384/ENSOCUG00000025023/ENSOCUG00000004938/ENSOCUG00000014726/ENSOCUG00000006119/ENSOCUG00000003144/ENSOCUG00000010086/ENSOCUG00000025100/ENSOCUG00000014689/ENSOCUG00000013802/ENSOCUG00000000401/ENSOCUG00000016772/ENSOCUG00000026677/ENSOCUG00000014969	ENSOCUG00000022657/HK2/PRKAG3/ENSOCUG00000025023/HKDC1/ENSOCUG00000014726/ENSOCUG00000006119/BPGM/ENSOCUG00000010086/ENSOCUG00000025100/IGF1/ALDOC/HK3/DDIT4/ENSOCUG00000026677/PKLR	16	10	ENSOCUG00000022657/ENSOCUG00000003384/ENSOCUG00000014726/ENSOCUG00000006119/ENSOCUG00000003144/ENSOCUG00000010086/ENSOCUG00000025100/ENSOCUG00000014689/ENSOCUG00000013802/ENSOCUG00000014969	6	ENSOCUG00000000197/ENSOCUG00000025023/ENSOCUG00000004938/ENSOCUG00000000401/ENSOCUG00000016772/ENSOCUG00000026677
BP	GO:0002237	response to molecule of bacterial origin	28/1216	138/11231	0.000740378	0.0392493	ENSOCUG00000016280/ENSOCUG00000016068/ENSOCUG00000012101/ENSOCUG00000002819/ENSOCUG00000015642/ENSOCUG00000022794/ENSOCUG00000003790/ENSOCUG00000026915/ENSOCUG00000006106/ENSOCUG00000002114/ENSOCUG00000003344/ENSOCUG00000004396/ENSOCUG00000014265/ENSOCUG00000015471/ENSOCUG00000014127/ENSOCUG00000021710/ENSOCUG00000012180/ENSOCUG00000009732/ENSOCUG00000007831/ENSOCUG00000008019/ENSOCUG00000000380/…	CXCL10/SERPINE1/ARID5A/IRAK2/NFKBIA/F2R/LITAF/PTGIR/UMOD/TRIM5/IDO1/NQO1/ENSOCUG00000014265/PLAA/TNFRSF1B/CCL2/TAB2/NR1D1/MALT1/KCNJ8/WNT5A/NLRP3/MTDH/PELI1/ZC3H12A/TAP2/CX3CL1/CD14	28	7	ENSOCUG00000004396/ENSOCUG00000015471/ENSOCUG00000012180/ENSOCUG00000009732/ENSOCUG00000008019/ENSOCUG00000000380/ENSOCUG00000011400	21	ENSOCUG00000016280/ENSOCUG00000016068/ENSOCUG00000012101/ENSOCUG00000002819/ENSOCUG00000015642/ENSOCUG00000022794/ENSOCUG00000003790/ENSOCUG00000026915/ENSOCUG00000006106/ENSOCUG00000002114/ENSOCUG00000003344/ENSOCUG00000014265/ENSOCUG00000014127/ENSOCUG00000021710/ENSOCUG00000007831/ENSOCUG00000005455/ENSOCUG00000027961/ENSOCUG00000010856/ENSOCUG00000002489/ENSOCUG00000007482/ENSOCUG00000004218
BP	GO:0002043	blood vessel endothelial cell proliferation involved in sprouting angiogenesis	7/1216	16/11231	0.000811102	0.0416809	ENSOCUG00000016098/ENSOCUG00000011610/ENSOCUG00000010633/ENSOCUG00000014102/ENSOCUG00000003792/ENSOCUG00000000786/ENSOCUG00000016936	FGFBP1/VEGFA/HMOX1/JCAD/THBS1/EPHA2/MMRN2	7	1	ENSOCUG00000016098	6	ENSOCUG00000011610/ENSOCUG00000010633/ENSOCUG00000014102/ENSOCUG00000003792/ENSOCUG00000000786/ENSOCUG00000016936
BP	GO:0001558	regulation of cell growth	32/1216	166/11231	0.000818173	0.0416809	ENSOCUG00000011500/ENSOCUG00000027827/ENSOCUG00000004163/ENSOCUG00000010693/ENSOCUG00000015076/ENSOCUG00000011670/ENSOCUG00000025513/ENSOCUG00000024309/ENSOCUG00000005519/ENSOCUG00000004521/ENSOCUG00000002183/ENSOCUG00000029601/ENSOCUG00000015471/ENSOCUG00000016326/ENSOCUG00000006579/ENSOCUG00000009324/ENSOCUG00000015063/ENSOCUG00000021993/ENSOCUG00000008192/ENSOCUG00000007140/ENSOCUG00000014689/…	TNC/ENSOCUG00000027827/SLC25A33/CCN3/FXN/SEMA3F/IGFBP5/SMAD7/ARMC12/JADE1/PML/SMAD3/PLAA/SMURF1/SPHK1/GJA1/URI1/TWF2/SERTAD2/ABL1/IGF1/ING4/SH3BP4/ADAM15/WNT11/DDR1/WNT5A/IP6K2/SMAD4/FHL1/PABIR1/TTL	32	12	ENSOCUG00000015076/ENSOCUG00000025513/ENSOCUG00000004521/ENSOCUG00000015471/ENSOCUG00000015063/ENSOCUG00000008192/ENSOCUG00000014689/ENSOCUG00000003742/ENSOCUG00000000380/ENSOCUG00000003929/ENSOCUG00000002637/ENSOCUG00000004020	20	ENSOCUG00000011500/ENSOCUG00000027827/ENSOCUG00000004163/ENSOCUG00000010693/ENSOCUG00000011670/ENSOCUG00000024309/ENSOCUG00000005519/ENSOCUG00000002183/ENSOCUG00000029601/ENSOCUG00000016326/ENSOCUG00000006579/ENSOCUG00000009324/ENSOCUG00000021993/ENSOCUG00000007140/ENSOCUG00000016982/ENSOCUG00000007070/ENSOCUG00000001726/ENSOCUG00000016487/ENSOCUG00000012420/ENSOCUG00000006034
BP	GO:0090036	regulation of protein kinase C signaling	6/1216	12/11231	0.000825558	0.0416809	ENSOCUG00000011610/ENSOCUG00000009677/ENSOCUG00000001726/ENSOCUG00000000380/ENSOCUG00000011092/ENSOCUG00000002673	VEGFA/MYADM/WNT11/WNT5A/FLT4/AKAP12	6	2	ENSOCUG00000000380/ENSOCUG00000002673	4	ENSOCUG00000011610/ENSOCUG00000009677/ENSOCUG00000001726/ENSOCUG00000011092
BP	GO:1905276	regulation of epithelial tube formation	6/1216	12/11231	0.000825558	0.0416809	ENSOCUG00000017821/ENSOCUG00000016388/ENSOCUG00000014268/ENSOCUG00000016936/ENSOCUG00000000380/ENSOCUG00000002874	GATA3/EGF/SIX1/MMRN2/WNT5A/PTK7	6	3	ENSOCUG00000017821/ENSOCUG00000014268/ENSOCUG00000000380	3	ENSOCUG00000016388/ENSOCUG00000016936/ENSOCUG00000002874
BP	GO:0009135	purine nucleoside diphosphate metabolic process	16/1216	63/11231	0.000853842	0.0421063	ENSOCUG00000022657/ENSOCUG00000000197/ENSOCUG00000003384/ENSOCUG00000025023/ENSOCUG00000004938/ENSOCUG00000014726/ENSOCUG00000006119/ENSOCUG00000003144/ENSOCUG00000010086/ENSOCUG00000025100/ENSOCUG00000014689/ENSOCUG00000013802/ENSOCUG00000000401/ENSOCUG00000016772/ENSOCUG00000026677/ENSOCUG00000014969	ENSOCUG00000022657/HK2/PRKAG3/ENSOCUG00000025023/HKDC1/ENSOCUG00000014726/ENSOCUG00000006119/BPGM/ENSOCUG00000010086/ENSOCUG00000025100/IGF1/ALDOC/HK3/DDIT4/ENSOCUG00000026677/PKLR	16	10	ENSOCUG00000022657/ENSOCUG00000003384/ENSOCUG00000014726/ENSOCUG00000006119/ENSOCUG00000003144/ENSOCUG00000010086/ENSOCUG00000025100/ENSOCUG00000014689/ENSOCUG00000013802/ENSOCUG00000014969	6	ENSOCUG00000000197/ENSOCUG00000025023/ENSOCUG00000004938/ENSOCUG00000000401/ENSOCUG00000016772/ENSOCUG00000026677
BP	GO:0009179	purine ribonucleoside diphosphate metabolic process	16/1216	63/11231	0.000853842	0.0421063	ENSOCUG00000022657/ENSOCUG00000000197/ENSOCUG00000003384/ENSOCUG00000025023/ENSOCUG00000004938/ENSOCUG00000014726/ENSOCUG00000006119/ENSOCUG00000003144/ENSOCUG00000010086/ENSOCUG00000025100/ENSOCUG00000014689/ENSOCUG00000013802/ENSOCUG00000000401/ENSOCUG00000016772/ENSOCUG00000026677/ENSOCUG00000014969	ENSOCUG00000022657/HK2/PRKAG3/ENSOCUG00000025023/HKDC1/ENSOCUG00000014726/ENSOCUG00000006119/BPGM/ENSOCUG00000010086/ENSOCUG00000025100/IGF1/ALDOC/HK3/DDIT4/ENSOCUG00000026677/PKLR	16	10	ENSOCUG00000022657/ENSOCUG00000003384/ENSOCUG00000014726/ENSOCUG00000006119/ENSOCUG00000003144/ENSOCUG00000010086/ENSOCUG00000025100/ENSOCUG00000014689/ENSOCUG00000013802/ENSOCUG00000014969	6	ENSOCUG00000000197/ENSOCUG00000025023/ENSOCUG00000004938/ENSOCUG00000000401/ENSOCUG00000016772/ENSOCUG00000026677
BP	GO:0001655	urogenital system development	36/1216	195/11231	0.000920927	0.0443824	ENSOCUG00000004246/ENSOCUG00000027029/ENSOCUG00000011500/ENSOCUG00000016362/ENSOCUG00000008193/ENSOCUG00000012493/ENSOCUG00000007286/ENSOCUG00000006106/ENSOCUG00000011639/ENSOCUG00000001752/ENSOCUG00000000111/ENSOCUG00000024309/ENSOCUG00000017821/ENSOCUG00000029601/ENSOCUG00000003238/ENSOCUG00000038923/ENSOCUG00000012971/ENSOCUG00000016264/ENSOCUG00000001816/ENSOCUG00000002052/ENSOCUG00000022823/…	PKHD1/ARID5B/TNC/ADAMTS1/ACTA2/KLF15/COL4A4/UMOD/SOX9/GPC3/COL4A3/SMAD7/GATA3/SMAD3/AQP11/PDGFB/GLIS2/ENPEP/PLCE1/LRP4/ID3/SIX1/WNT11/ZBTB16/WNT5A/SPRY1/DCHS1/PLAG1/MYO1E/SMAD4/PTK7/EYA1/ZBTB14/ASXL1/ARG2/COL4A1	36	8	ENSOCUG00000017821/ENSOCUG00000003238/ENSOCUG00000014268/ENSOCUG00000007470/ENSOCUG00000000380/ENSOCUG00000003929/ENSOCUG00000009052/ENSOCUG00000004131	28	ENSOCUG00000004246/ENSOCUG00000027029/ENSOCUG00000011500/ENSOCUG00000016362/ENSOCUG00000008193/ENSOCUG00000012493/ENSOCUG00000007286/ENSOCUG00000006106/ENSOCUG00000011639/ENSOCUG00000001752/ENSOCUG00000000111/ENSOCUG00000024309/ENSOCUG00000029601/ENSOCUG00000038923/ENSOCUG00000012971/ENSOCUG00000016264/ENSOCUG00000001816/ENSOCUG00000002052/ENSOCUG00000022823/ENSOCUG00000001726/ENSOCUG00000014920/…
BP	GO:0042692	muscle cell differentiation	36/1216	195/11231	0.000920927	0.0443824	ENSOCUG00000016280/ENSOCUG00000017871/ENSOCUG00000005474/ENSOCUG00000000374/ENSOCUG00000000249/ENSOCUG00000010604/ENSOCUG00000010693/ENSOCUG00000006316/ENSOCUG00000012444/ENSOCUG00000011942/ENSOCUG00000011639/ENSOCUG00000025513/ENSOCUG00000002549/ENSOCUG00000005991/ENSOCUG00000004074/ENSOCUG00000014122/ENSOCUG00000012543/ENSOCUG00000025710/ENSOCUG00000011674/ENSOCUG00000023498/ENSOCUG00000015082/…	CXCL10/ACTN2/SGCB/ADAMTS15/SMARCD3/RCAN1/CCN3/PLEKHO1/FBXO40/FLNC/SOX9/IGFBP5/WDR1/ALPK3/ACTC1/TPM1/PPP3CB/PLD3/BMP2/TBX2/ATP2A2/IGF1/LMOD2/PDGFB/ASB2/SIX1/CSRP3/SPTBN2/KRAS/ADM/MYOG/SMAD4/MYO18B/KDM6B/SMYD3/FHL2	36	15	ENSOCUG00000005474/ENSOCUG00000000374/ENSOCUG00000000249/ENSOCUG00000012444/ENSOCUG00000025513/ENSOCUG00000014122/ENSOCUG00000012543/ENSOCUG00000023498/ENSOCUG00000014689/ENSOCUG00000025995/ENSOCUG00000014268/ENSOCUG00000012106/ENSOCUG00000011548/ENSOCUG00000003929/ENSOCUG00000008229	21	ENSOCUG00000016280/ENSOCUG00000017871/ENSOCUG00000010604/ENSOCUG00000010693/ENSOCUG00000006316/ENSOCUG00000011942/ENSOCUG00000011639/ENSOCUG00000002549/ENSOCUG00000005991/ENSOCUG00000004074/ENSOCUG00000025710/ENSOCUG00000011674/ENSOCUG00000015082/ENSOCUG00000017131/ENSOCUG00000038923/ENSOCUG00000004480/ENSOCUG00000014485/ENSOCUG00000009897/ENSOCUG00000006734/ENSOCUG00000017292/ENSOCUG00000007967
BP	GO:0001568	blood vessel development	64/1216	402/11231	0.000947699	0.0445757	ENSOCUG00000016280/ENSOCUG00000016068/ENSOCUG00000011746/ENSOCUG00000016098/ENSOCUG00000026784/ENSOCUG00000016362/ENSOCUG00000011610/ENSOCUG00000000197/ENSOCUG00000010633/ENSOCUG00000007622/ENSOCUG00000012063/ENSOCUG00000002835/ENSOCUG00000002197/ENSOCUG00000012690/ENSOCUG00000008193/ENSOCUG00000010693/ENSOCUG00000026610/ENSOCUG00000013369/ENSOCUG00000015574/ENSOCUG00000014102/ENSOCUG00000003792/…	CXCL10/SERPINE1/NR4A1/FGFBP1/PRKD2/ADAMTS1/VEGFA/HK2/HMOX1/ADGRG1/JUP/CCN2/ITGB8/HSPB1/ACTA2/CCN3/TMEM100/ITGA5/S1PR1/JCAD/THBS1/RHOB/GLUL/GPC3/EPHA2/LUZP1/CLEC14A/LEP/COL4A3/SMAD7/PML/PAK4/TBX2/SPHK1/THBS4/F3/PDGFB/MCAM/EGF/ENPEP/DDIT3/SIX1/WNT11/MMRN2/WARS1/COL4A2/WNT5A/SARS1/ADM/MYO1E/NR2E1/FLNA/MTDH/MYO18B/ZC3H12A/PTK7/EYA1/SEMA4A/LOXL2/ZBTB14/CX3CL1/PPP3R1/COL4A1/STAB1	64	12	ENSOCUG00000016098/ENSOCUG00000002197/ENSOCUG00000026610/ENSOCUG00000010189/ENSOCUG00000023498/ENSOCUG00000014268/ENSOCUG00000000380/ENSOCUG00000008625/ENSOCUG00000011400/ENSOCUG00000009052/ENSOCUG00000004131/ENSOCUG00000027562	52	ENSOCUG00000016280/ENSOCUG00000016068/ENSOCUG00000011746/ENSOCUG00000026784/ENSOCUG00000016362/ENSOCUG00000011610/ENSOCUG00000000197/ENSOCUG00000010633/ENSOCUG00000007622/ENSOCUG00000012063/ENSOCUG00000002835/ENSOCUG00000012690/ENSOCUG00000008193/ENSOCUG00000010693/ENSOCUG00000013369/ENSOCUG00000015574/ENSOCUG00000014102/ENSOCUG00000003792/ENSOCUG00000032265/ENSOCUG00000008841/ENSOCUG00000001752/…
BP	GO:0048514	blood vessel morphogenesis	57/1216	349/11231	0.000954472	0.0445757	ENSOCUG00000016280/ENSOCUG00000016068/ENSOCUG00000011746/ENSOCUG00000016098/ENSOCUG00000026784/ENSOCUG00000016362/ENSOCUG00000011610/ENSOCUG00000000197/ENSOCUG00000010633/ENSOCUG00000007622/ENSOCUG00000012063/ENSOCUG00000002835/ENSOCUG00000002197/ENSOCUG00000012690/ENSOCUG00000010693/ENSOCUG00000026610/ENSOCUG00000013369/ENSOCUG00000015574/ENSOCUG00000014102/ENSOCUG00000003792/ENSOCUG00000032265/…	CXCL10/SERPINE1/NR4A1/FGFBP1/PRKD2/ADAMTS1/VEGFA/HK2/HMOX1/ADGRG1/JUP/CCN2/ITGB8/HSPB1/CCN3/TMEM100/ITGA5/S1PR1/JCAD/THBS1/RHOB/GLUL/EPHA2/CLEC14A/LEP/COL4A3/SMAD7/PML/PAK4/TBX2/SPHK1/THBS4/F3/MCAM/EGF/ENPEP/SIX1/WNT11/MMRN2/WARS1/COL4A2/WNT5A/SARS1/ADM/MYO1E/NR2E1/FLNA/MTDH/MYO18B/ZC3H12A/EYA1/SEMA4A/LOXL2/CX3CL1/PPP3R1/COL4A1/STAB1	57	11	ENSOCUG00000016098/ENSOCUG00000002197/ENSOCUG00000026610/ENSOCUG00000010189/ENSOCUG00000023498/ENSOCUG00000014268/ENSOCUG00000000380/ENSOCUG00000008625/ENSOCUG00000011400/ENSOCUG00000009052/ENSOCUG00000027562	46	ENSOCUG00000016280/ENSOCUG00000016068/ENSOCUG00000011746/ENSOCUG00000026784/ENSOCUG00000016362/ENSOCUG00000011610/ENSOCUG00000000197/ENSOCUG00000010633/ENSOCUG00000007622/ENSOCUG00000012063/ENSOCUG00000002835/ENSOCUG00000012690/ENSOCUG00000010693/ENSOCUG00000013369/ENSOCUG00000015574/ENSOCUG00000014102/ENSOCUG00000003792/ENSOCUG00000032265/ENSOCUG00000008841/ENSOCUG00000000786/ENSOCUG00000008676/…
BP	GO:0030162	regulation of proteolysis	55/1216	334/11231	0.000956469	0.0445757	ENSOCUG00000016068/ENSOCUG00000011746/ENSOCUG00000014289/ENSOCUG00000011610/ENSOCUG00000006228/ENSOCUG00000012805/ENSOCUG00000001467/ENSOCUG00000022794/ENSOCUG00000012460/ENSOCUG00000003792/ENSOCUG00000000111/ENSOCUG00000012740/ENSOCUG00000024309/ENSOCUG00000014265/ENSOCUG00000004713/ENSOCUG00000001034/ENSOCUG00000002004/ENSOCUG00000001418/ENSOCUG00000023683/ENSOCUG00000022575/ENSOCUG00000002183/…	SERPINE1/NR4A1/MYC/VEGFA/SUSD4/GCLC/DLC1/F2R/PLK3/THBS1/COL4A3/N4BP1/SMAD7/ENSOCUG00000014265/WAC/PTPN3/CSNK1E/PSMD14/RHBDF1/VTN/PML/TIMP3/SMAD3/SMURF1/PPM1F/CRYAB/PLAUR/TNFRSF1B/SIAH2/PARK7/AQP11/F3/EGF/TBC1D10A/PDCD2/GRN/RAD23B/MALT1/RNF185/USP14/CD44/PSMB8/TMF1/NLRP3/RNF139/HDAC2/VCP/XPO1/ZC3H12A/PABIR1/BCAP31/P2RX1/MBP/RHBDF2/COP1	55	19	ENSOCUG00000006228/ENSOCUG00000012805/ENSOCUG00000012740/ENSOCUG00000004713/ENSOCUG00000001418/ENSOCUG00000022575/ENSOCUG00000016511/ENSOCUG00000003238/ENSOCUG00000007984/ENSOCUG00000007316/ENSOCUG00000011507/ENSOCUG00000011595/ENSOCUG00000008154/ENSOCUG00000017399/ENSOCUG00000000598/ENSOCUG00000006433/ENSOCUG00000002637/ENSOCUG00000017921/ENSOCUG00000005463	36	ENSOCUG00000016068/ENSOCUG00000011746/ENSOCUG00000014289/ENSOCUG00000011610/ENSOCUG00000001467/ENSOCUG00000022794/ENSOCUG00000012460/ENSOCUG00000003792/ENSOCUG00000000111/ENSOCUG00000024309/ENSOCUG00000014265/ENSOCUG00000001034/ENSOCUG00000002004/ENSOCUG00000023683/ENSOCUG00000002183/ENSOCUG00000008310/ENSOCUG00000029601/ENSOCUG00000016326/ENSOCUG00000001026/ENSOCUG00000012972/ENSOCUG00000027400/…
BP	GO:0032496	response to lipopolysaccharide	26/1216	127/11231	0.000980358	0.0451437	ENSOCUG00000016280/ENSOCUG00000016068/ENSOCUG00000012101/ENSOCUG00000002819/ENSOCUG00000015642/ENSOCUG00000022794/ENSOCUG00000003790/ENSOCUG00000026915/ENSOCUG00000006106/ENSOCUG00000002114/ENSOCUG00000003344/ENSOCUG00000004396/ENSOCUG00000015471/ENSOCUG00000014127/ENSOCUG00000021710/ENSOCUG00000012180/ENSOCUG00000009732/ENSOCUG00000007831/ENSOCUG00000008019/ENSOCUG00000000380/ENSOCUG00000005455/…	CXCL10/SERPINE1/ARID5A/IRAK2/NFKBIA/F2R/LITAF/PTGIR/UMOD/TRIM5/IDO1/NQO1/PLAA/TNFRSF1B/CCL2/TAB2/NR1D1/MALT1/KCNJ8/WNT5A/NLRP3/MTDH/PELI1/ZC3H12A/CX3CL1/CD14	26	7	ENSOCUG00000004396/ENSOCUG00000015471/ENSOCUG00000012180/ENSOCUG00000009732/ENSOCUG00000008019/ENSOCUG00000000380/ENSOCUG00000011400	19	ENSOCUG00000016280/ENSOCUG00000016068/ENSOCUG00000012101/ENSOCUG00000002819/ENSOCUG00000015642/ENSOCUG00000022794/ENSOCUG00000003790/ENSOCUG00000026915/ENSOCUG00000006106/ENSOCUG00000002114/ENSOCUG00000003344/ENSOCUG00000014127/ENSOCUG00000021710/ENSOCUG00000007831/ENSOCUG00000005455/ENSOCUG00000027961/ENSOCUG00000010856/ENSOCUG00000007482/ENSOCUG00000004218
BP	GO:0072006	nephron development	19/1216	82/11231	0.000989946	0.0451437	ENSOCUG00000008193/ENSOCUG00000012493/ENSOCUG00000007286/ENSOCUG00000006106/ENSOCUG00000011639/ENSOCUG00000001752/ENSOCUG00000000111/ENSOCUG00000017821/ENSOCUG00000003238/ENSOCUG00000038923/ENSOCUG00000016264/ENSOCUG00000001816/ENSOCUG00000014268/ENSOCUG00000001726/ENSOCUG00000006606/ENSOCUG00000015835/ENSOCUG00000003929/ENSOCUG00000009052/ENSOCUG00000035849	ACTA2/KLF15/COL4A4/UMOD/SOX9/GPC3/COL4A3/GATA3/AQP11/PDGFB/ENPEP/PLCE1/SIX1/WNT11/DCHS1/MYO1E/SMAD4/EYA1/ASXL1	19	5	ENSOCUG00000017821/ENSOCUG00000003238/ENSOCUG00000014268/ENSOCUG00000003929/ENSOCUG00000009052	14	ENSOCUG00000008193/ENSOCUG00000012493/ENSOCUG00000007286/ENSOCUG00000006106/ENSOCUG00000011639/ENSOCUG00000001752/ENSOCUG00000000111/ENSOCUG00000038923/ENSOCUG00000016264/ENSOCUG00000001816/ENSOCUG00000001726/ENSOCUG00000006606/ENSOCUG00000015835/ENSOCUG00000035849
BP	GO:0009152	purine ribonucleotide biosynthetic process	29/1216	148/11231	0.00107693	0.0480763	ENSOCUG00000002805/ENSOCUG00000022657/ENSOCUG00000000197/ENSOCUG00000003384/ENSOCUG00000025023/ENSOCUG00000012201/ENSOCUG00000004938/ENSOCUG00000014726/ENSOCUG00000006119/ENSOCUG00000003144/ENSOCUG00000010086/ENSOCUG00000026115/ENSOCUG00000025341/ENSOCUG00000025100/ENSOCUG00000014689/ENSOCUG00000013802/ENSOCUG00000000401/ENSOCUG00000029101/ENSOCUG00000016772/ENSOCUG00000006433/ENSOCUG00000002958/…	AMPD3/ENSOCUG00000022657/HK2/PRKAG3/ENSOCUG00000025023/PPAT/HKDC1/ENSOCUG00000014726/ENSOCUG00000006119/BPGM/ENSOCUG00000010086/ENSOCUG00000026115/ADSS1/ENSOCUG00000025100/IGF1/ALDOC/HK3/ATP8/DDIT4/VCP/ADCY4/ADORA2B/ADCY2/PAICS/ADCY3/ACAT1/ENSOCUG00000026677/PKLR/ADCY9	29	18	ENSOCUG00000022657/ENSOCUG00000003384/ENSOCUG00000012201/ENSOCUG00000014726/ENSOCUG00000006119/ENSOCUG00000003144/ENSOCUG00000010086/ENSOCUG00000026115/ENSOCUG00000025341/ENSOCUG00000025100/ENSOCUG00000014689/ENSOCUG00000013802/ENSOCUG00000029101/ENSOCUG00000006433/ENSOCUG00000008557/ENSOCUG00000012216/ENSOCUG00000014969/ENSOCUG00000007904	11	ENSOCUG00000002805/ENSOCUG00000000197/ENSOCUG00000025023/ENSOCUG00000004938/ENSOCUG00000000401/ENSOCUG00000016772/ENSOCUG00000002958/ENSOCUG00000010449/ENSOCUG00000015443/ENSOCUG00000002882/ENSOCUG00000026677
BP	GO:0052548	regulation of endopeptidase activity	29/1216	148/11231	0.00107693	0.0480763	ENSOCUG00000016068/ENSOCUG00000011746/ENSOCUG00000014289/ENSOCUG00000011610/ENSOCUG00000001467/ENSOCUG00000022794/ENSOCUG00000003792/ENSOCUG00000000111/ENSOCUG00000022575/ENSOCUG00000002183/ENSOCUG00000008310/ENSOCUG00000029601/ENSOCUG00000001026/ENSOCUG00000012972/ENSOCUG00000027400/ENSOCUG00000010373/ENSOCUG00000016511/ENSOCUG00000004834/ENSOCUG00000007628/ENSOCUG00000007984/ENSOCUG00000007831/…	SERPINE1/NR4A1/MYC/VEGFA/DLC1/F2R/THBS1/COL4A3/VTN/PML/TIMP3/SMAD3/PPM1F/CRYAB/PLAUR/SIAH2/PARK7/F3/TBC1D10A/PDCD2/MALT1/CD44/PSMB8/NLRP3/VCP/BCAP31/P2RX1/MBP/RHBDF2	29	5	ENSOCUG00000022575/ENSOCUG00000016511/ENSOCUG00000007984/ENSOCUG00000006433/ENSOCUG00000017921	24	ENSOCUG00000016068/ENSOCUG00000011746/ENSOCUG00000014289/ENSOCUG00000011610/ENSOCUG00000001467/ENSOCUG00000022794/ENSOCUG00000003792/ENSOCUG00000000111/ENSOCUG00000002183/ENSOCUG00000008310/ENSOCUG00000029601/ENSOCUG00000001026/ENSOCUG00000012972/ENSOCUG00000027400/ENSOCUG00000010373/ENSOCUG00000004834/ENSOCUG00000007628/ENSOCUG00000007831/ENSOCUG00000000715/ENSOCUG00000002131/ENSOCUG00000005455/…
BP	GO:0014896	muscle hypertrophy	10/1216	31/11231	0.00111954	0.0484641	ENSOCUG00000010136/ENSOCUG00000012493/ENSOCUG00000025513/ENSOCUG00000002425/ENSOCUG00000014127/ENSOCUG00000015082/ENSOCUG00000014689/ENSOCUG00000002226/ENSOCUG00000004480/ENSOCUG00000003929	LMCD1/KLF15/IGFBP5/RYR2/TNFRSF1B/ATP2A2/IGF1/INPP5F/CSRP3/SMAD4	10	3	ENSOCUG00000025513/ENSOCUG00000014689/ENSOCUG00000003929	7	ENSOCUG00000010136/ENSOCUG00000012493/ENSOCUG00000002425/ENSOCUG00000014127/ENSOCUG00000015082/ENSOCUG00000002226/ENSOCUG00000004480
BP	GO:0014897	striated muscle hypertrophy	10/1216	31/11231	0.00111954	0.0484641	ENSOCUG00000010136/ENSOCUG00000012493/ENSOCUG00000025513/ENSOCUG00000002425/ENSOCUG00000014127/ENSOCUG00000015082/ENSOCUG00000014689/ENSOCUG00000002226/ENSOCUG00000004480/ENSOCUG00000003929	LMCD1/KLF15/IGFBP5/RYR2/TNFRSF1B/ATP2A2/IGF1/INPP5F/CSRP3/SMAD4	10	3	ENSOCUG00000025513/ENSOCUG00000014689/ENSOCUG00000003929	7	ENSOCUG00000010136/ENSOCUG00000012493/ENSOCUG00000002425/ENSOCUG00000014127/ENSOCUG00000015082/ENSOCUG00000002226/ENSOCUG00000004480
BP	GO:0048662	negative regulation of smooth muscle cell proliferation	9/1216	26/11231	0.0011199	0.0484641	ENSOCUG00000011473/ENSOCUG00000010633/ENSOCUG00000011415/ENSOCUG00000026915/ENSOCUG00000025513/ENSOCUG00000014122/ENSOCUG00000026268/ENSOCUG00000011674/ENSOCUG00000000653	PRKG1/HMOX1/TGFB3/PTGIR/IGFBP5/TPM1/ADIPOQ/BMP2/NDRG2	9	3	ENSOCUG00000025513/ENSOCUG00000014122/ENSOCUG00000000653	6	ENSOCUG00000011473/ENSOCUG00000010633/ENSOCUG00000011415/ENSOCUG00000026915/ENSOCUG00000026268/ENSOCUG00000011674
BP	GO:0001938	positive regulation of endothelial cell proliferation	14/1216	53/11231	0.00116992	0.0501174	ENSOCUG00000011746/ENSOCUG00000016098/ENSOCUG00000026784/ENSOCUG00000005579/ENSOCUG00000011610/ENSOCUG00000010633/ENSOCUG00000014102/ENSOCUG00000011674/ENSOCUG00000009244/ENSOCUG00000004834/ENSOCUG00000038923/ENSOCUG00000016388/ENSOCUG00000000380/ENSOCUG00000011092	NR4A1/FGFBP1/PRKD2/ITGB3/VEGFA/HMOX1/JCAD/BMP2/THBS4/F3/PDGFB/EGF/WNT5A/FLT4	14	2	ENSOCUG00000016098/ENSOCUG00000000380	12	ENSOCUG00000011746/ENSOCUG00000026784/ENSOCUG00000005579/ENSOCUG00000011610/ENSOCUG00000010633/ENSOCUG00000014102/ENSOCUG00000011674/ENSOCUG00000009244/ENSOCUG00000004834/ENSOCUG00000038923/ENSOCUG00000016388/ENSOCUG00000011092
BP	GO:0050678	regulation of epithelial cell proliferation	38/1216	212/11231	0.00119575	0.0507118	ENSOCUG00000004246/ENSOCUG00000011746/ENSOCUG00000014289/ENSOCUG00000016098/ENSOCUG00000027507/ENSOCUG00000026784/ENSOCUG00000005579/ENSOCUG00000011610/ENSOCUG00000010633/ENSOCUG00000014102/ENSOCUG00000003792/ENSOCUG00000011639/ENSOCUG00000001752/ENSOCUG00000010189/ENSOCUG00000000111/ENSOCUG00000017821/ENSOCUG00000011674/ENSOCUG00000011842/ENSOCUG00000029601/ENSOCUG00000009244/ENSOCUG00000021710/…	PKHD1/NR4A1/MYC/FGFBP1/VDR/PRKD2/ITGB3/VEGFA/HMOX1/JCAD/THBS1/SOX9/GPC3/LEP/COL4A3/GATA3/BMP2/CRNN/SMAD3/THBS4/CCL2/IGF1/AQP11/F3/IRF6/PDGFB/EGF/NR1D1/GRN/FGFR2/SIX1/CD109/MMRN2/WNT5A/ATOH8/FLT4/EYA1/NR2F2	38	11	ENSOCUG00000016098/ENSOCUG00000010189/ENSOCUG00000017821/ENSOCUG00000014689/ENSOCUG00000003238/ENSOCUG00000004035/ENSOCUG00000009732/ENSOCUG00000014268/ENSOCUG00000000380/ENSOCUG00000009052/ENSOCUG00000013520	27	ENSOCUG00000004246/ENSOCUG00000011746/ENSOCUG00000014289/ENSOCUG00000027507/ENSOCUG00000026784/ENSOCUG00000005579/ENSOCUG00000011610/ENSOCUG00000010633/ENSOCUG00000014102/ENSOCUG00000003792/ENSOCUG00000011639/ENSOCUG00000001752/ENSOCUG00000000111/ENSOCUG00000011674/ENSOCUG00000011842/ENSOCUG00000029601/ENSOCUG00000009244/ENSOCUG00000021710/ENSOCUG00000004834/ENSOCUG00000038923/ENSOCUG00000016388/…
BP	GO:0009127	purine nucleoside monophosphate biosynthetic process	23/1216	109/11231	0.00122644	0.0509935	ENSOCUG00000002805/ENSOCUG00000022657/ENSOCUG00000000197/ENSOCUG00000003384/ENSOCUG00000025023/ENSOCUG00000012201/ENSOCUG00000004938/ENSOCUG00000014726/ENSOCUG00000006119/ENSOCUG00000003144/ENSOCUG00000010086/ENSOCUG00000026115/ENSOCUG00000025341/ENSOCUG00000025100/ENSOCUG00000014689/ENSOCUG00000013802/ENSOCUG00000000401/ENSOCUG00000029101/ENSOCUG00000016772/ENSOCUG00000006433/ENSOCUG00000012216/…	AMPD3/ENSOCUG00000022657/HK2/PRKAG3/ENSOCUG00000025023/PPAT/HKDC1/ENSOCUG00000014726/ENSOCUG00000006119/BPGM/ENSOCUG00000010086/ENSOCUG00000026115/ADSS1/ENSOCUG00000025100/IGF1/ALDOC/HK3/ATP8/DDIT4/VCP/PAICS/ENSOCUG00000026677/PKLR	23	16	ENSOCUG00000022657/ENSOCUG00000003384/ENSOCUG00000012201/ENSOCUG00000014726/ENSOCUG00000006119/ENSOCUG00000003144/ENSOCUG00000010086/ENSOCUG00000026115/ENSOCUG00000025341/ENSOCUG00000025100/ENSOCUG00000014689/ENSOCUG00000013802/ENSOCUG00000029101/ENSOCUG00000006433/ENSOCUG00000012216/ENSOCUG00000014969	7	ENSOCUG00000002805/ENSOCUG00000000197/ENSOCUG00000025023/ENSOCUG00000004938/ENSOCUG00000000401/ENSOCUG00000016772/ENSOCUG00000026677
BP	GO:0009168	purine ribonucleoside monophosphate biosynthetic process	23/1216	109/11231	0.00122644	0.0509935	ENSOCUG00000002805/ENSOCUG00000022657/ENSOCUG00000000197/ENSOCUG00000003384/ENSOCUG00000025023/ENSOCUG00000012201/ENSOCUG00000004938/ENSOCUG00000014726/ENSOCUG00000006119/ENSOCUG00000003144/ENSOCUG00000010086/ENSOCUG00000026115/ENSOCUG00000025341/ENSOCUG00000025100/ENSOCUG00000014689/ENSOCUG00000013802/ENSOCUG00000000401/ENSOCUG00000029101/ENSOCUG00000016772/ENSOCUG00000006433/ENSOCUG00000012216/…	AMPD3/ENSOCUG00000022657/HK2/PRKAG3/ENSOCUG00000025023/PPAT/HKDC1/ENSOCUG00000014726/ENSOCUG00000006119/BPGM/ENSOCUG00000010086/ENSOCUG00000026115/ADSS1/ENSOCUG00000025100/IGF1/ALDOC/HK3/ATP8/DDIT4/VCP/PAICS/ENSOCUG00000026677/PKLR	23	16	ENSOCUG00000022657/ENSOCUG00000003384/ENSOCUG00000012201/ENSOCUG00000014726/ENSOCUG00000006119/ENSOCUG00000003144/ENSOCUG00000010086/ENSOCUG00000026115/ENSOCUG00000025341/ENSOCUG00000025100/ENSOCUG00000014689/ENSOCUG00000013802/ENSOCUG00000029101/ENSOCUG00000006433/ENSOCUG00000012216/ENSOCUG00000014969	7	ENSOCUG00000002805/ENSOCUG00000000197/ENSOCUG00000025023/ENSOCUG00000004938/ENSOCUG00000000401/ENSOCUG00000016772/ENSOCUG00000026677
BP	GO:0032102	negative regulation of response to external stimulus	32/1216	170/11231	0.00124002	0.0510102	ENSOCUG00000016068/ENSOCUG00000011473/ENSOCUG00000011311/ENSOCUG00000010693/ENSOCUG00000003155/ENSOCUG00000011670/ENSOCUG00000003792/ENSOCUG00000022490/ENSOCUG00000016168/ENSOCUG00000013688/ENSOCUG00000013238/ENSOCUG00000014265/ENSOCUG00000013072/ENSOCUG00000017821/ENSOCUG00000029601/ENSOCUG00000000439/ENSOCUG00000014127/ENSOCUG00000009703/ENSOCUG00000021710/ENSOCUG00000014647/ENSOCUG00000038923/…	SERPINE1/PRKG1/KLKB1/CCN3/PLAU/SEMA3F/THBS1/PCBP2/ABCD2/TNFAIP6/ELF4/ENSOCUG00000014265/UBASH3B/GATA3/SMAD3/PSMA1/TNFRSF1B/KREMEN1/CCL2/USP15/PDGFB/PSMB4/NR1D1/GRN/CD109/INPP5F/WNT5A/RIN3/GPS2/IL10RA/ZC3H12A/ARG2	32	10	ENSOCUG00000011311/ENSOCUG00000022490/ENSOCUG00000016168/ENSOCUG00000017821/ENSOCUG00000000439/ENSOCUG00000014647/ENSOCUG00000015257/ENSOCUG00000009732/ENSOCUG00000000380/ENSOCUG00000024249	22	ENSOCUG00000016068/ENSOCUG00000011473/ENSOCUG00000010693/ENSOCUG00000003155/ENSOCUG00000011670/ENSOCUG00000003792/ENSOCUG00000013688/ENSOCUG00000013238/ENSOCUG00000014265/ENSOCUG00000013072/ENSOCUG00000029601/ENSOCUG00000014127/ENSOCUG00000009703/ENSOCUG00000021710/ENSOCUG00000038923/ENSOCUG00000013567/ENSOCUG00000006444/ENSOCUG00000002226/ENSOCUG00000005729/ENSOCUG00000013587/ENSOCUG00000010856/…
BP	GO:1903523	negative regulation of blood circulation	7/1216	17/11231	0.0012509	0.0510102	ENSOCUG00000022794/ENSOCUG00000006927/ENSOCUG00000015082/ENSOCUG00000009897/ENSOCUG00000013865/ENSOCUG00000010856/ENSOCUG00000001324	F2R/ARHGAP42/ATP2A2/ADM/PLN/ZC3H12A/ATP1A1	7	0		7	ENSOCUG00000022794/ENSOCUG00000006927/ENSOCUG00000015082/ENSOCUG00000009897/ENSOCUG00000013865/ENSOCUG00000010856/ENSOCUG00000001324
BP	GO:0030029	actin filament-based process	63/1216	399/11231	0.00127864	0.051645	ENSOCUG00000017871/ENSOCUG00000011396/ENSOCUG00000010229/ENSOCUG00000005579/ENSOCUG00000005007/ENSOCUG00000012063/ENSOCUG00000002835/ENSOCUG00000001467/ENSOCUG00000015574/ENSOCUG00000000069/ENSOCUG00000011415/ENSOCUG00000011942/ENSOCUG00000015992/ENSOCUG00000006510/ENSOCUG00000014342/ENSOCUG00000002549/ENSOCUG00000026796/ENSOCUG00000027519/ENSOCUG00000024877/ENSOCUG00000004074/ENSOCUG00000014122/…	ACTN2/XIRP1/MYH8/ITGB3/KCNE5/JUP/CCN2/DLC1/S1PR1/MYO1C/TGFB3/FLNC/BCAR1/C9orf72/SHROOM4/WDR1/ZYX/SORBS3/DMTN/ACTC1/TPM1/SWAP70/MET/MICAL3/SCN3B/KANK3/RYR2/ARPC1B/PPM1F/RA_m006_jsm7BED4f/KCNA5/TWF2/PPARGC1B/ABL1/FHOD1/ACTN1/LMOD2/ARHGAP25/MICAL2/MYADM/PIK3R1/EPDR1/CTTN/WNT11/KCNJ8/CSRP3/PALLD/WIPF3/KRAS/CORO2B/PLN/ENSOCUG00000037823/FLNA/ENSOCUG00000004509/SMAD4/PTK7/CX3CL1/TRPM7/TAOK2/LIMA1/MYH10…	63	13	ENSOCUG00000006510/ENSOCUG00000024877/ENSOCUG00000014122/ENSOCUG00000013060/ENSOCUG00000000674/ENSOCUG00000010039/ENSOCUG00000001299/ENSOCUG00000015882/ENSOCUG00000008019/ENSOCUG00000012106/ENSOCUG00000037823/ENSOCUG00000003929/ENSOCUG00000003125	50	ENSOCUG00000017871/ENSOCUG00000011396/ENSOCUG00000010229/ENSOCUG00000005579/ENSOCUG00000005007/ENSOCUG00000012063/ENSOCUG00000002835/ENSOCUG00000001467/ENSOCUG00000015574/ENSOCUG00000000069/ENSOCUG00000011415/ENSOCUG00000011942/ENSOCUG00000015992/ENSOCUG00000014342/ENSOCUG00000002549/ENSOCUG00000026796/ENSOCUG00000027519/ENSOCUG00000004074/ENSOCUG00000008896/ENSOCUG00000008883/ENSOCUG00000010502/…
BP	GO:0009156	ribonucleoside monophosphate biosynthetic process	24/1216	116/11231	0.00129524	0.0518219	ENSOCUG00000002805/ENSOCUG00000022657/ENSOCUG00000000197/ENSOCUG00000003384/ENSOCUG00000025023/ENSOCUG00000012201/ENSOCUG00000004938/ENSOCUG00000014726/ENSOCUG00000012391/ENSOCUG00000006119/ENSOCUG00000003144/ENSOCUG00000010086/ENSOCUG00000026115/ENSOCUG00000025341/ENSOCUG00000025100/ENSOCUG00000014689/ENSOCUG00000013802/ENSOCUG00000000401/ENSOCUG00000029101/ENSOCUG00000016772/ENSOCUG00000006433/…	AMPD3/ENSOCUG00000022657/HK2/PRKAG3/ENSOCUG00000025023/PPAT/HKDC1/ENSOCUG00000014726/ENSOCUG00000012391/ENSOCUG00000006119/BPGM/ENSOCUG00000010086/ENSOCUG00000026115/ADSS1/ENSOCUG00000025100/IGF1/ALDOC/HK3/ATP8/DDIT4/VCP/PAICS/ENSOCUG00000026677/PKLR	24	17	ENSOCUG00000022657/ENSOCUG00000003384/ENSOCUG00000012201/ENSOCUG00000014726/ENSOCUG00000012391/ENSOCUG00000006119/ENSOCUG00000003144/ENSOCUG00000010086/ENSOCUG00000026115/ENSOCUG00000025341/ENSOCUG00000025100/ENSOCUG00000014689/ENSOCUG00000013802/ENSOCUG00000029101/ENSOCUG00000006433/ENSOCUG00000012216/ENSOCUG00000014969	7	ENSOCUG00000002805/ENSOCUG00000000197/ENSOCUG00000025023/ENSOCUG00000004938/ENSOCUG00000000401/ENSOCUG00000016772/ENSOCUG00000026677
BP	GO:1903587	regulation of blood vessel endothelial cell proliferation involved in sprouting angiogenesis	6/1216	13/11231	0.00139334	0.0533752	ENSOCUG00000016098/ENSOCUG00000011610/ENSOCUG00000010633/ENSOCUG00000014102/ENSOCUG00000003792/ENSOCUG00000016936	FGFBP1/VEGFA/HMOX1/JCAD/THBS1/MMRN2	6	1	ENSOCUG00000016098	5	ENSOCUG00000011610/ENSOCUG00000010633/ENSOCUG00000014102/ENSOCUG00000003792/ENSOCUG00000016936
BP	GO:1904018	positive regulation of vasculature development	23/1216	110/11231	0.00139548	0.0533752	ENSOCUG00000016068/ENSOCUG00000016098/ENSOCUG00000026784/ENSOCUG00000011610/ENSOCUG00000000197/ENSOCUG00000010633/ENSOCUG00000012063/ENSOCUG00000002197/ENSOCUG00000012690/ENSOCUG00000026610/ENSOCUG00000013369/ENSOCUG00000014102/ENSOCUG00000003792/ENSOCUG00000032265/ENSOCUG00000011285/ENSOCUG00000006579/ENSOCUG00000004834/ENSOCUG00000038923/ENSOCUG00000000380/ENSOCUG00000009897/ENSOCUG00000005853/…	SERPINE1/FGFBP1/PRKD2/VEGFA/HK2/HMOX1/JUP/ITGB8/HSPB1/TMEM100/ITGA5/JCAD/THBS1/RHOB/PAK4/SPHK1/F3/PDGFB/WNT5A/ADM/NR2E1/MTDH/ZC3H12A	23	5	ENSOCUG00000016098/ENSOCUG00000002197/ENSOCUG00000026610/ENSOCUG00000000380/ENSOCUG00000011400	18	ENSOCUG00000016068/ENSOCUG00000026784/ENSOCUG00000011610/ENSOCUG00000000197/ENSOCUG00000010633/ENSOCUG00000012063/ENSOCUG00000012690/ENSOCUG00000013369/ENSOCUG00000014102/ENSOCUG00000003792/ENSOCUG00000032265/ENSOCUG00000011285/ENSOCUG00000006579/ENSOCUG00000004834/ENSOCUG00000038923/ENSOCUG00000009897/ENSOCUG00000005853/ENSOCUG00000010856
BP	GO:0048660	regulation of smooth muscle cell proliferation	15/1216	60/11231	0.00145798	0.0533752	ENSOCUG00000011473/ENSOCUG00000016362/ENSOCUG00000010633/ENSOCUG00000000737/ENSOCUG00000011415/ENSOCUG00000003792/ENSOCUG00000026915/ENSOCUG00000025513/ENSOCUG00000014122/ENSOCUG00000026268/ENSOCUG00000011674/ENSOCUG00000009324/ENSOCUG00000014689/ENSOCUG00000038923/ENSOCUG00000000653	PRKG1/ADAMTS1/HMOX1/NR4A3/TGFB3/THBS1/PTGIR/IGFBP5/TPM1/ADIPOQ/BMP2/GJA1/IGF1/PDGFB/NDRG2	15	4	ENSOCUG00000025513/ENSOCUG00000014122/ENSOCUG00000014689/ENSOCUG00000000653	11	ENSOCUG00000011473/ENSOCUG00000016362/ENSOCUG00000010633/ENSOCUG00000000737/ENSOCUG00000011415/ENSOCUG00000003792/ENSOCUG00000026915/ENSOCUG00000026268/ENSOCUG00000011674/ENSOCUG00000009324/ENSOCUG00000038923
BP	GO:0006165	nucleoside diphosphate phosphorylation	16/1216	66/11231	0.00146009	0.0533752	ENSOCUG00000022657/ENSOCUG00000000197/ENSOCUG00000003384/ENSOCUG00000025023/ENSOCUG00000004938/ENSOCUG00000014726/ENSOCUG00000006119/ENSOCUG00000003144/ENSOCUG00000010086/ENSOCUG00000025100/ENSOCUG00000014689/ENSOCUG00000013802/ENSOCUG00000000401/ENSOCUG00000016772/ENSOCUG00000026677/ENSOCUG00000014969	ENSOCUG00000022657/HK2/PRKAG3/ENSOCUG00000025023/HKDC1/ENSOCUG00000014726/ENSOCUG00000006119/BPGM/ENSOCUG00000010086/ENSOCUG00000025100/IGF1/ALDOC/HK3/DDIT4/ENSOCUG00000026677/PKLR	16	10	ENSOCUG00000022657/ENSOCUG00000003384/ENSOCUG00000014726/ENSOCUG00000006119/ENSOCUG00000003144/ENSOCUG00000010086/ENSOCUG00000025100/ENSOCUG00000014689/ENSOCUG00000013802/ENSOCUG00000014969	6	ENSOCUG00000000197/ENSOCUG00000025023/ENSOCUG00000004938/ENSOCUG00000000401/ENSOCUG00000016772/ENSOCUG00000026677
BP	GO:0008360	regulation of cell shape	16/1216	66/11231	0.00146009	0.0533752	ENSOCUG00000011610/ENSOCUG00000001467/ENSOCUG00000006316/ENSOCUG00000002549/ENSOCUG00000024877/ENSOCUG00000014122/ENSOCUG00000008316/ENSOCUG00000021996/ENSOCUG00000021710/ENSOCUG00000014953/ENSOCUG00000017519/ENSOCUG00000012258/ENSOCUG00000025387/ENSOCUG00000001326/ENSOCUG00000021218/ENSOCUG00000000004	VEGFA/DLC1/PLEKHO1/WDR1/DMTN/TPM1/STRIP2/CDC42EP1/CCL2/SYNE3/MYO10/PALMD/ENSOCUG00000025387/SEMA4A/TAOK2/FGD1	16	4	ENSOCUG00000024877/ENSOCUG00000014122/ENSOCUG00000017519/ENSOCUG00000012258	12	ENSOCUG00000011610/ENSOCUG00000001467/ENSOCUG00000006316/ENSOCUG00000002549/ENSOCUG00000008316/ENSOCUG00000021996/ENSOCUG00000021710/ENSOCUG00000014953/ENSOCUG00000025387/ENSOCUG00000001326/ENSOCUG00000021218/ENSOCUG00000000004
BP	GO:0046939	nucleotide phosphorylation	16/1216	66/11231	0.00146009	0.0533752	ENSOCUG00000022657/ENSOCUG00000000197/ENSOCUG00000003384/ENSOCUG00000025023/ENSOCUG00000004938/ENSOCUG00000014726/ENSOCUG00000006119/ENSOCUG00000003144/ENSOCUG00000010086/ENSOCUG00000025100/ENSOCUG00000014689/ENSOCUG00000013802/ENSOCUG00000000401/ENSOCUG00000016772/ENSOCUG00000026677/ENSOCUG00000014969	ENSOCUG00000022657/HK2/PRKAG3/ENSOCUG00000025023/HKDC1/ENSOCUG00000014726/ENSOCUG00000006119/BPGM/ENSOCUG00000010086/ENSOCUG00000025100/IGF1/ALDOC/HK3/DDIT4/ENSOCUG00000026677/PKLR	16	10	ENSOCUG00000022657/ENSOCUG00000003384/ENSOCUG00000014726/ENSOCUG00000006119/ENSOCUG00000003144/ENSOCUG00000010086/ENSOCUG00000025100/ENSOCUG00000014689/ENSOCUG00000013802/ENSOCUG00000014969	6	ENSOCUG00000000197/ENSOCUG00000025023/ENSOCUG00000004938/ENSOCUG00000000401/ENSOCUG00000016772/ENSOCUG00000026677
BP	GO:0050776	regulation of immune response	67/1216	432/11231	0.00146179	0.0533752	ENSOCUG00000012101/ENSOCUG00000026784/ENSOCUG00000000557/ENSOCUG00000006228/ENSOCUG00000015642/ENSOCUG00000017251/ENSOCUG00000011415/ENSOCUG00000003790/ENSOCUG00000022490/ENSOCUG00000015992/ENSOCUG00000017836/ENSOCUG00000002114/ENSOCUG00000010189/ENSOCUG00000012740/ENSOCUG00000003344/ENSOCUG00000024309/ENSOCUG00000014265/ENSOCUG00000034782/ENSOCUG00000012543/ENSOCUG00000029328/ENSOCUG00000017821/…	ARID5A/PRKD2/NLRC5/SUSD4/NFKBIA/GBP1/TGFB3/LITAF/PCBP2/BCAR1/NECTIN2/TRIM5/LEP/N4BP1/IDO1/SMAD7/ENSOCUG00000014265/OAS1/PPP3CB/OASL/GATA3/TLR9/POLR3B/SMAD3/PSMA1/USP18/TNFRSF1B/CMTM3/USP15/PARK7/IRF7/CFP/PSMB4/CADM1/SLC46A2/NR1D1/GRN/MALT1/POLR3D/RNF185/SFPQ/ZNFX1/TP53BP1/ENSOCUG00000005631/PPP6C/WNT5A/NLRP3/PANX1/HMCES/GPS2/COLEC12/CHADL/ADORA2B/PELI1/ZC3H12A/DHX36/TAP2/OAS3/ENSOCUG00000021564/A…	67	23	ENSOCUG00000006228/ENSOCUG00000022490/ENSOCUG00000010189/ENSOCUG00000012740/ENSOCUG00000012543/ENSOCUG00000017821/ENSOCUG00000000884/ENSOCUG00000000439/ENSOCUG00000005073/ENSOCUG00000014647/ENSOCUG00000016511/ENSOCUG00000015257/ENSOCUG00000009732/ENSOCUG00000017410/ENSOCUG00000011507/ENSOCUG00000009375/ENSOCUG00000000380/ENSOCUG00000024249/ENSOCUG00000001180/ENSOCUG00000021564/ENSOCUG00000012509/…	44	ENSOCUG00000012101/ENSOCUG00000026784/ENSOCUG00000000557/ENSOCUG00000015642/ENSOCUG00000017251/ENSOCUG00000011415/ENSOCUG00000003790/ENSOCUG00000015992/ENSOCUG00000017836/ENSOCUG00000002114/ENSOCUG00000003344/ENSOCUG00000024309/ENSOCUG00000014265/ENSOCUG00000034782/ENSOCUG00000029328/ENSOCUG00000024735/ENSOCUG00000029601/ENSOCUG00000014127/ENSOCUG00000027757/ENSOCUG00000002339/ENSOCUG00000015944/…
BP	GO:0061036	positive regulation of cartilage development	8/1216	22/11231	0.00146604	0.0533752	ENSOCUG00000037528/ENSOCUG00000011639/ENSOCUG00000024309/ENSOCUG00000011674/ENSOCUG00000029601/ENSOCUG00000007470/ENSOCUG00000000380/ENSOCUG00000014596	MUSTN1/SOX9/SMAD7/BMP2/SMAD3/ZBTB16/WNT5A/LOXL2	8	2	ENSOCUG00000007470/ENSOCUG00000000380	6	ENSOCUG00000037528/ENSOCUG00000011639/ENSOCUG00000024309/ENSOCUG00000011674/ENSOCUG00000029601/ENSOCUG00000014596
BP	GO:1901983	regulation of protein acetylation	8/1216	22/11231	0.00146604	0.0533752	ENSOCUG00000008775/ENSOCUG00000012101/ENSOCUG00000005940/ENSOCUG00000012493/ENSOCUG00000004415/ENSOCUG00000002183/ENSOCUG00000016511/ENSOCUG00000003929	AUTS2/ARID5A/BMAL1/KLF15/NFYB/PML/PARK7/SMAD4	8	4	ENSOCUG00000005940/ENSOCUG00000004415/ENSOCUG00000016511/ENSOCUG00000003929	4	ENSOCUG00000008775/ENSOCUG00000012101/ENSOCUG00000012493/ENSOCUG00000002183
BP	GO:0010810	regulation of cell-substrate adhesion	24/1216	117/11231	0.00146619	0.0533752	ENSOCUG00000016068/ENSOCUG00000005579/ENSOCUG00000011610/ENSOCUG00000012063/ENSOCUG00000001467/ENSOCUG00000017251/ENSOCUG00000025029/ENSOCUG00000003155/ENSOCUG00000003215/ENSOCUG00000003792/ENSOCUG00000011137/ENSOCUG00000007249/ENSOCUG00000024877/ENSOCUG00000022575/ENSOCUG00000001026/ENSOCUG00000007140/ENSOCUG00000022293/ENSOCUG00000038923/ENSOCUG00000009677/ENSOCUG00000005116/ENSOCUG00000007070/…	SERPINE1/ITGB3/VEGFA/JUP/DLC1/GBP1/CSF1/PLAU/SPRY4/THBS1/FBLN1/VIT/DMTN/VTN/PPM1F/ABL1/COL26A1/PDGFB/MYADM/PIK3R1/ADAM15/DDR1/CORO2B/FLNA	24	2	ENSOCUG00000024877/ENSOCUG00000022575	22	ENSOCUG00000016068/ENSOCUG00000005579/ENSOCUG00000011610/ENSOCUG00000012063/ENSOCUG00000001467/ENSOCUG00000017251/ENSOCUG00000025029/ENSOCUG00000003155/ENSOCUG00000003215/ENSOCUG00000003792/ENSOCUG00000011137/ENSOCUG00000007249/ENSOCUG00000001026/ENSOCUG00000007140/ENSOCUG00000022293/ENSOCUG00000038923/ENSOCUG00000009677/ENSOCUG00000005116/ENSOCUG00000007070/ENSOCUG00000016487/ENSOCUG00000003982/…
BP	GO:0048754	branching morphogenesis of an epithelial tube	20/1216	91/11231	0.00148217	0.0533752	ENSOCUG00000004246/ENSOCUG00000011610/ENSOCUG00000025029/ENSOCUG00000011639/ENSOCUG00000001752/ENSOCUG00000000786/ENSOCUG00000013060/ENSOCUG00000002183/ENSOCUG00000023498/ENSOCUG00000016388/ENSOCUG00000014268/ENSOCUG00000016487/ENSOCUG00000000380/ENSOCUG00000014920/ENSOCUG00000006606/ENSOCUG00000012106/ENSOCUG00000003929/ENSOCUG00000009052/ENSOCUG00000027562/ENSOCUG00000013232	PKHD1/VEGFA/CSF1/SOX9/GPC3/EPHA2/MET/PML/TBX2/EGF/SIX1/DDR1/WNT5A/SPRY1/DCHS1/KRAS/SMAD4/EYA1/PPP3R1/COL4A1	20	8	ENSOCUG00000013060/ENSOCUG00000023498/ENSOCUG00000014268/ENSOCUG00000000380/ENSOCUG00000012106/ENSOCUG00000003929/ENSOCUG00000009052/ENSOCUG00000027562	12	ENSOCUG00000004246/ENSOCUG00000011610/ENSOCUG00000025029/ENSOCUG00000011639/ENSOCUG00000001752/ENSOCUG00000000786/ENSOCUG00000002183/ENSOCUG00000016388/ENSOCUG00000016487/ENSOCUG00000014920/ENSOCUG00000006606/ENSOCUG00000013232
BP	GO:0010634	positive regulation of epithelial cell migration	22/1216	104/11231	0.00149835	0.0533752	ENSOCUG00000016098/ENSOCUG00000026784/ENSOCUG00000005579/ENSOCUG00000011610/ENSOCUG00000010633/ENSOCUG00000012690/ENSOCUG00000014102/ENSOCUG00000003792/ENSOCUG00000015992/ENSOCUG00000032265/ENSOCUG00000011639/ENSOCUG00000013060/ENSOCUG00000017821/ENSOCUG00000001026/ENSOCUG00000007140/ENSOCUG00000038923/ENSOCUG00000016388/ENSOCUG00000000380/ENSOCUG00000003528/ENSOCUG00000011092/ENSOCUG00000010856/…	FGFBP1/PRKD2/ITGB3/VEGFA/HMOX1/HSPB1/JCAD/THBS1/BCAR1/RHOB/SOX9/MET/GATA3/PPM1F/ABL1/PDGFB/EGF/WNT5A/ATOH8/FLT4/ZC3H12A/MAP2K3	22	5	ENSOCUG00000016098/ENSOCUG00000013060/ENSOCUG00000017821/ENSOCUG00000000380/ENSOCUG00000004311	17	ENSOCUG00000026784/ENSOCUG00000005579/ENSOCUG00000011610/ENSOCUG00000010633/ENSOCUG00000012690/ENSOCUG00000014102/ENSOCUG00000003792/ENSOCUG00000015992/ENSOCUG00000032265/ENSOCUG00000011639/ENSOCUG00000001026/ENSOCUG00000007140/ENSOCUG00000038923/ENSOCUG00000016388/ENSOCUG00000003528/ENSOCUG00000011092/ENSOCUG00000010856
BP	GO:0043281	regulation of cysteine-type endopeptidase activity involved in apoptotic process	22/1216	104/11231	0.00149835	0.0533752	ENSOCUG00000011746/ENSOCUG00000014289/ENSOCUG00000011610/ENSOCUG00000001467/ENSOCUG00000022794/ENSOCUG00000003792/ENSOCUG00000000111/ENSOCUG00000002183/ENSOCUG00000029601/ENSOCUG00000001026/ENSOCUG00000012972/ENSOCUG00000027400/ENSOCUG00000010373/ENSOCUG00000016511/ENSOCUG00000004834/ENSOCUG00000007984/ENSOCUG00000007831/ENSOCUG00000000715/ENSOCUG00000005455/ENSOCUG00000006433/ENSOCUG00000017921/…	NR4A1/MYC/VEGFA/DLC1/F2R/THBS1/COL4A3/PML/SMAD3/PPM1F/CRYAB/PLAUR/SIAH2/PARK7/F3/PDCD2/MALT1/CD44/NLRP3/VCP/BCAP31/P2RX1	22	4	ENSOCUG00000016511/ENSOCUG00000007984/ENSOCUG00000006433/ENSOCUG00000017921	18	ENSOCUG00000011746/ENSOCUG00000014289/ENSOCUG00000011610/ENSOCUG00000001467/ENSOCUG00000022794/ENSOCUG00000003792/ENSOCUG00000000111/ENSOCUG00000002183/ENSOCUG00000029601/ENSOCUG00000001026/ENSOCUG00000012972/ENSOCUG00000027400/ENSOCUG00000010373/ENSOCUG00000004834/ENSOCUG00000007831/ENSOCUG00000000715/ENSOCUG00000005455/ENSOCUG00000021388
BP	GO:0060562	epithelial tube morphogenesis	33/1216	179/11231	0.00151026	0.0533752	ENSOCUG00000016280/ENSOCUG00000004246/ENSOCUG00000009097/ENSOCUG00000011610/ENSOCUG00000025029/ENSOCUG00000032265/ENSOCUG00000011639/ENSOCUG00000001752/ENSOCUG00000000786/ENSOCUG00000001168/ENSOCUG00000013060/ENSOCUG00000017821/ENSOCUG00000002425/ENSOCUG00000002183/ENSOCUG00000029601/ENSOCUG00000023498/ENSOCUG00000008211/ENSOCUG00000016388/ENSOCUG00000014268/ENSOCUG00000001726/ENSOCUG00000016487/…	CXCL10/PKHD1/SDC4/VEGFA/CSF1/RHOB/SOX9/GPC3/EPHA2/LUZP1/MET/GATA3/RYR2/PML/SMAD3/TBX2/TULP3/EGF/SIX1/WNT11/DDR1/MMRN2/WNT5A/SPRY1/DCHS1/KRAS/ADM/SMAD4/PTK7/EYA1/TCTN1/PPP3R1/COL4A1	33	10	ENSOCUG00000013060/ENSOCUG00000017821/ENSOCUG00000023498/ENSOCUG00000008211/ENSOCUG00000014268/ENSOCUG00000000380/ENSOCUG00000012106/ENSOCUG00000003929/ENSOCUG00000009052/ENSOCUG00000027562	23	ENSOCUG00000016280/ENSOCUG00000004246/ENSOCUG00000009097/ENSOCUG00000011610/ENSOCUG00000025029/ENSOCUG00000032265/ENSOCUG00000011639/ENSOCUG00000001752/ENSOCUG00000000786/ENSOCUG00000001168/ENSOCUG00000002425/ENSOCUG00000002183/ENSOCUG00000029601/ENSOCUG00000016388/ENSOCUG00000001726/ENSOCUG00000016487/ENSOCUG00000016936/ENSOCUG00000014920/ENSOCUG00000006606/ENSOCUG00000009897/ENSOCUG00000002874/…
BP	GO:0006733	oxidoreduction coenzyme metabolic process	23/1216	111/11231	0.00158411	0.0553119	ENSOCUG00000022657/ENSOCUG00000010814/ENSOCUG00000000197/ENSOCUG00000003384/ENSOCUG00000025023/ENSOCUG00000004396/ENSOCUG00000004938/ENSOCUG00000014726/ENSOCUG00000006119/ENSOCUG00000003144/ENSOCUG00000010086/ENSOCUG00000025100/ENSOCUG00000011212/ENSOCUG00000014689/ENSOCUG00000013802/ENSOCUG00000016196/ENSOCUG00000000401/ENSOCUG00000016772/ENSOCUG00000002788/ENSOCUG00000017305/ENSOCUG00000006433/…	ENSOCUG00000022657/ME1/HK2/PRKAG3/ENSOCUG00000025023/NQO1/HKDC1/ENSOCUG00000014726/ENSOCUG00000006119/BPGM/ENSOCUG00000010086/ENSOCUG00000025100/TP53I3/IGF1/ALDOC/ENSOCUG00000016196/HK3/DDIT4/FMO1/COQ8A/VCP/ENSOCUG00000026677/PKLR	23	14	ENSOCUG00000022657/ENSOCUG00000010814/ENSOCUG00000003384/ENSOCUG00000004396/ENSOCUG00000014726/ENSOCUG00000006119/ENSOCUG00000003144/ENSOCUG00000010086/ENSOCUG00000025100/ENSOCUG00000014689/ENSOCUG00000013802/ENSOCUG00000002788/ENSOCUG00000006433/ENSOCUG00000014969	9	ENSOCUG00000000197/ENSOCUG00000025023/ENSOCUG00000004938/ENSOCUG00000011212/ENSOCUG00000016196/ENSOCUG00000000401/ENSOCUG00000016772/ENSOCUG00000017305/ENSOCUG00000026677
BP	GO:0043086	negative regulation of catalytic activity	44/1216	259/11231	0.00159115	0.0553119	ENSOCUG00000016068/ENSOCUG00000011746/ENSOCUG00000011610/ENSOCUG00000012690/ENSOCUG00000012663/ENSOCUG00000001454/ENSOCUG00000003215/ENSOCUG00000003792/ENSOCUG00000016603/ENSOCUG00000013832/ENSOCUG00000024309/ENSOCUG00000004396/ENSOCUG00000013072/ENSOCUG00000021115/ENSOCUG00000022575/ENSOCUG00000024735/ENSOCUG00000011674/ENSOCUG00000014147/ENSOCUG00000008310/ENSOCUG00000001026/ENSOCUG00000015063/…	SERPINE1/NR4A1/VEGFA/HSPB1/MSTN/NES/SPRY4/THBS1/ANGPTL4/CHP1/SMAD7/NQO1/UBASH3B/PKIA/VTN/TLR9/BMP2/ENSOCUG00000014147/TIMP3/PPM1F/URI1/CRYAB/RASIP1/PLAUR/MVP/ABL1/SIAH2/SH3BP4/PARK7/TMBIM6/VPS25/HEXIM2/PPP2R5A/ADARB1/CD44/WARS1/DTX3L/SPRY1/ENSOCUG00000010103/SLC8A3/PLN/NR2F2/GADD45A/SMYD3	44	13	ENSOCUG00000012663/ENSOCUG00000013832/ENSOCUG00000004396/ENSOCUG00000021115/ENSOCUG00000022575/ENSOCUG00000015063/ENSOCUG00000016511/ENSOCUG00000001847/ENSOCUG00000034593/ENSOCUG00000006750/ENSOCUG00000013520/ENSOCUG00000008954/ENSOCUG00000008229	31	ENSOCUG00000016068/ENSOCUG00000011746/ENSOCUG00000011610/ENSOCUG00000012690/ENSOCUG00000001454/ENSOCUG00000003215/ENSOCUG00000003792/ENSOCUG00000016603/ENSOCUG00000024309/ENSOCUG00000013072/ENSOCUG00000024735/ENSOCUG00000011674/ENSOCUG00000014147/ENSOCUG00000008310/ENSOCUG00000001026/ENSOCUG00000012972/ENSOCUG00000021629/ENSOCUG00000027400/ENSOCUG00000008668/ENSOCUG00000007140/ENSOCUG00000010373/…
BP	GO:1902532	negative regulation of intracellular signal transduction	53/1216	327/11231	0.00168513	0.0581029	ENSOCUG00000004246/ENSOCUG00000003201/ENSOCUG00000012690/ENSOCUG00000001467/ENSOCUG00000010604/ENSOCUG00000010693/ENSOCUG00000012663/ENSOCUG00000017251/ENSOCUG00000003215/ENSOCUG00000003790/ENSOCUG00000003792/ENSOCUG00000011137/ENSOCUG00000000786/ENSOCUG00000014828/ENSOCUG00000013832/ENSOCUG00000010594/ENSOCUG00000000679/ENSOCUG00000013060/ENSOCUG00000026268/ENSOCUG00000024735/ENSOCUG00000011674/…	PKHD1/BCL2L1/HSPB1/DLC1/RCAN1/CCN3/MSTN/GBP1/SPRY4/LITAF/THBS1/FBLN1/EPHA2/BDKRB2/CHP1/CASQ2/USP20/MET/ADIPOQ/TLR9/BMP2/TIMP3/ARHGAP42/URI1/RASIP1/PLAUR/SH3BP4/PARK7/ATF3/ARHGAP25/MAPKAPK5/TMBIM6/MYADM/NR1D1/DDIT3/CD44/INPP5F/DDIT4/SPRY1/SPRY3/NDRG2/GPS2/TSC2/SMAD4/ZC3H12A/PPM1A/KICS2/IGF1R/SH2B3/MAP2K3/CASTOR1/FHL2/PARP14	53	15	ENSOCUG00000012663/ENSOCUG00000013832/ENSOCUG00000013060/ENSOCUG00000015063/ENSOCUG00000016511/ENSOCUG00000011427/ENSOCUG00000001847/ENSOCUG00000009732/ENSOCUG00000022218/ENSOCUG00000000653/ENSOCUG00000024249/ENSOCUG00000003929/ENSOCUG00000009955/ENSOCUG00000013638/ENSOCUG00000004311	38	ENSOCUG00000004246/ENSOCUG00000003201/ENSOCUG00000012690/ENSOCUG00000001467/ENSOCUG00000010604/ENSOCUG00000010693/ENSOCUG00000017251/ENSOCUG00000003215/ENSOCUG00000003790/ENSOCUG00000003792/ENSOCUG00000011137/ENSOCUG00000000786/ENSOCUG00000014828/ENSOCUG00000010594/ENSOCUG00000000679/ENSOCUG00000026268/ENSOCUG00000024735/ENSOCUG00000011674/ENSOCUG00000008310/ENSOCUG00000006927/ENSOCUG00000021629/…
BP	GO:0019359	nicotinamide nucleotide biosynthetic process	16/1216	67/11231	0.00172929	0.0584831	ENSOCUG00000022657/ENSOCUG00000000197/ENSOCUG00000003384/ENSOCUG00000025023/ENSOCUG00000004938/ENSOCUG00000014726/ENSOCUG00000006119/ENSOCUG00000003144/ENSOCUG00000010086/ENSOCUG00000025100/ENSOCUG00000014689/ENSOCUG00000013802/ENSOCUG00000000401/ENSOCUG00000016772/ENSOCUG00000026677/ENSOCUG00000014969	ENSOCUG00000022657/HK2/PRKAG3/ENSOCUG00000025023/HKDC1/ENSOCUG00000014726/ENSOCUG00000006119/BPGM/ENSOCUG00000010086/ENSOCUG00000025100/IGF1/ALDOC/HK3/DDIT4/ENSOCUG00000026677/PKLR	16	10	ENSOCUG00000022657/ENSOCUG00000003384/ENSOCUG00000014726/ENSOCUG00000006119/ENSOCUG00000003144/ENSOCUG00000010086/ENSOCUG00000025100/ENSOCUG00000014689/ENSOCUG00000013802/ENSOCUG00000014969	6	ENSOCUG00000000197/ENSOCUG00000025023/ENSOCUG00000004938/ENSOCUG00000000401/ENSOCUG00000016772/ENSOCUG00000026677
BP	GO:0019363	pyridine nucleotide biosynthetic process	16/1216	67/11231	0.00172929	0.0584831	ENSOCUG00000022657/ENSOCUG00000000197/ENSOCUG00000003384/ENSOCUG00000025023/ENSOCUG00000004938/ENSOCUG00000014726/ENSOCUG00000006119/ENSOCUG00000003144/ENSOCUG00000010086/ENSOCUG00000025100/ENSOCUG00000014689/ENSOCUG00000013802/ENSOCUG00000000401/ENSOCUG00000016772/ENSOCUG00000026677/ENSOCUG00000014969	ENSOCUG00000022657/HK2/PRKAG3/ENSOCUG00000025023/HKDC1/ENSOCUG00000014726/ENSOCUG00000006119/BPGM/ENSOCUG00000010086/ENSOCUG00000025100/IGF1/ALDOC/HK3/DDIT4/ENSOCUG00000026677/PKLR	16	10	ENSOCUG00000022657/ENSOCUG00000003384/ENSOCUG00000014726/ENSOCUG00000006119/ENSOCUG00000003144/ENSOCUG00000010086/ENSOCUG00000025100/ENSOCUG00000014689/ENSOCUG00000013802/ENSOCUG00000014969	6	ENSOCUG00000000197/ENSOCUG00000025023/ENSOCUG00000004938/ENSOCUG00000000401/ENSOCUG00000016772/ENSOCUG00000026677
BP	GO:0051336	regulation of hydrolase activity	67/1216	435/11231	0.00174804	0.0584831	ENSOCUG00000016068/ENSOCUG00000011473/ENSOCUG00000011746/ENSOCUG00000014289/ENSOCUG00000026784/ENSOCUG00000011610/ENSOCUG00000001467/ENSOCUG00000010604/ENSOCUG00000022794/ENSOCUG00000003792/ENSOCUG00000006510/ENSOCUG00000000786/ENSOCUG00000016603/ENSOCUG00000013832/ENSOCUG00000000111/ENSOCUG00000014123/ENSOCUG00000034782/ENSOCUG00000012611/ENSOCUG00000008738/ENSOCUG00000022575/ENSOCUG00000024735/…	SERPINE1/PRKG1/NR4A1/MYC/PRKD2/VEGFA/DLC1/RCAN1/F2R/THBS1/C9orf72/EPHA2/ANGPTL4/CHP1/COL4A3/PPP1R2/OAS1/NET1/ABL2/VTN/TLR9/RYR2/BMP2/PML/TIMP3/SMAD3/PLAA/ARHGAP42/PPM1F/URI1/CRYAB/PLAUR/PPARGC1B/ABL1/SIAH2/SH3BP4/PARK7/F3/TMBIM6/ENSOCUG00000012175/TBC1D10A/PDCD2/GRN/MALT1/FGFR2/WNT11/CHP2/CD44/Tpm2/AGTR2/WNT5A/SPRY1/PSMB8/NLRP3/PLN/ENSOCUG00000037823/VCP/TSC2/ASAP2/BCAP31/P2RX1/MBP/RHBDF2/OAS3/RG…	67	15	ENSOCUG00000006510/ENSOCUG00000013832/ENSOCUG00000014123/ENSOCUG00000012611/ENSOCUG00000022575/ENSOCUG00000015471/ENSOCUG00000015063/ENSOCUG00000016511/ENSOCUG00000001847/ENSOCUG00000007984/ENSOCUG00000000380/ENSOCUG00000037823/ENSOCUG00000006433/ENSOCUG00000017921/ENSOCUG00000000341	52	ENSOCUG00000016068/ENSOCUG00000011473/ENSOCUG00000011746/ENSOCUG00000014289/ENSOCUG00000026784/ENSOCUG00000011610/ENSOCUG00000001467/ENSOCUG00000010604/ENSOCUG00000022794/ENSOCUG00000003792/ENSOCUG00000000786/ENSOCUG00000016603/ENSOCUG00000000111/ENSOCUG00000034782/ENSOCUG00000008738/ENSOCUG00000024735/ENSOCUG00000002425/ENSOCUG00000011674/ENSOCUG00000002183/ENSOCUG00000008310/ENSOCUG00000029601/…
BP	GO:0008285	negative regulation of cell proliferation	55/1216	343/11231	0.0017832	0.0584831	ENSOCUG00000011473/ENSOCUG00000014289/ENSOCUG00000009097/ENSOCUG00000027507/ENSOCUG00000010633/ENSOCUG00000007622/ENSOCUG00000001467/ENSOCUG00000010693/ENSOCUG00000022794/ENSOCUG00000011415/ENSOCUG00000003792/ENSOCUG00000011137/ENSOCUG00000026915/ENSOCUG00000011639/ENSOCUG00000025513/ENSOCUG00000001752/ENSOCUG00000008491/ENSOCUG00000000111/ENSOCUG00000003344/ENSOCUG00000024309/ENSOCUG00000014265/…	PRKG1/MYC/SDC4/VDR/HMOX1/ADGRG1/DLC1/CCN3/F2R/TGFB3/THBS1/FBLN1/PTGIR/SOX9/IGFBP5/GPC3/TES/COL4A3/IDO1/SMAD7/ENSOCUG00000014265/TPM1/ADIPOQ/GATA3/BMP2/PML/SMAD3/TBRG1/KLF11/CCL2/ING4/SH3BP4/AQP11/IRF6/NIBAN2/MED25/FGFR2/WNT11/ADARB1/CD109/DDR1/MMRN2/ZBTB16/WNT5A/ATOH8/SPRY1/RNF139/NDRG2/MYOG/NR2E1/SMAD4/PELI1/NR2F2/ARG2/WNT9A	55	14	ENSOCUG00000025513/ENSOCUG00000014122/ENSOCUG00000017821/ENSOCUG00000003027/ENSOCUG00000003742/ENSOCUG00000003238/ENSOCUG00000004035/ENSOCUG00000007470/ENSOCUG00000000380/ENSOCUG00000017399/ENSOCUG00000000653/ENSOCUG00000011548/ENSOCUG00000003929/ENSOCUG00000013520	41	ENSOCUG00000011473/ENSOCUG00000014289/ENSOCUG00000009097/ENSOCUG00000027507/ENSOCUG00000010633/ENSOCUG00000007622/ENSOCUG00000001467/ENSOCUG00000010693/ENSOCUG00000022794/ENSOCUG00000011415/ENSOCUG00000003792/ENSOCUG00000011137/ENSOCUG00000026915/ENSOCUG00000011639/ENSOCUG00000001752/ENSOCUG00000008491/ENSOCUG00000000111/ENSOCUG00000003344/ENSOCUG00000024309/ENSOCUG00000014265/ENSOCUG00000026268/…
BP	GO:0016052	carbohydrate catabolic process	19/1216	86/11231	0.00180493	0.0584831	ENSOCUG00000022657/ENSOCUG00000000197/ENSOCUG00000003384/ENSOCUG00000025023/ENSOCUG00000004938/ENSOCUG00000012531/ENSOCUG00000014726/ENSOCUG00000006419/ENSOCUG00000006119/ENSOCUG00000003144/ENSOCUG00000010086/ENSOCUG00000025100/ENSOCUG00000014689/ENSOCUG00000013802/ENSOCUG00000006325/ENSOCUG00000000401/ENSOCUG00000016772/ENSOCUG00000026677/ENSOCUG00000014969	ENSOCUG00000022657/HK2/PRKAG3/ENSOCUG00000025023/HKDC1/NEU3/ENSOCUG00000014726/DHDH/ENSOCUG00000006119/BPGM/ENSOCUG00000010086/ENSOCUG00000025100/IGF1/ALDOC/GALM/HK3/DDIT4/ENSOCUG00000026677/PKLR	19	12	ENSOCUG00000022657/ENSOCUG00000003384/ENSOCUG00000014726/ENSOCUG00000006419/ENSOCUG00000006119/ENSOCUG00000003144/ENSOCUG00000010086/ENSOCUG00000025100/ENSOCUG00000014689/ENSOCUG00000013802/ENSOCUG00000006325/ENSOCUG00000014969	7	ENSOCUG00000000197/ENSOCUG00000025023/ENSOCUG00000004938/ENSOCUG00000012531/ENSOCUG00000000401/ENSOCUG00000016772/ENSOCUG00000026677
BP	GO:0006732	coenzyme metabolic process	34/1216	188/11231	0.00180959	0.0584831	ENSOCUG00000022657/ENSOCUG00000005767/ENSOCUG00000010814/ENSOCUG00000000197/ENSOCUG00000017120/ENSOCUG00000003384/ENSOCUG00000012805/ENSOCUG00000025023/ENSOCUG00000013125/ENSOCUG00000004396/ENSOCUG00000004938/ENSOCUG00000014726/ENSOCUG00000021541/ENSOCUG00000006119/ENSOCUG00000003144/ENSOCUG00000010086/ENSOCUG00000025100/ENSOCUG00000011212/ENSOCUG00000014689/ENSOCUG00000013802/ENSOCUG00000007893/…	ENSOCUG00000022657/HMGCS2/ME1/HK2/PDK4/PRKAG3/GCLC/ENSOCUG00000025023/ACSS1/NQO1/HKDC1/ENSOCUG00000014726/SHMT1/ENSOCUG00000006119/BPGM/ENSOCUG00000010086/ENSOCUG00000025100/TP53I3/IGF1/ALDOC/GPAM/ENSOCUG00000016196/HK3/PDK1/MAT2A/DDIT4/FMO1/COQ8A/VCP/ENSOCUG00000039388/THTPA/ACAT1/ENSOCUG00000026677/PKLR	34	18	ENSOCUG00000022657/ENSOCUG00000010814/ENSOCUG00000003384/ENSOCUG00000012805/ENSOCUG00000004396/ENSOCUG00000014726/ENSOCUG00000021541/ENSOCUG00000006119/ENSOCUG00000003144/ENSOCUG00000010086/ENSOCUG00000025100/ENSOCUG00000014689/ENSOCUG00000013802/ENSOCUG00000002788/ENSOCUG00000006433/ENSOCUG00000039388/ENSOCUG00000007718/ENSOCUG00000014969	16	ENSOCUG00000005767/ENSOCUG00000000197/ENSOCUG00000017120/ENSOCUG00000025023/ENSOCUG00000013125/ENSOCUG00000004938/ENSOCUG00000011212/ENSOCUG00000007893/ENSOCUG00000016196/ENSOCUG00000000401/ENSOCUG00000000408/ENSOCUG00000002361/ENSOCUG00000016772/ENSOCUG00000017305/ENSOCUG00000002882/ENSOCUG00000026677
BP	GO:0071396	cellular response to lipid	42/1216	246/11231	0.00182217	0.0584831	ENSOCUG00000016280/ENSOCUG00000016068/ENSOCUG00000026333/ENSOCUG00000012101/ENSOCUG00000027507/ENSOCUG00000002819/ENSOCUG00000017120/ENSOCUG00000015642/ENSOCUG00000012663/ENSOCUG00000003790/ENSOCUG00000002114/ENSOCUG00000011639/ENSOCUG00000010493/ENSOCUG00000004982/ENSOCUG00000000905/ENSOCUG00000008738/ENSOCUG00000015471/ENSOCUG00000015063/ENSOCUG00000021993/ENSOCUG00000014127/ENSOCUG00000013833/…	CXCL10/SERPINE1/PER1/ARID5A/VDR/IRAK2/PDK4/NFKBIA/MSTN/LITAF/TRIM5/SOX9/GRAMD1B/DDX17/NPAS4/ABL2/PLAA/URI1/TWF2/TNFRSF1B/PPARGC1B/CCL2/PARK7/FBXO32/NR1D1/ADAM15/ID3/MALT1/DDIT4/WNT5A/LTK/TMF1/NLRP3/MYOG/MTDH/ZC3H12A/PTK7/ADCY3/CX3CL1/SMYD3/ATP1A1/CD14	42	10	ENSOCUG00000012663/ENSOCUG00000015471/ENSOCUG00000015063/ENSOCUG00000016511/ENSOCUG00000009732/ENSOCUG00000000380/ENSOCUG00000008154/ENSOCUG00000011548/ENSOCUG00000011400/ENSOCUG00000008229	32	ENSOCUG00000016280/ENSOCUG00000016068/ENSOCUG00000026333/ENSOCUG00000012101/ENSOCUG00000027507/ENSOCUG00000002819/ENSOCUG00000017120/ENSOCUG00000015642/ENSOCUG00000003790/ENSOCUG00000002114/ENSOCUG00000011639/ENSOCUG00000010493/ENSOCUG00000004982/ENSOCUG00000000905/ENSOCUG00000008738/ENSOCUG00000021993/ENSOCUG00000014127/ENSOCUG00000013833/ENSOCUG00000021710/ENSOCUG00000005112/ENSOCUG00000007070/…
BP	GO:0072524	pyridine-containing compound metabolic process	21/1216	99/11231	0.0018311	0.0584831	ENSOCUG00000022657/ENSOCUG00000010814/ENSOCUG00000005027/ENSOCUG00000000197/ENSOCUG00000003384/ENSOCUG00000025023/ENSOCUG00000004938/ENSOCUG00000014726/ENSOCUG00000006119/ENSOCUG00000003144/ENSOCUG00000010086/ENSOCUG00000025100/ENSOCUG00000011212/ENSOCUG00000014689/ENSOCUG00000013802/ENSOCUG00000000401/ENSOCUG00000016772/ENSOCUG00000002788/ENSOCUG00000006433/ENSOCUG00000026677/ENSOCUG00000014969	ENSOCUG00000022657/ME1/PNP/HK2/PRKAG3/ENSOCUG00000025023/HKDC1/ENSOCUG00000014726/ENSOCUG00000006119/BPGM/ENSOCUG00000010086/ENSOCUG00000025100/TP53I3/IGF1/ALDOC/HK3/DDIT4/FMO1/VCP/ENSOCUG00000026677/PKLR	21	13	ENSOCUG00000022657/ENSOCUG00000010814/ENSOCUG00000003384/ENSOCUG00000014726/ENSOCUG00000006119/ENSOCUG00000003144/ENSOCUG00000010086/ENSOCUG00000025100/ENSOCUG00000014689/ENSOCUG00000013802/ENSOCUG00000002788/ENSOCUG00000006433/ENSOCUG00000014969	8	ENSOCUG00000005027/ENSOCUG00000000197/ENSOCUG00000025023/ENSOCUG00000004938/ENSOCUG00000011212/ENSOCUG00000000401/ENSOCUG00000016772/ENSOCUG00000026677
BP	GO:2001236	regulation of extrinsic apoptotic signaling pathway	21/1216	99/11231	0.0018311	0.0584831	ENSOCUG00000016068/ENSOCUG00000003201/ENSOCUG00000010633/ENSOCUG00000012805/ENSOCUG00000012152/ENSOCUG00000003792/ENSOCUG00000029644/ENSOCUG00000002183/ENSOCUG00000008310/ENSOCUG00000014689/ENSOCUG00000010373/ENSOCUG00000016511/ENSOCUG00000017424/ENSOCUG00000026586/ENSOCUG00000011072/ENSOCUG00000012363/ENSOCUG00000005524/ENSOCUG00000009052/ENSOCUG00000007482/ENSOCUG00000008713/ENSOCUG00000007636	SERPINE1/BCL2L1/HMOX1/GCLC/MCL1/THBS1/ICAM1/PML/TIMP3/IGF1/SIAH2/PARK7/ATF3/FEM1B/CFLAR/AGTR2/TMBIM1/EYA1/CX3CL1/ITPRIP/RBCK1	21	7	ENSOCUG00000012805/ENSOCUG00000014689/ENSOCUG00000016511/ENSOCUG00000026586/ENSOCUG00000011072/ENSOCUG00000009052/ENSOCUG00000007636	14	ENSOCUG00000016068/ENSOCUG00000003201/ENSOCUG00000010633/ENSOCUG00000012152/ENSOCUG00000003792/ENSOCUG00000029644/ENSOCUG00000002183/ENSOCUG00000008310/ENSOCUG00000010373/ENSOCUG00000017424/ENSOCUG00000012363/ENSOCUG00000005524/ENSOCUG00000007482/ENSOCUG00000008713
BP	GO:0052547	regulation of peptidase activity	30/1216	160/11231	0.0018464	0.0584831	ENSOCUG00000016068/ENSOCUG00000011746/ENSOCUG00000014289/ENSOCUG00000011610/ENSOCUG00000001467/ENSOCUG00000022794/ENSOCUG00000003792/ENSOCUG00000000111/ENSOCUG00000022575/ENSOCUG00000002183/ENSOCUG00000008310/ENSOCUG00000029601/ENSOCUG00000001026/ENSOCUG00000012972/ENSOCUG00000027400/ENSOCUG00000010373/ENSOCUG00000016511/ENSOCUG00000004834/ENSOCUG00000007628/ENSOCUG00000007984/ENSOCUG00000013567/…	SERPINE1/NR4A1/MYC/VEGFA/DLC1/F2R/THBS1/COL4A3/VTN/PML/TIMP3/SMAD3/PPM1F/CRYAB/PLAUR/SIAH2/PARK7/F3/TBC1D10A/PDCD2/GRN/MALT1/CD44/PSMB8/NLRP3/VCP/BCAP31/P2RX1/MBP/RHBDF2	30	5	ENSOCUG00000022575/ENSOCUG00000016511/ENSOCUG00000007984/ENSOCUG00000006433/ENSOCUG00000017921	25	ENSOCUG00000016068/ENSOCUG00000011746/ENSOCUG00000014289/ENSOCUG00000011610/ENSOCUG00000001467/ENSOCUG00000022794/ENSOCUG00000003792/ENSOCUG00000000111/ENSOCUG00000002183/ENSOCUG00000008310/ENSOCUG00000029601/ENSOCUG00000001026/ENSOCUG00000012972/ENSOCUG00000027400/ENSOCUG00000010373/ENSOCUG00000004834/ENSOCUG00000007628/ENSOCUG00000013567/ENSOCUG00000007831/ENSOCUG00000000715/ENSOCUG00000002131/…
BP	GO:1900745	positive regulation of p38MAPK cascade	7/1216	18/11231	0.0018573	0.0584831	ENSOCUG00000011610/ENSOCUG00000010189/ENSOCUG00000011674/ENSOCUG00000006579/ENSOCUG00000003419/ENSOCUG00000010856/ENSOCUG00000008954	VEGFA/LEP/BMP2/SPHK1/RELL1/ZC3H12A/GADD45A	7	2	ENSOCUG00000010189/ENSOCUG00000008954	5	ENSOCUG00000011610/ENSOCUG00000011674/ENSOCUG00000006579/ENSOCUG00000003419/ENSOCUG00000010856
BP	GO:0009124	nucleoside monophosphate biosynthetic process	24/1216	119/11231	0.00186678	0.0584831	ENSOCUG00000002805/ENSOCUG00000022657/ENSOCUG00000000197/ENSOCUG00000003384/ENSOCUG00000025023/ENSOCUG00000012201/ENSOCUG00000004938/ENSOCUG00000014726/ENSOCUG00000012391/ENSOCUG00000006119/ENSOCUG00000003144/ENSOCUG00000010086/ENSOCUG00000026115/ENSOCUG00000025341/ENSOCUG00000025100/ENSOCUG00000014689/ENSOCUG00000013802/ENSOCUG00000000401/ENSOCUG00000029101/ENSOCUG00000016772/ENSOCUG00000006433/…	AMPD3/ENSOCUG00000022657/HK2/PRKAG3/ENSOCUG00000025023/PPAT/HKDC1/ENSOCUG00000014726/ENSOCUG00000012391/ENSOCUG00000006119/BPGM/ENSOCUG00000010086/ENSOCUG00000026115/ADSS1/ENSOCUG00000025100/IGF1/ALDOC/HK3/ATP8/DDIT4/VCP/PAICS/ENSOCUG00000026677/PKLR	24	17	ENSOCUG00000022657/ENSOCUG00000003384/ENSOCUG00000012201/ENSOCUG00000014726/ENSOCUG00000012391/ENSOCUG00000006119/ENSOCUG00000003144/ENSOCUG00000010086/ENSOCUG00000026115/ENSOCUG00000025341/ENSOCUG00000025100/ENSOCUG00000014689/ENSOCUG00000013802/ENSOCUG00000029101/ENSOCUG00000006433/ENSOCUG00000012216/ENSOCUG00000014969	7	ENSOCUG00000002805/ENSOCUG00000000197/ENSOCUG00000025023/ENSOCUG00000004938/ENSOCUG00000000401/ENSOCUG00000016772/ENSOCUG00000026677
BP	GO:0051186	cofactor metabolic process	46/1216	276/11231	0.00188043	0.0584831	ENSOCUG00000022657/ENSOCUG00000005767/ENSOCUG00000010814/ENSOCUG00000000197/ENSOCUG00000010633/ENSOCUG00000017120/ENSOCUG00000003384/ENSOCUG00000012805/ENSOCUG00000025023/ENSOCUG00000014198/ENSOCUG00000015076/ENSOCUG00000013125/ENSOCUG00000004396/ENSOCUG00000004938/ENSOCUG00000014726/ENSOCUG00000021541/ENSOCUG00000006119/ENSOCUG00000011526/ENSOCUG00000003144/ENSOCUG00000010086/ENSOCUG00000025100/…	ENSOCUG00000022657/HMGCS2/ME1/HK2/HMOX1/PDK4/PRKAG3/GCLC/ENSOCUG00000025023/CAT/FXN/ACSS1/NQO1/HKDC1/ENSOCUG00000014726/SHMT1/ENSOCUG00000006119/AADAT/BPGM/ENSOCUG00000010086/ENSOCUG00000025100/CHAC1/TP53I3/IGF1/ALDOC/RSAD1/PARK7/GPAM/ENSOCUG00000016196/HK3/PDK1/CYP1A1/MAT2A/DDIT4/GSTA5/FMO1/COQ8A/GSS/VCP/ENSOCUG00000039388/THTPA/GSR/ACAT1/ENSOCUG00000026677/PKLR/MMADHC	46	27	ENSOCUG00000022657/ENSOCUG00000010814/ENSOCUG00000003384/ENSOCUG00000012805/ENSOCUG00000015076/ENSOCUG00000004396/ENSOCUG00000014726/ENSOCUG00000021541/ENSOCUG00000006119/ENSOCUG00000011526/ENSOCUG00000003144/ENSOCUG00000010086/ENSOCUG00000025100/ENSOCUG00000014689/ENSOCUG00000013802/ENSOCUG00000002702/ENSOCUG00000016511/ENSOCUG00000017744/ENSOCUG00000029486/ENSOCUG00000002788/ENSOCUG00000002267/…	19	ENSOCUG00000005767/ENSOCUG00000000197/ENSOCUG00000010633/ENSOCUG00000017120/ENSOCUG00000025023/ENSOCUG00000014198/ENSOCUG00000013125/ENSOCUG00000004938/ENSOCUG00000010762/ENSOCUG00000011212/ENSOCUG00000007893/ENSOCUG00000016196/ENSOCUG00000000401/ENSOCUG00000000408/ENSOCUG00000002361/ENSOCUG00000016772/ENSOCUG00000017305/ENSOCUG00000002882/ENSOCUG00000026677
BP	GO:0016049	cell growth	37/1216	210/11231	0.00188922	0.0584831	ENSOCUG00000011473/ENSOCUG00000011500/ENSOCUG00000027827/ENSOCUG00000004163/ENSOCUG00000010693/ENSOCUG00000015076/ENSOCUG00000011670/ENSOCUG00000006510/ENSOCUG00000011639/ENSOCUG00000025513/ENSOCUG00000024309/ENSOCUG00000005519/ENSOCUG00000004521/ENSOCUG00000002183/ENSOCUG00000029601/ENSOCUG00000015471/ENSOCUG00000016326/ENSOCUG00000006579/ENSOCUG00000009324/ENSOCUG00000015063/ENSOCUG00000021993/…	PRKG1/TNC/ENSOCUG00000027827/SLC25A33/CCN3/FXN/SEMA3F/C9orf72/SOX9/IGFBP5/SMAD7/ARMC12/JADE1/PML/SMAD3/PLAA/SMURF1/SPHK1/GJA1/URI1/TWF2/SERTAD2/ABL1/IGF1/ING4/SH3BP4/ADAM15/WNT11/DDR1/DCAF13/WNT5A/IP6K2/SMAD4/FHL1/PABIR1/TTL/SEMA5B	37	14	ENSOCUG00000015076/ENSOCUG00000006510/ENSOCUG00000025513/ENSOCUG00000004521/ENSOCUG00000015471/ENSOCUG00000015063/ENSOCUG00000008192/ENSOCUG00000014689/ENSOCUG00000003742/ENSOCUG00000009197/ENSOCUG00000000380/ENSOCUG00000003929/ENSOCUG00000002637/ENSOCUG00000004020	23	ENSOCUG00000011473/ENSOCUG00000011500/ENSOCUG00000027827/ENSOCUG00000004163/ENSOCUG00000010693/ENSOCUG00000011670/ENSOCUG00000011639/ENSOCUG00000024309/ENSOCUG00000005519/ENSOCUG00000002183/ENSOCUG00000029601/ENSOCUG00000016326/ENSOCUG00000006579/ENSOCUG00000009324/ENSOCUG00000021993/ENSOCUG00000007140/ENSOCUG00000016982/ENSOCUG00000007070/ENSOCUG00000001726/ENSOCUG00000016487/ENSOCUG00000012420/…
BP	GO:0051146	striated muscle cell differentiation	27/1216	140/11231	0.00200324	0.060414	ENSOCUG00000016280/ENSOCUG00000017871/ENSOCUG00000005474/ENSOCUG00000000374/ENSOCUG00000010604/ENSOCUG00000010693/ENSOCUG00000006316/ENSOCUG00000011942/ENSOCUG00000025513/ENSOCUG00000002549/ENSOCUG00000005991/ENSOCUG00000004074/ENSOCUG00000014122/ENSOCUG00000012543/ENSOCUG00000025710/ENSOCUG00000011674/ENSOCUG00000014689/ENSOCUG00000017131/ENSOCUG00000025995/ENSOCUG00000004480/ENSOCUG00000012106/…	CXCL10/ACTN2/SGCB/ADAMTS15/RCAN1/CCN3/PLEKHO1/FLNC/IGFBP5/WDR1/ALPK3/ACTC1/TPM1/PPP3CB/PLD3/BMP2/IGF1/LMOD2/ASB2/CSRP3/KRAS/MYOG/SMAD4/MYO18B/KDM6B/SMYD3/FHL2	27	11	ENSOCUG00000005474/ENSOCUG00000000374/ENSOCUG00000025513/ENSOCUG00000014122/ENSOCUG00000012543/ENSOCUG00000014689/ENSOCUG00000025995/ENSOCUG00000012106/ENSOCUG00000011548/ENSOCUG00000003929/ENSOCUG00000008229	16	ENSOCUG00000016280/ENSOCUG00000017871/ENSOCUG00000010604/ENSOCUG00000010693/ENSOCUG00000006316/ENSOCUG00000011942/ENSOCUG00000002549/ENSOCUG00000005991/ENSOCUG00000004074/ENSOCUG00000025710/ENSOCUG00000011674/ENSOCUG00000017131/ENSOCUG00000004480/ENSOCUG00000006734/ENSOCUG00000017292/ENSOCUG00000007967
BP	GO:0032088	negative regulation of NF-kappaB transcription factor activity	13/1216	50/11231	0.00202771	0.060414	ENSOCUG00000004246/ENSOCUG00000022110/ENSOCUG00000002819/ENSOCUG00000000557/ENSOCUG00000015642/ENSOCUG00000014198/ENSOCUG00000013832/ENSOCUG00000024735/ENSOCUG00000023877/ENSOCUG00000012259/ENSOCUG00000027961/ENSOCUG00000010856/ENSOCUG00000007636	PKHD1/TCEAL7/IRAK2/NLRC5/NFKBIA/CAT/CHP1/TLR9/DDIT3/CMKLR1/PELI1/ZC3H12A/RBCK1	13	2	ENSOCUG00000013832/ENSOCUG00000007636	11	ENSOCUG00000004246/ENSOCUG00000022110/ENSOCUG00000002819/ENSOCUG00000000557/ENSOCUG00000015642/ENSOCUG00000014198/ENSOCUG00000024735/ENSOCUG00000023877/ENSOCUG00000012259/ENSOCUG00000027961/ENSOCUG00000010856
BP	GO:0010657	muscle cell apoptotic process	9/1216	28/11231	0.00202829	0.060414	ENSOCUG00000012616/ENSOCUG00000015082/ENSOCUG00000014689/ENSOCUG00000011696/ENSOCUG00000026867/ENSOCUG00000010856/ENSOCUG00000010096/ENSOCUG00000026930/ENSOCUG00000002132	DIPK2A/ATP2A2/IGF1/BAG3/LTK/ZC3H12A/MAP2K4/RGL2/PPP1R10	9	3	ENSOCUG00000012616/ENSOCUG00000014689/ENSOCUG00000010096	6	ENSOCUG00000015082/ENSOCUG00000011696/ENSOCUG00000026867/ENSOCUG00000010856/ENSOCUG00000026930/ENSOCUG00000002132
BP	GO:0032728	positive regulation of interferon-beta production	9/1216	28/11231	0.00202829	0.060414	ENSOCUG00000004165/ENSOCUG00000015823/ENSOCUG00000009737/ENSOCUG00000034782/ENSOCUG00000024735/ENSOCUG00000000884/ENSOCUG00000002339/ENSOCUG00000017410/ENSOCUG00000027849	IRF1/OAS2/ARRDC4/OAS1/TLR9/POLR3B/IRF7/POLR3D/OAS3	9	2	ENSOCUG00000000884/ENSOCUG00000017410	7	ENSOCUG00000004165/ENSOCUG00000015823/ENSOCUG00000009737/ENSOCUG00000034782/ENSOCUG00000024735/ENSOCUG00000002339/ENSOCUG00000027849
BP	GO:0045599	negative regulation of fat cell differentiation	9/1216	28/11231	0.00202829	0.060414	ENSOCUG00000008466/ENSOCUG00000026268/ENSOCUG00000011674/ENSOCUG00000029601/ENSOCUG00000009440/ENSOCUG00000023877/ENSOCUG00000000380/ENSOCUG00000024249/ENSOCUG00000035849	JDP2/ADIPOQ/BMP2/SMAD3/LRP3/DDIT3/WNT5A/GPS2/ASXL1	9	2	ENSOCUG00000000380/ENSOCUG00000024249	7	ENSOCUG00000008466/ENSOCUG00000026268/ENSOCUG00000011674/ENSOCUG00000029601/ENSOCUG00000009440/ENSOCUG00000023877/ENSOCUG00000035849
BP	GO:0072132	mesenchyme morphogenesis	8/1216	23/11231	0.00203707	0.060414	ENSOCUG00000026610/ENSOCUG00000011639/ENSOCUG00000029601/ENSOCUG00000023498/ENSOCUG00000001726/ENSOCUG00000000380/ENSOCUG00000006606/ENSOCUG00000003929	TMEM100/SOX9/SMAD3/TBX2/WNT11/WNT5A/DCHS1/SMAD4	8	4	ENSOCUG00000026610/ENSOCUG00000023498/ENSOCUG00000000380/ENSOCUG00000003929	4	ENSOCUG00000011639/ENSOCUG00000029601/ENSOCUG00000001726/ENSOCUG00000006606
BP	GO:0010927	cellular component assembly involved in morphogenesis	14/1216	56/11231	0.00207475	0.0611043	ENSOCUG00000017871/ENSOCUG00000011942/ENSOCUG00000017836/ENSOCUG00000002549/ENSOCUG00000004074/ENSOCUG00000014122/ENSOCUG00000003048/ENSOCUG00000017131/ENSOCUG00000011219/ENSOCUG00000004480/ENSOCUG00000008154/ENSOCUG00000013865/ENSOCUG00000010173/ENSOCUG00000003929	ACTN2/FLNC/NECTIN2/WDR1/ACTC1/TPM1/TPPP/LMOD2/SLC9A8/CSRP3/TMF1/PLN/PHLDB1/SMAD4	14	4	ENSOCUG00000014122/ENSOCUG00000011219/ENSOCUG00000008154/ENSOCUG00000003929	10	ENSOCUG00000017871/ENSOCUG00000011942/ENSOCUG00000017836/ENSOCUG00000002549/ENSOCUG00000004074/ENSOCUG00000003048/ENSOCUG00000017131/ENSOCUG00000004480/ENSOCUG00000013865/ENSOCUG00000010173
BP	GO:0045444	fat cell differentiation	24/1216	120/11231	0.00209988	0.0614177	ENSOCUG00000011746/ENSOCUG00000027029/ENSOCUG00000029634/ENSOCUG00000008466/ENSOCUG00000010782/ENSOCUG00000014608/ENSOCUG00000026268/ENSOCUG00000011674/ENSOCUG00000000784/ENSOCUG00000029601/ENSOCUG00000009440/ENSOCUG00000009732/ENSOCUG00000023877/ENSOCUG00000012259/ENSOCUG00000014268/ENSOCUG00000007470/ENSOCUG00000029190/ENSOCUG00000004013/ENSOCUG00000000380/ENSOCUG00000002131/ENSOCUG00000024249/…	NR4A1/ARID5B/ALOXE3/JDP2/LRRC8C/FABP3/ADIPOQ/BMP2/NR4A2/SMAD3/LRP3/NR1D1/DDIT3/CMKLR1/SIX1/ZBTB16/PLAC8/LAMB3/WNT5A/PSMB8/GPS2/ZC3H12A/ASXL1/RETREG1	24	6	ENSOCUG00000029634/ENSOCUG00000009732/ENSOCUG00000014268/ENSOCUG00000007470/ENSOCUG00000000380/ENSOCUG00000024249	18	ENSOCUG00000011746/ENSOCUG00000027029/ENSOCUG00000008466/ENSOCUG00000010782/ENSOCUG00000014608/ENSOCUG00000026268/ENSOCUG00000011674/ENSOCUG00000000784/ENSOCUG00000029601/ENSOCUG00000009440/ENSOCUG00000023877/ENSOCUG00000012259/ENSOCUG00000029190/ENSOCUG00000004013/ENSOCUG00000002131/ENSOCUG00000010856/ENSOCUG00000035849/ENSOCUG00000017516
BP	GO:0014706	striated muscle tissue development	37/1216	212/11231	0.00224111	0.0650996	ENSOCUG00000024010/ENSOCUG00000017871/ENSOCUG00000011746/ENSOCUG00000003200/ENSOCUG00000005474/ENSOCUG00000006266/ENSOCUG00000010604/ENSOCUG00000012663/ENSOCUG00000015574/ENSOCUG00000004982/ENSOCUG00000024309/ENSOCUG00000005991/ENSOCUG00000006455/ENSOCUG00000004074/ENSOCUG00000014122/ENSOCUG00000027279/ENSOCUG00000009784/ENSOCUG00000012616/ENSOCUG00000012543/ENSOCUG00000002425/ENSOCUG00000011674/…	GPCPD1/ACTN2/NR4A1/VGLL2/SGCB/MAFF/RCAN1/MSTN/S1PR1/DDX17/SMAD7/ALPK3/COPS2/ACTC1/TPM1/CHRND/FOXN2/DIPK2A/PPP3CB/RYR2/BMP2/SMAD3/TBX2/IGF1/ATF3/ASB2/SIX1/WNT5A/CSRP3/KRAS/PLN/MYOG/SMAD4/MYO18B/KDM6B/EYA1/FHL2	37	17	ENSOCUG00000024010/ENSOCUG00000005474/ENSOCUG00000012663/ENSOCUG00000006455/ENSOCUG00000014122/ENSOCUG00000009784/ENSOCUG00000012616/ENSOCUG00000012543/ENSOCUG00000023498/ENSOCUG00000014689/ENSOCUG00000025995/ENSOCUG00000014268/ENSOCUG00000000380/ENSOCUG00000012106/ENSOCUG00000011548/ENSOCUG00000003929/ENSOCUG00000009052	20	ENSOCUG00000017871/ENSOCUG00000011746/ENSOCUG00000003200/ENSOCUG00000006266/ENSOCUG00000010604/ENSOCUG00000015574/ENSOCUG00000004982/ENSOCUG00000024309/ENSOCUG00000005991/ENSOCUG00000004074/ENSOCUG00000027279/ENSOCUG00000002425/ENSOCUG00000011674/ENSOCUG00000029601/ENSOCUG00000017424/ENSOCUG00000004480/ENSOCUG00000013865/ENSOCUG00000006734/ENSOCUG00000017292/ENSOCUG00000007967
BP	GO:0045087	innate immune response	50/1216	309/11231	0.00232579	0.0667809	ENSOCUG00000027827/ENSOCUG00000000557/ENSOCUG00000015642/ENSOCUG00000023535/ENSOCUG00000017251/ENSOCUG00000000069/ENSOCUG00000022490/ENSOCUG00000017836/ENSOCUG00000002114/ENSOCUG00000026796/ENSOCUG00000015823/ENSOCUG00000010189/ENSOCUG00000012740/ENSOCUG00000004396/ENSOCUG00000034782/ENSOCUG00000029328/ENSOCUG00000006595/ENSOCUG00000002480/ENSOCUG00000024735/ENSOCUG00000000884/ENSOCUG00000002183/…	ENSOCUG00000027827/NLRC5/NFKBIA/H2BC21/GBP1/MYO1C/PCBP2/NECTIN2/TRIM5/ZYX/OAS2/LEP/N4BP1/NQO1/OAS1/OASL/UBA7/ENSOCUG00000002480/TLR9/POLR3B/PML/CX3CR1/USP18/CCL2/USP15/CFP/ENSOCUG00000014931/CADM1/SLC46A2/NR1D1/ADAM15/GRN/MALT1/POLR3D/RNF185/SFPQ/ZNFX1/PPP6C/WNT5A/EPRS1/TRIM26/GPS2/COLEC12/CHADL/PELI1/OAS3/ENSOCUG00000021564/CD14/YWHAZ/PARP14	50	18	ENSOCUG00000023535/ENSOCUG00000022490/ENSOCUG00000010189/ENSOCUG00000012740/ENSOCUG00000004396/ENSOCUG00000002480/ENSOCUG00000000884/ENSOCUG00000027509/ENSOCUG00000005073/ENSOCUG00000014647/ENSOCUG00000009732/ENSOCUG00000017410/ENSOCUG00000011507/ENSOCUG00000009375/ENSOCUG00000000380/ENSOCUG00000012039/ENSOCUG00000024249/ENSOCUG00000021564	32	ENSOCUG00000027827/ENSOCUG00000000557/ENSOCUG00000015642/ENSOCUG00000017251/ENSOCUG00000000069/ENSOCUG00000017836/ENSOCUG00000002114/ENSOCUG00000026796/ENSOCUG00000015823/ENSOCUG00000034782/ENSOCUG00000029328/ENSOCUG00000006595/ENSOCUG00000024735/ENSOCUG00000002183/ENSOCUG00000021710/ENSOCUG00000015944/ENSOCUG00000014931/ENSOCUG00000000864/ENSOCUG00000009840/ENSOCUG00000007070/ENSOCUG00000013567/…
BP	GO:0001562	response to protozoan	5/1216	10/11231	0.00233048	0.0667809	ENSOCUG00000017251/ENSOCUG00000003144/ENSOCUG00000014263/ENSOCUG00000017941/ENSOCUG00000021564	GBP1/BPGM/BATF2/ENSOCUG00000017941/ENSOCUG00000021564	5	2	ENSOCUG00000003144/ENSOCUG00000021564	3	ENSOCUG00000017251/ENSOCUG00000014263/ENSOCUG00000017941
BP	GO:0007160	cell-matrix adhesion	25/1216	128/11231	0.0024116	0.0686417	ENSOCUG00000016068/ENSOCUG00000017871/ENSOCUG00000005579/ENSOCUG00000011610/ENSOCUG00000012063/ENSOCUG00000002835/ENSOCUG00000001467/ENSOCUG00000014850/ENSOCUG00000025029/ENSOCUG00000003155/ENSOCUG00000003792/ENSOCUG00000026796/ENSOCUG00000024877/ENSOCUG00000006982/ENSOCUG00000022575/ENSOCUG00000001026/ENSOCUG00000007140/ENSOCUG00000015449/ENSOCUG00000005116/ENSOCUG00000007070/ENSOCUG00000015882/…	SERPINE1/ACTN2/ITGB3/VEGFA/JUP/CCN2/DLC1/ITGB6/CSF1/PLAU/THBS1/ZYX/DMTN/STON1/VTN/PPM1F/ABL1/ACTN1/PIK3R1/ADAM15/EPDR1/DDR1/NID2/TRPM7/TAOK2	25	6	ENSOCUG00000014850/ENSOCUG00000024877/ENSOCUG00000006982/ENSOCUG00000022575/ENSOCUG00000015882/ENSOCUG00000003125	19	ENSOCUG00000016068/ENSOCUG00000017871/ENSOCUG00000005579/ENSOCUG00000011610/ENSOCUG00000012063/ENSOCUG00000002835/ENSOCUG00000001467/ENSOCUG00000025029/ENSOCUG00000003155/ENSOCUG00000003792/ENSOCUG00000026796/ENSOCUG00000001026/ENSOCUG00000007140/ENSOCUG00000015449/ENSOCUG00000005116/ENSOCUG00000007070/ENSOCUG00000016487/ENSOCUG00000003689/ENSOCUG00000021218
BP	GO:0035296	regulation of tube diameter	14/1216	57/11231	0.00248179	0.0692452	ENSOCUG00000011473/ENSOCUG00000027228/ENSOCUG00000012805/ENSOCUG00000008193/ENSOCUG00000022794/ENSOCUG00000014828/ENSOCUG00000006927/ENSOCUG00000000674/ENSOCUG00000013161/ENSOCUG00000011355/ENSOCUG00000012363/ENSOCUG00000009897/ENSOCUG00000010449/ENSOCUG00000021388	PRKG1/SMTNL1/GCLC/ACTA2/F2R/BDKRB2/ARHGAP42/KCNA5/UTS2/SCPEP1/AGTR2/ADM/ADORA2B/P2RX1	14	4	ENSOCUG00000012805/ENSOCUG00000000674/ENSOCUG00000013161/ENSOCUG00000011355	10	ENSOCUG00000011473/ENSOCUG00000027228/ENSOCUG00000008193/ENSOCUG00000022794/ENSOCUG00000014828/ENSOCUG00000006927/ENSOCUG00000012363/ENSOCUG00000009897/ENSOCUG00000010449/ENSOCUG00000021388
BP	GO:0050880	regulation of blood vessel size	14/1216	57/11231	0.00248179	0.0692452	ENSOCUG00000011473/ENSOCUG00000027228/ENSOCUG00000012805/ENSOCUG00000008193/ENSOCUG00000022794/ENSOCUG00000014828/ENSOCUG00000006927/ENSOCUG00000000674/ENSOCUG00000013161/ENSOCUG00000011355/ENSOCUG00000012363/ENSOCUG00000009897/ENSOCUG00000010449/ENSOCUG00000021388	PRKG1/SMTNL1/GCLC/ACTA2/F2R/BDKRB2/ARHGAP42/KCNA5/UTS2/SCPEP1/AGTR2/ADM/ADORA2B/P2RX1	14	4	ENSOCUG00000012805/ENSOCUG00000000674/ENSOCUG00000013161/ENSOCUG00000011355	10	ENSOCUG00000011473/ENSOCUG00000027228/ENSOCUG00000008193/ENSOCUG00000022794/ENSOCUG00000014828/ENSOCUG00000006927/ENSOCUG00000012363/ENSOCUG00000009897/ENSOCUG00000010449/ENSOCUG00000021388
BP	GO:0097746	regulation of blood vessel diameter	14/1216	57/11231	0.00248179	0.0692452	ENSOCUG00000011473/ENSOCUG00000027228/ENSOCUG00000012805/ENSOCUG00000008193/ENSOCUG00000022794/ENSOCUG00000014828/ENSOCUG00000006927/ENSOCUG00000000674/ENSOCUG00000013161/ENSOCUG00000011355/ENSOCUG00000012363/ENSOCUG00000009897/ENSOCUG00000010449/ENSOCUG00000021388	PRKG1/SMTNL1/GCLC/ACTA2/F2R/BDKRB2/ARHGAP42/KCNA5/UTS2/SCPEP1/AGTR2/ADM/ADORA2B/P2RX1	14	4	ENSOCUG00000012805/ENSOCUG00000000674/ENSOCUG00000013161/ENSOCUG00000011355	10	ENSOCUG00000011473/ENSOCUG00000027228/ENSOCUG00000008193/ENSOCUG00000022794/ENSOCUG00000014828/ENSOCUG00000006927/ENSOCUG00000012363/ENSOCUG00000009897/ENSOCUG00000010449/ENSOCUG00000021388
BP	GO:0060537	muscle tissue development	39/1216	228/11231	0.00251435	0.0696952	ENSOCUG00000024010/ENSOCUG00000017871/ENSOCUG00000011746/ENSOCUG00000003200/ENSOCUG00000005474/ENSOCUG00000006266/ENSOCUG00000010604/ENSOCUG00000012663/ENSOCUG00000015574/ENSOCUG00000011639/ENSOCUG00000025513/ENSOCUG00000004982/ENSOCUG00000024309/ENSOCUG00000005991/ENSOCUG00000006455/ENSOCUG00000004074/ENSOCUG00000014122/ENSOCUG00000027279/ENSOCUG00000009784/ENSOCUG00000012616/ENSOCUG00000012543/…	GPCPD1/ACTN2/NR4A1/VGLL2/SGCB/MAFF/RCAN1/MSTN/S1PR1/SOX9/IGFBP5/DDX17/SMAD7/ALPK3/COPS2/ACTC1/TPM1/CHRND/FOXN2/DIPK2A/PPP3CB/RYR2/BMP2/SMAD3/TBX2/IGF1/ATF3/ASB2/SIX1/WNT5A/CSRP3/KRAS/PLN/MYOG/SMAD4/MYO18B/KDM6B/EYA1/FHL2	39	18	ENSOCUG00000024010/ENSOCUG00000005474/ENSOCUG00000012663/ENSOCUG00000025513/ENSOCUG00000006455/ENSOCUG00000014122/ENSOCUG00000009784/ENSOCUG00000012616/ENSOCUG00000012543/ENSOCUG00000023498/ENSOCUG00000014689/ENSOCUG00000025995/ENSOCUG00000014268/ENSOCUG00000000380/ENSOCUG00000012106/ENSOCUG00000011548/ENSOCUG00000003929/ENSOCUG00000009052	21	ENSOCUG00000017871/ENSOCUG00000011746/ENSOCUG00000003200/ENSOCUG00000006266/ENSOCUG00000010604/ENSOCUG00000015574/ENSOCUG00000011639/ENSOCUG00000004982/ENSOCUG00000024309/ENSOCUG00000005991/ENSOCUG00000004074/ENSOCUG00000027279/ENSOCUG00000002425/ENSOCUG00000011674/ENSOCUG00000029601/ENSOCUG00000017424/ENSOCUG00000004480/ENSOCUG00000013865/ENSOCUG00000006734/ENSOCUG00000017292/ENSOCUG00000007967
BP	GO:0019362	pyridine nucleotide metabolic process	20/1216	95/11231	0.0025538	0.0698752	ENSOCUG00000022657/ENSOCUG00000010814/ENSOCUG00000000197/ENSOCUG00000003384/ENSOCUG00000025023/ENSOCUG00000004938/ENSOCUG00000014726/ENSOCUG00000006119/ENSOCUG00000003144/ENSOCUG00000010086/ENSOCUG00000025100/ENSOCUG00000011212/ENSOCUG00000014689/ENSOCUG00000013802/ENSOCUG00000000401/ENSOCUG00000016772/ENSOCUG00000002788/ENSOCUG00000006433/ENSOCUG00000026677/ENSOCUG00000014969	ENSOCUG00000022657/ME1/HK2/PRKAG3/ENSOCUG00000025023/HKDC1/ENSOCUG00000014726/ENSOCUG00000006119/BPGM/ENSOCUG00000010086/ENSOCUG00000025100/TP53I3/IGF1/ALDOC/HK3/DDIT4/FMO1/VCP/ENSOCUG00000026677/PKLR	20	13	ENSOCUG00000022657/ENSOCUG00000010814/ENSOCUG00000003384/ENSOCUG00000014726/ENSOCUG00000006119/ENSOCUG00000003144/ENSOCUG00000010086/ENSOCUG00000025100/ENSOCUG00000014689/ENSOCUG00000013802/ENSOCUG00000002788/ENSOCUG00000006433/ENSOCUG00000014969	7	ENSOCUG00000000197/ENSOCUG00000025023/ENSOCUG00000004938/ENSOCUG00000011212/ENSOCUG00000000401/ENSOCUG00000016772/ENSOCUG00000026677
BP	GO:0046496	nicotinamide nucleotide metabolic process	20/1216	95/11231	0.0025538	0.0698752	ENSOCUG00000022657/ENSOCUG00000010814/ENSOCUG00000000197/ENSOCUG00000003384/ENSOCUG00000025023/ENSOCUG00000004938/ENSOCUG00000014726/ENSOCUG00000006119/ENSOCUG00000003144/ENSOCUG00000010086/ENSOCUG00000025100/ENSOCUG00000011212/ENSOCUG00000014689/ENSOCUG00000013802/ENSOCUG00000000401/ENSOCUG00000016772/ENSOCUG00000002788/ENSOCUG00000006433/ENSOCUG00000026677/ENSOCUG00000014969	ENSOCUG00000022657/ME1/HK2/PRKAG3/ENSOCUG00000025023/HKDC1/ENSOCUG00000014726/ENSOCUG00000006119/BPGM/ENSOCUG00000010086/ENSOCUG00000025100/TP53I3/IGF1/ALDOC/HK3/DDIT4/FMO1/VCP/ENSOCUG00000026677/PKLR	20	13	ENSOCUG00000022657/ENSOCUG00000010814/ENSOCUG00000003384/ENSOCUG00000014726/ENSOCUG00000006119/ENSOCUG00000003144/ENSOCUG00000010086/ENSOCUG00000025100/ENSOCUG00000014689/ENSOCUG00000013802/ENSOCUG00000002788/ENSOCUG00000006433/ENSOCUG00000014969	7	ENSOCUG00000000197/ENSOCUG00000025023/ENSOCUG00000004938/ENSOCUG00000011212/ENSOCUG00000000401/ENSOCUG00000016772/ENSOCUG00000026677
BP	GO:2000116	regulation of cysteine-type endopeptidase activity	23/1216	115/11231	0.00257215	0.0699261	ENSOCUG00000011746/ENSOCUG00000014289/ENSOCUG00000011610/ENSOCUG00000001467/ENSOCUG00000022794/ENSOCUG00000003792/ENSOCUG00000000111/ENSOCUG00000002183/ENSOCUG00000029601/ENSOCUG00000001026/ENSOCUG00000012972/ENSOCUG00000027400/ENSOCUG00000010373/ENSOCUG00000016511/ENSOCUG00000004834/ENSOCUG00000007628/ENSOCUG00000007984/ENSOCUG00000007831/ENSOCUG00000000715/ENSOCUG00000005455/ENSOCUG00000006433/…	NR4A1/MYC/VEGFA/DLC1/F2R/THBS1/COL4A3/PML/SMAD3/PPM1F/CRYAB/PLAUR/SIAH2/PARK7/F3/TBC1D10A/PDCD2/MALT1/CD44/NLRP3/VCP/BCAP31/P2RX1	23	4	ENSOCUG00000016511/ENSOCUG00000007984/ENSOCUG00000006433/ENSOCUG00000017921	19	ENSOCUG00000011746/ENSOCUG00000014289/ENSOCUG00000011610/ENSOCUG00000001467/ENSOCUG00000022794/ENSOCUG00000003792/ENSOCUG00000000111/ENSOCUG00000002183/ENSOCUG00000029601/ENSOCUG00000001026/ENSOCUG00000012972/ENSOCUG00000027400/ENSOCUG00000010373/ENSOCUG00000004834/ENSOCUG00000007628/ENSOCUG00000007831/ENSOCUG00000000715/ENSOCUG00000005455/ENSOCUG00000021388
BP	GO:0003300	cardiac muscle hypertrophy	9/1216	29/11231	0.00266269	0.0711858	ENSOCUG00000010136/ENSOCUG00000012493/ENSOCUG00000002425/ENSOCUG00000014127/ENSOCUG00000015082/ENSOCUG00000014689/ENSOCUG00000002226/ENSOCUG00000004480/ENSOCUG00000003929	LMCD1/KLF15/RYR2/TNFRSF1B/ATP2A2/IGF1/INPP5F/CSRP3/SMAD4	9	2	ENSOCUG00000014689/ENSOCUG00000003929	7	ENSOCUG00000010136/ENSOCUG00000012493/ENSOCUG00000002425/ENSOCUG00000014127/ENSOCUG00000015082/ENSOCUG00000002226/ENSOCUG00000004480
BP	GO:0043502	regulation of muscle adaptation	9/1216	29/11231	0.00266269	0.0711858	ENSOCUG00000010136/ENSOCUG00000003384/ENSOCUG00000025513/ENSOCUG00000014127/ENSOCUG00000015082/ENSOCUG00000014689/ENSOCUG00000005112/ENSOCUG00000011548/ENSOCUG00000003929	LMCD1/PRKAG3/IGFBP5/TNFRSF1B/ATP2A2/IGF1/FBXO32/MYOG/SMAD4	9	5	ENSOCUG00000003384/ENSOCUG00000025513/ENSOCUG00000014689/ENSOCUG00000011548/ENSOCUG00000003929	4	ENSOCUG00000010136/ENSOCUG00000014127/ENSOCUG00000015082/ENSOCUG00000005112
BP	GO:0035767	endothelial cell chemotaxis	7/1216	19/11231	0.00266884	0.0711858	ENSOCUG00000011746/ENSOCUG00000026784/ENSOCUG00000011610/ENSOCUG00000012690/ENSOCUG00000010693/ENSOCUG00000003792/ENSOCUG00000013060	NR4A1/PRKD2/VEGFA/HSPB1/CCN3/THBS1/MET	7	1	ENSOCUG00000013060	6	ENSOCUG00000011746/ENSOCUG00000026784/ENSOCUG00000011610/ENSOCUG00000012690/ENSOCUG00000010693/ENSOCUG00000003792
BP	GO:0045766	positive regulation of angiogenesis	21/1216	102/11231	0.00269026	0.0713087	ENSOCUG00000016068/ENSOCUG00000016098/ENSOCUG00000026784/ENSOCUG00000011610/ENSOCUG00000000197/ENSOCUG00000010633/ENSOCUG00000012063/ENSOCUG00000002197/ENSOCUG00000012690/ENSOCUG00000013369/ENSOCUG00000014102/ENSOCUG00000003792/ENSOCUG00000032265/ENSOCUG00000011285/ENSOCUG00000006579/ENSOCUG00000004834/ENSOCUG00000000380/ENSOCUG00000009897/ENSOCUG00000005853/ENSOCUG00000011400/ENSOCUG00000010856	SERPINE1/FGFBP1/PRKD2/VEGFA/HK2/HMOX1/JUP/ITGB8/HSPB1/ITGA5/JCAD/THBS1/RHOB/PAK4/SPHK1/F3/WNT5A/ADM/NR2E1/MTDH/ZC3H12A	21	4	ENSOCUG00000016098/ENSOCUG00000002197/ENSOCUG00000000380/ENSOCUG00000011400	17	ENSOCUG00000016068/ENSOCUG00000026784/ENSOCUG00000011610/ENSOCUG00000000197/ENSOCUG00000010633/ENSOCUG00000012063/ENSOCUG00000012690/ENSOCUG00000013369/ENSOCUG00000014102/ENSOCUG00000003792/ENSOCUG00000032265/ENSOCUG00000011285/ENSOCUG00000006579/ENSOCUG00000004834/ENSOCUG00000009897/ENSOCUG00000005853/ENSOCUG00000010856
BP	GO:0032757	positive regulation of interleukin-8 production	11/1216	40/11231	0.00272931	0.0714554	ENSOCUG00000016068/ENSOCUG00000026784/ENSOCUG00000022794/ENSOCUG00000010189/ENSOCUG00000026268/ENSOCUG00000024735/ENSOCUG00000016511/ENSOCUG00000004834/ENSOCUG00000023877/ENSOCUG00000000380/ENSOCUG00000004218	SERPINE1/PRKD2/F2R/LEP/ADIPOQ/TLR9/PARK7/F3/DDIT3/WNT5A/CD14	11	3	ENSOCUG00000010189/ENSOCUG00000016511/ENSOCUG00000000380	8	ENSOCUG00000016068/ENSOCUG00000026784/ENSOCUG00000022794/ENSOCUG00000026268/ENSOCUG00000024735/ENSOCUG00000004834/ENSOCUG00000023877/ENSOCUG00000004218
BP	GO:0006936	muscle contraction	27/1216	143/11231	0.00274523	0.0714554	ENSOCUG00000011473/ENSOCUG00000010229/ENSOCUG00000005007/ENSOCUG00000012063/ENSOCUG00000008193/ENSOCUG00000014828/ENSOCUG00000024309/ENSOCUG00000010594/ENSOCUG00000014122/ENSOCUG00000010502/ENSOCUG00000002425/ENSOCUG00000023498/ENSOCUG00000006579/ENSOCUG00000006927/ENSOCUG00000000674/ENSOCUG00000012399/ENSOCUG00000001228/ENSOCUG00000008019/ENSOCUG00000004480/ENSOCUG00000003984/ENSOCUG00000013865/…	PRKG1/MYH8/KCNE5/JUP/ACTA2/BDKRB2/SMAD7/CASQ2/TPM1/SCN3B/RYR2/TBX2/SPHK1/ARHGAP42/KCNA5/CTTN/EHD3/KCNJ8/CSRP3/SLC8A3/PLN/ENSOCUG00000037823/ADORA2B/ZC3H12A/P2RX1/ARG2/ATP1A1	27	6	ENSOCUG00000014122/ENSOCUG00000023498/ENSOCUG00000000674/ENSOCUG00000001228/ENSOCUG00000008019/ENSOCUG00000037823	21	ENSOCUG00000011473/ENSOCUG00000010229/ENSOCUG00000005007/ENSOCUG00000012063/ENSOCUG00000008193/ENSOCUG00000014828/ENSOCUG00000024309/ENSOCUG00000010594/ENSOCUG00000010502/ENSOCUG00000002425/ENSOCUG00000006579/ENSOCUG00000006927/ENSOCUG00000012399/ENSOCUG00000004480/ENSOCUG00000003984/ENSOCUG00000013865/ENSOCUG00000010449/ENSOCUG00000010856/ENSOCUG00000021388/ENSOCUG00000000584/ENSOCUG00000001324
BP	GO:0009260	ribonucleotide biosynthetic process	29/1216	157/11231	0.00274634	0.0714554	ENSOCUG00000002805/ENSOCUG00000022657/ENSOCUG00000000197/ENSOCUG00000003384/ENSOCUG00000025023/ENSOCUG00000012201/ENSOCUG00000004938/ENSOCUG00000014726/ENSOCUG00000006119/ENSOCUG00000003144/ENSOCUG00000010086/ENSOCUG00000026115/ENSOCUG00000025341/ENSOCUG00000025100/ENSOCUG00000014689/ENSOCUG00000013802/ENSOCUG00000000401/ENSOCUG00000029101/ENSOCUG00000016772/ENSOCUG00000006433/ENSOCUG00000002958/…	AMPD3/ENSOCUG00000022657/HK2/PRKAG3/ENSOCUG00000025023/PPAT/HKDC1/ENSOCUG00000014726/ENSOCUG00000006119/BPGM/ENSOCUG00000010086/ENSOCUG00000026115/ADSS1/ENSOCUG00000025100/IGF1/ALDOC/HK3/ATP8/DDIT4/VCP/ADCY4/ADORA2B/ADCY2/PAICS/ADCY3/ACAT1/ENSOCUG00000026677/PKLR/ADCY9	29	18	ENSOCUG00000022657/ENSOCUG00000003384/ENSOCUG00000012201/ENSOCUG00000014726/ENSOCUG00000006119/ENSOCUG00000003144/ENSOCUG00000010086/ENSOCUG00000026115/ENSOCUG00000025341/ENSOCUG00000025100/ENSOCUG00000014689/ENSOCUG00000013802/ENSOCUG00000029101/ENSOCUG00000006433/ENSOCUG00000008557/ENSOCUG00000012216/ENSOCUG00000014969/ENSOCUG00000007904	11	ENSOCUG00000002805/ENSOCUG00000000197/ENSOCUG00000025023/ENSOCUG00000004938/ENSOCUG00000000401/ENSOCUG00000016772/ENSOCUG00000002958/ENSOCUG00000010449/ENSOCUG00000015443/ENSOCUG00000002882/ENSOCUG00000026677
BP	GO:0009185	ribonucleoside diphosphate metabolic process	16/1216	70/11231	0.0027976	0.0715603	ENSOCUG00000022657/ENSOCUG00000000197/ENSOCUG00000003384/ENSOCUG00000025023/ENSOCUG00000004938/ENSOCUG00000014726/ENSOCUG00000006119/ENSOCUG00000003144/ENSOCUG00000010086/ENSOCUG00000025100/ENSOCUG00000014689/ENSOCUG00000013802/ENSOCUG00000000401/ENSOCUG00000016772/ENSOCUG00000026677/ENSOCUG00000014969	ENSOCUG00000022657/HK2/PRKAG3/ENSOCUG00000025023/HKDC1/ENSOCUG00000014726/ENSOCUG00000006119/BPGM/ENSOCUG00000010086/ENSOCUG00000025100/IGF1/ALDOC/HK3/DDIT4/ENSOCUG00000026677/PKLR	16	10	ENSOCUG00000022657/ENSOCUG00000003384/ENSOCUG00000014726/ENSOCUG00000006119/ENSOCUG00000003144/ENSOCUG00000010086/ENSOCUG00000025100/ENSOCUG00000014689/ENSOCUG00000013802/ENSOCUG00000014969	6	ENSOCUG00000000197/ENSOCUG00000025023/ENSOCUG00000004938/ENSOCUG00000000401/ENSOCUG00000016772/ENSOCUG00000026677
BP	GO:0072525	pyridine-containing compound biosynthetic process	16/1216	70/11231	0.0027976	0.0715603	ENSOCUG00000022657/ENSOCUG00000000197/ENSOCUG00000003384/ENSOCUG00000025023/ENSOCUG00000004938/ENSOCUG00000014726/ENSOCUG00000006119/ENSOCUG00000003144/ENSOCUG00000010086/ENSOCUG00000025100/ENSOCUG00000014689/ENSOCUG00000013802/ENSOCUG00000000401/ENSOCUG00000016772/ENSOCUG00000026677/ENSOCUG00000014969	ENSOCUG00000022657/HK2/PRKAG3/ENSOCUG00000025023/HKDC1/ENSOCUG00000014726/ENSOCUG00000006119/BPGM/ENSOCUG00000010086/ENSOCUG00000025100/IGF1/ALDOC/HK3/DDIT4/ENSOCUG00000026677/PKLR	16	10	ENSOCUG00000022657/ENSOCUG00000003384/ENSOCUG00000014726/ENSOCUG00000006119/ENSOCUG00000003144/ENSOCUG00000010086/ENSOCUG00000025100/ENSOCUG00000014689/ENSOCUG00000013802/ENSOCUG00000014969	6	ENSOCUG00000000197/ENSOCUG00000025023/ENSOCUG00000004938/ENSOCUG00000000401/ENSOCUG00000016772/ENSOCUG00000026677
BP	GO:0051607	defense response to virus	22/1216	109/11231	0.00280099	0.0715603	ENSOCUG00000016280/ENSOCUG00000003201/ENSOCUG00000004165/ENSOCUG00000000557/ENSOCUG00000022490/ENSOCUG00000015823/ENSOCUG00000034782/ENSOCUG00000029328/ENSOCUG00000024378/ENSOCUG00000024735/ENSOCUG00000000276/ENSOCUG00000014647/ENSOCUG00000002339/ENSOCUG00000007893/ENSOCUG00000011507/ENSOCUG00000009811/ENSOCUG00000008019/ENSOCUG00000016772/ENSOCUG00000022941/ENSOCUG00000005455/ENSOCUG00000010856/…	CXCL10/BCL2L1/IRF1/NLRC5/PCBP2/OAS2/OAS1/OASL/IFI44L/TLR9/MOV10/USP15/IRF7/GPAM/RNF185/ZNFX1/KCNJ8/DDIT4/DTX3L/NLRP3/ZC3H12A/OAS3	22	4	ENSOCUG00000022490/ENSOCUG00000014647/ENSOCUG00000011507/ENSOCUG00000008019	18	ENSOCUG00000016280/ENSOCUG00000003201/ENSOCUG00000004165/ENSOCUG00000000557/ENSOCUG00000015823/ENSOCUG00000034782/ENSOCUG00000029328/ENSOCUG00000024378/ENSOCUG00000024735/ENSOCUG00000000276/ENSOCUG00000002339/ENSOCUG00000007893/ENSOCUG00000009811/ENSOCUG00000016772/ENSOCUG00000022941/ENSOCUG00000005455/ENSOCUG00000010856/ENSOCUG00000027849
BP	GO:0042060	wound healing	37/1216	215/11231	0.00287466	0.0727522	ENSOCUG00000016068/ENSOCUG00000011473/ENSOCUG00000009097/ENSOCUG00000037528/ENSOCUG00000005579/ENSOCUG00000011311/ENSOCUG00000011610/ENSOCUG00000010633/ENSOCUG00000010693/ENSOCUG00000012663/ENSOCUG00000014850/ENSOCUG00000013369/ENSOCUG00000022794/ENSOCUG00000003155/ENSOCUG00000003792/ENSOCUG00000011137/ENSOCUG00000024877/ENSOCUG00000008342/ENSOCUG00000012995/ENSOCUG00000013072/ENSOCUG00000029601/…	SERPINE1/PRKG1/SDC4/MUSTN1/ITGB3/KLKB1/VEGFA/HMOX1/CCN3/MSTN/ITGB6/ITGA5/F2R/PLAU/THBS1/FBLN1/DMTN/FGFR1OP2/MERTK/UBASH3B/SMAD3/KPNA1/FKRP/IGF1/F3/PDGFB/MCAM/CD109/DDR1/CD44/WNT5A/HPS5/FLNA/ENSOCUG00000004509/PTK7/CX3CL1/P2RX1	37	9	ENSOCUG00000011311/ENSOCUG00000012663/ENSOCUG00000014850/ENSOCUG00000024877/ENSOCUG00000008342/ENSOCUG00000002694/ENSOCUG00000014689/ENSOCUG00000000380/ENSOCUG00000017624	28	ENSOCUG00000016068/ENSOCUG00000011473/ENSOCUG00000009097/ENSOCUG00000037528/ENSOCUG00000005579/ENSOCUG00000011610/ENSOCUG00000010633/ENSOCUG00000010693/ENSOCUG00000013369/ENSOCUG00000022794/ENSOCUG00000003155/ENSOCUG00000003792/ENSOCUG00000011137/ENSOCUG00000012995/ENSOCUG00000013072/ENSOCUG00000029601/ENSOCUG00000000122/ENSOCUG00000004834/ENSOCUG00000038923/ENSOCUG00000024055/ENSOCUG00000006444/…
BP	GO:0007517	muscle organ development	33/1216	186/11231	0.00288195	0.0727522	ENSOCUG00000024010/ENSOCUG00000011746/ENSOCUG00000027029/ENSOCUG00000003200/ENSOCUG00000005474/ENSOCUG00000027228/ENSOCUG00000006266/ENSOCUG00000010604/ENSOCUG00000012663/ENSOCUG00000015574/ENSOCUG00000004982/ENSOCUG00000024309/ENSOCUG00000006455/ENSOCUG00000004074/ENSOCUG00000014122/ENSOCUG00000027279/ENSOCUG00000009784/ENSOCUG00000012543/ENSOCUG00000000355/ENSOCUG00000002425/ENSOCUG00000011674/…	GPCPD1/NR4A1/ARID5B/VGLL2/SGCB/SMTNL1/MAFF/RCAN1/MSTN/S1PR1/DDX17/SMAD7/COPS2/ACTC1/TPM1/CHRND/FOXN2/PPP3CB/CNTFR/RYR2/BMP2/SMAD3/TBX2/CRYAB/CNTF/IGF1/ATF3/SIX1/WNT5A/KRAS/MYOG/SMAD4/FHL1	33	16	ENSOCUG00000024010/ENSOCUG00000005474/ENSOCUG00000012663/ENSOCUG00000006455/ENSOCUG00000014122/ENSOCUG00000009784/ENSOCUG00000012543/ENSOCUG00000000355/ENSOCUG00000023498/ENSOCUG00000005392/ENSOCUG00000014689/ENSOCUG00000014268/ENSOCUG00000000380/ENSOCUG00000012106/ENSOCUG00000011548/ENSOCUG00000003929	17	ENSOCUG00000011746/ENSOCUG00000027029/ENSOCUG00000003200/ENSOCUG00000027228/ENSOCUG00000006266/ENSOCUG00000010604/ENSOCUG00000015574/ENSOCUG00000004982/ENSOCUG00000024309/ENSOCUG00000004074/ENSOCUG00000027279/ENSOCUG00000002425/ENSOCUG00000011674/ENSOCUG00000029601/ENSOCUG00000012972/ENSOCUG00000017424/ENSOCUG00000006034
BP	GO:0035150	regulation of tube size	14/1216	58/11231	0.00295237	0.0740888	ENSOCUG00000011473/ENSOCUG00000027228/ENSOCUG00000012805/ENSOCUG00000008193/ENSOCUG00000022794/ENSOCUG00000014828/ENSOCUG00000006927/ENSOCUG00000000674/ENSOCUG00000013161/ENSOCUG00000011355/ENSOCUG00000012363/ENSOCUG00000009897/ENSOCUG00000010449/ENSOCUG00000021388	PRKG1/SMTNL1/GCLC/ACTA2/F2R/BDKRB2/ARHGAP42/KCNA5/UTS2/SCPEP1/AGTR2/ADM/ADORA2B/P2RX1	14	4	ENSOCUG00000012805/ENSOCUG00000000674/ENSOCUG00000013161/ENSOCUG00000011355	10	ENSOCUG00000011473/ENSOCUG00000027228/ENSOCUG00000008193/ENSOCUG00000022794/ENSOCUG00000014828/ENSOCUG00000006927/ENSOCUG00000012363/ENSOCUG00000009897/ENSOCUG00000010449/ENSOCUG00000021388
BP	GO:0019932	second-messenger-mediated signaling	29/1216	158/11231	0.00302527	0.0745999	ENSOCUG00000016280/ENSOCUG00000011473/ENSOCUG00000011610/ENSOCUG00000000725/ENSOCUG00000010136/ENSOCUG00000010604/ENSOCUG00000026610/ENSOCUG00000017251/ENSOCUG00000003792/ENSOCUG00000026915/ENSOCUG00000011639/ENSOCUG00000013832/ENSOCUG00000010594/ENSOCUG00000024877/ENSOCUG00000012543/ENSOCUG00000002425/ENSOCUG00000006579/ENSOCUG00000014689/ENSOCUG00000012259/ENSOCUG00000000793/ENSOCUG00000009897/…	CXCL10/PRKG1/VEGFA/MC5R/LMCD1/RCAN1/TMEM100/GBP1/THBS1/PTGIR/SOX9/CHP1/CASQ2/DMTN/PPP3CB/RYR2/SPHK1/IGF1/CMKLR1/CHP2/ADM/PLN/ADORA2B/PDE7B/ADCY3/BCAP31/PPP3R1/ADCY9/FHL2	29	10	ENSOCUG00000000725/ENSOCUG00000026610/ENSOCUG00000013832/ENSOCUG00000024877/ENSOCUG00000012543/ENSOCUG00000014689/ENSOCUG00000016632/ENSOCUG00000017921/ENSOCUG00000027562/ENSOCUG00000007904	19	ENSOCUG00000016280/ENSOCUG00000011473/ENSOCUG00000011610/ENSOCUG00000010136/ENSOCUG00000010604/ENSOCUG00000017251/ENSOCUG00000003792/ENSOCUG00000026915/ENSOCUG00000011639/ENSOCUG00000010594/ENSOCUG00000002425/ENSOCUG00000006579/ENSOCUG00000012259/ENSOCUG00000000793/ENSOCUG00000009897/ENSOCUG00000013865/ENSOCUG00000010449/ENSOCUG00000015443/ENSOCUG00000007967
BP	GO:0046390	ribose phosphate biosynthetic process	29/1216	158/11231	0.00302527	0.0745999	ENSOCUG00000002805/ENSOCUG00000022657/ENSOCUG00000000197/ENSOCUG00000003384/ENSOCUG00000025023/ENSOCUG00000012201/ENSOCUG00000004938/ENSOCUG00000014726/ENSOCUG00000006119/ENSOCUG00000003144/ENSOCUG00000010086/ENSOCUG00000026115/ENSOCUG00000025341/ENSOCUG00000025100/ENSOCUG00000014689/ENSOCUG00000013802/ENSOCUG00000000401/ENSOCUG00000029101/ENSOCUG00000016772/ENSOCUG00000006433/ENSOCUG00000002958/…	AMPD3/ENSOCUG00000022657/HK2/PRKAG3/ENSOCUG00000025023/PPAT/HKDC1/ENSOCUG00000014726/ENSOCUG00000006119/BPGM/ENSOCUG00000010086/ENSOCUG00000026115/ADSS1/ENSOCUG00000025100/IGF1/ALDOC/HK3/ATP8/DDIT4/VCP/ADCY4/ADORA2B/ADCY2/PAICS/ADCY3/ACAT1/ENSOCUG00000026677/PKLR/ADCY9	29	18	ENSOCUG00000022657/ENSOCUG00000003384/ENSOCUG00000012201/ENSOCUG00000014726/ENSOCUG00000006119/ENSOCUG00000003144/ENSOCUG00000010086/ENSOCUG00000026115/ENSOCUG00000025341/ENSOCUG00000025100/ENSOCUG00000014689/ENSOCUG00000013802/ENSOCUG00000029101/ENSOCUG00000006433/ENSOCUG00000008557/ENSOCUG00000012216/ENSOCUG00000014969/ENSOCUG00000007904	11	ENSOCUG00000002805/ENSOCUG00000000197/ENSOCUG00000025023/ENSOCUG00000004938/ENSOCUG00000000401/ENSOCUG00000016772/ENSOCUG00000002958/ENSOCUG00000010449/ENSOCUG00000015443/ENSOCUG00000002882/ENSOCUG00000026677
BP	GO:0097191	extrinsic apoptotic signaling pathway	26/1216	137/11231	0.00302697	0.0745999	ENSOCUG00000016068/ENSOCUG00000003201/ENSOCUG00000010633/ENSOCUG00000012805/ENSOCUG00000012152/ENSOCUG00000003792/ENSOCUG00000029644/ENSOCUG00000002183/ENSOCUG00000008310/ENSOCUG00000029601/ENSOCUG00000014127/ENSOCUG00000014689/ENSOCUG00000010373/ENSOCUG00000016511/ENSOCUG00000017424/ENSOCUG00000005116/ENSOCUG00000011696/ENSOCUG00000026586/ENSOCUG00000011072/ENSOCUG00000012363/ENSOCUG00000005524/…	SERPINE1/BCL2L1/HMOX1/GCLC/MCL1/THBS1/ICAM1/PML/TIMP3/SMAD3/TNFRSF1B/IGF1/SIAH2/PARK7/ATF3/PIK3R1/BAG3/FEM1B/CFLAR/AGTR2/TMBIM1/EYA1/CX3CL1/ITPRIP/RBCK1/KITLG	26	7	ENSOCUG00000012805/ENSOCUG00000014689/ENSOCUG00000016511/ENSOCUG00000026586/ENSOCUG00000011072/ENSOCUG00000009052/ENSOCUG00000007636	19	ENSOCUG00000016068/ENSOCUG00000003201/ENSOCUG00000010633/ENSOCUG00000012152/ENSOCUG00000003792/ENSOCUG00000029644/ENSOCUG00000002183/ENSOCUG00000008310/ENSOCUG00000029601/ENSOCUG00000014127/ENSOCUG00000010373/ENSOCUG00000017424/ENSOCUG00000005116/ENSOCUG00000011696/ENSOCUG00000012363/ENSOCUG00000005524/ENSOCUG00000007482/ENSOCUG00000008713/ENSOCUG00000017687
BP	GO:0031032	actomyosin structure organization	21/1216	103/11231	0.0030431	0.0745999	ENSOCUG00000017871/ENSOCUG00000002835/ENSOCUG00000001467/ENSOCUG00000011415/ENSOCUG00000011942/ENSOCUG00000002549/ENSOCUG00000026796/ENSOCUG00000027519/ENSOCUG00000004074/ENSOCUG00000014122/ENSOCUG00000013060/ENSOCUG00000001026/ENSOCUG00000007140/ENSOCUG00000010039/ENSOCUG00000017131/ENSOCUG00000005116/ENSOCUG00000001726/ENSOCUG00000004480/ENSOCUG00000003929/ENSOCUG00000003125/ENSOCUG00000016624	ACTN2/CCN2/DLC1/TGFB3/FLNC/WDR1/ZYX/SORBS3/ACTC1/TPM1/MET/PPM1F/ABL1/FHOD1/LMOD2/PIK3R1/WNT11/CSRP3/SMAD4/TRPM7/MYH10	21	5	ENSOCUG00000014122/ENSOCUG00000013060/ENSOCUG00000010039/ENSOCUG00000003929/ENSOCUG00000003125	16	ENSOCUG00000017871/ENSOCUG00000002835/ENSOCUG00000001467/ENSOCUG00000011415/ENSOCUG00000011942/ENSOCUG00000002549/ENSOCUG00000026796/ENSOCUG00000027519/ENSOCUG00000004074/ENSOCUG00000001026/ENSOCUG00000007140/ENSOCUG00000017131/ENSOCUG00000005116/ENSOCUG00000001726/ENSOCUG00000004480/ENSOCUG00000016624
BP	GO:0072073	kidney epithelium development	17/1216	77/11231	0.00309551	0.0754485	ENSOCUG00000012493/ENSOCUG00000006106/ENSOCUG00000011639/ENSOCUG00000001752/ENSOCUG00000024309/ENSOCUG00000017821/ENSOCUG00000029601/ENSOCUG00000003238/ENSOCUG00000014268/ENSOCUG00000001726/ENSOCUG00000014920/ENSOCUG00000006606/ENSOCUG00000015835/ENSOCUG00000003929/ENSOCUG00000009052/ENSOCUG00000035849/ENSOCUG00000000584	KLF15/UMOD/SOX9/GPC3/SMAD7/GATA3/SMAD3/AQP11/SIX1/WNT11/SPRY1/DCHS1/MYO1E/SMAD4/EYA1/ASXL1/ARG2	17	5	ENSOCUG00000017821/ENSOCUG00000003238/ENSOCUG00000014268/ENSOCUG00000003929/ENSOCUG00000009052	12	ENSOCUG00000012493/ENSOCUG00000006106/ENSOCUG00000011639/ENSOCUG00000001752/ENSOCUG00000024309/ENSOCUG00000029601/ENSOCUG00000001726/ENSOCUG00000014920/ENSOCUG00000006606/ENSOCUG00000015835/ENSOCUG00000035849/ENSOCUG00000000584
BP	GO:0040013	negative regulation of locomotion	33/1216	187/11231	0.0031461	0.0762436	ENSOCUG00000016068/ENSOCUG00000011473/ENSOCUG00000002065/ENSOCUG00000007622/ENSOCUG00000012063/ENSOCUG00000001467/ENSOCUG00000010693/ENSOCUG00000011670/ENSOCUG00000003792/ENSOCUG00000011137/ENSOCUG00000032265/ENSOCUG00000002114/ENSOCUG00000025513/ENSOCUG00000013688/ENSOCUG00000014122/ENSOCUG00000026268/ENSOCUG00000017821/ENSOCUG00000002183/ENSOCUG00000009324/ENSOCUG00000021710/ENSOCUG00000007070/…	SERPINE1/PRKG1/TCAF1/ADGRG1/JUP/DLC1/CCN3/SEMA3F/THBS1/FBLN1/RHOB/TRIM5/IGFBP5/TNFAIP6/TPM1/ADIPOQ/GATA3/PML/GJA1/CCL2/ADAM15/WNT11/ADARB1/MMRN2/WNT5A/RIN3/TRIM26/SEMA6D/DNAJA4/NR2F2/GADD45A/CX3CL1/ARHGDIB	33	7	ENSOCUG00000025513/ENSOCUG00000014122/ENSOCUG00000017821/ENSOCUG00000000380/ENSOCUG00000007901/ENSOCUG00000013520/ENSOCUG00000008954	26	ENSOCUG00000016068/ENSOCUG00000011473/ENSOCUG00000002065/ENSOCUG00000007622/ENSOCUG00000012063/ENSOCUG00000001467/ENSOCUG00000010693/ENSOCUG00000011670/ENSOCUG00000003792/ENSOCUG00000011137/ENSOCUG00000032265/ENSOCUG00000002114/ENSOCUG00000013688/ENSOCUG00000026268/ENSOCUG00000002183/ENSOCUG00000009324/ENSOCUG00000021710/ENSOCUG00000007070/ENSOCUG00000001726/ENSOCUG00000004683/ENSOCUG00000016936/…
BP	GO:0033673	negative regulation of kinase activity	23/1216	117/11231	0.00323582	0.0775316	ENSOCUG00000012690/ENSOCUG00000012663/ENSOCUG00000003215/ENSOCUG00000013072/ENSOCUG00000021115/ENSOCUG00000011674/ENSOCUG00000014147/ENSOCUG00000001026/ENSOCUG00000021629/ENSOCUG00000008668/ENSOCUG00000007140/ENSOCUG00000016511/ENSOCUG00000034593/ENSOCUG00000006750/ENSOCUG00000017572/ENSOCUG00000004683/ENSOCUG00000015789/ENSOCUG00000014920/ENSOCUG00000010103/ENSOCUG00000003984/ENSOCUG00000013520/…	HSPB1/MSTN/SPRY4/UBASH3B/PKIA/BMP2/ENSOCUG00000014147/PPM1F/RASIP1/MVP/ABL1/PARK7/VPS25/HEXIM2/PPP2R5A/ADARB1/WARS1/SPRY1/ENSOCUG00000010103/SLC8A3/NR2F2/GADD45A/SMYD3	23	8	ENSOCUG00000012663/ENSOCUG00000021115/ENSOCUG00000016511/ENSOCUG00000034593/ENSOCUG00000006750/ENSOCUG00000013520/ENSOCUG00000008954/ENSOCUG00000008229	15	ENSOCUG00000012690/ENSOCUG00000003215/ENSOCUG00000013072/ENSOCUG00000011674/ENSOCUG00000014147/ENSOCUG00000001026/ENSOCUG00000021629/ENSOCUG00000008668/ENSOCUG00000007140/ENSOCUG00000017572/ENSOCUG00000004683/ENSOCUG00000015789/ENSOCUG00000014920/ENSOCUG00000010103/ENSOCUG00000003984
BP	GO:0050920	regulation of chemotaxis	23/1216	117/11231	0.00323582	0.0775316	ENSOCUG00000016280/ENSOCUG00000016068/ENSOCUG00000026784/ENSOCUG00000011610/ENSOCUG00000012690/ENSOCUG00000010693/ENSOCUG00000012663/ENSOCUG00000025029/ENSOCUG00000011670/ENSOCUG00000003792/ENSOCUG00000013688/ENSOCUG00000017764/ENSOCUG00000008896/ENSOCUG00000013060/ENSOCUG00000001026/ENSOCUG00000009244/ENSOCUG00000021710/ENSOCUG00000038923/ENSOCUG00000012259/ENSOCUG00000011595/ENSOCUG00000000380/…	CXCL10/SERPINE1/PRKD2/VEGFA/HSPB1/CCN3/MSTN/CSF1/SEMA3F/THBS1/TNFAIP6/VEGFD/SWAP70/MET/PPM1F/THBS4/CCL2/PDGFB/CMKLR1/USP14/WNT5A/RIN3/DAPK2	23	6	ENSOCUG00000012663/ENSOCUG00000017764/ENSOCUG00000013060/ENSOCUG00000011595/ENSOCUG00000000380/ENSOCUG00000000435	17	ENSOCUG00000016280/ENSOCUG00000016068/ENSOCUG00000026784/ENSOCUG00000011610/ENSOCUG00000012690/ENSOCUG00000010693/ENSOCUG00000025029/ENSOCUG00000011670/ENSOCUG00000003792/ENSOCUG00000013688/ENSOCUG00000008896/ENSOCUG00000001026/ENSOCUG00000009244/ENSOCUG00000021710/ENSOCUG00000038923/ENSOCUG00000012259/ENSOCUG00000005729
BP	GO:0014912	negative regulation of smooth muscle cell migration	6/1216	15/11231	0.00335878	0.0795788	ENSOCUG00000016068/ENSOCUG00000011473/ENSOCUG00000025513/ENSOCUG00000014122/ENSOCUG00000026268/ENSOCUG00000007901	SERPINE1/PRKG1/IGFBP5/TPM1/ADIPOQ/SEMA6D	6	3	ENSOCUG00000025513/ENSOCUG00000014122/ENSOCUG00000007901	3	ENSOCUG00000016068/ENSOCUG00000011473/ENSOCUG00000026268
BP	GO:0035988	chondrocyte proliferation	6/1216	15/11231	0.00335878	0.0795788	ENSOCUG00000037528/ENSOCUG00000002835/ENSOCUG00000010693/ENSOCUG00000011639/ENSOCUG00000024309/ENSOCUG00000013871	MUSTN1/CCN2/CCN3/SOX9/SMAD7/SLC26A2	6	0		6	ENSOCUG00000037528/ENSOCUG00000002835/ENSOCUG00000010693/ENSOCUG00000011639/ENSOCUG00000024309/ENSOCUG00000013871
BP	GO:0008015	blood circulation	36/1216	210/11231	0.00347181	0.0817996	ENSOCUG00000011473/ENSOCUG00000005007/ENSOCUG00000011610/ENSOCUG00000027228/ENSOCUG00000012063/ENSOCUG00000012805/ENSOCUG00000008193/ENSOCUG00000022794/ENSOCUG00000006106/ENSOCUG00000014828/ENSOCUG00000024309/ENSOCUG00000010594/ENSOCUG00000004074/ENSOCUG00000014122/ENSOCUG00000010502/ENSOCUG00000026268/ENSOCUG00000002425/ENSOCUG00000006927/ENSOCUG00000000674/ENSOCUG00000015082/ENSOCUG00000009958/…	PRKG1/KCNE5/VEGFA/SMTNL1/JUP/GCLC/ACTA2/F2R/UMOD/BDKRB2/SMAD7/CASQ2/ACTC1/TPM1/SCN3B/ADIPOQ/RYR2/ARHGAP42/KCNA5/ATP2A2/NPY1R/ENPEP/UTS2/EHD3/SCPEP1/THRB/KCNJ8/AGTR2/CSRP3/ADM/PLN/ENSOCUG00000037823/ADORA2B/ZC3H12A/P2RX1/ATP1A1	36	9	ENSOCUG00000012805/ENSOCUG00000014122/ENSOCUG00000000674/ENSOCUG00000013161/ENSOCUG00000001228/ENSOCUG00000011355/ENSOCUG00000004532/ENSOCUG00000008019/ENSOCUG00000037823	27	ENSOCUG00000011473/ENSOCUG00000005007/ENSOCUG00000011610/ENSOCUG00000027228/ENSOCUG00000012063/ENSOCUG00000008193/ENSOCUG00000022794/ENSOCUG00000006106/ENSOCUG00000014828/ENSOCUG00000024309/ENSOCUG00000010594/ENSOCUG00000004074/ENSOCUG00000010502/ENSOCUG00000026268/ENSOCUG00000002425/ENSOCUG00000006927/ENSOCUG00000015082/ENSOCUG00000009958/ENSOCUG00000016264/ENSOCUG00000012363/ENSOCUG00000004480/…
BP	GO:2001237	negative regulation of extrinsic apoptotic signaling pathway	14/1216	59/11231	0.00349364	0.0818594	ENSOCUG00000016068/ENSOCUG00000003201/ENSOCUG00000010633/ENSOCUG00000012805/ENSOCUG00000012152/ENSOCUG00000029644/ENSOCUG00000014689/ENSOCUG00000010373/ENSOCUG00000016511/ENSOCUG00000011072/ENSOCUG00000005524/ENSOCUG00000009052/ENSOCUG00000007482/ENSOCUG00000008713	SERPINE1/BCL2L1/HMOX1/GCLC/MCL1/ICAM1/IGF1/SIAH2/PARK7/CFLAR/TMBIM1/EYA1/CX3CL1/ITPRIP	14	5	ENSOCUG00000012805/ENSOCUG00000014689/ENSOCUG00000016511/ENSOCUG00000011072/ENSOCUG00000009052	9	ENSOCUG00000016068/ENSOCUG00000003201/ENSOCUG00000010633/ENSOCUG00000012152/ENSOCUG00000029644/ENSOCUG00000010373/ENSOCUG00000005524/ENSOCUG00000007482/ENSOCUG00000008713
BP	GO:0051017	actin filament bundle assembly	17/1216	78/11231	0.00356846	0.0831529	ENSOCUG00000002835/ENSOCUG00000001467/ENSOCUG00000011415/ENSOCUG00000026796/ENSOCUG00000027519/ENSOCUG00000008896/ENSOCUG00000013060/ENSOCUG00000001026/ENSOCUG00000007140/ENSOCUG00000010039/ENSOCUG00000015449/ENSOCUG00000005116/ENSOCUG00000001726/ENSOCUG00000000880/ENSOCUG00000007482/ENSOCUG00000012851/ENSOCUG00000016288	CCN2/DLC1/TGFB3/ZYX/SORBS3/SWAP70/MET/PPM1F/ABL1/FHOD1/ACTN1/PIK3R1/WNT11/FLNA/CX3CL1/LIMA1/HSP90B1	17	2	ENSOCUG00000013060/ENSOCUG00000010039	15	ENSOCUG00000002835/ENSOCUG00000001467/ENSOCUG00000011415/ENSOCUG00000026796/ENSOCUG00000027519/ENSOCUG00000008896/ENSOCUG00000001026/ENSOCUG00000007140/ENSOCUG00000015449/ENSOCUG00000005116/ENSOCUG00000001726/ENSOCUG00000000880/ENSOCUG00000007482/ENSOCUG00000012851/ENSOCUG00000016288
BP	GO:0051098	regulation of binding	34/1216	196/11231	0.00365224	0.0846403	ENSOCUG00000011396/ENSOCUG00000000249/ENSOCUG00000001454/ENSOCUG00000006510/ENSOCUG00000024939/ENSOCUG00000029442/ENSOCUG00000013060/ENSOCUG00000002004/ENSOCUG00000026268/ENSOCUG00000013072/ENSOCUG00000017821/ENSOCUG00000022575/ENSOCUG00000011674/ENSOCUG00000014473/ENSOCUG00000002885/ENSOCUG00000029601/ENSOCUG00000027400/ENSOCUG00000007140/ENSOCUG00000015082/ENSOCUG00000014689/ENSOCUG00000016511/…	XIRP1/SMARCD3/NES/C9orf72/IFIT2/STYX/MET/CSNK1E/ADIPOQ/UBASH3B/GATA3/VTN/BMP2/PEX19/AKTIP/SMAD3/PLAUR/ABL1/ATP2A2/IGF1/PARK7/NIBAN2/PDGFB/TMBIM6/EGF/ADAM15/MED25/DDIT3/WNT5A/DTX3L/MAPRE3/PLN/SMAD4/GEMIN2	34	15	ENSOCUG00000000249/ENSOCUG00000006510/ENSOCUG00000029442/ENSOCUG00000013060/ENSOCUG00000017821/ENSOCUG00000022575/ENSOCUG00000014473/ENSOCUG00000002885/ENSOCUG00000014689/ENSOCUG00000016511/ENSOCUG00000001847/ENSOCUG00000000380/ENSOCUG00000014861/ENSOCUG00000003929/ENSOCUG00000000673	19	ENSOCUG00000011396/ENSOCUG00000001454/ENSOCUG00000024939/ENSOCUG00000002004/ENSOCUG00000026268/ENSOCUG00000013072/ENSOCUG00000011674/ENSOCUG00000029601/ENSOCUG00000027400/ENSOCUG00000007140/ENSOCUG00000015082/ENSOCUG00000004918/ENSOCUG00000038923/ENSOCUG00000016388/ENSOCUG00000007070/ENSOCUG00000022380/ENSOCUG00000023877/ENSOCUG00000022941/ENSOCUG00000013865
BP	GO:2000826	regulation of heart morphogenesis	8/1216	25/11231	0.00369196	0.0849803	ENSOCUG00000011639/ENSOCUG00000011674/ENSOCUG00000023498/ENSOCUG00000014268/ENSOCUG00000001726/ENSOCUG00000000380/ENSOCUG00000003929/ENSOCUG00000009052	SOX9/BMP2/TBX2/SIX1/WNT11/WNT5A/SMAD4/EYA1	8	5	ENSOCUG00000023498/ENSOCUG00000014268/ENSOCUG00000000380/ENSOCUG00000003929/ENSOCUG00000009052	3	ENSOCUG00000011639/ENSOCUG00000011674/ENSOCUG00000001726
BP	GO:0030195	negative regulation of blood coagulation	7/1216	20/11231	0.00372703	0.0849803	ENSOCUG00000016068/ENSOCUG00000011473/ENSOCUG00000011311/ENSOCUG00000003155/ENSOCUG00000003792/ENSOCUG00000013072/ENSOCUG00000038923	SERPINE1/PRKG1/KLKB1/PLAU/THBS1/UBASH3B/PDGFB	7	1	ENSOCUG00000011311	6	ENSOCUG00000016068/ENSOCUG00000011473/ENSOCUG00000003155/ENSOCUG00000003792/ENSOCUG00000013072/ENSOCUG00000038923
BP	GO:1900047	negative regulation of hemostasis	7/1216	20/11231	0.00372703	0.0849803	ENSOCUG00000016068/ENSOCUG00000011473/ENSOCUG00000011311/ENSOCUG00000003155/ENSOCUG00000003792/ENSOCUG00000013072/ENSOCUG00000038923	SERPINE1/PRKG1/KLKB1/PLAU/THBS1/UBASH3B/PDGFB	7	1	ENSOCUG00000011311	6	ENSOCUG00000016068/ENSOCUG00000011473/ENSOCUG00000003155/ENSOCUG00000003792/ENSOCUG00000013072/ENSOCUG00000038923
BP	GO:0009166	nucleotide catabolic process	18/1216	85/11231	0.00382972	0.0868547	ENSOCUG00000022657/ENSOCUG00000005027/ENSOCUG00000000197/ENSOCUG00000003384/ENSOCUG00000025023/ENSOCUG00000004938/ENSOCUG00000014726/ENSOCUG00000006119/ENSOCUG00000003144/ENSOCUG00000010086/ENSOCUG00000025100/ENSOCUG00000014689/ENSOCUG00000013802/ENSOCUG00000000401/ENSOCUG00000016772/ENSOCUG00000006433/ENSOCUG00000026677/ENSOCUG00000014969	ENSOCUG00000022657/PNP/HK2/PRKAG3/ENSOCUG00000025023/HKDC1/ENSOCUG00000014726/ENSOCUG00000006119/BPGM/ENSOCUG00000010086/ENSOCUG00000025100/IGF1/ALDOC/HK3/DDIT4/VCP/ENSOCUG00000026677/PKLR	18	11	ENSOCUG00000022657/ENSOCUG00000003384/ENSOCUG00000014726/ENSOCUG00000006119/ENSOCUG00000003144/ENSOCUG00000010086/ENSOCUG00000025100/ENSOCUG00000014689/ENSOCUG00000013802/ENSOCUG00000006433/ENSOCUG00000014969	7	ENSOCUG00000005027/ENSOCUG00000000197/ENSOCUG00000025023/ENSOCUG00000004938/ENSOCUG00000000401/ENSOCUG00000016772/ENSOCUG00000026677
BP	GO:0071243	cellular response to arsenic-containing substance	5/1216	11/11231	0.00389396	0.0878418	ENSOCUG00000010633/ENSOCUG00000009943/ENSOCUG00000006433/ENSOCUG00000010856/ENSOCUG00000001180	HMOX1/SLC38A2/VCP/ZC3H12A/DHX36	5	2	ENSOCUG00000006433/ENSOCUG00000001180	3	ENSOCUG00000010633/ENSOCUG00000009943/ENSOCUG00000010856
BP	GO:0061138	morphogenesis of a branching epithelium	22/1216	112/11231	0.00396681	0.0890119	ENSOCUG00000004246/ENSOCUG00000011610/ENSOCUG00000025029/ENSOCUG00000011639/ENSOCUG00000001752/ENSOCUG00000000786/ENSOCUG00000013060/ENSOCUG00000003636/ENSOCUG00000002183/ENSOCUG00000023498/ENSOCUG00000016388/ENSOCUG00000014268/ENSOCUG00000016487/ENSOCUG00000000380/ENSOCUG00000014920/ENSOCUG00000006606/ENSOCUG00000012106/ENSOCUG00000009897/ENSOCUG00000003929/ENSOCUG00000009052/ENSOCUG00000027562/…	PKHD1/VEGFA/CSF1/SOX9/GPC3/EPHA2/MET/TGM2/PML/TBX2/EGF/SIX1/DDR1/WNT5A/SPRY1/DCHS1/KRAS/ADM/SMAD4/EYA1/PPP3R1/COL4A1	22	8	ENSOCUG00000013060/ENSOCUG00000023498/ENSOCUG00000014268/ENSOCUG00000000380/ENSOCUG00000012106/ENSOCUG00000003929/ENSOCUG00000009052/ENSOCUG00000027562	14	ENSOCUG00000004246/ENSOCUG00000011610/ENSOCUG00000025029/ENSOCUG00000011639/ENSOCUG00000001752/ENSOCUG00000000786/ENSOCUG00000003636/ENSOCUG00000002183/ENSOCUG00000016388/ENSOCUG00000016487/ENSOCUG00000014920/ENSOCUG00000006606/ENSOCUG00000009897/ENSOCUG00000013232
BP	GO:0007507	heart development	48/1216	302/11231	0.00403044	0.0893096	ENSOCUG00000017871/ENSOCUG00000016362/ENSOCUG00000005474/ENSOCUG00000000249/ENSOCUG00000026610/ENSOCUG00000015574/ENSOCUG00000011639/ENSOCUG00000001752/ENSOCUG00000001168/ENSOCUG00000024309/ENSOCUG00000005991/ENSOCUG00000004074/ENSOCUG00000014122/ENSOCUG00000012616/ENSOCUG00000012543/ENSOCUG00000017821/ENSOCUG00000002425/ENSOCUG00000011674/ENSOCUG00000029601/ENSOCUG00000023498/ENSOCUG00000009324/…	ACTN2/ADAMTS1/SGCB/SMARCD3/TMEM100/S1PR1/SOX9/GPC3/LUZP1/SMAD7/ALPK3/ACTC1/TPM1/DIPK2A/PPP3CB/GATA3/RYR2/BMP2/SMAD3/TBX2/GJA1/TNFRSF1B/IGF1/TAB2/HSPB7/NPY1R/ADAM15/ID3/ASB2/SIX1/WNT11/KCNJ8/WNT5A/CSRP3/DCHS1/ADM/PLN/FLNA/SMAD4/MYO18B/PTK7/KDM6B/EYA1/DHX36/ZBTB14/ASXL1/PPP3R1/FHL2	48	19	ENSOCUG00000005474/ENSOCUG00000000249/ENSOCUG00000026610/ENSOCUG00000014122/ENSOCUG00000012616/ENSOCUG00000012543/ENSOCUG00000017821/ENSOCUG00000023498/ENSOCUG00000014689/ENSOCUG00000012180/ENSOCUG00000025995/ENSOCUG00000014268/ENSOCUG00000008019/ENSOCUG00000000380/ENSOCUG00000003929/ENSOCUG00000009052/ENSOCUG00000001180/ENSOCUG00000004131/ENSOCUG00000027562	29	ENSOCUG00000017871/ENSOCUG00000016362/ENSOCUG00000015574/ENSOCUG00000011639/ENSOCUG00000001752/ENSOCUG00000001168/ENSOCUG00000024309/ENSOCUG00000005991/ENSOCUG00000004074/ENSOCUG00000002425/ENSOCUG00000011674/ENSOCUG00000029601/ENSOCUG00000009324/ENSOCUG00000014127/ENSOCUG00000010852/ENSOCUG00000009958/ENSOCUG00000007070/ENSOCUG00000022823/ENSOCUG00000001726/ENSOCUG00000004480/ENSOCUG00000006606/…
BP	GO:0006457	protein folding	23/1216	119/11231	0.00403789	0.0893096	ENSOCUG00000014773/ENSOCUG00000012690/ENSOCUG00000025828/ENSOCUG00000004833/ENSOCUG00000006106/ENSOCUG00000012631/ENSOCUG00000014147/ENSOCUG00000014473/ENSOCUG00000007046/ENSOCUG00000017964/ENSOCUG00000011275/ENSOCUG00000033622/ENSOCUG00000005513/ENSOCUG00000025722/ENSOCUG00000010661/ENSOCUG00000002876/ENSOCUG00000013255/ENSOCUG00000026443/ENSOCUG00000002872/ENSOCUG00000010668/ENSOCUG00000000228/…	HSPH1/HSPB1/ENSOCUG00000025828/ENSOCUG00000004833/UMOD/ENSOCUG00000012631/ENSOCUG00000014147/PEX19/PPIL1/ENSOCUG00000017964/PFDN5/ENSOCUG00000033622/FKBP5/AHSP/PPIL3/TBCEL/DNAJC7/UNC45B/MKKS/FKBP9/DNAJA4/DNAJB12/HSP90B1	23	11	ENSOCUG00000012631/ENSOCUG00000014473/ENSOCUG00000007046/ENSOCUG00000017964/ENSOCUG00000011275/ENSOCUG00000025722/ENSOCUG00000010661/ENSOCUG00000002876/ENSOCUG00000013255/ENSOCUG00000002872/ENSOCUG00000017401	12	ENSOCUG00000014773/ENSOCUG00000012690/ENSOCUG00000025828/ENSOCUG00000004833/ENSOCUG00000006106/ENSOCUG00000014147/ENSOCUG00000033622/ENSOCUG00000005513/ENSOCUG00000026443/ENSOCUG00000010668/ENSOCUG00000000228/ENSOCUG00000016288
BP	GO:0006754	ATP biosynthetic process	19/1216	92/11231	0.00404326	0.0893096	ENSOCUG00000022657/ENSOCUG00000000197/ENSOCUG00000003384/ENSOCUG00000025023/ENSOCUG00000004938/ENSOCUG00000014726/ENSOCUG00000006119/ENSOCUG00000003144/ENSOCUG00000010086/ENSOCUG00000026115/ENSOCUG00000025100/ENSOCUG00000014689/ENSOCUG00000013802/ENSOCUG00000000401/ENSOCUG00000029101/ENSOCUG00000016772/ENSOCUG00000006433/ENSOCUG00000026677/ENSOCUG00000014969	ENSOCUG00000022657/HK2/PRKAG3/ENSOCUG00000025023/HKDC1/ENSOCUG00000014726/ENSOCUG00000006119/BPGM/ENSOCUG00000010086/ENSOCUG00000026115/ENSOCUG00000025100/IGF1/ALDOC/HK3/ATP8/DDIT4/VCP/ENSOCUG00000026677/PKLR	19	13	ENSOCUG00000022657/ENSOCUG00000003384/ENSOCUG00000014726/ENSOCUG00000006119/ENSOCUG00000003144/ENSOCUG00000010086/ENSOCUG00000026115/ENSOCUG00000025100/ENSOCUG00000014689/ENSOCUG00000013802/ENSOCUG00000029101/ENSOCUG00000006433/ENSOCUG00000014969	6	ENSOCUG00000000197/ENSOCUG00000025023/ENSOCUG00000004938/ENSOCUG00000000401/ENSOCUG00000016772/ENSOCUG00000026677
BP	GO:0055002	striated muscle cell development	17/1216	79/11231	0.00409949	0.0896183	ENSOCUG00000017871/ENSOCUG00000005474/ENSOCUG00000010604/ENSOCUG00000011942/ENSOCUG00000002549/ENSOCUG00000005991/ENSOCUG00000004074/ENSOCUG00000014122/ENSOCUG00000012543/ENSOCUG00000014689/ENSOCUG00000017131/ENSOCUG00000004480/ENSOCUG00000011548/ENSOCUG00000003929/ENSOCUG00000006734/ENSOCUG00000008229/ENSOCUG00000007967	ACTN2/SGCB/RCAN1/FLNC/WDR1/ALPK3/ACTC1/TPM1/PPP3CB/IGF1/LMOD2/CSRP3/MYOG/SMAD4/MYO18B/SMYD3/FHL2	17	7	ENSOCUG00000005474/ENSOCUG00000014122/ENSOCUG00000012543/ENSOCUG00000014689/ENSOCUG00000011548/ENSOCUG00000003929/ENSOCUG00000008229	10	ENSOCUG00000017871/ENSOCUG00000010604/ENSOCUG00000011942/ENSOCUG00000002549/ENSOCUG00000005991/ENSOCUG00000004074/ENSOCUG00000017131/ENSOCUG00000004480/ENSOCUG00000006734/ENSOCUG00000007967
BP	GO:0061572	actin filament bundle organization	17/1216	79/11231	0.00409949	0.0896183	ENSOCUG00000002835/ENSOCUG00000001467/ENSOCUG00000011415/ENSOCUG00000026796/ENSOCUG00000027519/ENSOCUG00000008896/ENSOCUG00000013060/ENSOCUG00000001026/ENSOCUG00000007140/ENSOCUG00000010039/ENSOCUG00000015449/ENSOCUG00000005116/ENSOCUG00000001726/ENSOCUG00000000880/ENSOCUG00000007482/ENSOCUG00000012851/ENSOCUG00000016288	CCN2/DLC1/TGFB3/ZYX/SORBS3/SWAP70/MET/PPM1F/ABL1/FHOD1/ACTN1/PIK3R1/WNT11/FLNA/CX3CL1/LIMA1/HSP90B1	17	2	ENSOCUG00000013060/ENSOCUG00000010039	15	ENSOCUG00000002835/ENSOCUG00000001467/ENSOCUG00000011415/ENSOCUG00000026796/ENSOCUG00000027519/ENSOCUG00000008896/ENSOCUG00000001026/ENSOCUG00000007140/ENSOCUG00000015449/ENSOCUG00000005116/ENSOCUG00000001726/ENSOCUG00000000880/ENSOCUG00000007482/ENSOCUG00000012851/ENSOCUG00000016288
BP	GO:0009408	response to heat	11/1216	42/11231	0.00413057	0.0898346	ENSOCUG00000027445/ENSOCUG00000010633/ENSOCUG00000025828/ENSOCUG00000012805/ENSOCUG00000004833/ENSOCUG00000014147/ENSOCUG00000011842/ENSOCUG00000014689/ENSOCUG00000011696/ENSOCUG00000006433/ENSOCUG00000001180	TCIM/HMOX1/ENSOCUG00000025828/GCLC/ENSOCUG00000004833/ENSOCUG00000014147/CRNN/IGF1/BAG3/VCP/DHX36	11	4	ENSOCUG00000012805/ENSOCUG00000014689/ENSOCUG00000006433/ENSOCUG00000001180	7	ENSOCUG00000027445/ENSOCUG00000010633/ENSOCUG00000025828/ENSOCUG00000004833/ENSOCUG00000014147/ENSOCUG00000011842/ENSOCUG00000011696
BP	GO:0032231	regulation of actin filament bundle assembly	13/1216	54/11231	0.00420908	0.091075	ENSOCUG00000002835/ENSOCUG00000001467/ENSOCUG00000011415/ENSOCUG00000027519/ENSOCUG00000008896/ENSOCUG00000013060/ENSOCUG00000001026/ENSOCUG00000007140/ENSOCUG00000010039/ENSOCUG00000005116/ENSOCUG00000001726/ENSOCUG00000000880/ENSOCUG00000007482	CCN2/DLC1/TGFB3/SORBS3/SWAP70/MET/PPM1F/ABL1/FHOD1/PIK3R1/WNT11/FLNA/CX3CL1	13	2	ENSOCUG00000013060/ENSOCUG00000010039	11	ENSOCUG00000002835/ENSOCUG00000001467/ENSOCUG00000011415/ENSOCUG00000027519/ENSOCUG00000008896/ENSOCUG00000001026/ENSOCUG00000007140/ENSOCUG00000005116/ENSOCUG00000001726/ENSOCUG00000000880/ENSOCUG00000007482
BP	GO:0002683	negative regulation of immune system process	43/1216	265/11231	0.0043055	0.0926885	ENSOCUG00000014289/ENSOCUG00000009097/ENSOCUG00000000557/ENSOCUG00000015642/ENSOCUG00000010693/ENSOCUG00000027909/ENSOCUG00000017251/ENSOCUG00000011415/ENSOCUG00000003792/ENSOCUG00000022490/ENSOCUG00000011639/ENSOCUG00000013688/ENSOCUG00000003344/ENSOCUG00000024309/ENSOCUG00000014265/ENSOCUG00000034782/ENSOCUG00000012995/ENSOCUG00000012543/ENSOCUG00000026268/ENSOCUG00000013072/ENSOCUG00000024735/…	MYC/SDC4/NLRC5/NFKBIA/CCN3/TOB2/GBP1/TGFB3/THBS1/PCBP2/SOX9/TNFAIP6/IDO1/SMAD7/ENSOCUG00000014265/OAS1/MERTK/PPP3CB/ADIPOQ/UBASH3B/TLR9/PSMA1/USP18/CCL2/USP15/TMBIM6/PSMB4/GPAM/NR1D1/PIK3R1/GRN/ZBTB16/TSC22D3/PPP6C/RIN3/GPS2/PELI1/ZC3H12A/OAS3/ARG2/YWHAZ/KITLG/PARP14	43	11	ENSOCUG00000022490/ENSOCUG00000012543/ENSOCUG00000000439/ENSOCUG00000005073/ENSOCUG00000014647/ENSOCUG00000001847/ENSOCUG00000015257/ENSOCUG00000009732/ENSOCUG00000007470/ENSOCUG00000009375/ENSOCUG00000024249	32	ENSOCUG00000014289/ENSOCUG00000009097/ENSOCUG00000000557/ENSOCUG00000015642/ENSOCUG00000010693/ENSOCUG00000027909/ENSOCUG00000017251/ENSOCUG00000011415/ENSOCUG00000003792/ENSOCUG00000011639/ENSOCUG00000013688/ENSOCUG00000003344/ENSOCUG00000024309/ENSOCUG00000014265/ENSOCUG00000034782/ENSOCUG00000012995/ENSOCUG00000026268/ENSOCUG00000013072/ENSOCUG00000024735/ENSOCUG00000021710/ENSOCUG00000007893/…
BP	GO:0006941	striated muscle contraction	18/1216	86/11231	0.00436569	0.0935096	ENSOCUG00000010229/ENSOCUG00000005007/ENSOCUG00000012063/ENSOCUG00000024309/ENSOCUG00000010594/ENSOCUG00000014122/ENSOCUG00000010502/ENSOCUG00000002425/ENSOCUG00000000674/ENSOCUG00000001228/ENSOCUG00000008019/ENSOCUG00000004480/ENSOCUG00000003984/ENSOCUG00000013865/ENSOCUG00000037823/ENSOCUG00000010856/ENSOCUG00000000584/ENSOCUG00000001324	MYH8/KCNE5/JUP/SMAD7/CASQ2/TPM1/SCN3B/RYR2/KCNA5/EHD3/KCNJ8/CSRP3/SLC8A3/PLN/ENSOCUG00000037823/ZC3H12A/ARG2/ATP1A1	18	5	ENSOCUG00000014122/ENSOCUG00000000674/ENSOCUG00000001228/ENSOCUG00000008019/ENSOCUG00000037823	13	ENSOCUG00000010229/ENSOCUG00000005007/ENSOCUG00000012063/ENSOCUG00000024309/ENSOCUG00000010594/ENSOCUG00000010502/ENSOCUG00000002425/ENSOCUG00000004480/ENSOCUG00000003984/ENSOCUG00000013865/ENSOCUG00000010856/ENSOCUG00000000584/ENSOCUG00000001324
BP	GO:1901293	nucleoside phosphate biosynthetic process	33/1216	191/11231	0.00441928	0.0941818	ENSOCUG00000002805/ENSOCUG00000022657/ENSOCUG00000005027/ENSOCUG00000000197/ENSOCUG00000003384/ENSOCUG00000025023/ENSOCUG00000012201/ENSOCUG00000004938/ENSOCUG00000014726/ENSOCUG00000012391/ENSOCUG00000006119/ENSOCUG00000003144/ENSOCUG00000010086/ENSOCUG00000026115/ENSOCUG00000025341/ENSOCUG00000025100/ENSOCUG00000014689/ENSOCUG00000013802/ENSOCUG00000000401/ENSOCUG00000029101/ENSOCUG00000003015/…	AMPD3/ENSOCUG00000022657/PNP/HK2/PRKAG3/ENSOCUG00000025023/PPAT/HKDC1/ENSOCUG00000014726/ENSOCUG00000012391/ENSOCUG00000006119/BPGM/ENSOCUG00000010086/ENSOCUG00000026115/ADSS1/ENSOCUG00000025100/IGF1/ALDOC/HK3/ATP8/IMPDH1/ENSOCUG00000005171/DDIT4/VCP/ADCY4/ADORA2B/ADCY2/PAICS/ADCY3/ACAT1/ENSOCUG00000026677/PKLR/ADCY9	33	20	ENSOCUG00000022657/ENSOCUG00000003384/ENSOCUG00000012201/ENSOCUG00000014726/ENSOCUG00000012391/ENSOCUG00000006119/ENSOCUG00000003144/ENSOCUG00000010086/ENSOCUG00000026115/ENSOCUG00000025341/ENSOCUG00000025100/ENSOCUG00000014689/ENSOCUG00000013802/ENSOCUG00000029101/ENSOCUG00000005171/ENSOCUG00000006433/ENSOCUG00000008557/ENSOCUG00000012216/ENSOCUG00000014969/ENSOCUG00000007904	13	ENSOCUG00000002805/ENSOCUG00000005027/ENSOCUG00000000197/ENSOCUG00000025023/ENSOCUG00000004938/ENSOCUG00000000401/ENSOCUG00000003015/ENSOCUG00000016772/ENSOCUG00000002958/ENSOCUG00000010449/ENSOCUG00000015443/ENSOCUG00000002882/ENSOCUG00000026677
BP	GO:0051348	negative regulation of transferase activity	25/1216	134/11231	0.00454054	0.0961362	ENSOCUG00000012690/ENSOCUG00000012663/ENSOCUG00000003215/ENSOCUG00000024309/ENSOCUG00000013072/ENSOCUG00000021115/ENSOCUG00000011674/ENSOCUG00000014147/ENSOCUG00000001026/ENSOCUG00000021629/ENSOCUG00000008668/ENSOCUG00000007140/ENSOCUG00000016511/ENSOCUG00000034593/ENSOCUG00000006750/ENSOCUG00000017572/ENSOCUG00000004683/ENSOCUG00000015789/ENSOCUG00000022941/ENSOCUG00000014920/ENSOCUG00000010103/…	HSPB1/MSTN/SPRY4/SMAD7/UBASH3B/PKIA/BMP2/ENSOCUG00000014147/PPM1F/RASIP1/MVP/ABL1/PARK7/VPS25/HEXIM2/PPP2R5A/ADARB1/WARS1/DTX3L/SPRY1/ENSOCUG00000010103/SLC8A3/NR2F2/GADD45A/SMYD3	25	8	ENSOCUG00000012663/ENSOCUG00000021115/ENSOCUG00000016511/ENSOCUG00000034593/ENSOCUG00000006750/ENSOCUG00000013520/ENSOCUG00000008954/ENSOCUG00000008229	17	ENSOCUG00000012690/ENSOCUG00000003215/ENSOCUG00000024309/ENSOCUG00000013072/ENSOCUG00000011674/ENSOCUG00000014147/ENSOCUG00000001026/ENSOCUG00000021629/ENSOCUG00000008668/ENSOCUG00000007140/ENSOCUG00000017572/ENSOCUG00000004683/ENSOCUG00000015789/ENSOCUG00000022941/ENSOCUG00000014920/ENSOCUG00000010103/ENSOCUG00000003984
BP	GO:0043433	negative regulation of DNA binding transcription factor activity	19/1216	93/11231	0.00457899	0.0961362	ENSOCUG00000004246/ENSOCUG00000022110/ENSOCUG00000002819/ENSOCUG00000024967/ENSOCUG00000000557/ENSOCUG00000015642/ENSOCUG00000014198/ENSOCUG00000013832/ENSOCUG00000024309/ENSOCUG00000024735/ENSOCUG00000012971/ENSOCUG00000023877/ENSOCUG00000022823/ENSOCUG00000012259/ENSOCUG00000000598/ENSOCUG00000000880/ENSOCUG00000027961/ENSOCUG00000010856/ENSOCUG00000007636	PKHD1/TCEAL7/IRAK2/ID1/NLRC5/NFKBIA/CAT/CHP1/SMAD7/TLR9/GLIS2/DDIT3/ID3/CMKLR1/HDAC2/FLNA/PELI1/ZC3H12A/RBCK1	19	3	ENSOCUG00000013832/ENSOCUG00000000598/ENSOCUG00000007636	16	ENSOCUG00000004246/ENSOCUG00000022110/ENSOCUG00000002819/ENSOCUG00000024967/ENSOCUG00000000557/ENSOCUG00000015642/ENSOCUG00000014198/ENSOCUG00000024309/ENSOCUG00000024735/ENSOCUG00000012971/ENSOCUG00000023877/ENSOCUG00000022823/ENSOCUG00000012259/ENSOCUG00000000880/ENSOCUG00000027961/ENSOCUG00000010856
BP	GO:0055001	muscle cell development	19/1216	93/11231	0.00457899	0.0961362	ENSOCUG00000017871/ENSOCUG00000005474/ENSOCUG00000010604/ENSOCUG00000011942/ENSOCUG00000002549/ENSOCUG00000005991/ENSOCUG00000004074/ENSOCUG00000014122/ENSOCUG00000012543/ENSOCUG00000015082/ENSOCUG00000014689/ENSOCUG00000017131/ENSOCUG00000004480/ENSOCUG00000009897/ENSOCUG00000011548/ENSOCUG00000003929/ENSOCUG00000006734/ENSOCUG00000008229/ENSOCUG00000007967	ACTN2/SGCB/RCAN1/FLNC/WDR1/ALPK3/ACTC1/TPM1/PPP3CB/ATP2A2/IGF1/LMOD2/CSRP3/ADM/MYOG/SMAD4/MYO18B/SMYD3/FHL2	19	7	ENSOCUG00000005474/ENSOCUG00000014122/ENSOCUG00000012543/ENSOCUG00000014689/ENSOCUG00000011548/ENSOCUG00000003929/ENSOCUG00000008229	12	ENSOCUG00000017871/ENSOCUG00000010604/ENSOCUG00000011942/ENSOCUG00000002549/ENSOCUG00000005991/ENSOCUG00000004074/ENSOCUG00000015082/ENSOCUG00000017131/ENSOCUG00000004480/ENSOCUG00000009897/ENSOCUG00000006734/ENSOCUG00000007967
BP	GO:0031347	regulation of defense response	58/1216	382/11231	0.00473048	0.0985185	ENSOCUG00000016068/ENSOCUG00000011500/ENSOCUG00000000557/ENSOCUG00000006228/ENSOCUG00000015642/ENSOCUG00000010693/ENSOCUG00000022490/ENSOCUG00000017836/ENSOCUG00000002114/ENSOCUG00000016168/ENSOCUG00000013688/ENSOCUG00000010189/ENSOCUG00000012740/ENSOCUG00000003344/ENSOCUG00000013238/ENSOCUG00000014265/ENSOCUG00000034782/ENSOCUG00000029328/ENSOCUG00000025710/ENSOCUG00000017821/ENSOCUG00000024735/…	SERPINE1/TNC/NLRC5/SUSD4/NFKBIA/CCN3/PCBP2/NECTIN2/TRIM5/ABCD2/TNFAIP6/LEP/N4BP1/IDO1/ELF4/ENSOCUG00000014265/OAS1/OASL/PLD3/GATA3/TLR9/POLR3B/SMAD3/PSMA1/USP18/TNFRSF1B/USP15/PARK7/PSMB4/CADM1/SLC46A2/NR1D1/GRN/POLR3D/RNF185/SFPQ/ZNFX1/MMRN2/PPP6C/WNT5A/DTX3L/NLRP3/GPS2/IL10RA/COLEC12/CHADL/ADORA2B/PELI1/ENSOCUG00000003966/ZC3H12A/CX3CL1/OAS3/ENSOCUG00000021564/ARG2/CD14/YWHAZ/EVPL/PARP14	58	19	ENSOCUG00000006228/ENSOCUG00000022490/ENSOCUG00000016168/ENSOCUG00000010189/ENSOCUG00000012740/ENSOCUG00000017821/ENSOCUG00000000884/ENSOCUG00000000439/ENSOCUG00000005073/ENSOCUG00000014647/ENSOCUG00000016511/ENSOCUG00000015257/ENSOCUG00000009732/ENSOCUG00000017410/ENSOCUG00000011507/ENSOCUG00000009375/ENSOCUG00000000380/ENSOCUG00000024249/ENSOCUG00000021564	39	ENSOCUG00000016068/ENSOCUG00000011500/ENSOCUG00000000557/ENSOCUG00000015642/ENSOCUG00000010693/ENSOCUG00000017836/ENSOCUG00000002114/ENSOCUG00000013688/ENSOCUG00000003344/ENSOCUG00000013238/ENSOCUG00000014265/ENSOCUG00000034782/ENSOCUG00000029328/ENSOCUG00000025710/ENSOCUG00000024735/ENSOCUG00000029601/ENSOCUG00000014127/ENSOCUG00000000864/ENSOCUG00000009840/ENSOCUG00000013567/ENSOCUG00000001877/…
BP	GO:0040007	growth	67/1216	453/11231	0.00473892	0.0985185	ENSOCUG00000011473/ENSOCUG00000027029/ENSOCUG00000037528/ENSOCUG00000011500/ENSOCUG00000003201/ENSOCUG00000027827/ENSOCUG00000004163/ENSOCUG00000007130/ENSOCUG00000010693/ENSOCUG00000012663/ENSOCUG00000015574/ENSOCUG00000025029/ENSOCUG00000015076/ENSOCUG00000011670/ENSOCUG00000006510/ENSOCUG00000011639/ENSOCUG00000025513/ENSOCUG00000001752/ENSOCUG00000013688/ENSOCUG00000010189/ENSOCUG00000024309/…	PRKG1/ARID5B/MUSTN1/TNC/BCL2L1/ENSOCUG00000027827/SLC25A33/SLC25A25/CCN3/MSTN/S1PR1/CSF1/FXN/SEMA3F/C9orf72/SOX9/IGFBP5/GPC3/TNFAIP6/LEP/SMAD7/COPS2/CHRND/ARMC12/DIPK2A/GATA3/JADE1/PML/SMAD3/PLAA/SMURF1/TBX2/SPHK1/PPM1F/GJA1/KPNA1/URI1/TWF2/FKRP/SERTAD2/ABL1/IGF1/ING4/SH3BP4/EN1/NPY1R/GPAM/ADAM15/LRP4/SIX1/WNT11/DDR1/PLAC8/DCAF13/WNT5A/SPRY1/SPTBN2/PLAG1/PALB2/ADM/IP6K2/SMAD4/PTK7/FHL1/PABIR1/TTL…	67	24	ENSOCUG00000012663/ENSOCUG00000015076/ENSOCUG00000006510/ENSOCUG00000025513/ENSOCUG00000010189/ENSOCUG00000006455/ENSOCUG00000012616/ENSOCUG00000017821/ENSOCUG00000004521/ENSOCUG00000015471/ENSOCUG00000023498/ENSOCUG00000002694/ENSOCUG00000015063/ENSOCUG00000008192/ENSOCUG00000014689/ENSOCUG00000003742/ENSOCUG00000011901/ENSOCUG00000014268/ENSOCUG00000009197/ENSOCUG00000000380/ENSOCUG00000008461/…	43	ENSOCUG00000011473/ENSOCUG00000027029/ENSOCUG00000037528/ENSOCUG00000011500/ENSOCUG00000003201/ENSOCUG00000027827/ENSOCUG00000004163/ENSOCUG00000007130/ENSOCUG00000010693/ENSOCUG00000015574/ENSOCUG00000025029/ENSOCUG00000011670/ENSOCUG00000011639/ENSOCUG00000001752/ENSOCUG00000013688/ENSOCUG00000024309/ENSOCUG00000027279/ENSOCUG00000005519/ENSOCUG00000002183/ENSOCUG00000029601/ENSOCUG00000016326/…
BP	GO:0010812	negative regulation of cell-substrate adhesion	10/1216	37/11231	0.00481749	0.0987003	ENSOCUG00000016068/ENSOCUG00000001467/ENSOCUG00000017251/ENSOCUG00000003215/ENSOCUG00000003792/ENSOCUG00000011137/ENSOCUG00000024877/ENSOCUG00000005116/ENSOCUG00000007070/ENSOCUG00000003982	SERPINE1/DLC1/GBP1/SPRY4/THBS1/FBLN1/DMTN/PIK3R1/ADAM15/CORO2B	10	1	ENSOCUG00000024877	9	ENSOCUG00000016068/ENSOCUG00000001467/ENSOCUG00000017251/ENSOCUG00000003215/ENSOCUG00000003792/ENSOCUG00000011137/ENSOCUG00000005116/ENSOCUG00000007070/ENSOCUG00000003982
BP	GO:0032608	interferon-beta production	10/1216	37/11231	0.00481749	0.0987003	ENSOCUG00000004165/ENSOCUG00000015823/ENSOCUG00000009737/ENSOCUG00000034782/ENSOCUG00000024735/ENSOCUG00000000884/ENSOCUG00000004968/ENSOCUG00000002339/ENSOCUG00000017410/ENSOCUG00000027849	IRF1/OAS2/ARRDC4/OAS1/TLR9/POLR3B/REL/IRF7/POLR3D/OAS3	10	2	ENSOCUG00000000884/ENSOCUG00000017410	8	ENSOCUG00000004165/ENSOCUG00000015823/ENSOCUG00000009737/ENSOCUG00000034782/ENSOCUG00000024735/ENSOCUG00000004968/ENSOCUG00000002339/ENSOCUG00000027849
BP	GO:0032648	regulation of interferon-beta production	10/1216	37/11231	0.00481749	0.0987003	ENSOCUG00000004165/ENSOCUG00000015823/ENSOCUG00000009737/ENSOCUG00000034782/ENSOCUG00000024735/ENSOCUG00000000884/ENSOCUG00000004968/ENSOCUG00000002339/ENSOCUG00000017410/ENSOCUG00000027849	IRF1/OAS2/ARRDC4/OAS1/TLR9/POLR3B/REL/IRF7/POLR3D/OAS3	10	2	ENSOCUG00000000884/ENSOCUG00000017410	8	ENSOCUG00000004165/ENSOCUG00000015823/ENSOCUG00000009737/ENSOCUG00000034782/ENSOCUG00000024735/ENSOCUG00000004968/ENSOCUG00000002339/ENSOCUG00000027849
BP	GO:0006469	negative regulation of protein kinase activity	21/1216	107/11231	0.00486608	0.0991743	ENSOCUG00000012690/ENSOCUG00000003215/ENSOCUG00000013072/ENSOCUG00000021115/ENSOCUG00000011674/ENSOCUG00000014147/ENSOCUG00000001026/ENSOCUG00000021629/ENSOCUG00000008668/ENSOCUG00000007140/ENSOCUG00000016511/ENSOCUG00000034593/ENSOCUG00000006750/ENSOCUG00000004683/ENSOCUG00000015789/ENSOCUG00000014920/ENSOCUG00000010103/ENSOCUG00000003984/ENSOCUG00000013520/ENSOCUG00000008954/ENSOCUG00000008229	HSPB1/SPRY4/UBASH3B/PKIA/BMP2/ENSOCUG00000014147/PPM1F/RASIP1/MVP/ABL1/PARK7/VPS25/HEXIM2/ADARB1/WARS1/SPRY1/ENSOCUG00000010103/SLC8A3/NR2F2/GADD45A/SMYD3	21	7	ENSOCUG00000021115/ENSOCUG00000016511/ENSOCUG00000034593/ENSOCUG00000006750/ENSOCUG00000013520/ENSOCUG00000008954/ENSOCUG00000008229	14	ENSOCUG00000012690/ENSOCUG00000003215/ENSOCUG00000013072/ENSOCUG00000011674/ENSOCUG00000014147/ENSOCUG00000001026/ENSOCUG00000021629/ENSOCUG00000008668/ENSOCUG00000007140/ENSOCUG00000004683/ENSOCUG00000015789/ENSOCUG00000014920/ENSOCUG00000010103/ENSOCUG00000003984
BP	GO:0032332	positive regulation of chondrocyte differentiation	6/1216	16/11231	0.00488739	0.0991743	ENSOCUG00000037528/ENSOCUG00000011639/ENSOCUG00000024309/ENSOCUG00000029601/ENSOCUG00000007470/ENSOCUG00000014596	MUSTN1/SOX9/SMAD7/SMAD3/ZBTB16/LOXL2	6	1	ENSOCUG00000007470	5	ENSOCUG00000037528/ENSOCUG00000011639/ENSOCUG00000024309/ENSOCUG00000029601/ENSOCUG00000014596
BP	GO:0009611	response to wounding	43/1216	267/11231	0.00494162	0.0997972	ENSOCUG00000016068/ENSOCUG00000011473/ENSOCUG00000009097/ENSOCUG00000037528/ENSOCUG00000011500/ENSOCUG00000005579/ENSOCUG00000011311/ENSOCUG00000011610/ENSOCUG00000010633/ENSOCUG00000010693/ENSOCUG00000012663/ENSOCUG00000014850/ENSOCUG00000013369/ENSOCUG00000022794/ENSOCUG00000003155/ENSOCUG00000003792/ENSOCUG00000011137/ENSOCUG00000024877/ENSOCUG00000008342/ENSOCUG00000012995/ENSOCUG00000013072/…	SERPINE1/PRKG1/SDC4/MUSTN1/TNC/ITGB3/KLKB1/VEGFA/HMOX1/CCN3/MSTN/ITGB6/ITGA5/F2R/PLAU/THBS1/FBLN1/DMTN/FGFR1OP2/MERTK/UBASH3B/SMAD3/KPNA1/FKRP/KREMEN1/IGF1/F3/PDGFB/MCAM/DDIT3/CD109/DDR1/CD44/INPP5F/WNT5A/INHBB/HPS5/FLNA/ENSOCUG00000004509/PTK7/MAP2K4/CX3CL1/P2RX1	43	10	ENSOCUG00000011311/ENSOCUG00000012663/ENSOCUG00000014850/ENSOCUG00000024877/ENSOCUG00000008342/ENSOCUG00000002694/ENSOCUG00000014689/ENSOCUG00000000380/ENSOCUG00000017624/ENSOCUG00000010096	33	ENSOCUG00000016068/ENSOCUG00000011473/ENSOCUG00000009097/ENSOCUG00000037528/ENSOCUG00000011500/ENSOCUG00000005579/ENSOCUG00000011610/ENSOCUG00000010633/ENSOCUG00000010693/ENSOCUG00000013369/ENSOCUG00000022794/ENSOCUG00000003155/ENSOCUG00000003792/ENSOCUG00000011137/ENSOCUG00000012995/ENSOCUG00000013072/ENSOCUG00000029601/ENSOCUG00000000122/ENSOCUG00000009703/ENSOCUG00000004834/ENSOCUG00000038923/…
BP	GO:0060986	endocrine hormone secretion	7/1216	21/11231	0.00507571	0.101554	ENSOCUG00000017821/ENSOCUG00000009324/ENSOCUG00000004918/ENSOCUG00000017048/ENSOCUG00000005094/ENSOCUG00000008154/ENSOCUG00000003929	GATA3/GJA1/NIBAN2/UCN/INHBB/TMF1/SMAD4	7	3	ENSOCUG00000017821/ENSOCUG00000008154/ENSOCUG00000003929	4	ENSOCUG00000009324/ENSOCUG00000004918/ENSOCUG00000017048/ENSOCUG00000005094
BP	GO:0070848	response to growth factor	54/1216	352/11231	0.00507651	0.101554	ENSOCUG00000011746/ENSOCUG00000016098/ENSOCUG00000026784/ENSOCUG00000005579/ENSOCUG00000009086/ENSOCUG00000011610/ENSOCUG00000002835/ENSOCUG00000002197/ENSOCUG00000012690/ENSOCUG00000012663/ENSOCUG00000026610/ENSOCUG00000014850/ENSOCUG00000014102/ENSOCUG00000000069/ENSOCUG00000011415/ENSOCUG00000001046/ENSOCUG00000003792/ENSOCUG00000015992/ENSOCUG00000011812/ENSOCUG00000011639/ENSOCUG00000001752/…	NR4A1/FGFBP1/PRKD2/ITGB3/KLB/VEGFA/CCN2/ITGB8/HSPB1/MSTN/TMEM100/ITGB6/JCAD/MYO1C/TGFB3/IBSP/THBS1/BCAR1/ING2/SOX9/GPC3/EPHA2/ZYX/TNFAIP6/SMAD7/WAC/GATA3/BMP2/PML/SMAD3/SMURF1/TBX2/SPHK1/URI1/TWF2/CCL2/USP15/PDGFB/DDIT3/FGFR2/ENSOCUG00000024042/CD109/MMRN2/CD44/AGTR2/WNT5A/SPRY1/FLT4/STRAP/MYOG/SMAD4/PPM1A/HTRA1/MAP2K3	54	20	ENSOCUG00000016098/ENSOCUG00000009086/ENSOCUG00000002197/ENSOCUG00000012663/ENSOCUG00000026610/ENSOCUG00000014850/ENSOCUG00000001046/ENSOCUG00000011812/ENSOCUG00000004713/ENSOCUG00000017821/ENSOCUG00000023498/ENSOCUG00000015063/ENSOCUG00000014647/ENSOCUG00000000380/ENSOCUG00000013884/ENSOCUG00000011548/ENSOCUG00000003929/ENSOCUG00000009955/ENSOCUG00000013478/ENSOCUG00000004311	34	ENSOCUG00000011746/ENSOCUG00000026784/ENSOCUG00000005579/ENSOCUG00000011610/ENSOCUG00000002835/ENSOCUG00000012690/ENSOCUG00000014102/ENSOCUG00000000069/ENSOCUG00000011415/ENSOCUG00000003792/ENSOCUG00000015992/ENSOCUG00000011639/ENSOCUG00000001752/ENSOCUG00000000786/ENSOCUG00000026796/ENSOCUG00000013688/ENSOCUG00000024309/ENSOCUG00000011674/ENSOCUG00000002183/ENSOCUG00000029601/ENSOCUG00000016326/…
BP	GO:0001819	positive regulation of cytokine production	43/1216	268/11231	0.00528856	0.105299	ENSOCUG00000016068/ENSOCUG00000012101/ENSOCUG00000026784/ENSOCUG00000005027/ENSOCUG00000004165/ENSOCUG00000012690/ENSOCUG00000022794/ENSOCUG00000003792/ENSOCUG00000009374/ENSOCUG00000015823/ENSOCUG00000010189/ENSOCUG00000003344/ENSOCUG00000014265/ENSOCUG00000009737/ENSOCUG00000034782/ENSOCUG00000029328/ENSOCUG00000026268/ENSOCUG00000017821/ENSOCUG00000024735/ENSOCUG00000000884/ENSOCUG00000014647/…	SERPINE1/ARID5A/PRKD2/PNP/IRF1/HSPB1/F2R/THBS1/IRF4/OAS2/LEP/IDO1/ENSOCUG00000014265/ARRDC4/OAS1/OASL/ADIPOQ/GATA3/TLR9/POLR3B/USP15/PARK7/F3/IRF7/CADM1/PIK3R1/DDIT3/MALT1/POLR3D/WNT11/WNT5A/FRMD8/FLT4/TMF1/NLRP3/PANX1/ADORA2B/PELI1/DHX36/CX3CL1/MBP/OAS3/CD14	43	9	ENSOCUG00000010189/ENSOCUG00000017821/ENSOCUG00000000884/ENSOCUG00000014647/ENSOCUG00000016511/ENSOCUG00000017410/ENSOCUG00000000380/ENSOCUG00000008154/ENSOCUG00000001180	34	ENSOCUG00000016068/ENSOCUG00000012101/ENSOCUG00000026784/ENSOCUG00000005027/ENSOCUG00000004165/ENSOCUG00000012690/ENSOCUG00000022794/ENSOCUG00000003792/ENSOCUG00000009374/ENSOCUG00000015823/ENSOCUG00000003344/ENSOCUG00000014265/ENSOCUG00000009737/ENSOCUG00000034782/ENSOCUG00000029328/ENSOCUG00000026268/ENSOCUG00000024735/ENSOCUG00000004834/ENSOCUG00000002339/ENSOCUG00000000864/ENSOCUG00000005116/…
BP	GO:0050921	positive regulation of chemotaxis	17/1216	81/11231	0.00535681	0.10616	ENSOCUG00000016280/ENSOCUG00000016068/ENSOCUG00000026784/ENSOCUG00000011610/ENSOCUG00000012690/ENSOCUG00000012663/ENSOCUG00000025029/ENSOCUG00000003792/ENSOCUG00000017764/ENSOCUG00000008896/ENSOCUG00000013060/ENSOCUG00000001026/ENSOCUG00000009244/ENSOCUG00000038923/ENSOCUG00000012259/ENSOCUG00000000380/ENSOCUG00000000435	CXCL10/SERPINE1/PRKD2/VEGFA/HSPB1/MSTN/CSF1/THBS1/VEGFD/SWAP70/MET/PPM1F/THBS4/PDGFB/CMKLR1/WNT5A/DAPK2	17	5	ENSOCUG00000012663/ENSOCUG00000017764/ENSOCUG00000013060/ENSOCUG00000000380/ENSOCUG00000000435	12	ENSOCUG00000016280/ENSOCUG00000016068/ENSOCUG00000026784/ENSOCUG00000011610/ENSOCUG00000012690/ENSOCUG00000025029/ENSOCUG00000003792/ENSOCUG00000008896/ENSOCUG00000001026/ENSOCUG00000009244/ENSOCUG00000038923/ENSOCUG00000012259
BP	GO:0007162	negative regulation of cell adhesion	26/1216	143/11231	0.00548755	0.106943	ENSOCUG00000016068/ENSOCUG00000011473/ENSOCUG00000009097/ENSOCUG00000011610/ENSOCUG00000001467/ENSOCUG00000017251/ENSOCUG00000003215/ENSOCUG00000003792/ENSOCUG00000011137/ENSOCUG00000003344/ENSOCUG00000024309/ENSOCUG00000024877/ENSOCUG00000008896/ENSOCUG00000026268/ENSOCUG00000013072/ENSOCUG00000011674/ENSOCUG00000001026/ENSOCUG00000009677/ENSOCUG00000005116/ENSOCUG00000007070/ENSOCUG00000025092/…	SERPINE1/PRKG1/SDC4/VEGFA/DLC1/GBP1/SPRY4/THBS1/FBLN1/IDO1/SMAD7/DMTN/SWAP70/ADIPOQ/UBASH3B/BMP2/PPM1F/MYADM/PIK3R1/ADAM15/ENSOCUG00000025092/CORO2B/PELI1/ZC3H12A/MBP/ARG2	26	1	ENSOCUG00000024877	25	ENSOCUG00000016068/ENSOCUG00000011473/ENSOCUG00000009097/ENSOCUG00000011610/ENSOCUG00000001467/ENSOCUG00000017251/ENSOCUG00000003215/ENSOCUG00000003792/ENSOCUG00000011137/ENSOCUG00000003344/ENSOCUG00000024309/ENSOCUG00000008896/ENSOCUG00000026268/ENSOCUG00000013072/ENSOCUG00000011674/ENSOCUG00000001026/ENSOCUG00000009677/ENSOCUG00000005116/ENSOCUG00000007070/ENSOCUG00000025092/ENSOCUG00000003982/…
BP	GO:0031348	negative regulation of defense response	25/1216	136/11231	0.00553125	0.106943	ENSOCUG00000000557/ENSOCUG00000010693/ENSOCUG00000022490/ENSOCUG00000016168/ENSOCUG00000013688/ENSOCUG00000013238/ENSOCUG00000014265/ENSOCUG00000034782/ENSOCUG00000017821/ENSOCUG00000029601/ENSOCUG00000000439/ENSOCUG00000005073/ENSOCUG00000014127/ENSOCUG00000014647/ENSOCUG00000015257/ENSOCUG00000009732/ENSOCUG00000013567/ENSOCUG00000009375/ENSOCUG00000024249/ENSOCUG00000013587/ENSOCUG00000010856/…	NLRC5/CCN3/PCBP2/ABCD2/TNFAIP6/ELF4/ENSOCUG00000014265/OAS1/GATA3/SMAD3/PSMA1/USP18/TNFRSF1B/USP15/PSMB4/NR1D1/GRN/PPP6C/GPS2/IL10RA/ZC3H12A/OAS3/ARG2/YWHAZ/PARP14	25	10	ENSOCUG00000022490/ENSOCUG00000016168/ENSOCUG00000017821/ENSOCUG00000000439/ENSOCUG00000005073/ENSOCUG00000014647/ENSOCUG00000015257/ENSOCUG00000009732/ENSOCUG00000009375/ENSOCUG00000024249	15	ENSOCUG00000000557/ENSOCUG00000010693/ENSOCUG00000013688/ENSOCUG00000013238/ENSOCUG00000014265/ENSOCUG00000034782/ENSOCUG00000029601/ENSOCUG00000014127/ENSOCUG00000013567/ENSOCUG00000013587/ENSOCUG00000010856/ENSOCUG00000027849/ENSOCUG00000000584/ENSOCUG00000000734/ENSOCUG00000003418
BP	GO:0032233	positive regulation of actin filament bundle assembly	9/1216	32/11231	0.00553916	0.106943	ENSOCUG00000002835/ENSOCUG00000011415/ENSOCUG00000027519/ENSOCUG00000008896/ENSOCUG00000001026/ENSOCUG00000007140/ENSOCUG00000010039/ENSOCUG00000001726/ENSOCUG00000007482	CCN2/TGFB3/SORBS3/SWAP70/PPM1F/ABL1/FHOD1/WNT11/CX3CL1	9	1	ENSOCUG00000010039	8	ENSOCUG00000002835/ENSOCUG00000011415/ENSOCUG00000027519/ENSOCUG00000008896/ENSOCUG00000001026/ENSOCUG00000007140/ENSOCUG00000001726/ENSOCUG00000007482
BP	GO:0001101	response to acid chemical	23/1216	122/11231	0.00554765	0.106943	ENSOCUG00000027507/ENSOCUG00000007700/ENSOCUG00000003201/ENSOCUG00000011610/ENSOCUG00000017120/ENSOCUG00000006106/ENSOCUG00000011639/ENSOCUG00000008738/ENSOCUG00000021541/ENSOCUG00000023498/ENSOCUG00000008174/ENSOCUG00000021993/ENSOCUG00000010454/ENSOCUG00000016982/ENSOCUG00000001847/ENSOCUG00000022823/ENSOCUG00000009943/ENSOCUG00000026867/ENSOCUG00000010856/ENSOCUG00000002874/ENSOCUG00000035849/…	VDR/GDAP1/BCL2L1/VEGFA/PDK4/UMOD/SOX9/ABL2/SHMT1/TBX2/STAMBPL1/TWF2/CPEB3/SH3BP4/TMBIM6/ID3/SLC38A2/LTK/ZC3H12A/PTK7/ASXL1/COL4A1/CASTOR1	23	6	ENSOCUG00000007700/ENSOCUG00000021541/ENSOCUG00000023498/ENSOCUG00000008174/ENSOCUG00000010454/ENSOCUG00000001847	17	ENSOCUG00000027507/ENSOCUG00000003201/ENSOCUG00000011610/ENSOCUG00000017120/ENSOCUG00000006106/ENSOCUG00000011639/ENSOCUG00000008738/ENSOCUG00000021993/ENSOCUG00000016982/ENSOCUG00000022823/ENSOCUG00000009943/ENSOCUG00000026867/ENSOCUG00000010856/ENSOCUG00000002874/ENSOCUG00000035849/ENSOCUG00000013232/ENSOCUG00000021679
BP	GO:0000165	MAPK cascade	58/1216	385/11231	0.00559702	0.106943	ENSOCUG00000004246/ENSOCUG00000014289/ENSOCUG00000026784/ENSOCUG00000009086/ENSOCUG00000011610/ENSOCUG00000002835/ENSOCUG00000022794/ENSOCUG00000017251/ENSOCUG00000014102/ENSOCUG00000003215/ENSOCUG00000031536/ENSOCUG00000003792/ENSOCUG00000011137/ENSOCUG00000002114/ENSOCUG00000011639/ENSOCUG00000029644/ENSOCUG00000000786/ENSOCUG00000022282/ENSOCUG00000027519/ENSOCUG00000010189/ENSOCUG00000029442/…	PKHD1/MYC/PRKD2/KLB/VEGFA/CCN2/F2R/GBP1/JCAD/SPRY4/BRAP/THBS1/FBLN1/TRIM5/SOX9/ICAM1/EPHA2/EDA2R/SORBS3/LEP/STYX/ADIPOQ/CSPG4/UNC5CL/TLR9/BMP2/TIMP3/SMAD3/SPHK1/CCL2/IGF1/ATF3/PDGFB/EGF/PLCE1/FGFR2/MAP3K6/CD44/MAP3K11/WNT5A/SPRY1/SH3RF3/FLT4/SPRY3/NDRG2/GPS2/RELL1/SMAD4/ZC3H12A/MAP2K4/GADD45A/CX3CL1/TAOK2/MBP/IGF1R/MAP2K3/YWHAZ/KITLG	58	13	ENSOCUG00000009086/ENSOCUG00000031536/ENSOCUG00000010189/ENSOCUG00000029442/ENSOCUG00000014689/ENSOCUG00000000380/ENSOCUG00000022218/ENSOCUG00000000653/ENSOCUG00000024249/ENSOCUG00000003929/ENSOCUG00000010096/ENSOCUG00000008954/ENSOCUG00000004311	45	ENSOCUG00000004246/ENSOCUG00000014289/ENSOCUG00000026784/ENSOCUG00000011610/ENSOCUG00000002835/ENSOCUG00000022794/ENSOCUG00000017251/ENSOCUG00000014102/ENSOCUG00000003215/ENSOCUG00000003792/ENSOCUG00000011137/ENSOCUG00000002114/ENSOCUG00000011639/ENSOCUG00000029644/ENSOCUG00000000786/ENSOCUG00000022282/ENSOCUG00000027519/ENSOCUG00000026268/ENSOCUG00000003185/ENSOCUG00000011493/ENSOCUG00000024735/…
BP	GO:0023014	signal transduction by protein phosphorylation	58/1216	385/11231	0.00559702	0.106943	ENSOCUG00000004246/ENSOCUG00000014289/ENSOCUG00000026784/ENSOCUG00000009086/ENSOCUG00000011610/ENSOCUG00000002835/ENSOCUG00000022794/ENSOCUG00000017251/ENSOCUG00000014102/ENSOCUG00000003215/ENSOCUG00000031536/ENSOCUG00000003792/ENSOCUG00000011137/ENSOCUG00000002114/ENSOCUG00000011639/ENSOCUG00000029644/ENSOCUG00000000786/ENSOCUG00000022282/ENSOCUG00000027519/ENSOCUG00000010189/ENSOCUG00000029442/…	PKHD1/MYC/PRKD2/KLB/VEGFA/CCN2/F2R/GBP1/JCAD/SPRY4/BRAP/THBS1/FBLN1/TRIM5/SOX9/ICAM1/EPHA2/EDA2R/SORBS3/LEP/STYX/ADIPOQ/CSPG4/UNC5CL/TLR9/BMP2/TIMP3/SMAD3/SPHK1/CCL2/IGF1/ATF3/PDGFB/EGF/PLCE1/FGFR2/MAP3K6/CD44/MAP3K11/WNT5A/SPRY1/SH3RF3/FLT4/SPRY3/NDRG2/GPS2/RELL1/SMAD4/ZC3H12A/MAP2K4/GADD45A/CX3CL1/TAOK2/MBP/IGF1R/MAP2K3/YWHAZ/KITLG	58	13	ENSOCUG00000009086/ENSOCUG00000031536/ENSOCUG00000010189/ENSOCUG00000029442/ENSOCUG00000014689/ENSOCUG00000000380/ENSOCUG00000022218/ENSOCUG00000000653/ENSOCUG00000024249/ENSOCUG00000003929/ENSOCUG00000010096/ENSOCUG00000008954/ENSOCUG00000004311	45	ENSOCUG00000004246/ENSOCUG00000014289/ENSOCUG00000026784/ENSOCUG00000011610/ENSOCUG00000002835/ENSOCUG00000022794/ENSOCUG00000017251/ENSOCUG00000014102/ENSOCUG00000003215/ENSOCUG00000003792/ENSOCUG00000011137/ENSOCUG00000002114/ENSOCUG00000011639/ENSOCUG00000029644/ENSOCUG00000000786/ENSOCUG00000022282/ENSOCUG00000027519/ENSOCUG00000026268/ENSOCUG00000003185/ENSOCUG00000011493/ENSOCUG00000024735/…
BP	GO:0043535	regulation of blood vessel endothelial cell migration	14/1216	62/11231	0.00561945	0.106943	ENSOCUG00000016098/ENSOCUG00000026784/ENSOCUG00000011610/ENSOCUG00000010633/ENSOCUG00000012063/ENSOCUG00000012690/ENSOCUG00000014102/ENSOCUG00000003792/ENSOCUG00000000786/ENSOCUG00000038923/ENSOCUG00000016936/ENSOCUG00000005853/ENSOCUG00000008954/ENSOCUG00000004311	FGFBP1/PRKD2/VEGFA/HMOX1/JUP/HSPB1/JCAD/THBS1/EPHA2/PDGFB/MMRN2/NR2E1/GADD45A/MAP2K3	14	3	ENSOCUG00000016098/ENSOCUG00000008954/ENSOCUG00000004311	11	ENSOCUG00000026784/ENSOCUG00000011610/ENSOCUG00000010633/ENSOCUG00000012063/ENSOCUG00000012690/ENSOCUG00000014102/ENSOCUG00000003792/ENSOCUG00000000786/ENSOCUG00000038923/ENSOCUG00000016936/ENSOCUG00000005853
BP	GO:0071236	cellular response to antibiotic	14/1216	62/11231	0.00561945	0.106943	ENSOCUG00000014198/ENSOCUG00000015076/ENSOCUG00000032265/ENSOCUG00000013060/ENSOCUG00000012611/ENSOCUG00000024735/ENSOCUG00000007140/ENSOCUG00000016511/ENSOCUG00000022823/ENSOCUG00000011139/ENSOCUG00000010856/ENSOCUG00000017292/ENSOCUG00000010096/ENSOCUG00000015443	CAT/FXN/RHOB/MET/NET1/TLR9/ABL1/PARK7/ID3/PLA2G4F/ZC3H12A/KDM6B/MAP2K4/ADCY3	14	5	ENSOCUG00000015076/ENSOCUG00000013060/ENSOCUG00000012611/ENSOCUG00000016511/ENSOCUG00000010096	9	ENSOCUG00000014198/ENSOCUG00000032265/ENSOCUG00000024735/ENSOCUG00000007140/ENSOCUG00000022823/ENSOCUG00000011139/ENSOCUG00000010856/ENSOCUG00000017292/ENSOCUG00000015443
BP	GO:0071222	cellular response to lipopolysaccharide	18/1216	88/11231	0.00562326	0.106943	ENSOCUG00000016280/ENSOCUG00000016068/ENSOCUG00000012101/ENSOCUG00000002819/ENSOCUG00000015642/ENSOCUG00000003790/ENSOCUG00000002114/ENSOCUG00000015471/ENSOCUG00000014127/ENSOCUG00000021710/ENSOCUG00000009732/ENSOCUG00000007831/ENSOCUG00000000380/ENSOCUG00000005455/ENSOCUG00000011400/ENSOCUG00000010856/ENSOCUG00000007482/ENSOCUG00000004218	CXCL10/SERPINE1/ARID5A/IRAK2/NFKBIA/LITAF/TRIM5/PLAA/TNFRSF1B/CCL2/NR1D1/MALT1/WNT5A/NLRP3/MTDH/ZC3H12A/CX3CL1/CD14	18	4	ENSOCUG00000015471/ENSOCUG00000009732/ENSOCUG00000000380/ENSOCUG00000011400	14	ENSOCUG00000016280/ENSOCUG00000016068/ENSOCUG00000012101/ENSOCUG00000002819/ENSOCUG00000015642/ENSOCUG00000003790/ENSOCUG00000002114/ENSOCUG00000014127/ENSOCUG00000021710/ENSOCUG00000007831/ENSOCUG00000005455/ENSOCUG00000010856/ENSOCUG00000007482/ENSOCUG00000004218
BP	GO:0002252	immune effector process	54/1216	354/11231	0.00570362	0.107987	ENSOCUG00000016280/ENSOCUG00000027445/ENSOCUG00000012101/ENSOCUG00000003201/ENSOCUG00000004165/ENSOCUG00000000557/ENSOCUG00000006228/ENSOCUG00000011415/ENSOCUG00000003790/ENSOCUG00000022490/ENSOCUG00000017836/ENSOCUG00000004726/ENSOCUG00000029644/ENSOCUG00000002549/ENSOCUG00000015823/ENSOCUG00000010189/ENSOCUG00000024309/ENSOCUG00000014265/ENSOCUG00000008896/ENSOCUG00000034782/ENSOCUG00000012543/…	CXCL10/TCIM/ARID5A/BCL2L1/IRF1/NLRC5/SUSD4/TGFB3/LITAF/PCBP2/NECTIN2/EBAG9/ICAM1/WDR1/OAS2/LEP/SMAD7/ENSOCUG00000014265/SWAP70/OAS1/PPP3CB/OASL/ENSOCUG00000027471/GATA3/IFI44L/TLR9/MOV10/TNFRSF1B/USP15/IRF7/TMBIM6/CFP/DYSF/CADM1/GPAM/GRN/MALT1/RNF185/ZNFX1/TP53BP1/KCNJ8/DDIT4/WNT5A/DTX3L/NLRP3/PANX1/HMCES/ADORA2B/ZC3H12A/DHX36/SEMA4A/TAP2/OAS3/EVPL	54	12	ENSOCUG00000006228/ENSOCUG00000022490/ENSOCUG00000004726/ENSOCUG00000010189/ENSOCUG00000012543/ENSOCUG00000017821/ENSOCUG00000014647/ENSOCUG00000001847/ENSOCUG00000011507/ENSOCUG00000008019/ENSOCUG00000000380/ENSOCUG00000001180	42	ENSOCUG00000016280/ENSOCUG00000027445/ENSOCUG00000012101/ENSOCUG00000003201/ENSOCUG00000004165/ENSOCUG00000000557/ENSOCUG00000011415/ENSOCUG00000003790/ENSOCUG00000017836/ENSOCUG00000029644/ENSOCUG00000002549/ENSOCUG00000015823/ENSOCUG00000024309/ENSOCUG00000014265/ENSOCUG00000008896/ENSOCUG00000034782/ENSOCUG00000029328/ENSOCUG00000027471/ENSOCUG00000024378/ENSOCUG00000024735/ENSOCUG00000000276/…
BP	GO:2001233	regulation of apoptotic signaling pathway	39/1216	239/11231	0.00576904	0.10874	ENSOCUG00000016068/ENSOCUG00000005489/ENSOCUG00000014289/ENSOCUG00000003201/ENSOCUG00000010633/ENSOCUG00000012690/ENSOCUG00000012805/ENSOCUG00000012152/ENSOCUG00000015076/ENSOCUG00000003792/ENSOCUG00000011812/ENSOCUG00000029644/ENSOCUG00000014828/ENSOCUG00000000784/ENSOCUG00000002183/ENSOCUG00000008310/ENSOCUG00000015063/ENSOCUG00000027400/ENSOCUG00000014689/ENSOCUG00000010373/ENSOCUG00000014647/…	SERPINE1/PRKRA/MYC/BCL2L1/HMOX1/HSPB1/GCLC/MCL1/FXN/THBS1/ING2/ICAM1/BDKRB2/NR4A2/PML/TIMP3/URI1/PLAUR/IGF1/SIAH2/USP15/PARK7/ENSOCUG00000007721/ATF3/TMBIM6/DDIT3/FEM1B/CFLAR/SFPQ/CD44/AGTR2/WNT5A/TMBIM1/DAPK2/EYA1/BCAP31/CX3CL1/ITPRIP/RBCK1	39	16	ENSOCUG00000005489/ENSOCUG00000012805/ENSOCUG00000015076/ENSOCUG00000011812/ENSOCUG00000015063/ENSOCUG00000014689/ENSOCUG00000014647/ENSOCUG00000016511/ENSOCUG00000001847/ENSOCUG00000026586/ENSOCUG00000011072/ENSOCUG00000000380/ENSOCUG00000000435/ENSOCUG00000009052/ENSOCUG00000017921/ENSOCUG00000007636	23	ENSOCUG00000016068/ENSOCUG00000014289/ENSOCUG00000003201/ENSOCUG00000010633/ENSOCUG00000012690/ENSOCUG00000012152/ENSOCUG00000003792/ENSOCUG00000029644/ENSOCUG00000014828/ENSOCUG00000000784/ENSOCUG00000002183/ENSOCUG00000008310/ENSOCUG00000027400/ENSOCUG00000010373/ENSOCUG00000007721/ENSOCUG00000017424/ENSOCUG00000023877/ENSOCUG00000001877/ENSOCUG00000000715/ENSOCUG00000012363/ENSOCUG00000005524/…
BP	GO:0002026	regulation of the force of heart contraction	5/1216	12/11231	0.00608567	0.112634	ENSOCUG00000002425/ENSOCUG00000015082/ENSOCUG00000004480/ENSOCUG00000013865/ENSOCUG00000001324	RYR2/ATP2A2/CSRP3/PLN/ATP1A1	5	0		5	ENSOCUG00000002425/ENSOCUG00000015082/ENSOCUG00000004480/ENSOCUG00000013865/ENSOCUG00000001324
BP	GO:0030903	notochord development	5/1216	12/11231	0.00608567	0.112634	ENSOCUG00000011639/ENSOCUG00000000786/ENSOCUG00000022823/ENSOCUG00000001726/ENSOCUG00000000380	SOX9/EPHA2/ID3/WNT11/WNT5A	5	1	ENSOCUG00000000380	4	ENSOCUG00000011639/ENSOCUG00000000786/ENSOCUG00000022823/ENSOCUG00000001726
BP	GO:0032682	negative regulation of chemokine production	5/1216	12/11231	0.00608567	0.112634	ENSOCUG00000000786/ENSOCUG00000034782/ENSOCUG00000017267/ENSOCUG00000027849/ENSOCUG00000000584	EPHA2/OAS1/SLC37A4/OAS3/ARG2	5	1	ENSOCUG00000017267	4	ENSOCUG00000000786/ENSOCUG00000034782/ENSOCUG00000027849/ENSOCUG00000000584
BP	GO:0062009	secondary palate development	5/1216	12/11231	0.00608567	0.112634	ENSOCUG00000002197/ENSOCUG00000014850/ENSOCUG00000001726/ENSOCUG00000000380/ENSOCUG00000003929	ITGB8/ITGB6/WNT11/WNT5A/SMAD4	5	4	ENSOCUG00000002197/ENSOCUG00000014850/ENSOCUG00000000380/ENSOCUG00000003929	1	ENSOCUG00000001726
BP	GO:0006874	cellular calcium ion homeostasis	30/1216	173/11231	0.00610842	0.112634	ENSOCUG00000016280/ENSOCUG00000004246/ENSOCUG00000022794/ENSOCUG00000006106/ENSOCUG00000008066/ENSOCUG00000010594/ENSOCUG00000008896/ENSOCUG00000004261/ENSOCUG00000013072/ENSOCUG00000008738/ENSOCUG00000003636/ENSOCUG00000002425/ENSOCUG00000002183/ENSOCUG00000029601/ENSOCUG00000011459/ENSOCUG00000016171/ENSOCUG00000007140/ENSOCUG00000015082/ENSOCUG00000001847/ENSOCUG00000002154/ENSOCUG00000023877/…	CXCL10/PKHD1/F2R/UMOD/DHRS7C/CASQ2/SWAP70/SLC35G1/UBASH3B/ABL2/TGM2/RYR2/PML/SMAD3/RYR3/CDH23/ABL1/ATP2A2/TMBIM6/IBTK/DDIT3/MICU2/WNT5A/CSRP3/SLC8A3/SLC37A4/PLN/GRID2IP/BCAP31/CX3CL1	30	8	ENSOCUG00000008066/ENSOCUG00000004261/ENSOCUG00000001847/ENSOCUG00000002154/ENSOCUG00000029502/ENSOCUG00000000380/ENSOCUG00000017267/ENSOCUG00000017921	22	ENSOCUG00000016280/ENSOCUG00000004246/ENSOCUG00000022794/ENSOCUG00000006106/ENSOCUG00000010594/ENSOCUG00000008896/ENSOCUG00000013072/ENSOCUG00000008738/ENSOCUG00000003636/ENSOCUG00000002425/ENSOCUG00000002183/ENSOCUG00000029601/ENSOCUG00000011459/ENSOCUG00000016171/ENSOCUG00000007140/ENSOCUG00000015082/ENSOCUG00000023877/ENSOCUG00000004480/ENSOCUG00000003984/ENSOCUG00000013865/ENSOCUG00000024847/…
BP	GO:0010660	regulation of muscle cell apoptotic process	8/1216	27/11231	0.00623074	0.114392	ENSOCUG00000012616/ENSOCUG00000015082/ENSOCUG00000014689/ENSOCUG00000011696/ENSOCUG00000026867/ENSOCUG00000010856/ENSOCUG00000026930/ENSOCUG00000002132	DIPK2A/ATP2A2/IGF1/BAG3/LTK/ZC3H12A/RGL2/PPP1R10	8	2	ENSOCUG00000012616/ENSOCUG00000014689	6	ENSOCUG00000015082/ENSOCUG00000011696/ENSOCUG00000026867/ENSOCUG00000010856/ENSOCUG00000026930/ENSOCUG00000002132
BP	GO:0045859	regulation of protein kinase activity	47/1216	302/11231	0.0065659	0.120026	ENSOCUG00000027445/ENSOCUG00000005579/ENSOCUG00000011610/ENSOCUG00000012690/ENSOCUG00000025029/ENSOCUG00000003215/ENSOCUG00000003792/ENSOCUG00000014223/ENSOCUG00000011793/ENSOCUG00000010189/ENSOCUG00000005385/ENSOCUG00000012616/ENSOCUG00000026268/ENSOCUG00000013072/ENSOCUG00000021115/ENSOCUG00000024735/ENSOCUG00000011674/ENSOCUG00000014147/ENSOCUG00000001026/ENSOCUG00000021629/ENSOCUG00000008668/…	TCIM/ITGB3/VEGFA/HSPB1/CSF1/SPRY4/THBS1/UVRAG/ENSOCUG00000011793/LEP/ZFP91/DIPK2A/ADIPOQ/UBASH3B/PKIA/TLR9/BMP2/ENSOCUG00000014147/PPM1F/RASIP1/MVP/ABL1/IGF1/PARK7/TAB2/VLDLR/PDGFB/EGF/VPS25/PLCE1/HEXIM2/MALT1/ADARB1/WARS1/MAP3K11/ENSOCUG00000015013/WNT5A/SPRY1/ENSOCUG00000010103/SLC8A3/MAPRE3/NR2F2/GADD45A/SMYD3/MAP2K3/PPP2R3C/KITLG	47	19	ENSOCUG00000014223/ENSOCUG00000010189/ENSOCUG00000005385/ENSOCUG00000012616/ENSOCUG00000021115/ENSOCUG00000014689/ENSOCUG00000016511/ENSOCUG00000012180/ENSOCUG00000002231/ENSOCUG00000034593/ENSOCUG00000006750/ENSOCUG00000015013/ENSOCUG00000000380/ENSOCUG00000014861/ENSOCUG00000013520/ENSOCUG00000008954/ENSOCUG00000008229/ENSOCUG00000004311/ENSOCUG00000005768	28	ENSOCUG00000027445/ENSOCUG00000005579/ENSOCUG00000011610/ENSOCUG00000012690/ENSOCUG00000025029/ENSOCUG00000003215/ENSOCUG00000003792/ENSOCUG00000011793/ENSOCUG00000026268/ENSOCUG00000013072/ENSOCUG00000024735/ENSOCUG00000011674/ENSOCUG00000014147/ENSOCUG00000001026/ENSOCUG00000021629/ENSOCUG00000008668/ENSOCUG00000007140/ENSOCUG00000038923/ENSOCUG00000016388/ENSOCUG00000001816/ENSOCUG00000007831/…
BP	GO:0007179	transforming growth factor beta receptor signaling pathway	21/1216	110/11231	0.00676006	0.122381	ENSOCUG00000002197/ENSOCUG00000012663/ENSOCUG00000014850/ENSOCUG00000011415/ENSOCUG00000003792/ENSOCUG00000011812/ENSOCUG00000026796/ENSOCUG00000024309/ENSOCUG00000004713/ENSOCUG00000011674/ENSOCUG00000002183/ENSOCUG00000029601/ENSOCUG00000016326/ENSOCUG00000014647/ENSOCUG00000024042/ENSOCUG00000006444/ENSOCUG00000014920/ENSOCUG00000013884/ENSOCUG00000003929/ENSOCUG00000009955/ENSOCUG00000013478	ITGB8/MSTN/ITGB6/TGFB3/THBS1/ING2/ZYX/SMAD7/WAC/BMP2/PML/SMAD3/SMURF1/USP15/ENSOCUG00000024042/CD109/SPRY1/STRAP/SMAD4/PPM1A/HTRA1	21	10	ENSOCUG00000002197/ENSOCUG00000012663/ENSOCUG00000014850/ENSOCUG00000011812/ENSOCUG00000004713/ENSOCUG00000014647/ENSOCUG00000013884/ENSOCUG00000003929/ENSOCUG00000009955/ENSOCUG00000013478	11	ENSOCUG00000011415/ENSOCUG00000003792/ENSOCUG00000026796/ENSOCUG00000024309/ENSOCUG00000011674/ENSOCUG00000002183/ENSOCUG00000029601/ENSOCUG00000016326/ENSOCUG00000024042/ENSOCUG00000006444/ENSOCUG00000014920
BP	GO:0009165	nucleotide biosynthetic process	32/1216	189/11231	0.00680602	0.122381	ENSOCUG00000002805/ENSOCUG00000022657/ENSOCUG00000005027/ENSOCUG00000000197/ENSOCUG00000003384/ENSOCUG00000025023/ENSOCUG00000012201/ENSOCUG00000004938/ENSOCUG00000014726/ENSOCUG00000012391/ENSOCUG00000006119/ENSOCUG00000003144/ENSOCUG00000010086/ENSOCUG00000026115/ENSOCUG00000025341/ENSOCUG00000025100/ENSOCUG00000014689/ENSOCUG00000013802/ENSOCUG00000000401/ENSOCUG00000029101/ENSOCUG00000003015/…	AMPD3/ENSOCUG00000022657/PNP/HK2/PRKAG3/ENSOCUG00000025023/PPAT/HKDC1/ENSOCUG00000014726/ENSOCUG00000012391/ENSOCUG00000006119/BPGM/ENSOCUG00000010086/ENSOCUG00000026115/ADSS1/ENSOCUG00000025100/IGF1/ALDOC/HK3/ATP8/IMPDH1/DDIT4/VCP/ADCY4/ADORA2B/ADCY2/PAICS/ADCY3/ACAT1/ENSOCUG00000026677/PKLR/ADCY9	32	19	ENSOCUG00000022657/ENSOCUG00000003384/ENSOCUG00000012201/ENSOCUG00000014726/ENSOCUG00000012391/ENSOCUG00000006119/ENSOCUG00000003144/ENSOCUG00000010086/ENSOCUG00000026115/ENSOCUG00000025341/ENSOCUG00000025100/ENSOCUG00000014689/ENSOCUG00000013802/ENSOCUG00000029101/ENSOCUG00000006433/ENSOCUG00000008557/ENSOCUG00000012216/ENSOCUG00000014969/ENSOCUG00000007904	13	ENSOCUG00000002805/ENSOCUG00000005027/ENSOCUG00000000197/ENSOCUG00000025023/ENSOCUG00000004938/ENSOCUG00000000401/ENSOCUG00000003015/ENSOCUG00000016772/ENSOCUG00000002958/ENSOCUG00000010449/ENSOCUG00000015443/ENSOCUG00000002882/ENSOCUG00000026677
BP	GO:0008584	male gonad development	13/1216	57/11231	0.00685274	0.122381	ENSOCUG00000027029/ENSOCUG00000003201/ENSOCUG00000007622/ENSOCUG00000011812/ENSOCUG00000011639/ENSOCUG00000002869/ENSOCUG00000024581/ENSOCUG00000017821/ENSOCUG00000000380/ENSOCUG00000008154/ENSOCUG00000003929/ENSOCUG00000026486/ENSOCUG00000017687	ARID5B/BCL2L1/ADGRG1/ING2/SOX9/REC8/KLHL10/GATA3/WNT5A/TMF1/SMAD4/SF1/KITLG	13	5	ENSOCUG00000011812/ENSOCUG00000017821/ENSOCUG00000000380/ENSOCUG00000008154/ENSOCUG00000003929	8	ENSOCUG00000027029/ENSOCUG00000003201/ENSOCUG00000007622/ENSOCUG00000011639/ENSOCUG00000002869/ENSOCUG00000024581/ENSOCUG00000026486/ENSOCUG00000017687
BP	GO:0046546	development of primary male sexual characteristics	13/1216	57/11231	0.00685274	0.122381	ENSOCUG00000027029/ENSOCUG00000003201/ENSOCUG00000007622/ENSOCUG00000011812/ENSOCUG00000011639/ENSOCUG00000002869/ENSOCUG00000024581/ENSOCUG00000017821/ENSOCUG00000000380/ENSOCUG00000008154/ENSOCUG00000003929/ENSOCUG00000026486/ENSOCUG00000017687	ARID5B/BCL2L1/ADGRG1/ING2/SOX9/REC8/KLHL10/GATA3/WNT5A/TMF1/SMAD4/SF1/KITLG	13	5	ENSOCUG00000011812/ENSOCUG00000017821/ENSOCUG00000000380/ENSOCUG00000008154/ENSOCUG00000003929	8	ENSOCUG00000027029/ENSOCUG00000003201/ENSOCUG00000007622/ENSOCUG00000011639/ENSOCUG00000002869/ENSOCUG00000024581/ENSOCUG00000026486/ENSOCUG00000017687
BP	GO:0042493	response to drug	46/1216	295/11231	0.00686441	0.122381	ENSOCUG00000009625/ENSOCUG00000003201/ENSOCUG00000010633/ENSOCUG00000015642/ENSOCUG00000012063/ENSOCUG00000014198/ENSOCUG00000012663/ENSOCUG00000015076/ENSOCUG00000011415/ENSOCUG00000008164/ENSOCUG00000006106/ENSOCUG00000032265/ENSOCUG00000011639/ENSOCUG00000010594/ENSOCUG00000026260/ENSOCUG00000010579/ENSOCUG00000013060/ENSOCUG00000004222/ENSOCUG00000025026/ENSOCUG00000007190/ENSOCUG00000012611/…	ATP8B1/BCL2L1/HMOX1/NFKBIA/JUP/CAT/MSTN/FXN/TGFB3/ABCC2/UMOD/RHOB/SOX9/CASQ2/ENSOCUG00000026260/ABAT/MET/SLC22A3/CD320/ENSOCUG00000007190/NET1/TLR9/TGM2/RYR2/NR4A2/BPGM/CRYAB/ABL1/PARK7/AQP11/FBXO32/TMBIM6/FIBIN/ADAM15/SLC25A32/DDIT4/PANX1/SNCG/ZC3H12A/KDM6B/MAP2K4/ADCY3/SMYD3/P2RX1/CASTOR1/HSP90B1	46	15	ENSOCUG00000012663/ENSOCUG00000015076/ENSOCUG00000026260/ENSOCUG00000010579/ENSOCUG00000013060/ENSOCUG00000025026/ENSOCUG00000012611/ENSOCUG00000003144/ENSOCUG00000016511/ENSOCUG00000003238/ENSOCUG00000001847/ENSOCUG00000009191/ENSOCUG00000013292/ENSOCUG00000010096/ENSOCUG00000008229	31	ENSOCUG00000009625/ENSOCUG00000003201/ENSOCUG00000010633/ENSOCUG00000015642/ENSOCUG00000012063/ENSOCUG00000014198/ENSOCUG00000011415/ENSOCUG00000008164/ENSOCUG00000006106/ENSOCUG00000032265/ENSOCUG00000011639/ENSOCUG00000010594/ENSOCUG00000004222/ENSOCUG00000007190/ENSOCUG00000024735/ENSOCUG00000003636/ENSOCUG00000002425/ENSOCUG00000000784/ENSOCUG00000012972/ENSOCUG00000007140/ENSOCUG00000005112/…
BP	GO:0002009	morphogenesis of an epithelium	43/1216	272/11231	0.00689035	0.122381	ENSOCUG00000016280/ENSOCUG00000004246/ENSOCUG00000009097/ENSOCUG00000011500/ENSOCUG00000011610/ENSOCUG00000013369/ENSOCUG00000025029/ENSOCUG00000010029/ENSOCUG00000032265/ENSOCUG00000011639/ENSOCUG00000025513/ENSOCUG00000001752/ENSOCUG00000000786/ENSOCUG00000002549/ENSOCUG00000001168/ENSOCUG00000013060/ENSOCUG00000017821/ENSOCUG00000003636/ENSOCUG00000002425/ENSOCUG00000002183/ENSOCUG00000029601/…	CXCL10/PKHD1/SDC4/TNC/VEGFA/ITGA5/CSF1/GRSF1/RHOB/SOX9/IGFBP5/GPC3/EPHA2/WDR1/LUZP1/MET/GATA3/TGM2/RYR2/PML/SMAD3/TBX2/GJA1/TULP3/EGF/SIX1/WNT11/DDR1/MMRN2/CD44/WNT5A/SPRY1/DCHS1/KRAS/ADM/FLNA/SMAD4/PTK7/EYA1/LIN7C/TCTN1/PPP3R1/COL4A1	43	13	ENSOCUG00000010029/ENSOCUG00000025513/ENSOCUG00000013060/ENSOCUG00000017821/ENSOCUG00000023498/ENSOCUG00000008211/ENSOCUG00000014268/ENSOCUG00000000380/ENSOCUG00000012106/ENSOCUG00000003929/ENSOCUG00000009052/ENSOCUG00000004075/ENSOCUG00000027562	30	ENSOCUG00000016280/ENSOCUG00000004246/ENSOCUG00000009097/ENSOCUG00000011500/ENSOCUG00000011610/ENSOCUG00000013369/ENSOCUG00000025029/ENSOCUG00000032265/ENSOCUG00000011639/ENSOCUG00000001752/ENSOCUG00000000786/ENSOCUG00000002549/ENSOCUG00000001168/ENSOCUG00000003636/ENSOCUG00000002425/ENSOCUG00000002183/ENSOCUG00000029601/ENSOCUG00000009324/ENSOCUG00000016388/ENSOCUG00000001726/ENSOCUG00000016487/…
BP	GO:0032835	glomerulus development	9/1216	33/11231	0.00689977	0.122381	ENSOCUG00000008193/ENSOCUG00000012493/ENSOCUG00000007286/ENSOCUG00000000111/ENSOCUG00000038923/ENSOCUG00000016264/ENSOCUG00000001816/ENSOCUG00000015835/ENSOCUG00000035849	ACTA2/KLF15/COL4A4/COL4A3/PDGFB/ENPEP/PLCE1/MYO1E/ASXL1	9	0		9	ENSOCUG00000008193/ENSOCUG00000012493/ENSOCUG00000007286/ENSOCUG00000000111/ENSOCUG00000038923/ENSOCUG00000016264/ENSOCUG00000001816/ENSOCUG00000015835/ENSOCUG00000035849
BP	GO:0003013	circulatory system process	36/1216	219/11231	0.00692562	0.122381	ENSOCUG00000011473/ENSOCUG00000005007/ENSOCUG00000011610/ENSOCUG00000027228/ENSOCUG00000012063/ENSOCUG00000012805/ENSOCUG00000008193/ENSOCUG00000022794/ENSOCUG00000006106/ENSOCUG00000014828/ENSOCUG00000024309/ENSOCUG00000010594/ENSOCUG00000004074/ENSOCUG00000014122/ENSOCUG00000010502/ENSOCUG00000026268/ENSOCUG00000002425/ENSOCUG00000006927/ENSOCUG00000000674/ENSOCUG00000015082/ENSOCUG00000009958/…	PRKG1/KCNE5/VEGFA/SMTNL1/JUP/GCLC/ACTA2/F2R/UMOD/BDKRB2/SMAD7/CASQ2/ACTC1/TPM1/SCN3B/ADIPOQ/RYR2/ARHGAP42/KCNA5/ATP2A2/NPY1R/ENPEP/UTS2/EHD3/SCPEP1/THRB/KCNJ8/AGTR2/CSRP3/ADM/PLN/ENSOCUG00000037823/ADORA2B/ZC3H12A/P2RX1/ATP1A1	36	9	ENSOCUG00000012805/ENSOCUG00000014122/ENSOCUG00000000674/ENSOCUG00000013161/ENSOCUG00000001228/ENSOCUG00000011355/ENSOCUG00000004532/ENSOCUG00000008019/ENSOCUG00000037823	27	ENSOCUG00000011473/ENSOCUG00000005007/ENSOCUG00000011610/ENSOCUG00000027228/ENSOCUG00000012063/ENSOCUG00000008193/ENSOCUG00000022794/ENSOCUG00000006106/ENSOCUG00000014828/ENSOCUG00000024309/ENSOCUG00000010594/ENSOCUG00000004074/ENSOCUG00000010502/ENSOCUG00000026268/ENSOCUG00000002425/ENSOCUG00000006927/ENSOCUG00000015082/ENSOCUG00000009958/ENSOCUG00000016264/ENSOCUG00000012363/ENSOCUG00000004480/…
BP	GO:0071363	cellular response to growth factor stimulus	52/1216	342/11231	0.00702605	0.123641	ENSOCUG00000011746/ENSOCUG00000016098/ENSOCUG00000026784/ENSOCUG00000005579/ENSOCUG00000009086/ENSOCUG00000011610/ENSOCUG00000002835/ENSOCUG00000002197/ENSOCUG00000012690/ENSOCUG00000012663/ENSOCUG00000026610/ENSOCUG00000014850/ENSOCUG00000014102/ENSOCUG00000000069/ENSOCUG00000011415/ENSOCUG00000001046/ENSOCUG00000003792/ENSOCUG00000015992/ENSOCUG00000011812/ENSOCUG00000011639/ENSOCUG00000001752/…	NR4A1/FGFBP1/PRKD2/ITGB3/KLB/VEGFA/CCN2/ITGB8/HSPB1/MSTN/TMEM100/ITGB6/JCAD/MYO1C/TGFB3/IBSP/THBS1/BCAR1/ING2/SOX9/GPC3/ZYX/TNFAIP6/SMAD7/WAC/GATA3/BMP2/PML/SMAD3/SMURF1/TBX2/SPHK1/URI1/TWF2/CCL2/USP15/PDGFB/FGFR2/ENSOCUG00000024042/CD109/MMRN2/CD44/AGTR2/WNT5A/SPRY1/FLT4/STRAP/MYOG/SMAD4/PPM1A/HTRA1/MAP2K3	52	20	ENSOCUG00000016098/ENSOCUG00000009086/ENSOCUG00000002197/ENSOCUG00000012663/ENSOCUG00000026610/ENSOCUG00000014850/ENSOCUG00000001046/ENSOCUG00000011812/ENSOCUG00000004713/ENSOCUG00000017821/ENSOCUG00000023498/ENSOCUG00000015063/ENSOCUG00000014647/ENSOCUG00000000380/ENSOCUG00000013884/ENSOCUG00000011548/ENSOCUG00000003929/ENSOCUG00000009955/ENSOCUG00000013478/ENSOCUG00000004311	32	ENSOCUG00000011746/ENSOCUG00000026784/ENSOCUG00000005579/ENSOCUG00000011610/ENSOCUG00000002835/ENSOCUG00000012690/ENSOCUG00000014102/ENSOCUG00000000069/ENSOCUG00000011415/ENSOCUG00000003792/ENSOCUG00000015992/ENSOCUG00000011639/ENSOCUG00000001752/ENSOCUG00000026796/ENSOCUG00000013688/ENSOCUG00000024309/ENSOCUG00000011674/ENSOCUG00000002183/ENSOCUG00000029601/ENSOCUG00000016326/ENSOCUG00000006579/…
BP	GO:1901292	nucleoside phosphate catabolic process	18/1216	90/11231	0.00716191	0.124893	ENSOCUG00000022657/ENSOCUG00000005027/ENSOCUG00000000197/ENSOCUG00000003384/ENSOCUG00000025023/ENSOCUG00000004938/ENSOCUG00000014726/ENSOCUG00000006119/ENSOCUG00000003144/ENSOCUG00000010086/ENSOCUG00000025100/ENSOCUG00000014689/ENSOCUG00000013802/ENSOCUG00000000401/ENSOCUG00000016772/ENSOCUG00000006433/ENSOCUG00000026677/ENSOCUG00000014969	ENSOCUG00000022657/PNP/HK2/PRKAG3/ENSOCUG00000025023/HKDC1/ENSOCUG00000014726/ENSOCUG00000006119/BPGM/ENSOCUG00000010086/ENSOCUG00000025100/IGF1/ALDOC/HK3/DDIT4/VCP/ENSOCUG00000026677/PKLR	18	11	ENSOCUG00000022657/ENSOCUG00000003384/ENSOCUG00000014726/ENSOCUG00000006119/ENSOCUG00000003144/ENSOCUG00000010086/ENSOCUG00000025100/ENSOCUG00000014689/ENSOCUG00000013802/ENSOCUG00000006433/ENSOCUG00000014969	7	ENSOCUG00000005027/ENSOCUG00000000197/ENSOCUG00000025023/ENSOCUG00000004938/ENSOCUG00000000401/ENSOCUG00000016772/ENSOCUG00000026677
BP	GO:0032787	monocarboxylic acid metabolic process	45/1216	288/11231	0.00717495	0.124893	ENSOCUG00000022657/ENSOCUG00000009190/ENSOCUG00000009625/ENSOCUG00000010056/ENSOCUG00000000197/ENSOCUG00000029634/ENSOCUG00000017120/ENSOCUG00000003384/ENSOCUG00000025023/ENSOCUG00000011639/ENSOCUG00000016168/ENSOCUG00000011793/ENSOCUG00000003344/ENSOCUG00000004938/ENSOCUG00000010579/ENSOCUG00000014608/ENSOCUG00000014726/ENSOCUG00000025663/ENSOCUG00000006119/ENSOCUG00000015471/ENSOCUG00000003144/…	ENSOCUG00000022657/HEXA/ATP8B1/CYP1A2/HK2/ALOXE3/PDK4/PRKAG3/ENSOCUG00000025023/SOX9/ABCD2/ENSOCUG00000011793/IDO1/HKDC1/ABAT/FABP3/ENSOCUG00000014726/ENSOCUG00000025663/ENSOCUG00000006119/PLAA/BPGM/ENSOCUG00000010086/ENSOCUG00000025100/IGF1/ALDOC/PARK7/GPAM/NR1D1/HK3/PDK1/PHGDH/MGST3/CYP1A1/DDIT4/NIT2/PLA2G4F/FMO1/ENSOCUG00000015244/SLC37A4/PTGR1/ENSOCUG00000026677/UCP3/ACSL3/PKLR/ASPA	45	23	ENSOCUG00000022657/ENSOCUG00000010056/ENSOCUG00000029634/ENSOCUG00000003384/ENSOCUG00000016168/ENSOCUG00000010579/ENSOCUG00000014726/ENSOCUG00000006119/ENSOCUG00000015471/ENSOCUG00000003144/ENSOCUG00000010086/ENSOCUG00000025100/ENSOCUG00000014689/ENSOCUG00000013802/ENSOCUG00000016511/ENSOCUG00000009732/ENSOCUG00000017744/ENSOCUG00000026081/ENSOCUG00000002788/ENSOCUG00000017267/ENSOCUG00000014970/…	22	ENSOCUG00000009190/ENSOCUG00000009625/ENSOCUG00000000197/ENSOCUG00000017120/ENSOCUG00000025023/ENSOCUG00000011639/ENSOCUG00000011793/ENSOCUG00000003344/ENSOCUG00000004938/ENSOCUG00000014608/ENSOCUG00000025663/ENSOCUG00000007893/ENSOCUG00000000401/ENSOCUG00000000408/ENSOCUG00000005759/ENSOCUG00000010376/ENSOCUG00000016772/ENSOCUG00000011139/ENSOCUG00000015244/ENSOCUG00000004879/ENSOCUG00000026677/…
BP	GO:0051271	negative regulation of cellular component movement	30/1216	175/11231	0.00720856	0.124893	ENSOCUG00000016068/ENSOCUG00000011473/ENSOCUG00000002065/ENSOCUG00000007622/ENSOCUG00000012063/ENSOCUG00000001467/ENSOCUG00000010693/ENSOCUG00000011670/ENSOCUG00000003792/ENSOCUG00000011137/ENSOCUG00000032265/ENSOCUG00000025513/ENSOCUG00000013688/ENSOCUG00000014122/ENSOCUG00000026268/ENSOCUG00000017821/ENSOCUG00000009324/ENSOCUG00000021710/ENSOCUG00000007070/ENSOCUG00000001726/ENSOCUG00000004683/…	SERPINE1/PRKG1/TCAF1/ADGRG1/JUP/DLC1/CCN3/SEMA3F/THBS1/FBLN1/RHOB/IGFBP5/TNFAIP6/TPM1/ADIPOQ/GATA3/GJA1/CCL2/ADAM15/WNT11/ADARB1/MMRN2/WNT5A/RIN3/SEMA6D/DNAJA4/NR2F2/GADD45A/CX3CL1/ARHGDIB	30	7	ENSOCUG00000025513/ENSOCUG00000014122/ENSOCUG00000017821/ENSOCUG00000000380/ENSOCUG00000007901/ENSOCUG00000013520/ENSOCUG00000008954	23	ENSOCUG00000016068/ENSOCUG00000011473/ENSOCUG00000002065/ENSOCUG00000007622/ENSOCUG00000012063/ENSOCUG00000001467/ENSOCUG00000010693/ENSOCUG00000011670/ENSOCUG00000003792/ENSOCUG00000011137/ENSOCUG00000032265/ENSOCUG00000013688/ENSOCUG00000026268/ENSOCUG00000009324/ENSOCUG00000021710/ENSOCUG00000007070/ENSOCUG00000001726/ENSOCUG00000004683/ENSOCUG00000016936/ENSOCUG00000005729/ENSOCUG00000000228/…
BP	GO:0032481	positive regulation of type I interferon production	11/1216	45/11231	0.00724446	0.124893	ENSOCUG00000004165/ENSOCUG00000015823/ENSOCUG00000009737/ENSOCUG00000034782/ENSOCUG00000024735/ENSOCUG00000000884/ENSOCUG00000002339/ENSOCUG00000017410/ENSOCUG00000001180/ENSOCUG00000027849/ENSOCUG00000004218	IRF1/OAS2/ARRDC4/OAS1/TLR9/POLR3B/IRF7/POLR3D/DHX36/OAS3/CD14	11	3	ENSOCUG00000000884/ENSOCUG00000017410/ENSOCUG00000001180	8	ENSOCUG00000004165/ENSOCUG00000015823/ENSOCUG00000009737/ENSOCUG00000034782/ENSOCUG00000024735/ENSOCUG00000002339/ENSOCUG00000027849/ENSOCUG00000004218
BP	GO:1903035	negative regulation of response to wounding	11/1216	45/11231	0.00724446	0.124893	ENSOCUG00000016068/ENSOCUG00000011473/ENSOCUG00000011311/ENSOCUG00000003155/ENSOCUG00000003792/ENSOCUG00000013072/ENSOCUG00000029601/ENSOCUG00000009703/ENSOCUG00000038923/ENSOCUG00000006444/ENSOCUG00000002226	SERPINE1/PRKG1/KLKB1/PLAU/THBS1/UBASH3B/SMAD3/KREMEN1/PDGFB/CD109/INPP5F	11	1	ENSOCUG00000011311	10	ENSOCUG00000016068/ENSOCUG00000011473/ENSOCUG00000003155/ENSOCUG00000003792/ENSOCUG00000013072/ENSOCUG00000029601/ENSOCUG00000009703/ENSOCUG00000038923/ENSOCUG00000006444/ENSOCUG00000002226
BP	GO:0040008	regulation of growth	43/1216	273/11231	0.00734915	0.126185	ENSOCUG00000011500/ENSOCUG00000003201/ENSOCUG00000027827/ENSOCUG00000004163/ENSOCUG00000010693/ENSOCUG00000012663/ENSOCUG00000025029/ENSOCUG00000015076/ENSOCUG00000011670/ENSOCUG00000025513/ENSOCUG00000001752/ENSOCUG00000010189/ENSOCUG00000024309/ENSOCUG00000005519/ENSOCUG00000004521/ENSOCUG00000002183/ENSOCUG00000029601/ENSOCUG00000015471/ENSOCUG00000016326/ENSOCUG00000023498/ENSOCUG00000006579/…	TNC/BCL2L1/ENSOCUG00000027827/SLC25A33/CCN3/MSTN/CSF1/FXN/SEMA3F/IGFBP5/GPC3/LEP/SMAD7/ARMC12/JADE1/PML/SMAD3/PLAA/SMURF1/TBX2/SPHK1/PPM1F/GJA1/URI1/TWF2/SERTAD2/ABL1/IGF1/ING4/SH3BP4/NPY1R/GPAM/ADAM15/SIX1/WNT11/DDR1/PLAC8/WNT5A/IP6K2/SMAD4/FHL1/PABIR1/TTL	43	16	ENSOCUG00000012663/ENSOCUG00000015076/ENSOCUG00000025513/ENSOCUG00000010189/ENSOCUG00000004521/ENSOCUG00000015471/ENSOCUG00000023498/ENSOCUG00000015063/ENSOCUG00000008192/ENSOCUG00000014689/ENSOCUG00000003742/ENSOCUG00000014268/ENSOCUG00000000380/ENSOCUG00000003929/ENSOCUG00000002637/ENSOCUG00000004020	27	ENSOCUG00000011500/ENSOCUG00000003201/ENSOCUG00000027827/ENSOCUG00000004163/ENSOCUG00000010693/ENSOCUG00000025029/ENSOCUG00000011670/ENSOCUG00000001752/ENSOCUG00000024309/ENSOCUG00000005519/ENSOCUG00000002183/ENSOCUG00000029601/ENSOCUG00000016326/ENSOCUG00000006579/ENSOCUG00000001026/ENSOCUG00000009324/ENSOCUG00000021993/ENSOCUG00000007140/ENSOCUG00000016982/ENSOCUG00000009958/ENSOCUG00000007893/…
BP	GO:2001234	negative regulation of apoptotic signaling pathway	24/1216	132/11231	0.00743676	0.127175	ENSOCUG00000016068/ENSOCUG00000003201/ENSOCUG00000010633/ENSOCUG00000012690/ENSOCUG00000012805/ENSOCUG00000012152/ENSOCUG00000015076/ENSOCUG00000011812/ENSOCUG00000029644/ENSOCUG00000014828/ENSOCUG00000000784/ENSOCUG00000015063/ENSOCUG00000027400/ENSOCUG00000014689/ENSOCUG00000010373/ENSOCUG00000016511/ENSOCUG00000007721/ENSOCUG00000001847/ENSOCUG00000011072/ENSOCUG00000000715/ENSOCUG00000005524/…	SERPINE1/BCL2L1/HMOX1/HSPB1/GCLC/MCL1/FXN/ING2/ICAM1/BDKRB2/NR4A2/URI1/PLAUR/IGF1/SIAH2/PARK7/ENSOCUG00000007721/TMBIM6/CFLAR/CD44/TMBIM1/EYA1/CX3CL1/ITPRIP	24	9	ENSOCUG00000012805/ENSOCUG00000015076/ENSOCUG00000011812/ENSOCUG00000015063/ENSOCUG00000014689/ENSOCUG00000016511/ENSOCUG00000001847/ENSOCUG00000011072/ENSOCUG00000009052	15	ENSOCUG00000016068/ENSOCUG00000003201/ENSOCUG00000010633/ENSOCUG00000012690/ENSOCUG00000012152/ENSOCUG00000029644/ENSOCUG00000014828/ENSOCUG00000000784/ENSOCUG00000027400/ENSOCUG00000010373/ENSOCUG00000007721/ENSOCUG00000000715/ENSOCUG00000005524/ENSOCUG00000007482/ENSOCUG00000008713
BP	GO:0046434	organophosphate catabolic process	22/1216	118/11231	0.00752387	0.12739	ENSOCUG00000022657/ENSOCUG00000005027/ENSOCUG00000000197/ENSOCUG00000003384/ENSOCUG00000025023/ENSOCUG00000004938/ENSOCUG00000014726/ENSOCUG00000017544/ENSOCUG00000006119/ENSOCUG00000003144/ENSOCUG00000010086/ENSOCUG00000025100/ENSOCUG00000014689/ENSOCUG00000013802/ENSOCUG00000011984/ENSOCUG00000000401/ENSOCUG00000002226/ENSOCUG00000016772/ENSOCUG00000011139/ENSOCUG00000006433/ENSOCUG00000026677/…	ENSOCUG00000022657/PNP/HK2/PRKAG3/ENSOCUG00000025023/HKDC1/ENSOCUG00000014726/PNPLA7/ENSOCUG00000006119/BPGM/ENSOCUG00000010086/ENSOCUG00000025100/IGF1/ALDOC/PLA2G4B/HK3/INPP5F/DDIT4/PLA2G4F/VCP/ENSOCUG00000026677/PKLR	22	11	ENSOCUG00000022657/ENSOCUG00000003384/ENSOCUG00000014726/ENSOCUG00000006119/ENSOCUG00000003144/ENSOCUG00000010086/ENSOCUG00000025100/ENSOCUG00000014689/ENSOCUG00000013802/ENSOCUG00000006433/ENSOCUG00000014969	11	ENSOCUG00000005027/ENSOCUG00000000197/ENSOCUG00000025023/ENSOCUG00000004938/ENSOCUG00000017544/ENSOCUG00000011984/ENSOCUG00000000401/ENSOCUG00000002226/ENSOCUG00000016772/ENSOCUG00000011139/ENSOCUG00000026677
BP	GO:0030048	actin filament-based movement	14/1216	64/11231	0.0075395	0.12739	ENSOCUG00000010229/ENSOCUG00000005007/ENSOCUG00000012063/ENSOCUG00000000069/ENSOCUG00000004074/ENSOCUG00000010502/ENSOCUG00000002425/ENSOCUG00000000674/ENSOCUG00000015882/ENSOCUG00000008019/ENSOCUG00000013865/ENSOCUG00000037823/ENSOCUG00000004509/ENSOCUG00000016624	MYH8/KCNE5/JUP/MYO1C/ACTC1/SCN3B/RYR2/KCNA5/EPDR1/KCNJ8/PLN/ENSOCUG00000037823/ENSOCUG00000004509/MYH10	14	4	ENSOCUG00000000674/ENSOCUG00000015882/ENSOCUG00000008019/ENSOCUG00000037823	10	ENSOCUG00000010229/ENSOCUG00000005007/ENSOCUG00000012063/ENSOCUG00000000069/ENSOCUG00000004074/ENSOCUG00000010502/ENSOCUG00000002425/ENSOCUG00000013865/ENSOCUG00000004509/ENSOCUG00000016624
BP	GO:0060048	cardiac muscle contraction	14/1216	64/11231	0.0075395	0.12739	ENSOCUG00000005007/ENSOCUG00000012063/ENSOCUG00000024309/ENSOCUG00000010594/ENSOCUG00000014122/ENSOCUG00000010502/ENSOCUG00000002425/ENSOCUG00000000674/ENSOCUG00000001228/ENSOCUG00000008019/ENSOCUG00000004480/ENSOCUG00000013865/ENSOCUG00000037823/ENSOCUG00000010856	KCNE5/JUP/SMAD7/CASQ2/TPM1/SCN3B/RYR2/KCNA5/EHD3/KCNJ8/CSRP3/PLN/ENSOCUG00000037823/ZC3H12A	14	5	ENSOCUG00000014122/ENSOCUG00000000674/ENSOCUG00000001228/ENSOCUG00000008019/ENSOCUG00000037823	9	ENSOCUG00000005007/ENSOCUG00000012063/ENSOCUG00000024309/ENSOCUG00000010594/ENSOCUG00000010502/ENSOCUG00000002425/ENSOCUG00000004480/ENSOCUG00000013865/ENSOCUG00000010856
BP	GO:0045785	positive regulation of cell adhesion	37/1216	228/11231	0.00769466	0.129496	ENSOCUG00000026784/ENSOCUG00000005579/ENSOCUG00000013726/ENSOCUG00000011610/ENSOCUG00000005027/ENSOCUG00000007622/ENSOCUG00000000737/ENSOCUG00000012063/ENSOCUG00000025029/ENSOCUG00000001046/ENSOCUG00000007249/ENSOCUG00000010189/ENSOCUG00000024309/ENSOCUG00000017821/ENSOCUG00000022575/ENSOCUG00000002480/ENSOCUG00000003636/ENSOCUG00000001026/ENSOCUG00000027400/ENSOCUG00000007140/ENSOCUG00000014689/…	PRKD2/ITGB3/EFNB1/VEGFA/PNP/ADGRG1/NR4A3/JUP/CSF1/IBSP/VIT/LEP/SMAD7/GATA3/VTN/ENSOCUG00000002480/TGM2/PPM1F/PLAUR/ABL1/IGF1/COL26A1/PDGFB/GPAM/MYADM/MYO10/MALT1/ZBTB16/CD44/WNT5A/NLRP3/ADAM19/NKAP/FLNA/ENSOCUG00000003966/CX3CL1/KITLG	37	11	ENSOCUG00000001046/ENSOCUG00000010189/ENSOCUG00000017821/ENSOCUG00000022575/ENSOCUG00000002480/ENSOCUG00000014689/ENSOCUG00000017519/ENSOCUG00000007470/ENSOCUG00000000380/ENSOCUG00000001235/ENSOCUG00000009613	26	ENSOCUG00000026784/ENSOCUG00000005579/ENSOCUG00000013726/ENSOCUG00000011610/ENSOCUG00000005027/ENSOCUG00000007622/ENSOCUG00000000737/ENSOCUG00000012063/ENSOCUG00000025029/ENSOCUG00000007249/ENSOCUG00000024309/ENSOCUG00000003636/ENSOCUG00000001026/ENSOCUG00000027400/ENSOCUG00000007140/ENSOCUG00000022293/ENSOCUG00000038923/ENSOCUG00000007893/ENSOCUG00000009677/ENSOCUG00000007831/ENSOCUG00000000715/…
BP	GO:0051100	negative regulation of binding	17/1216	84/11231	0.00781567	0.131013	ENSOCUG00000011396/ENSOCUG00000001454/ENSOCUG00000006510/ENSOCUG00000024939/ENSOCUG00000029442/ENSOCUG00000013060/ENSOCUG00000002004/ENSOCUG00000026268/ENSOCUG00000014473/ENSOCUG00000015082/ENSOCUG00000016511/ENSOCUG00000038923/ENSOCUG00000001847/ENSOCUG00000007070/ENSOCUG00000023877/ENSOCUG00000013865/ENSOCUG00000000673	XIRP1/NES/C9orf72/IFIT2/STYX/MET/CSNK1E/ADIPOQ/PEX19/ATP2A2/PARK7/PDGFB/TMBIM6/ADAM15/DDIT3/PLN/GEMIN2	17	7	ENSOCUG00000006510/ENSOCUG00000029442/ENSOCUG00000013060/ENSOCUG00000014473/ENSOCUG00000016511/ENSOCUG00000001847/ENSOCUG00000000673	10	ENSOCUG00000011396/ENSOCUG00000001454/ENSOCUG00000024939/ENSOCUG00000002004/ENSOCUG00000026268/ENSOCUG00000015082/ENSOCUG00000038923/ENSOCUG00000007070/ENSOCUG00000023877/ENSOCUG00000013865
BP	GO:0051051	negative regulation of transport	34/1216	206/11231	0.00800779	0.133705	ENSOCUG00000017871/ENSOCUG00000005579/ENSOCUG00000005007/ENSOCUG00000012805/ENSOCUG00000010693/ENSOCUG00000022794/ENSOCUG00000003792/ENSOCUG00000013832/ENSOCUG00000010189/ENSOCUG00000000585/ENSOCUG00000010594/ENSOCUG00000024877/ENSOCUG00000012531/ENSOCUG00000026268/ENSOCUG00000023683/ENSOCUG00000021115/ENSOCUG00000024735/ENSOCUG00000023315/ENSOCUG00000001026/ENSOCUG00000009324/ENSOCUG00000012972/…	ACTN2/ITGB3/KCNE5/GCLC/CCN3/F2R/THBS1/CHP1/LEP/RRAD/CASQ2/DMTN/NEU3/ADIPOQ/RHBDF1/PKIA/TLR9/CTTNBP2NL/PPM1F/GJA1/CRYAB/TNFRSF1B/PARK7/BEST3/TMBIM6/EGF/DYSF/KLF7/RIN3/INHBB/PLN/RHBDF2/ABCG5/NDFIP2	34	10	ENSOCUG00000012805/ENSOCUG00000013832/ENSOCUG00000010189/ENSOCUG00000024877/ENSOCUG00000021115/ENSOCUG00000016511/ENSOCUG00000022219/ENSOCUG00000001847/ENSOCUG00000005300/ENSOCUG00000013470	24	ENSOCUG00000017871/ENSOCUG00000005579/ENSOCUG00000005007/ENSOCUG00000010693/ENSOCUG00000022794/ENSOCUG00000003792/ENSOCUG00000000585/ENSOCUG00000010594/ENSOCUG00000012531/ENSOCUG00000026268/ENSOCUG00000023683/ENSOCUG00000024735/ENSOCUG00000023315/ENSOCUG00000001026/ENSOCUG00000009324/ENSOCUG00000012972/ENSOCUG00000014127/ENSOCUG00000016388/ENSOCUG00000010062/ENSOCUG00000009813/ENSOCUG00000005729/…
BP	GO:0009410	response to xenobiotic stimulus	25/1216	140/11231	0.00805417	0.133952	ENSOCUG00000014289/ENSOCUG00000010056/ENSOCUG00000027228/ENSOCUG00000005027/ENSOCUG00000012805/ENSOCUG00000012663/ENSOCUG00000003792/ENSOCUG00000006106/ENSOCUG00000010594/ENSOCUG00000012681/ENSOCUG00000010579/ENSOCUG00000003636/ENSOCUG00000002425/ENSOCUG00000000784/ENSOCUG00000003644/ENSOCUG00000001026/ENSOCUG00000005112/ENSOCUG00000011624/ENSOCUG00000005759/ENSOCUG00000017744/ENSOCUG00000003038/…	MYC/CYP1A2/SMTNL1/PNP/GCLC/MSTN/THBS1/UMOD/CASQ2/TP53I13/ABAT/TGM2/RYR2/NR4A2/BLMH/PPM1F/FBXO32/FIBIN/PHGDH/CYP1A1/CRYZ/DDIT4/FMO1/SMYD3/ATP1A1	25	9	ENSOCUG00000010056/ENSOCUG00000012805/ENSOCUG00000012663/ENSOCUG00000010579/ENSOCUG00000003644/ENSOCUG00000017744/ENSOCUG00000003038/ENSOCUG00000002788/ENSOCUG00000008229	16	ENSOCUG00000014289/ENSOCUG00000027228/ENSOCUG00000005027/ENSOCUG00000003792/ENSOCUG00000006106/ENSOCUG00000010594/ENSOCUG00000012681/ENSOCUG00000003636/ENSOCUG00000002425/ENSOCUG00000000784/ENSOCUG00000001026/ENSOCUG00000005112/ENSOCUG00000011624/ENSOCUG00000005759/ENSOCUG00000016772/ENSOCUG00000001324
BP	GO:0009142	nucleoside triphosphate biosynthetic process	20/1216	105/11231	0.00829629	0.137302	ENSOCUG00000022657/ENSOCUG00000000197/ENSOCUG00000003384/ENSOCUG00000025023/ENSOCUG00000004938/ENSOCUG00000014726/ENSOCUG00000006119/ENSOCUG00000003144/ENSOCUG00000010086/ENSOCUG00000026115/ENSOCUG00000025100/ENSOCUG00000014689/ENSOCUG00000013802/ENSOCUG00000000401/ENSOCUG00000029101/ENSOCUG00000005171/ENSOCUG00000016772/ENSOCUG00000006433/ENSOCUG00000026677/ENSOCUG00000014969	ENSOCUG00000022657/HK2/PRKAG3/ENSOCUG00000025023/HKDC1/ENSOCUG00000014726/ENSOCUG00000006119/BPGM/ENSOCUG00000010086/ENSOCUG00000026115/ENSOCUG00000025100/IGF1/ALDOC/HK3/ATP8/ENSOCUG00000005171/DDIT4/VCP/ENSOCUG00000026677/PKLR	20	14	ENSOCUG00000022657/ENSOCUG00000003384/ENSOCUG00000014726/ENSOCUG00000006119/ENSOCUG00000003144/ENSOCUG00000010086/ENSOCUG00000026115/ENSOCUG00000025100/ENSOCUG00000014689/ENSOCUG00000013802/ENSOCUG00000029101/ENSOCUG00000005171/ENSOCUG00000006433/ENSOCUG00000014969	6	ENSOCUG00000000197/ENSOCUG00000025023/ENSOCUG00000004938/ENSOCUG00000000401/ENSOCUG00000016772/ENSOCUG00000026677
BP	GO:0050679	positive regulation of epithelial cell proliferation	21/1216	112/11231	0.00832938	0.137302	ENSOCUG00000004246/ENSOCUG00000011746/ENSOCUG00000014289/ENSOCUG00000016098/ENSOCUG00000026784/ENSOCUG00000005579/ENSOCUG00000011610/ENSOCUG00000010633/ENSOCUG00000014102/ENSOCUG00000011639/ENSOCUG00000011674/ENSOCUG00000011842/ENSOCUG00000009244/ENSOCUG00000014689/ENSOCUG00000004834/ENSOCUG00000038923/ENSOCUG00000016388/ENSOCUG00000013567/ENSOCUG00000000380/ENSOCUG00000011092/ENSOCUG00000009052	PKHD1/NR4A1/MYC/FGFBP1/PRKD2/ITGB3/VEGFA/HMOX1/JCAD/SOX9/BMP2/CRNN/THBS4/IGF1/F3/PDGFB/EGF/GRN/WNT5A/FLT4/EYA1	21	4	ENSOCUG00000016098/ENSOCUG00000014689/ENSOCUG00000000380/ENSOCUG00000009052	17	ENSOCUG00000004246/ENSOCUG00000011746/ENSOCUG00000014289/ENSOCUG00000026784/ENSOCUG00000005579/ENSOCUG00000011610/ENSOCUG00000010633/ENSOCUG00000014102/ENSOCUG00000011639/ENSOCUG00000011674/ENSOCUG00000011842/ENSOCUG00000009244/ENSOCUG00000004834/ENSOCUG00000038923/ENSOCUG00000016388/ENSOCUG00000013567/ENSOCUG00000011092
BP	GO:0070252	actin-mediated cell contraction	12/1216	52/11231	0.00835271	0.137302	ENSOCUG00000010229/ENSOCUG00000005007/ENSOCUG00000012063/ENSOCUG00000004074/ENSOCUG00000010502/ENSOCUG00000002425/ENSOCUG00000000674/ENSOCUG00000015882/ENSOCUG00000008019/ENSOCUG00000013865/ENSOCUG00000037823/ENSOCUG00000004509	MYH8/KCNE5/JUP/ACTC1/SCN3B/RYR2/KCNA5/EPDR1/KCNJ8/PLN/ENSOCUG00000037823/ENSOCUG00000004509	12	4	ENSOCUG00000000674/ENSOCUG00000015882/ENSOCUG00000008019/ENSOCUG00000037823	8	ENSOCUG00000010229/ENSOCUG00000005007/ENSOCUG00000012063/ENSOCUG00000004074/ENSOCUG00000010502/ENSOCUG00000002425/ENSOCUG00000013865/ENSOCUG00000004509
BP	GO:0010761	fibroblast migration	9/1216	34/11231	0.00850219	0.138684	ENSOCUG00000009097/ENSOCUG00000027029/ENSOCUG00000005579/ENSOCUG00000012007/ENSOCUG00000010693/ENSOCUG00000003792/ENSOCUG00000001963/ENSOCUG00000024877/ENSOCUG00000002183	SDC4/ARID5B/ITGB3/PRR5L/CCN3/THBS1/TNS1/DMTN/PML	9	1	ENSOCUG00000024877	8	ENSOCUG00000009097/ENSOCUG00000027029/ENSOCUG00000005579/ENSOCUG00000012007/ENSOCUG00000010693/ENSOCUG00000003792/ENSOCUG00000001963/ENSOCUG00000002183
BP	GO:0061045	negative regulation of wound healing	9/1216	34/11231	0.00850219	0.138684	ENSOCUG00000016068/ENSOCUG00000011473/ENSOCUG00000011311/ENSOCUG00000003155/ENSOCUG00000003792/ENSOCUG00000013072/ENSOCUG00000029601/ENSOCUG00000038923/ENSOCUG00000006444	SERPINE1/PRKG1/KLKB1/PLAU/THBS1/UBASH3B/SMAD3/PDGFB/CD109	9	1	ENSOCUG00000011311	8	ENSOCUG00000016068/ENSOCUG00000011473/ENSOCUG00000003155/ENSOCUG00000003792/ENSOCUG00000013072/ENSOCUG00000029601/ENSOCUG00000038923/ENSOCUG00000006444
BP	GO:0032611	interleukin-1 beta production	11/1216	46/11231	0.00861271	0.138884	ENSOCUG00000012690/ENSOCUG00000022794/ENSOCUG00000013238/ENSOCUG00000002183/ENSOCUG00000014689/ENSOCUG00000007831/ENSOCUG00000000380/ENSOCUG00000005455/ENSOCUG00000009473/ENSOCUG00000010856/ENSOCUG00000000584	HSPB1/F2R/ELF4/PML/IGF1/MALT1/WNT5A/NLRP3/PANX1/ZC3H12A/ARG2	11	2	ENSOCUG00000014689/ENSOCUG00000000380	9	ENSOCUG00000012690/ENSOCUG00000022794/ENSOCUG00000013238/ENSOCUG00000002183/ENSOCUG00000007831/ENSOCUG00000005455/ENSOCUG00000009473/ENSOCUG00000010856/ENSOCUG00000000584
BP	GO:0032651	regulation of interleukin-1 beta production	11/1216	46/11231	0.00861271	0.138884	ENSOCUG00000012690/ENSOCUG00000022794/ENSOCUG00000013238/ENSOCUG00000002183/ENSOCUG00000014689/ENSOCUG00000007831/ENSOCUG00000000380/ENSOCUG00000005455/ENSOCUG00000009473/ENSOCUG00000010856/ENSOCUG00000000584	HSPB1/F2R/ELF4/PML/IGF1/MALT1/WNT5A/NLRP3/PANX1/ZC3H12A/ARG2	11	2	ENSOCUG00000014689/ENSOCUG00000000380	9	ENSOCUG00000012690/ENSOCUG00000022794/ENSOCUG00000013238/ENSOCUG00000002183/ENSOCUG00000007831/ENSOCUG00000005455/ENSOCUG00000009473/ENSOCUG00000010856/ENSOCUG00000000584
BP	GO:0050848	regulation of calcium-mediated signaling	11/1216	46/11231	0.00861271	0.138884	ENSOCUG00000010136/ENSOCUG00000010604/ENSOCUG00000026610/ENSOCUG00000017251/ENSOCUG00000013832/ENSOCUG00000010594/ENSOCUG00000014689/ENSOCUG00000012259/ENSOCUG00000000793/ENSOCUG00000013865/ENSOCUG00000007967	LMCD1/RCAN1/TMEM100/GBP1/CHP1/CASQ2/IGF1/CMKLR1/CHP2/PLN/FHL2	11	3	ENSOCUG00000026610/ENSOCUG00000013832/ENSOCUG00000014689	8	ENSOCUG00000010136/ENSOCUG00000010604/ENSOCUG00000017251/ENSOCUG00000010594/ENSOCUG00000012259/ENSOCUG00000000793/ENSOCUG00000013865/ENSOCUG00000007967
BP	GO:0050819	negative regulation of coagulation	7/1216	23/11231	0.00882661	0.141794	ENSOCUG00000016068/ENSOCUG00000011473/ENSOCUG00000011311/ENSOCUG00000003155/ENSOCUG00000003792/ENSOCUG00000013072/ENSOCUG00000038923	SERPINE1/PRKG1/KLKB1/PLAU/THBS1/UBASH3B/PDGFB	7	1	ENSOCUG00000011311	6	ENSOCUG00000016068/ENSOCUG00000011473/ENSOCUG00000003155/ENSOCUG00000003792/ENSOCUG00000013072/ENSOCUG00000038923
BP	GO:0045662	negative regulation of myoblast differentiation	5/1216	13/11231	0.00901837	0.14261	ENSOCUG00000016280/ENSOCUG00000012663/ENSOCUG00000011639/ENSOCUG00000023877/ENSOCUG00000022823	CXCL10/MSTN/SOX9/DDIT3/ID3	5	1	ENSOCUG00000012663	4	ENSOCUG00000016280/ENSOCUG00000011639/ENSOCUG00000023877/ENSOCUG00000022823
BP	GO:1904706	negative regulation of vascular smooth muscle cell proliferation	5/1216	13/11231	0.00901837	0.14261	ENSOCUG00000011473/ENSOCUG00000011415/ENSOCUG00000014122/ENSOCUG00000026268/ENSOCUG00000000653	PRKG1/TGFB3/TPM1/ADIPOQ/NDRG2	5	2	ENSOCUG00000014122/ENSOCUG00000000653	3	ENSOCUG00000011473/ENSOCUG00000011415/ENSOCUG00000026268
BP	GO:2000316	regulation of T-helper 17 type immune response	5/1216	13/11231	0.00901837	0.14261	ENSOCUG00000012101/ENSOCUG00000024309/ENSOCUG00000007831/ENSOCUG00000005455/ENSOCUG00000010856	ARID5A/SMAD7/MALT1/NLRP3/ZC3H12A	5	0		5	ENSOCUG00000012101/ENSOCUG00000024309/ENSOCUG00000007831/ENSOCUG00000005455/ENSOCUG00000010856
BP	GO:2000058	regulation of ubiquitin-dependent protein catabolic process	18/1216	92/11231	0.00902454	0.14261	ENSOCUG00000012805/ENSOCUG00000012460/ENSOCUG00000012740/ENSOCUG00000024309/ENSOCUG00000004713/ENSOCUG00000002004/ENSOCUG00000002183/ENSOCUG00000016326/ENSOCUG00000016511/ENSOCUG00000016388/ENSOCUG00000007316/ENSOCUG00000011595/ENSOCUG00000017399/ENSOCUG00000006433/ENSOCUG00000004986/ENSOCUG00000002637/ENSOCUG00000017921/ENSOCUG00000005463	GCLC/PLK3/N4BP1/SMAD7/WAC/CSNK1E/PML/SMURF1/PARK7/EGF/RAD23B/USP14/RNF139/VCP/XPO1/PABIR1/BCAP31/COP1	18	11	ENSOCUG00000012805/ENSOCUG00000012740/ENSOCUG00000004713/ENSOCUG00000016511/ENSOCUG00000007316/ENSOCUG00000011595/ENSOCUG00000017399/ENSOCUG00000006433/ENSOCUG00000002637/ENSOCUG00000017921/ENSOCUG00000005463	7	ENSOCUG00000012460/ENSOCUG00000024309/ENSOCUG00000002004/ENSOCUG00000002183/ENSOCUG00000016326/ENSOCUG00000016388/ENSOCUG00000004986
BP	GO:0009108	coenzyme biosynthetic process	23/1216	127/11231	0.00908386	0.14261	ENSOCUG00000022657/ENSOCUG00000000197/ENSOCUG00000017120/ENSOCUG00000003384/ENSOCUG00000025023/ENSOCUG00000013125/ENSOCUG00000004938/ENSOCUG00000014726/ENSOCUG00000006119/ENSOCUG00000003144/ENSOCUG00000010086/ENSOCUG00000025100/ENSOCUG00000014689/ENSOCUG00000013802/ENSOCUG00000016196/ENSOCUG00000000401/ENSOCUG00000000408/ENSOCUG00000002361/ENSOCUG00000016772/ENSOCUG00000017305/ENSOCUG00000002882/…	ENSOCUG00000022657/HK2/PDK4/PRKAG3/ENSOCUG00000025023/ACSS1/HKDC1/ENSOCUG00000014726/ENSOCUG00000006119/BPGM/ENSOCUG00000010086/ENSOCUG00000025100/IGF1/ALDOC/ENSOCUG00000016196/HK3/PDK1/MAT2A/DDIT4/COQ8A/ACAT1/ENSOCUG00000026677/PKLR	23	10	ENSOCUG00000022657/ENSOCUG00000003384/ENSOCUG00000014726/ENSOCUG00000006119/ENSOCUG00000003144/ENSOCUG00000010086/ENSOCUG00000025100/ENSOCUG00000014689/ENSOCUG00000013802/ENSOCUG00000014969	13	ENSOCUG00000000197/ENSOCUG00000017120/ENSOCUG00000025023/ENSOCUG00000013125/ENSOCUG00000004938/ENSOCUG00000016196/ENSOCUG00000000401/ENSOCUG00000000408/ENSOCUG00000002361/ENSOCUG00000016772/ENSOCUG00000017305/ENSOCUG00000002882/ENSOCUG00000026677
BP	GO:0032103	positive regulation of response to external stimulus	30/1216	178/11231	0.00916297	0.14261	ENSOCUG00000016280/ENSOCUG00000016068/ENSOCUG00000027507/ENSOCUG00000026784/ENSOCUG00000011610/ENSOCUG00000015642/ENSOCUG00000012690/ENSOCUG00000012663/ENSOCUG00000025029/ENSOCUG00000003792/ENSOCUG00000003344/ENSOCUG00000017764/ENSOCUG00000008896/ENSOCUG00000013060/ENSOCUG00000029328/ENSOCUG00000001026/ENSOCUG00000009244/ENSOCUG00000014647/ENSOCUG00000016511/ENSOCUG00000038923/ENSOCUG00000012259/…	CXCL10/SERPINE1/VDR/PRKD2/VEGFA/NFKBIA/HSPB1/MSTN/CSF1/THBS1/IDO1/VEGFD/SWAP70/MET/OASL/PPM1F/THBS4/USP15/PARK7/PDGFB/CMKLR1/MMRN2/WNT5A/NLRP3/FLNA/ADORA2B/ENSOCUG00000003966/DAPK2/CX3CL1/CD14	30	7	ENSOCUG00000012663/ENSOCUG00000017764/ENSOCUG00000013060/ENSOCUG00000014647/ENSOCUG00000016511/ENSOCUG00000000380/ENSOCUG00000000435	23	ENSOCUG00000016280/ENSOCUG00000016068/ENSOCUG00000027507/ENSOCUG00000026784/ENSOCUG00000011610/ENSOCUG00000015642/ENSOCUG00000012690/ENSOCUG00000025029/ENSOCUG00000003792/ENSOCUG00000003344/ENSOCUG00000008896/ENSOCUG00000029328/ENSOCUG00000001026/ENSOCUG00000009244/ENSOCUG00000038923/ENSOCUG00000012259/ENSOCUG00000016936/ENSOCUG00000005455/ENSOCUG00000000880/ENSOCUG00000010449/ENSOCUG00000003966/…
BP	GO:0051188	cofactor biosynthetic process	27/1216	156/11231	0.00920186	0.14261	ENSOCUG00000022657/ENSOCUG00000000197/ENSOCUG00000017120/ENSOCUG00000003384/ENSOCUG00000012805/ENSOCUG00000025023/ENSOCUG00000013125/ENSOCUG00000004938/ENSOCUG00000014726/ENSOCUG00000006119/ENSOCUG00000003144/ENSOCUG00000010086/ENSOCUG00000025100/ENSOCUG00000014689/ENSOCUG00000013802/ENSOCUG00000002702/ENSOCUG00000016196/ENSOCUG00000000401/ENSOCUG00000000408/ENSOCUG00000017744/ENSOCUG00000002361/…	ENSOCUG00000022657/HK2/PDK4/PRKAG3/GCLC/ENSOCUG00000025023/ACSS1/HKDC1/ENSOCUG00000014726/ENSOCUG00000006119/BPGM/ENSOCUG00000010086/ENSOCUG00000025100/IGF1/ALDOC/RSAD1/ENSOCUG00000016196/HK3/PDK1/CYP1A1/MAT2A/DDIT4/COQ8A/GSS/ACAT1/ENSOCUG00000026677/PKLR	27	14	ENSOCUG00000022657/ENSOCUG00000003384/ENSOCUG00000012805/ENSOCUG00000014726/ENSOCUG00000006119/ENSOCUG00000003144/ENSOCUG00000010086/ENSOCUG00000025100/ENSOCUG00000014689/ENSOCUG00000013802/ENSOCUG00000002702/ENSOCUG00000017744/ENSOCUG00000002267/ENSOCUG00000014969	13	ENSOCUG00000000197/ENSOCUG00000017120/ENSOCUG00000025023/ENSOCUG00000013125/ENSOCUG00000004938/ENSOCUG00000016196/ENSOCUG00000000401/ENSOCUG00000000408/ENSOCUG00000002361/ENSOCUG00000016772/ENSOCUG00000017305/ENSOCUG00000002882/ENSOCUG00000026677
BP	GO:0061448	connective tissue development	27/1216	156/11231	0.00920186	0.14261	ENSOCUG00000027029/ENSOCUG00000012101/ENSOCUG00000037528/ENSOCUG00000007130/ENSOCUG00000002835/ENSOCUG00000016497/ENSOCUG00000002197/ENSOCUG00000008193/ENSOCUG00000010693/ENSOCUG00000025029/ENSOCUG00000011639/ENSOCUG00000024309/ENSOCUG00000013686/ENSOCUG00000017821/ENSOCUG00000011674/ENSOCUG00000029601/ENSOCUG00000001730/ENSOCUG00000038923/ENSOCUG00000016593/ENSOCUG00000013871/ENSOCUG00000023931/…	ARID5B/ARID5A/MUSTN1/SLC25A25/CCN2/COL11A2/ITGB8/ACTA2/CCN3/CSF1/SOX9/SMAD7/WNT5B/GATA3/BMP2/SMAD3/SNX19/PDGFB/CSGALNACT1/SLC26A2/BGN/KLF7/ZBTB16/CD44/WNT5A/CHADL/LOXL2	27	6	ENSOCUG00000016497/ENSOCUG00000002197/ENSOCUG00000017821/ENSOCUG00000001730/ENSOCUG00000007470/ENSOCUG00000000380	21	ENSOCUG00000027029/ENSOCUG00000012101/ENSOCUG00000037528/ENSOCUG00000007130/ENSOCUG00000002835/ENSOCUG00000008193/ENSOCUG00000010693/ENSOCUG00000025029/ENSOCUG00000011639/ENSOCUG00000024309/ENSOCUG00000013686/ENSOCUG00000011674/ENSOCUG00000029601/ENSOCUG00000038923/ENSOCUG00000016593/ENSOCUG00000013871/ENSOCUG00000023931/ENSOCUG00000009813/ENSOCUG00000000715/ENSOCUG00000002701/ENSOCUG00000014596
BP	GO:0051480	regulation of cytosolic calcium ion concentration	21/1216	113/11231	0.00921816	0.14261	ENSOCUG00000016280/ENSOCUG00000022794/ENSOCUG00000008066/ENSOCUG00000010594/ENSOCUG00000008896/ENSOCUG00000004261/ENSOCUG00000013072/ENSOCUG00000008738/ENSOCUG00000002425/ENSOCUG00000002183/ENSOCUG00000029601/ENSOCUG00000016171/ENSOCUG00000007140/ENSOCUG00000001847/ENSOCUG00000002154/ENSOCUG00000023877/ENSOCUG00000000380/ENSOCUG00000013865/ENSOCUG00000024847/ENSOCUG00000017921/ENSOCUG00000007482	CXCL10/F2R/DHRS7C/CASQ2/SWAP70/SLC35G1/UBASH3B/ABL2/RYR2/PML/SMAD3/CDH23/ABL1/TMBIM6/IBTK/DDIT3/WNT5A/PLN/GRID2IP/BCAP31/CX3CL1	21	6	ENSOCUG00000008066/ENSOCUG00000004261/ENSOCUG00000001847/ENSOCUG00000002154/ENSOCUG00000000380/ENSOCUG00000017921	15	ENSOCUG00000016280/ENSOCUG00000022794/ENSOCUG00000010594/ENSOCUG00000008896/ENSOCUG00000013072/ENSOCUG00000008738/ENSOCUG00000002425/ENSOCUG00000002183/ENSOCUG00000029601/ENSOCUG00000016171/ENSOCUG00000007140/ENSOCUG00000023877/ENSOCUG00000013865/ENSOCUG00000024847/ENSOCUG00000007482
BP	GO:0043549	regulation of kinase activity	51/1216	339/11231	0.00923164	0.14261	ENSOCUG00000027445/ENSOCUG00000005579/ENSOCUG00000011610/ENSOCUG00000000557/ENSOCUG00000012690/ENSOCUG00000012663/ENSOCUG00000025029/ENSOCUG00000003215/ENSOCUG00000003792/ENSOCUG00000014223/ENSOCUG00000011793/ENSOCUG00000010189/ENSOCUG00000005385/ENSOCUG00000012616/ENSOCUG00000026268/ENSOCUG00000013072/ENSOCUG00000021115/ENSOCUG00000024735/ENSOCUG00000011674/ENSOCUG00000014147/ENSOCUG00000001026/…	TCIM/ITGB3/VEGFA/NLRC5/HSPB1/MSTN/CSF1/SPRY4/THBS1/UVRAG/ENSOCUG00000011793/LEP/ZFP91/DIPK2A/ADIPOQ/UBASH3B/PKIA/TLR9/BMP2/ENSOCUG00000014147/PPM1F/RASIP1/MVP/ABL1/IGF1/PARK7/TAB2/VLDLR/PDGFB/EGF/VPS25/PLCE1/HEXIM2/MALT1/PPP2R5A/ADARB1/WARS1/MAP3K11/ENSOCUG00000015013/WNT5A/SPRY1/ENSOCUG00000010103/SLC8A3/MAPRE3/NR2F2/NRBF2/GADD45A/SMYD3/MAP2K3/PPP2R3C/KITLG	51	21	ENSOCUG00000012663/ENSOCUG00000014223/ENSOCUG00000010189/ENSOCUG00000005385/ENSOCUG00000012616/ENSOCUG00000021115/ENSOCUG00000014689/ENSOCUG00000016511/ENSOCUG00000012180/ENSOCUG00000002231/ENSOCUG00000034593/ENSOCUG00000006750/ENSOCUG00000015013/ENSOCUG00000000380/ENSOCUG00000014861/ENSOCUG00000013520/ENSOCUG00000006920/ENSOCUG00000008954/ENSOCUG00000008229/ENSOCUG00000004311/ENSOCUG00000005768	30	ENSOCUG00000027445/ENSOCUG00000005579/ENSOCUG00000011610/ENSOCUG00000000557/ENSOCUG00000012690/ENSOCUG00000025029/ENSOCUG00000003215/ENSOCUG00000003792/ENSOCUG00000011793/ENSOCUG00000026268/ENSOCUG00000013072/ENSOCUG00000024735/ENSOCUG00000011674/ENSOCUG00000014147/ENSOCUG00000001026/ENSOCUG00000021629/ENSOCUG00000008668/ENSOCUG00000007140/ENSOCUG00000038923/ENSOCUG00000016388/ENSOCUG00000001816/…
BP	GO:0001823	mesonephros development	13/1216	59/11231	0.00924726	0.14261	ENSOCUG00000011639/ENSOCUG00000001752/ENSOCUG00000024309/ENSOCUG00000017821/ENSOCUG00000029601/ENSOCUG00000014268/ENSOCUG00000001726/ENSOCUG00000007470/ENSOCUG00000014920/ENSOCUG00000006606/ENSOCUG00000003929/ENSOCUG00000009052/ENSOCUG00000000584	SOX9/GPC3/SMAD7/GATA3/SMAD3/SIX1/WNT11/ZBTB16/SPRY1/DCHS1/SMAD4/EYA1/ARG2	13	5	ENSOCUG00000017821/ENSOCUG00000014268/ENSOCUG00000007470/ENSOCUG00000003929/ENSOCUG00000009052	8	ENSOCUG00000011639/ENSOCUG00000001752/ENSOCUG00000024309/ENSOCUG00000029601/ENSOCUG00000001726/ENSOCUG00000014920/ENSOCUG00000006606/ENSOCUG00000000584
BP	GO:0010656	negative regulation of muscle cell apoptotic process	6/1216	18/11231	0.00937775	0.143578	ENSOCUG00000012616/ENSOCUG00000014689/ENSOCUG00000011696/ENSOCUG00000010856/ENSOCUG00000026930/ENSOCUG00000002132	DIPK2A/IGF1/BAG3/ZC3H12A/RGL2/PPP1R10	6	2	ENSOCUG00000012616/ENSOCUG00000014689	4	ENSOCUG00000011696/ENSOCUG00000010856/ENSOCUG00000026930/ENSOCUG00000002132
BP	GO:0040036	regulation of fibroblast growth factor receptor signaling pathway	6/1216	18/11231	0.00937775	0.143578	ENSOCUG00000016098/ENSOCUG00000026784/ENSOCUG00000003792/ENSOCUG00000017821/ENSOCUG00000000380/ENSOCUG00000014920	FGFBP1/PRKD2/THBS1/GATA3/WNT5A/SPRY1	6	3	ENSOCUG00000016098/ENSOCUG00000017821/ENSOCUG00000000380	3	ENSOCUG00000026784/ENSOCUG00000003792/ENSOCUG00000014920
BP	GO:0016053	organic acid biosynthetic process	35/1216	216/11231	0.00956993	0.145993	ENSOCUG00000022657/ENSOCUG00000000197/ENSOCUG00000029634/ENSOCUG00000017120/ENSOCUG00000003384/ENSOCUG00000017653/ENSOCUG00000025023/ENSOCUG00000008841/ENSOCUG00000016168/ENSOCUG00000003344/ENSOCUG00000004938/ENSOCUG00000007887/ENSOCUG00000014726/ENSOCUG00000010532/ENSOCUG00000021541/ENSOCUG00000006119/ENSOCUG00000003144/ENSOCUG00000000530/ENSOCUG00000010086/ENSOCUG00000025100/ENSOCUG00000014689/…	ENSOCUG00000022657/HK2/ALOXE3/PDK4/PRKAG3/CBS/ENSOCUG00000025023/GLUL/ABCD2/IDO1/HKDC1/ABCC5/ENSOCUG00000014726/OTC/SHMT1/ENSOCUG00000006119/BPGM/ADI1/ENSOCUG00000010086/ENSOCUG00000025100/IGF1/ALDOC/PARK7/PDGFB/EGF/NR1D1/HK3/GLS/PHGDH/MGST3/DDIT4/PLA2G4F/FMO1/ENSOCUG00000026677/PKLR	35	17	ENSOCUG00000022657/ENSOCUG00000029634/ENSOCUG00000003384/ENSOCUG00000016168/ENSOCUG00000014726/ENSOCUG00000010532/ENSOCUG00000021541/ENSOCUG00000006119/ENSOCUG00000003144/ENSOCUG00000010086/ENSOCUG00000025100/ENSOCUG00000014689/ENSOCUG00000013802/ENSOCUG00000016511/ENSOCUG00000009732/ENSOCUG00000002788/ENSOCUG00000014969	18	ENSOCUG00000000197/ENSOCUG00000017120/ENSOCUG00000017653/ENSOCUG00000025023/ENSOCUG00000008841/ENSOCUG00000003344/ENSOCUG00000004938/ENSOCUG00000007887/ENSOCUG00000000530/ENSOCUG00000038923/ENSOCUG00000016388/ENSOCUG00000000401/ENSOCUG00000002448/ENSOCUG00000005759/ENSOCUG00000010376/ENSOCUG00000016772/ENSOCUG00000011139/ENSOCUG00000026677
BP	GO:0018108	peptidyl-tyrosine phosphorylation	28/1216	164/11231	0.00972995	0.147902	ENSOCUG00000005579/ENSOCUG00000013074/ENSOCUG00000011610/ENSOCUG00000013369/ENSOCUG00000024877/ENSOCUG00000003185/ENSOCUG00000008738/ENSOCUG00000022575/ENSOCUG00000009244/ENSOCUG00000008668/ENSOCUG00000007140/ENSOCUG00000005392/ENSOCUG00000014689/ENSOCUG00000038923/ENSOCUG00000016388/ENSOCUG00000034593/ENSOCUG00000002052/ENSOCUG00000007069/ENSOCUG00000016487/ENSOCUG00000000715/ENSOCUG00000002226/…	ITGB3/WEE1/VEGFA/ITGA5/DMTN/CSPG4/ABL2/VTN/THBS4/MVP/ABL1/CNTF/IGF1/PDGFB/EGF/VPS25/LRP4/FGFR2/DDR1/CD44/INPP5F/LTK/FLT4/ARL2BP/IGF1R/CTF1/KITLG/PARP14	28	7	ENSOCUG00000024877/ENSOCUG00000022575/ENSOCUG00000005392/ENSOCUG00000014689/ENSOCUG00000034593/ENSOCUG00000000582/ENSOCUG00000005688	21	ENSOCUG00000005579/ENSOCUG00000013074/ENSOCUG00000011610/ENSOCUG00000013369/ENSOCUG00000003185/ENSOCUG00000008738/ENSOCUG00000009244/ENSOCUG00000008668/ENSOCUG00000007140/ENSOCUG00000038923/ENSOCUG00000016388/ENSOCUG00000002052/ENSOCUG00000007069/ENSOCUG00000016487/ENSOCUG00000000715/ENSOCUG00000002226/ENSOCUG00000026867/ENSOCUG00000011092/ENSOCUG00000014795/ENSOCUG00000017687/ENSOCUG00000003418
BP	GO:0097190	apoptotic signaling pathway	52/1216	348/11231	0.00981908	0.148007	ENSOCUG00000016068/ENSOCUG00000005489/ENSOCUG00000014289/ENSOCUG00000003201/ENSOCUG00000010633/ENSOCUG00000012690/ENSOCUG00000012805/ENSOCUG00000012152/ENSOCUG00000015076/ENSOCUG00000003792/ENSOCUG00000006106/ENSOCUG00000011812/ENSOCUG00000029644/ENSOCUG00000000786/ENSOCUG00000022282/ENSOCUG00000014828/ENSOCUG00000000784/ENSOCUG00000002183/ENSOCUG00000008310/ENSOCUG00000029601/ENSOCUG00000001026/…	SERPINE1/PRKRA/MYC/BCL2L1/HMOX1/HSPB1/GCLC/MCL1/FXN/THBS1/UMOD/ING2/ICAM1/EPHA2/EDA2R/BDKRB2/NR4A2/PML/TIMP3/SMAD3/PPM1F/URI1/PLAUR/TNFRSF1B/IGF1/SIAH2/USP15/PARK7/ENSOCUG00000007721/ATF3/TMBIM6/PIK3R1/BAG3/DDIT3/FEM1B/PDK1/CFLAR/SFPQ/CD44/TMEM109/AGTR2/DDIT4/WNT5A/TMBIM1/DAPK2/MAP2K4/EYA1/BCAP31/CX3CL1/ITPRIP/RBCK1/KITLG	52	18	ENSOCUG00000005489/ENSOCUG00000012805/ENSOCUG00000015076/ENSOCUG00000011812/ENSOCUG00000015063/ENSOCUG00000014689/ENSOCUG00000014647/ENSOCUG00000016511/ENSOCUG00000001847/ENSOCUG00000026586/ENSOCUG00000011072/ENSOCUG00000015708/ENSOCUG00000000380/ENSOCUG00000000435/ENSOCUG00000010096/ENSOCUG00000009052/ENSOCUG00000017921/ENSOCUG00000007636	34	ENSOCUG00000016068/ENSOCUG00000014289/ENSOCUG00000003201/ENSOCUG00000010633/ENSOCUG00000012690/ENSOCUG00000012152/ENSOCUG00000003792/ENSOCUG00000006106/ENSOCUG00000029644/ENSOCUG00000000786/ENSOCUG00000022282/ENSOCUG00000014828/ENSOCUG00000000784/ENSOCUG00000002183/ENSOCUG00000008310/ENSOCUG00000029601/ENSOCUG00000001026/ENSOCUG00000027400/ENSOCUG00000014127/ENSOCUG00000010373/ENSOCUG00000007721/…
BP	GO:0033173	calcineurin-NFAT signaling cascade	8/1216	29/11231	0.00991135	0.148007	ENSOCUG00000010136/ENSOCUG00000010604/ENSOCUG00000013832/ENSOCUG00000012543/ENSOCUG00000014689/ENSOCUG00000000793/ENSOCUG00000027562/ENSOCUG00000007967	LMCD1/RCAN1/CHP1/PPP3CB/IGF1/CHP2/PPP3R1/FHL2	8	4	ENSOCUG00000013832/ENSOCUG00000012543/ENSOCUG00000014689/ENSOCUG00000027562	4	ENSOCUG00000010136/ENSOCUG00000010604/ENSOCUG00000000793/ENSOCUG00000007967
BP	GO:0045071	negative regulation of viral genome replication	8/1216	29/11231	0.00991135	0.148007	ENSOCUG00000012740/ENSOCUG00000034782/ENSOCUG00000029328/ENSOCUG00000009811/ENSOCUG00000008660/ENSOCUG00000010856/ENSOCUG00000027849/ENSOCUG00000006746	N4BP1/OAS1/OASL/ZNFX1/SRPK1/ZC3H12A/OAS3/SRPK2	8	3	ENSOCUG00000012740/ENSOCUG00000008660/ENSOCUG00000006746	5	ENSOCUG00000034782/ENSOCUG00000029328/ENSOCUG00000009811/ENSOCUG00000010856/ENSOCUG00000027849
BP	GO:0048146	positive regulation of fibroblast proliferation	8/1216	29/11231	0.00991135	0.148007	ENSOCUG00000014289/ENSOCUG00000010706/ENSOCUG00000005579/ENSOCUG00000002183/ENSOCUG00000006579/ENSOCUG00000014689/ENSOCUG00000038923/ENSOCUG00000000380	MYC/FOSL2/ITGB3/PML/SPHK1/IGF1/PDGFB/WNT5A	8	2	ENSOCUG00000014689/ENSOCUG00000000380	6	ENSOCUG00000014289/ENSOCUG00000010706/ENSOCUG00000005579/ENSOCUG00000002183/ENSOCUG00000006579/ENSOCUG00000038923
BP	GO:0097720	calcineurin-mediated signaling	8/1216	29/11231	0.00991135	0.148007	ENSOCUG00000010136/ENSOCUG00000010604/ENSOCUG00000013832/ENSOCUG00000012543/ENSOCUG00000014689/ENSOCUG00000000793/ENSOCUG00000027562/ENSOCUG00000007967	LMCD1/RCAN1/CHP1/PPP3CB/IGF1/CHP2/PPP3R1/FHL2	8	4	ENSOCUG00000013832/ENSOCUG00000012543/ENSOCUG00000014689/ENSOCUG00000027562	4	ENSOCUG00000010136/ENSOCUG00000010604/ENSOCUG00000000793/ENSOCUG00000007967
BP	GO:0045088	regulation of innate immune response	32/1216	194/11231	0.00997014	0.148363	ENSOCUG00000000557/ENSOCUG00000015642/ENSOCUG00000022490/ENSOCUG00000017836/ENSOCUG00000002114/ENSOCUG00000010189/ENSOCUG00000012740/ENSOCUG00000034782/ENSOCUG00000029328/ENSOCUG00000024735/ENSOCUG00000000884/ENSOCUG00000005073/ENSOCUG00000014647/ENSOCUG00000000864/ENSOCUG00000009840/ENSOCUG00000009732/ENSOCUG00000013567/ENSOCUG00000017410/ENSOCUG00000011507/ENSOCUG00000001877/ENSOCUG00000009811/…	NLRC5/NFKBIA/PCBP2/NECTIN2/TRIM5/LEP/N4BP1/OAS1/OASL/TLR9/POLR3B/USP18/USP15/CADM1/SLC46A2/NR1D1/GRN/POLR3D/RNF185/SFPQ/ZNFX1/PPP6C/WNT5A/GPS2/COLEC12/CHADL/PELI1/OAS3/ENSOCUG00000021564/CD14/YWHAZ/PARP14	32	13	ENSOCUG00000022490/ENSOCUG00000010189/ENSOCUG00000012740/ENSOCUG00000000884/ENSOCUG00000005073/ENSOCUG00000014647/ENSOCUG00000009732/ENSOCUG00000017410/ENSOCUG00000011507/ENSOCUG00000009375/ENSOCUG00000000380/ENSOCUG00000024249/ENSOCUG00000021564	19	ENSOCUG00000000557/ENSOCUG00000015642/ENSOCUG00000017836/ENSOCUG00000002114/ENSOCUG00000034782/ENSOCUG00000029328/ENSOCUG00000024735/ENSOCUG00000000864/ENSOCUG00000009840/ENSOCUG00000013567/ENSOCUG00000001877/ENSOCUG00000009811/ENSOCUG00000022216/ENSOCUG00000002701/ENSOCUG00000027961/ENSOCUG00000027849/ENSOCUG00000004218/ENSOCUG00000000734/ENSOCUG00000003418
BP	GO:0048015	phosphatidylinositol-mediated signaling	18/1216	93/11231	0.0100915	0.148502	ENSOCUG00000014198/ENSOCUG00000012007/ENSOCUG00000022794/ENSOCUG00000011639/ENSOCUG00000010189/ENSOCUG00000000493/ENSOCUG00000012616/ENSOCUG00000017821/ENSOCUG00000011842/ENSOCUG00000014689/ENSOCUG00000038923/ENSOCUG00000016388/ENSOCUG00000005116/ENSOCUG00000002226/ENSOCUG00000026867/ENSOCUG00000004808/ENSOCUG00000026930/ENSOCUG00000014795	CAT/PRR5L/F2R/SOX9/LEP/PITPNM2/DIPK2A/GATA3/CRNN/IGF1/PDGFB/EGF/PIK3R1/INPP5F/LTK/CBL/RGL2/IGF1R	18	4	ENSOCUG00000010189/ENSOCUG00000012616/ENSOCUG00000017821/ENSOCUG00000014689	14	ENSOCUG00000014198/ENSOCUG00000012007/ENSOCUG00000022794/ENSOCUG00000011639/ENSOCUG00000000493/ENSOCUG00000011842/ENSOCUG00000038923/ENSOCUG00000016388/ENSOCUG00000005116/ENSOCUG00000002226/ENSOCUG00000026867/ENSOCUG00000004808/ENSOCUG00000026930/ENSOCUG00000014795
BP	GO:0071219	cellular response to molecule of bacterial origin	18/1216	93/11231	0.0100915	0.148502	ENSOCUG00000016280/ENSOCUG00000016068/ENSOCUG00000012101/ENSOCUG00000002819/ENSOCUG00000015642/ENSOCUG00000003790/ENSOCUG00000002114/ENSOCUG00000015471/ENSOCUG00000014127/ENSOCUG00000021710/ENSOCUG00000009732/ENSOCUG00000007831/ENSOCUG00000000380/ENSOCUG00000005455/ENSOCUG00000011400/ENSOCUG00000010856/ENSOCUG00000007482/ENSOCUG00000004218	CXCL10/SERPINE1/ARID5A/IRAK2/NFKBIA/LITAF/TRIM5/PLAA/TNFRSF1B/CCL2/NR1D1/MALT1/WNT5A/NLRP3/MTDH/ZC3H12A/CX3CL1/CD14	18	4	ENSOCUG00000015471/ENSOCUG00000009732/ENSOCUG00000000380/ENSOCUG00000011400	14	ENSOCUG00000016280/ENSOCUG00000016068/ENSOCUG00000012101/ENSOCUG00000002819/ENSOCUG00000015642/ENSOCUG00000003790/ENSOCUG00000002114/ENSOCUG00000014127/ENSOCUG00000021710/ENSOCUG00000007831/ENSOCUG00000005455/ENSOCUG00000010856/ENSOCUG00000007482/ENSOCUG00000004218
BP	GO:0001763	morphogenesis of a branching structure	22/1216	121/11231	0.0100984	0.148502	ENSOCUG00000004246/ENSOCUG00000011610/ENSOCUG00000025029/ENSOCUG00000011639/ENSOCUG00000001752/ENSOCUG00000000786/ENSOCUG00000013060/ENSOCUG00000003636/ENSOCUG00000002183/ENSOCUG00000023498/ENSOCUG00000016388/ENSOCUG00000014268/ENSOCUG00000016487/ENSOCUG00000000380/ENSOCUG00000014920/ENSOCUG00000006606/ENSOCUG00000012106/ENSOCUG00000009897/ENSOCUG00000003929/ENSOCUG00000009052/ENSOCUG00000027562/…	PKHD1/VEGFA/CSF1/SOX9/GPC3/EPHA2/MET/TGM2/PML/TBX2/EGF/SIX1/DDR1/WNT5A/SPRY1/DCHS1/KRAS/ADM/SMAD4/EYA1/PPP3R1/COL4A1	22	8	ENSOCUG00000013060/ENSOCUG00000023498/ENSOCUG00000014268/ENSOCUG00000000380/ENSOCUG00000012106/ENSOCUG00000003929/ENSOCUG00000009052/ENSOCUG00000027562	14	ENSOCUG00000004246/ENSOCUG00000011610/ENSOCUG00000025029/ENSOCUG00000011639/ENSOCUG00000001752/ENSOCUG00000000786/ENSOCUG00000003636/ENSOCUG00000002183/ENSOCUG00000016388/ENSOCUG00000016487/ENSOCUG00000014920/ENSOCUG00000006606/ENSOCUG00000009897/ENSOCUG00000013232
BP	GO:1903901	negative regulation of viral life cycle	11/1216	47/11231	0.0101727	0.148502	ENSOCUG00000002114/ENSOCUG00000012740/ENSOCUG00000034782/ENSOCUG00000029328/ENSOCUG00000002183/ENSOCUG00000009811/ENSOCUG00000015700/ENSOCUG00000008660/ENSOCUG00000010856/ENSOCUG00000027849/ENSOCUG00000006746	TRIM5/N4BP1/OAS1/OASL/PML/ZNFX1/TRIM26/SRPK1/ZC3H12A/OAS3/SRPK2	11	3	ENSOCUG00000012740/ENSOCUG00000008660/ENSOCUG00000006746	8	ENSOCUG00000002114/ENSOCUG00000034782/ENSOCUG00000029328/ENSOCUG00000002183/ENSOCUG00000009811/ENSOCUG00000015700/ENSOCUG00000010856/ENSOCUG00000027849
BP	GO:0007369	gastrulation	19/1216	100/11231	0.0101896	0.148502	ENSOCUG00000005579/ENSOCUG00000013369/ENSOCUG00000000786/ENSOCUG00000026268/ENSOCUG00000022575/ENSOCUG00000029601/ENSOCUG00000009324/ENSOCUG00000009677/ENSOCUG00000001726/ENSOCUG00000013276/ENSOCUG00000004013/ENSOCUG00000000380/ENSOCUG00000003528/ENSOCUG00000010173/ENSOCUG00000003929/ENSOCUG00000015320/ENSOCUG00000017292/ENSOCUG00000009052/ENSOCUG00000025487	ITGB3/ITGA5/EPHA2/ADIPOQ/VTN/SMAD3/GJA1/MYADM/WNT11/COL4A2/LAMB3/WNT5A/ATOH8/PHLDB1/SMAD4/COL12A1/KDM6B/EYA1/MBP	19	4	ENSOCUG00000022575/ENSOCUG00000000380/ENSOCUG00000003929/ENSOCUG00000009052	15	ENSOCUG00000005579/ENSOCUG00000013369/ENSOCUG00000000786/ENSOCUG00000026268/ENSOCUG00000029601/ENSOCUG00000009324/ENSOCUG00000009677/ENSOCUG00000001726/ENSOCUG00000013276/ENSOCUG00000004013/ENSOCUG00000003528/ENSOCUG00000010173/ENSOCUG00000015320/ENSOCUG00000017292/ENSOCUG00000025487
BP	GO:0009206	purine ribonucleoside triphosphate biosynthetic process	19/1216	100/11231	0.0101896	0.148502	ENSOCUG00000022657/ENSOCUG00000000197/ENSOCUG00000003384/ENSOCUG00000025023/ENSOCUG00000004938/ENSOCUG00000014726/ENSOCUG00000006119/ENSOCUG00000003144/ENSOCUG00000010086/ENSOCUG00000026115/ENSOCUG00000025100/ENSOCUG00000014689/ENSOCUG00000013802/ENSOCUG00000000401/ENSOCUG00000029101/ENSOCUG00000016772/ENSOCUG00000006433/ENSOCUG00000026677/ENSOCUG00000014969	ENSOCUG00000022657/HK2/PRKAG3/ENSOCUG00000025023/HKDC1/ENSOCUG00000014726/ENSOCUG00000006119/BPGM/ENSOCUG00000010086/ENSOCUG00000026115/ENSOCUG00000025100/IGF1/ALDOC/HK3/ATP8/DDIT4/VCP/ENSOCUG00000026677/PKLR	19	13	ENSOCUG00000022657/ENSOCUG00000003384/ENSOCUG00000014726/ENSOCUG00000006119/ENSOCUG00000003144/ENSOCUG00000010086/ENSOCUG00000026115/ENSOCUG00000025100/ENSOCUG00000014689/ENSOCUG00000013802/ENSOCUG00000029101/ENSOCUG00000006433/ENSOCUG00000014969	6	ENSOCUG00000000197/ENSOCUG00000025023/ENSOCUG00000004938/ENSOCUG00000000401/ENSOCUG00000016772/ENSOCUG00000026677
BP	GO:0070373	negative regulation of ERK1 and ERK2 cascade	9/1216	35/11231	0.0103718	0.150125	ENSOCUG00000017251/ENSOCUG00000011137/ENSOCUG00000026268/ENSOCUG00000024735/ENSOCUG00000008310/ENSOCUG00000017424/ENSOCUG00000014920/ENSOCUG00000000653/ENSOCUG00000003929	GBP1/FBLN1/ADIPOQ/TLR9/TIMP3/ATF3/SPRY1/NDRG2/SMAD4	9	2	ENSOCUG00000000653/ENSOCUG00000003929	7	ENSOCUG00000017251/ENSOCUG00000011137/ENSOCUG00000026268/ENSOCUG00000024735/ENSOCUG00000008310/ENSOCUG00000017424/ENSOCUG00000014920
BP	GO:0097327	response to antineoplastic agent	9/1216	35/11231	0.0103718	0.150125	ENSOCUG00000010633/ENSOCUG00000012063/ENSOCUG00000012663/ENSOCUG00000005112/ENSOCUG00000011624/ENSOCUG00000007070/ENSOCUG00000016772/ENSOCUG00000010856/ENSOCUG00000008229	HMOX1/JUP/MSTN/FBXO32/FIBIN/ADAM15/DDIT4/ZC3H12A/SMYD3	9	2	ENSOCUG00000012663/ENSOCUG00000008229	7	ENSOCUG00000010633/ENSOCUG00000012063/ENSOCUG00000005112/ENSOCUG00000011624/ENSOCUG00000007070/ENSOCUG00000016772/ENSOCUG00000010856
BP	GO:0030001	metal ion transport	64/1216	445/11231	0.0104828	0.151216	ENSOCUG00000016280/ENSOCUG00000003951/ENSOCUG00000026333/ENSOCUG00000017871/ENSOCUG00000005007/ENSOCUG00000009722/ENSOCUG00000002381/ENSOCUG00000007130/ENSOCUG00000013965/ENSOCUG00000015852/ENSOCUG00000006633/ENSOCUG00000022794/ENSOCUG00000006106/ENSOCUG00000008066/ENSOCUG00000013832/ENSOCUG00000000585/ENSOCUG00000010594/ENSOCUG00000012313/ENSOCUG00000010502/ENSOCUG00000004261/ENSOCUG00000021648/…	CXCL10/ATP1B4/PER1/ACTN2/KCNE5/AHCYL1/ENSOCUG00000002381/SLC25A25/KCNT2/KCNQ4/KIF6/F2R/UMOD/DHRS7C/CHP1/RRAD/CASQ2/ENSOCUG00000012313/SCN3B/SLC35G1/KCNK12/PTPN3/UBASH3B/TLR9/RYR2/PML/KCNA5/RYR3/CDH23/KCNN3/ATP2A2/CCL2/MLLT6/PDGFB/KCNC4/TMBIM6/EGF/IBTK/DDIT3/SLC9A2/EHD3/KCNMB1/KCNJ8/SLC41A1/SLC9A8/MICU2/ENSOCUG00000009692/MRS2/KCNH5/SLC8A3/PANX1/ENSOCUG00000024316/TMCO3/PLN/ENSOCUG00000037823/FLNA…	64	23	ENSOCUG00000009722/ENSOCUG00000013965/ENSOCUG00000006633/ENSOCUG00000008066/ENSOCUG00000013832/ENSOCUG00000004261/ENSOCUG00000021648/ENSOCUG00000000674/ENSOCUG00000013552/ENSOCUG00000001847/ENSOCUG00000002154/ENSOCUG00000004890/ENSOCUG00000001228/ENSOCUG00000008019/ENSOCUG00000011219/ENSOCUG00000029502/ENSOCUG00000009692/ENSOCUG00000017333/ENSOCUG00000008859/ENSOCUG00000024316/ENSOCUG00000037823/…	41	ENSOCUG00000016280/ENSOCUG00000003951/ENSOCUG00000026333/ENSOCUG00000017871/ENSOCUG00000005007/ENSOCUG00000002381/ENSOCUG00000007130/ENSOCUG00000015852/ENSOCUG00000022794/ENSOCUG00000006106/ENSOCUG00000000585/ENSOCUG00000010594/ENSOCUG00000012313/ENSOCUG00000010502/ENSOCUG00000001034/ENSOCUG00000013072/ENSOCUG00000024735/ENSOCUG00000002425/ENSOCUG00000002183/ENSOCUG00000011459/ENSOCUG00000016171/…
BP	GO:0043062	extracellular structure organization	32/1216	195/11231	0.0107292	0.154246	ENSOCUG00000009097/ENSOCUG00000005579/ENSOCUG00000016362/ENSOCUG00000000374/ENSOCUG00000016497/ENSOCUG00000001046/ENSOCUG00000007286/ENSOCUG00000012959/ENSOCUG00000029358/ENSOCUG00000000744/ENSOCUG00000011639/ENSOCUG00000013288/ENSOCUG00000007249/ENSOCUG00000001415/ENSOCUG00000013688/ENSOCUG00000000111/ENSOCUG00000022575/ENSOCUG00000029601/ENSOCUG00000014127/ENSOCUG00000016593/ENSOCUG00000000927/…	SDC4/ITGB3/ADAMTS1/ADAMTS15/COL11A2/IBSP/COL4A4/ADAMTS20/CRISPLD2/PLTP/SOX9/MTTP/VIT/SOAT2/TNFAIP6/COL4A3/VTN/SMAD3/TNFRSF1B/CSGALNACT1/ADAMTSL4/GLNH/ENSOCUG00000024042/DDR1/MYO1E/NR2E1/PHLDB1/CHADL/LOXL2/ACSL3/COL4A1/ANGPTL7	32	6	ENSOCUG00000000374/ENSOCUG00000016497/ENSOCUG00000001046/ENSOCUG00000022575/ENSOCUG00000005776/ENSOCUG00000014970	26	ENSOCUG00000009097/ENSOCUG00000005579/ENSOCUG00000016362/ENSOCUG00000007286/ENSOCUG00000012959/ENSOCUG00000029358/ENSOCUG00000000744/ENSOCUG00000011639/ENSOCUG00000013288/ENSOCUG00000007249/ENSOCUG00000001415/ENSOCUG00000013688/ENSOCUG00000000111/ENSOCUG00000029601/ENSOCUG00000014127/ENSOCUG00000016593/ENSOCUG00000000927/ENSOCUG00000024042/ENSOCUG00000016487/ENSOCUG00000015835/ENSOCUG00000005853/…
BP	GO:0007015	actin filament organization	35/1216	218/11231	0.010992	0.157264	ENSOCUG00000017871/ENSOCUG00000011396/ENSOCUG00000002835/ENSOCUG00000001467/ENSOCUG00000011415/ENSOCUG00000015992/ENSOCUG00000006510/ENSOCUG00000014342/ENSOCUG00000002549/ENSOCUG00000026796/ENSOCUG00000027519/ENSOCUG00000004074/ENSOCUG00000008896/ENSOCUG00000013060/ENSOCUG00000008883/ENSOCUG00000009525/ENSOCUG00000025962/ENSOCUG00000001026/ENSOCUG00000021993/ENSOCUG00000013833/ENSOCUG00000007140/…	ACTN2/XIRP1/CCN2/DLC1/TGFB3/BCAR1/C9orf72/SHROOM4/WDR1/ZYX/SORBS3/ACTC1/SWAP70/MET/MICAL3/KANK3/ARPC1B/PPM1F/TWF2/PPARGC1B/ABL1/FHOD1/ACTN1/LMOD2/ARHGAP25/MICAL2/MYADM/PIK3R1/CTTN/WNT11/WIPF3/FLNA/CX3CL1/LIMA1/HSP90B1	35	4	ENSOCUG00000006510/ENSOCUG00000013060/ENSOCUG00000010039/ENSOCUG00000001299	31	ENSOCUG00000017871/ENSOCUG00000011396/ENSOCUG00000002835/ENSOCUG00000001467/ENSOCUG00000011415/ENSOCUG00000015992/ENSOCUG00000014342/ENSOCUG00000002549/ENSOCUG00000026796/ENSOCUG00000027519/ENSOCUG00000004074/ENSOCUG00000008896/ENSOCUG00000008883/ENSOCUG00000009525/ENSOCUG00000025962/ENSOCUG00000001026/ENSOCUG00000021993/ENSOCUG00000013833/ENSOCUG00000007140/ENSOCUG00000015449/ENSOCUG00000017131/…
BP	GO:0017144	drug metabolic process	55/1216	374/11231	0.0110457	0.157264	ENSOCUG00000022657/ENSOCUG00000009190/ENSOCUG00000010229/ENSOCUG00000005767/ENSOCUG00000005027/ENSOCUG00000000197/ENSOCUG00000004163/ENSOCUG00000003384/ENSOCUG00000007130/ENSOCUG00000017653/ENSOCUG00000025023/ENSOCUG00000014198/ENSOCUG00000015076/ENSOCUG00000012201/ENSOCUG00000003344/ENSOCUG00000004938/ENSOCUG00000014726/ENSOCUG00000021541/ENSOCUG00000011674/ENSOCUG00000000784/ENSOCUG00000006119/…	ENSOCUG00000022657/HEXA/MYH8/HMGCS2/PNP/HK2/SLC25A33/PRKAG3/SLC25A25/CBS/ENSOCUG00000025023/CAT/FXN/PPAT/IDO1/HKDC1/ENSOCUG00000014726/SHMT1/BMP2/NR4A2/ENSOCUG00000006119/SMAD3/BPGM/ADI1/ENSOCUG00000010086/ENSOCUG00000026115/ADSS1/ENSOCUG00000025100/IGF1/ALDOC/PARK7/HK3/CARNMT1/ATP8/AMDHD2/PHGDH/ENSOCUG00000033189/CYP1A1/ENSOCUG00000005171/MAT2A/OXCT1/DDIT4/ND4L/COMT/ND2/VCP/THTPA/ZC3H12A/PAICS/C…	55	28	ENSOCUG00000022657/ENSOCUG00000003384/ENSOCUG00000015076/ENSOCUG00000012201/ENSOCUG00000014726/ENSOCUG00000021541/ENSOCUG00000006119/ENSOCUG00000003144/ENSOCUG00000010086/ENSOCUG00000026115/ENSOCUG00000025341/ENSOCUG00000025100/ENSOCUG00000014689/ENSOCUG00000013802/ENSOCUG00000016511/ENSOCUG00000017017/ENSOCUG00000029101/ENSOCUG00000017744/ENSOCUG00000005171/ENSOCUG00000009231/ENSOCUG00000029107/…	27	ENSOCUG00000009190/ENSOCUG00000010229/ENSOCUG00000005767/ENSOCUG00000005027/ENSOCUG00000000197/ENSOCUG00000004163/ENSOCUG00000007130/ENSOCUG00000017653/ENSOCUG00000025023/ENSOCUG00000014198/ENSOCUG00000003344/ENSOCUG00000004938/ENSOCUG00000011674/ENSOCUG00000000784/ENSOCUG00000029601/ENSOCUG00000000530/ENSOCUG00000000401/ENSOCUG00000021194/ENSOCUG00000005759/ENSOCUG00000033189/ENSOCUG00000002361/…
BP	GO:0019722	calcium-mediated signaling	17/1216	87/11231	0.0111088	0.157264	ENSOCUG00000010136/ENSOCUG00000010604/ENSOCUG00000026610/ENSOCUG00000017251/ENSOCUG00000013832/ENSOCUG00000010594/ENSOCUG00000024877/ENSOCUG00000012543/ENSOCUG00000002425/ENSOCUG00000006579/ENSOCUG00000014689/ENSOCUG00000012259/ENSOCUG00000000793/ENSOCUG00000013865/ENSOCUG00000017921/ENSOCUG00000027562/ENSOCUG00000007967	LMCD1/RCAN1/TMEM100/GBP1/CHP1/CASQ2/DMTN/PPP3CB/RYR2/SPHK1/IGF1/CMKLR1/CHP2/PLN/BCAP31/PPP3R1/FHL2	17	7	ENSOCUG00000026610/ENSOCUG00000013832/ENSOCUG00000024877/ENSOCUG00000012543/ENSOCUG00000014689/ENSOCUG00000017921/ENSOCUG00000027562	10	ENSOCUG00000010136/ENSOCUG00000010604/ENSOCUG00000017251/ENSOCUG00000010594/ENSOCUG00000002425/ENSOCUG00000006579/ENSOCUG00000012259/ENSOCUG00000000793/ENSOCUG00000013865/ENSOCUG00000007967
BP	GO:0072503	cellular divalent inorganic cation homeostasis	31/1216	188/11231	0.011129	0.157264	ENSOCUG00000016280/ENSOCUG00000004246/ENSOCUG00000022794/ENSOCUG00000006106/ENSOCUG00000008066/ENSOCUG00000010594/ENSOCUG00000008896/ENSOCUG00000004261/ENSOCUG00000013072/ENSOCUG00000008738/ENSOCUG00000003636/ENSOCUG00000002425/ENSOCUG00000002183/ENSOCUG00000029601/ENSOCUG00000011459/ENSOCUG00000016171/ENSOCUG00000007140/ENSOCUG00000015082/ENSOCUG00000001847/ENSOCUG00000002154/ENSOCUG00000023877/…	CXCL10/PKHD1/F2R/UMOD/DHRS7C/CASQ2/SWAP70/SLC35G1/UBASH3B/ABL2/TGM2/RYR2/PML/SMAD3/RYR3/CDH23/ABL1/ATP2A2/TMBIM6/IBTK/DDIT3/SLC41A1/MICU2/WNT5A/CSRP3/SLC8A3/SLC37A4/PLN/GRID2IP/BCAP31/CX3CL1	31	8	ENSOCUG00000008066/ENSOCUG00000004261/ENSOCUG00000001847/ENSOCUG00000002154/ENSOCUG00000029502/ENSOCUG00000000380/ENSOCUG00000017267/ENSOCUG00000017921	23	ENSOCUG00000016280/ENSOCUG00000004246/ENSOCUG00000022794/ENSOCUG00000006106/ENSOCUG00000010594/ENSOCUG00000008896/ENSOCUG00000013072/ENSOCUG00000008738/ENSOCUG00000003636/ENSOCUG00000002425/ENSOCUG00000002183/ENSOCUG00000029601/ENSOCUG00000011459/ENSOCUG00000016171/ENSOCUG00000007140/ENSOCUG00000015082/ENSOCUG00000023877/ENSOCUG00000028187/ENSOCUG00000004480/ENSOCUG00000003984/ENSOCUG00000013865/…
BP	GO:0043393	regulation of protein binding	21/1216	115/11231	0.0112253	0.157264	ENSOCUG00000011396/ENSOCUG00000000249/ENSOCUG00000001454/ENSOCUG00000024939/ENSOCUG00000029442/ENSOCUG00000013060/ENSOCUG00000002004/ENSOCUG00000026268/ENSOCUG00000013072/ENSOCUG00000022575/ENSOCUG00000011674/ENSOCUG00000002885/ENSOCUG00000007140/ENSOCUG00000015082/ENSOCUG00000016511/ENSOCUG00000038923/ENSOCUG00000001847/ENSOCUG00000007070/ENSOCUG00000000380/ENSOCUG00000022941/ENSOCUG00000014861	XIRP1/SMARCD3/NES/IFIT2/STYX/MET/CSNK1E/ADIPOQ/UBASH3B/VTN/BMP2/AKTIP/ABL1/ATP2A2/PARK7/PDGFB/TMBIM6/ADAM15/WNT5A/DTX3L/MAPRE3	21	9	ENSOCUG00000000249/ENSOCUG00000029442/ENSOCUG00000013060/ENSOCUG00000022575/ENSOCUG00000002885/ENSOCUG00000016511/ENSOCUG00000001847/ENSOCUG00000000380/ENSOCUG00000014861	12	ENSOCUG00000011396/ENSOCUG00000001454/ENSOCUG00000024939/ENSOCUG00000002004/ENSOCUG00000026268/ENSOCUG00000013072/ENSOCUG00000011674/ENSOCUG00000007140/ENSOCUG00000015082/ENSOCUG00000038923/ENSOCUG00000007070/ENSOCUG00000022941
BP	GO:0009145	purine nucleoside triphosphate biosynthetic process	19/1216	101/11231	0.0113157	0.157264	ENSOCUG00000022657/ENSOCUG00000000197/ENSOCUG00000003384/ENSOCUG00000025023/ENSOCUG00000004938/ENSOCUG00000014726/ENSOCUG00000006119/ENSOCUG00000003144/ENSOCUG00000010086/ENSOCUG00000026115/ENSOCUG00000025100/ENSOCUG00000014689/ENSOCUG00000013802/ENSOCUG00000000401/ENSOCUG00000029101/ENSOCUG00000016772/ENSOCUG00000006433/ENSOCUG00000026677/ENSOCUG00000014969	ENSOCUG00000022657/HK2/PRKAG3/ENSOCUG00000025023/HKDC1/ENSOCUG00000014726/ENSOCUG00000006119/BPGM/ENSOCUG00000010086/ENSOCUG00000026115/ENSOCUG00000025100/IGF1/ALDOC/HK3/ATP8/DDIT4/VCP/ENSOCUG00000026677/PKLR	19	13	ENSOCUG00000022657/ENSOCUG00000003384/ENSOCUG00000014726/ENSOCUG00000006119/ENSOCUG00000003144/ENSOCUG00000010086/ENSOCUG00000026115/ENSOCUG00000025100/ENSOCUG00000014689/ENSOCUG00000013802/ENSOCUG00000029101/ENSOCUG00000006433/ENSOCUG00000014969	6	ENSOCUG00000000197/ENSOCUG00000025023/ENSOCUG00000004938/ENSOCUG00000000401/ENSOCUG00000016772/ENSOCUG00000026677
BP	GO:0042742	defense response to bacterium	19/1216	101/11231	0.0113157	0.157264	ENSOCUG00000016068/ENSOCUG00000023535/ENSOCUG00000006106/ENSOCUG00000000786/ENSOCUG00000015823/ENSOCUG00000034782/ENSOCUG00000024735/ENSOCUG00000009811/ENSOCUG00000016936/ENSOCUG00000029190/ENSOCUG00000008154/ENSOCUG00000005455/ENSOCUG00000022216/ENSOCUG00000006858/ENSOCUG00000027849/ENSOCUG00000000584/ENSOCUG00000007636/ENSOCUG00000028026/ENSOCUG00000014548	SERPINE1/H2BC21/UMOD/EPHA2/OAS2/OAS1/TLR9/ZNFX1/MMRN2/PLAC8/TMF1/NLRP3/COLEC12/SEH1L/OAS3/ARG2/RBCK1/STAB1/EVPL	19	4	ENSOCUG00000023535/ENSOCUG00000008154/ENSOCUG00000006858/ENSOCUG00000007636	15	ENSOCUG00000016068/ENSOCUG00000006106/ENSOCUG00000000786/ENSOCUG00000015823/ENSOCUG00000034782/ENSOCUG00000024735/ENSOCUG00000009811/ENSOCUG00000016936/ENSOCUG00000029190/ENSOCUG00000005455/ENSOCUG00000022216/ENSOCUG00000027849/ENSOCUG00000000584/ENSOCUG00000028026/ENSOCUG00000014548
BP	GO:0050922	negative regulation of chemotaxis	7/1216	24/11231	0.0113207	0.157264	ENSOCUG00000010693/ENSOCUG00000011670/ENSOCUG00000003792/ENSOCUG00000013688/ENSOCUG00000021710/ENSOCUG00000000380/ENSOCUG00000005729	CCN3/SEMA3F/THBS1/TNFAIP6/CCL2/WNT5A/RIN3	7	1	ENSOCUG00000000380	6	ENSOCUG00000010693/ENSOCUG00000011670/ENSOCUG00000003792/ENSOCUG00000013688/ENSOCUG00000021710/ENSOCUG00000005729
BP	GO:0090102	cochlea development	7/1216	24/11231	0.0113207	0.157264	ENSOCUG00000011639/ENSOCUG00000023498/ENSOCUG00000014268/ENSOCUG00000000380/ENSOCUG00000006606/ENSOCUG00000002874/ENSOCUG00000009052	SOX9/TBX2/SIX1/WNT5A/DCHS1/PTK7/EYA1	7	4	ENSOCUG00000023498/ENSOCUG00000014268/ENSOCUG00000000380/ENSOCUG00000009052	3	ENSOCUG00000011639/ENSOCUG00000006606/ENSOCUG00000002874
BP	GO:0007044	cell-substrate junction assembly	12/1216	54/11231	0.0113481	0.157264	ENSOCUG00000017871/ENSOCUG00000005579/ENSOCUG00000011610/ENSOCUG00000001467/ENSOCUG00000013369/ENSOCUG00000001963/ENSOCUG00000024877/ENSOCUG00000006982/ENSOCUG00000001026/ENSOCUG00000007140/ENSOCUG00000015449/ENSOCUG00000021218	ACTN2/ITGB3/VEGFA/DLC1/ITGA5/TNS1/DMTN/STON1/PPM1F/ABL1/ACTN1/TAOK2	12	2	ENSOCUG00000024877/ENSOCUG00000006982	10	ENSOCUG00000017871/ENSOCUG00000005579/ENSOCUG00000011610/ENSOCUG00000001467/ENSOCUG00000013369/ENSOCUG00000001963/ENSOCUG00000001026/ENSOCUG00000007140/ENSOCUG00000015449/ENSOCUG00000021218
BP	GO:0001952	regulation of cell-matrix adhesion	14/1216	67/11231	0.0113574	0.157264	ENSOCUG00000016068/ENSOCUG00000005579/ENSOCUG00000011610/ENSOCUG00000012063/ENSOCUG00000001467/ENSOCUG00000025029/ENSOCUG00000003155/ENSOCUG00000003792/ENSOCUG00000024877/ENSOCUG00000001026/ENSOCUG00000007140/ENSOCUG00000005116/ENSOCUG00000007070/ENSOCUG00000016487	SERPINE1/ITGB3/VEGFA/JUP/DLC1/CSF1/PLAU/THBS1/DMTN/PPM1F/ABL1/PIK3R1/ADAM15/DDR1	14	1	ENSOCUG00000024877	13	ENSOCUG00000016068/ENSOCUG00000005579/ENSOCUG00000011610/ENSOCUG00000012063/ENSOCUG00000001467/ENSOCUG00000025029/ENSOCUG00000003155/ENSOCUG00000003792/ENSOCUG00000001026/ENSOCUG00000007140/ENSOCUG00000005116/ENSOCUG00000007070/ENSOCUG00000016487
BP	GO:0018212	peptidyl-tyrosine modification	28/1216	166/11231	0.0114178	0.157264	ENSOCUG00000005579/ENSOCUG00000013074/ENSOCUG00000011610/ENSOCUG00000013369/ENSOCUG00000024877/ENSOCUG00000003185/ENSOCUG00000008738/ENSOCUG00000022575/ENSOCUG00000009244/ENSOCUG00000008668/ENSOCUG00000007140/ENSOCUG00000005392/ENSOCUG00000014689/ENSOCUG00000038923/ENSOCUG00000016388/ENSOCUG00000034593/ENSOCUG00000002052/ENSOCUG00000007069/ENSOCUG00000016487/ENSOCUG00000000715/ENSOCUG00000002226/…	ITGB3/WEE1/VEGFA/ITGA5/DMTN/CSPG4/ABL2/VTN/THBS4/MVP/ABL1/CNTF/IGF1/PDGFB/EGF/VPS25/LRP4/FGFR2/DDR1/CD44/INPP5F/LTK/FLT4/ARL2BP/IGF1R/CTF1/KITLG/PARP14	28	7	ENSOCUG00000024877/ENSOCUG00000022575/ENSOCUG00000005392/ENSOCUG00000014689/ENSOCUG00000034593/ENSOCUG00000000582/ENSOCUG00000005688	21	ENSOCUG00000005579/ENSOCUG00000013074/ENSOCUG00000011610/ENSOCUG00000013369/ENSOCUG00000003185/ENSOCUG00000008738/ENSOCUG00000009244/ENSOCUG00000008668/ENSOCUG00000007140/ENSOCUG00000038923/ENSOCUG00000016388/ENSOCUG00000002052/ENSOCUG00000007069/ENSOCUG00000016487/ENSOCUG00000000715/ENSOCUG00000002226/ENSOCUG00000026867/ENSOCUG00000011092/ENSOCUG00000014795/ENSOCUG00000017687/ENSOCUG00000003418
BP	GO:0048729	tissue morphogenesis	50/1216	335/11231	0.0114212	0.157264	ENSOCUG00000016280/ENSOCUG00000004246/ENSOCUG00000009097/ENSOCUG00000011500/ENSOCUG00000005579/ENSOCUG00000011610/ENSOCUG00000026610/ENSOCUG00000013369/ENSOCUG00000015574/ENSOCUG00000025029/ENSOCUG00000010029/ENSOCUG00000032265/ENSOCUG00000011639/ENSOCUG00000025513/ENSOCUG00000001752/ENSOCUG00000000786/ENSOCUG00000002549/ENSOCUG00000001168/ENSOCUG00000024309/ENSOCUG00000004074/ENSOCUG00000014122/…	CXCL10/PKHD1/SDC4/TNC/ITGB3/VEGFA/TMEM100/ITGA5/S1PR1/CSF1/GRSF1/RHOB/SOX9/IGFBP5/GPC3/EPHA2/WDR1/LUZP1/SMAD7/ACTC1/TPM1/MET/GATA3/TGM2/RYR2/PML/SMAD3/TBX2/GJA1/TULP3/EGF/SIX1/WNT11/DDR1/MMRN2/CD44/WNT5A/SPRY1/DCHS1/KRAS/ADM/FLNA/SMAD4/PTK7/KDM6B/EYA1/LIN7C/TCTN1/PPP3R1/COL4A1	50	15	ENSOCUG00000026610/ENSOCUG00000010029/ENSOCUG00000025513/ENSOCUG00000014122/ENSOCUG00000013060/ENSOCUG00000017821/ENSOCUG00000023498/ENSOCUG00000008211/ENSOCUG00000014268/ENSOCUG00000000380/ENSOCUG00000012106/ENSOCUG00000003929/ENSOCUG00000009052/ENSOCUG00000004075/ENSOCUG00000027562	35	ENSOCUG00000016280/ENSOCUG00000004246/ENSOCUG00000009097/ENSOCUG00000011500/ENSOCUG00000005579/ENSOCUG00000011610/ENSOCUG00000013369/ENSOCUG00000015574/ENSOCUG00000025029/ENSOCUG00000032265/ENSOCUG00000011639/ENSOCUG00000001752/ENSOCUG00000000786/ENSOCUG00000002549/ENSOCUG00000001168/ENSOCUG00000024309/ENSOCUG00000004074/ENSOCUG00000003636/ENSOCUG00000002425/ENSOCUG00000002183/ENSOCUG00000029601/…
BP	GO:0003007	heart morphogenesis	24/1216	137/11231	0.0117206	0.160865	ENSOCUG00000016362/ENSOCUG00000000249/ENSOCUG00000026610/ENSOCUG00000015574/ENSOCUG00000011639/ENSOCUG00000024309/ENSOCUG00000004074/ENSOCUG00000014122/ENSOCUG00000017821/ENSOCUG00000002425/ENSOCUG00000011674/ENSOCUG00000029601/ENSOCUG00000023498/ENSOCUG00000009958/ENSOCUG00000007070/ENSOCUG00000014268/ENSOCUG00000001726/ENSOCUG00000000380/ENSOCUG00000006606/ENSOCUG00000000880/ENSOCUG00000003929/…	ADAMTS1/SMARCD3/TMEM100/S1PR1/SOX9/SMAD7/ACTC1/TPM1/GATA3/RYR2/BMP2/SMAD3/TBX2/NPY1R/ADAM15/SIX1/WNT11/WNT5A/DCHS1/FLNA/SMAD4/EYA1/ASXL1/FHL2	24	9	ENSOCUG00000000249/ENSOCUG00000026610/ENSOCUG00000014122/ENSOCUG00000017821/ENSOCUG00000023498/ENSOCUG00000014268/ENSOCUG00000000380/ENSOCUG00000003929/ENSOCUG00000009052	15	ENSOCUG00000016362/ENSOCUG00000015574/ENSOCUG00000011639/ENSOCUG00000024309/ENSOCUG00000004074/ENSOCUG00000002425/ENSOCUG00000011674/ENSOCUG00000029601/ENSOCUG00000009958/ENSOCUG00000007070/ENSOCUG00000001726/ENSOCUG00000006606/ENSOCUG00000000880/ENSOCUG00000035849/ENSOCUG00000007967
BP	GO:0003018	vascular process in circulatory system	15/1216	74/11231	0.0118617	0.161147	ENSOCUG00000011473/ENSOCUG00000011610/ENSOCUG00000027228/ENSOCUG00000012805/ENSOCUG00000008193/ENSOCUG00000022794/ENSOCUG00000014828/ENSOCUG00000006927/ENSOCUG00000000674/ENSOCUG00000013161/ENSOCUG00000011355/ENSOCUG00000012363/ENSOCUG00000009897/ENSOCUG00000010449/ENSOCUG00000021388	PRKG1/VEGFA/SMTNL1/GCLC/ACTA2/F2R/BDKRB2/ARHGAP42/KCNA5/UTS2/SCPEP1/AGTR2/ADM/ADORA2B/P2RX1	15	4	ENSOCUG00000012805/ENSOCUG00000000674/ENSOCUG00000013161/ENSOCUG00000011355	11	ENSOCUG00000011473/ENSOCUG00000011610/ENSOCUG00000027228/ENSOCUG00000008193/ENSOCUG00000022794/ENSOCUG00000014828/ENSOCUG00000006927/ENSOCUG00000012363/ENSOCUG00000009897/ENSOCUG00000010449/ENSOCUG00000021388
BP	GO:0030036	actin cytoskeleton organization	51/1216	344/11231	0.0121097	0.161147	ENSOCUG00000017871/ENSOCUG00000011396/ENSOCUG00000005579/ENSOCUG00000002835/ENSOCUG00000001467/ENSOCUG00000015574/ENSOCUG00000011415/ENSOCUG00000011942/ENSOCUG00000015992/ENSOCUG00000006510/ENSOCUG00000014342/ENSOCUG00000002549/ENSOCUG00000026796/ENSOCUG00000027519/ENSOCUG00000024877/ENSOCUG00000004074/ENSOCUG00000014122/ENSOCUG00000008896/ENSOCUG00000013060/ENSOCUG00000008883/ENSOCUG00000009525/…	ACTN2/XIRP1/ITGB3/CCN2/DLC1/S1PR1/TGFB3/FLNC/BCAR1/C9orf72/SHROOM4/WDR1/ZYX/SORBS3/DMTN/ACTC1/TPM1/SWAP70/MET/MICAL3/KANK3/ARPC1B/PPM1F/RA_m006_jsm7BED4f/TWF2/PPARGC1B/ABL1/FHOD1/ACTN1/LMOD2/ARHGAP25/MICAL2/MYADM/PIK3R1/CTTN/WNT11/CSRP3/PALLD/WIPF3/KRAS/CORO2B/FLNA/SMAD4/PTK7/CX3CL1/TRPM7/TAOK2/LIMA1/MYH10/FGD1/HSP90B1	51	9	ENSOCUG00000006510/ENSOCUG00000024877/ENSOCUG00000014122/ENSOCUG00000013060/ENSOCUG00000010039/ENSOCUG00000001299/ENSOCUG00000012106/ENSOCUG00000003929/ENSOCUG00000003125	42	ENSOCUG00000017871/ENSOCUG00000011396/ENSOCUG00000005579/ENSOCUG00000002835/ENSOCUG00000001467/ENSOCUG00000015574/ENSOCUG00000011415/ENSOCUG00000011942/ENSOCUG00000015992/ENSOCUG00000014342/ENSOCUG00000002549/ENSOCUG00000026796/ENSOCUG00000027519/ENSOCUG00000004074/ENSOCUG00000008896/ENSOCUG00000008883/ENSOCUG00000009525/ENSOCUG00000025962/ENSOCUG00000001026/ENSOCUG00000024511/ENSOCUG00000021993/…
BP	GO:0006937	regulation of muscle contraction	16/1216	81/11231	0.0122081	0.161147	ENSOCUG00000011473/ENSOCUG00000012063/ENSOCUG00000024309/ENSOCUG00000010594/ENSOCUG00000002425/ENSOCUG00000006579/ENSOCUG00000006927/ENSOCUG00000012399/ENSOCUG00000001228/ENSOCUG00000003984/ENSOCUG00000013865/ENSOCUG00000037823/ENSOCUG00000010449/ENSOCUG00000010856/ENSOCUG00000021388/ENSOCUG00000001324	PRKG1/JUP/SMAD7/CASQ2/RYR2/SPHK1/ARHGAP42/CTTN/EHD3/SLC8A3/PLN/ENSOCUG00000037823/ADORA2B/ZC3H12A/P2RX1/ATP1A1	16	2	ENSOCUG00000001228/ENSOCUG00000037823	14	ENSOCUG00000011473/ENSOCUG00000012063/ENSOCUG00000024309/ENSOCUG00000010594/ENSOCUG00000002425/ENSOCUG00000006579/ENSOCUG00000006927/ENSOCUG00000012399/ENSOCUG00000003984/ENSOCUG00000013865/ENSOCUG00000010449/ENSOCUG00000010856/ENSOCUG00000021388/ENSOCUG00000001324
BP	GO:0009132	nucleoside diphosphate metabolic process	16/1216	81/11231	0.0122081	0.161147	ENSOCUG00000022657/ENSOCUG00000000197/ENSOCUG00000003384/ENSOCUG00000025023/ENSOCUG00000004938/ENSOCUG00000014726/ENSOCUG00000006119/ENSOCUG00000003144/ENSOCUG00000010086/ENSOCUG00000025100/ENSOCUG00000014689/ENSOCUG00000013802/ENSOCUG00000000401/ENSOCUG00000016772/ENSOCUG00000026677/ENSOCUG00000014969	ENSOCUG00000022657/HK2/PRKAG3/ENSOCUG00000025023/HKDC1/ENSOCUG00000014726/ENSOCUG00000006119/BPGM/ENSOCUG00000010086/ENSOCUG00000025100/IGF1/ALDOC/HK3/DDIT4/ENSOCUG00000026677/PKLR	16	10	ENSOCUG00000022657/ENSOCUG00000003384/ENSOCUG00000014726/ENSOCUG00000006119/ENSOCUG00000003144/ENSOCUG00000010086/ENSOCUG00000025100/ENSOCUG00000014689/ENSOCUG00000013802/ENSOCUG00000014969	6	ENSOCUG00000000197/ENSOCUG00000025023/ENSOCUG00000004938/ENSOCUG00000000401/ENSOCUG00000016772/ENSOCUG00000026677
BP	GO:0043534	blood vessel endothelial cell migration	16/1216	81/11231	0.0122081	0.161147	ENSOCUG00000011746/ENSOCUG00000016098/ENSOCUG00000026784/ENSOCUG00000011610/ENSOCUG00000010633/ENSOCUG00000012063/ENSOCUG00000012690/ENSOCUG00000014102/ENSOCUG00000003792/ENSOCUG00000000786/ENSOCUG00000008676/ENSOCUG00000038923/ENSOCUG00000016936/ENSOCUG00000005853/ENSOCUG00000008954/ENSOCUG00000004311	NR4A1/FGFBP1/PRKD2/VEGFA/HMOX1/JUP/HSPB1/JCAD/THBS1/EPHA2/CLEC14A/PDGFB/MMRN2/NR2E1/GADD45A/MAP2K3	16	3	ENSOCUG00000016098/ENSOCUG00000008954/ENSOCUG00000004311	13	ENSOCUG00000011746/ENSOCUG00000026784/ENSOCUG00000011610/ENSOCUG00000010633/ENSOCUG00000012063/ENSOCUG00000012690/ENSOCUG00000014102/ENSOCUG00000003792/ENSOCUG00000000786/ENSOCUG00000008676/ENSOCUG00000038923/ENSOCUG00000016936/ENSOCUG00000005853
BP	GO:0002367	cytokine production involved in immune response	13/1216	61/11231	0.0122512	0.161147	ENSOCUG00000012101/ENSOCUG00000011415/ENSOCUG00000003790/ENSOCUG00000024309/ENSOCUG00000014265/ENSOCUG00000017821/ENSOCUG00000024735/ENSOCUG00000014127/ENSOCUG00000007831/ENSOCUG00000000380/ENSOCUG00000005455/ENSOCUG00000009473/ENSOCUG00000001180	ARID5A/TGFB3/LITAF/SMAD7/ENSOCUG00000014265/GATA3/TLR9/TNFRSF1B/MALT1/WNT5A/NLRP3/PANX1/DHX36	13	3	ENSOCUG00000017821/ENSOCUG00000000380/ENSOCUG00000001180	10	ENSOCUG00000012101/ENSOCUG00000011415/ENSOCUG00000003790/ENSOCUG00000024309/ENSOCUG00000014265/ENSOCUG00000024735/ENSOCUG00000014127/ENSOCUG00000007831/ENSOCUG00000005455/ENSOCUG00000009473
BP	GO:0002718	regulation of cytokine production involved in immune response	13/1216	61/11231	0.0122512	0.161147	ENSOCUG00000012101/ENSOCUG00000011415/ENSOCUG00000003790/ENSOCUG00000024309/ENSOCUG00000014265/ENSOCUG00000017821/ENSOCUG00000024735/ENSOCUG00000014127/ENSOCUG00000007831/ENSOCUG00000000380/ENSOCUG00000005455/ENSOCUG00000009473/ENSOCUG00000001180	ARID5A/TGFB3/LITAF/SMAD7/ENSOCUG00000014265/GATA3/TLR9/TNFRSF1B/MALT1/WNT5A/NLRP3/PANX1/DHX36	13	3	ENSOCUG00000017821/ENSOCUG00000000380/ENSOCUG00000001180	10	ENSOCUG00000012101/ENSOCUG00000011415/ENSOCUG00000003790/ENSOCUG00000024309/ENSOCUG00000014265/ENSOCUG00000024735/ENSOCUG00000014127/ENSOCUG00000007831/ENSOCUG00000005455/ENSOCUG00000009473
BP	GO:0044344	cellular response to fibroblast growth factor stimulus	13/1216	61/11231	0.0122512	0.161147	ENSOCUG00000011746/ENSOCUG00000016098/ENSOCUG00000026784/ENSOCUG00000009086/ENSOCUG00000002835/ENSOCUG00000003792/ENSOCUG00000017821/ENSOCUG00000023498/ENSOCUG00000021710/ENSOCUG00000007069/ENSOCUG00000000715/ENSOCUG00000000380/ENSOCUG00000014920	NR4A1/FGFBP1/PRKD2/KLB/CCN2/THBS1/GATA3/TBX2/CCL2/FGFR2/CD44/WNT5A/SPRY1	13	5	ENSOCUG00000016098/ENSOCUG00000009086/ENSOCUG00000017821/ENSOCUG00000023498/ENSOCUG00000000380	8	ENSOCUG00000011746/ENSOCUG00000026784/ENSOCUG00000002835/ENSOCUG00000003792/ENSOCUG00000021710/ENSOCUG00000007069/ENSOCUG00000000715/ENSOCUG00000014920
BP	GO:0009880	embryonic pattern specification	8/1216	30/11231	0.012263	0.161147	ENSOCUG00000013726/ENSOCUG00000011670/ENSOCUG00000002945/ENSOCUG00000029601/ENSOCUG00000016761/ENSOCUG00000007470/ENSOCUG00000000380/ENSOCUG00000003929	EFNB1/SEMA3F/MEOX1/SMAD3/DOP1B/ZBTB16/WNT5A/SMAD4	8	3	ENSOCUG00000007470/ENSOCUG00000000380/ENSOCUG00000003929	5	ENSOCUG00000013726/ENSOCUG00000011670/ENSOCUG00000002945/ENSOCUG00000029601/ENSOCUG00000016761
BP	GO:1903053	regulation of extracellular matrix organization	8/1216	30/11231	0.012263	0.161147	ENSOCUG00000005579/ENSOCUG00000011639/ENSOCUG00000029601/ENSOCUG00000014127/ENSOCUG00000016487/ENSOCUG00000010173/ENSOCUG00000002701/ENSOCUG00000013081	ITGB3/SOX9/SMAD3/TNFRSF1B/DDR1/PHLDB1/CHADL/ANGPTL7	8	0		8	ENSOCUG00000005579/ENSOCUG00000011639/ENSOCUG00000029601/ENSOCUG00000014127/ENSOCUG00000016487/ENSOCUG00000010173/ENSOCUG00000002701/ENSOCUG00000013081
BP	GO:0014068	positive regulation of phosphatidylinositol 3-kinase signaling	10/1216	42/11231	0.0123724	0.161147	ENSOCUG00000014198/ENSOCUG00000012007/ENSOCUG00000022794/ENSOCUG00000011639/ENSOCUG00000010189/ENSOCUG00000014689/ENSOCUG00000038923/ENSOCUG00000016388/ENSOCUG00000004808/ENSOCUG00000026930	CAT/PRR5L/F2R/SOX9/LEP/IGF1/PDGFB/EGF/CBL/RGL2	10	2	ENSOCUG00000010189/ENSOCUG00000014689	8	ENSOCUG00000014198/ENSOCUG00000012007/ENSOCUG00000022794/ENSOCUG00000011639/ENSOCUG00000038923/ENSOCUG00000016388/ENSOCUG00000004808/ENSOCUG00000026930
BP	GO:0030512	negative regulation of transforming growth factor beta receptor signaling pathway	10/1216	42/11231	0.0123724	0.161147	ENSOCUG00000024309/ENSOCUG00000004713/ENSOCUG00000011674/ENSOCUG00000016326/ENSOCUG00000024042/ENSOCUG00000006444/ENSOCUG00000014920/ENSOCUG00000013884/ENSOCUG00000009955/ENSOCUG00000013478	SMAD7/WAC/BMP2/SMURF1/ENSOCUG00000024042/CD109/SPRY1/STRAP/PPM1A/HTRA1	10	4	ENSOCUG00000004713/ENSOCUG00000013884/ENSOCUG00000009955/ENSOCUG00000013478	6	ENSOCUG00000024309/ENSOCUG00000011674/ENSOCUG00000016326/ENSOCUG00000024042/ENSOCUG00000006444/ENSOCUG00000014920
BP	GO:0032640	tumor necrosis factor production	17/1216	88/11231	0.0124222	0.161147	ENSOCUG00000012101/ENSOCUG00000012690/ENSOCUG00000003792/ENSOCUG00000015823/ENSOCUG00000013238/ENSOCUG00000034782/ENSOCUG00000026268/ENSOCUG00000024735/ENSOCUG00000014689/ENSOCUG00000005116/ENSOCUG00000000380/ENSOCUG00000023395/ENSOCUG00000010856/ENSOCUG00000007482/ENSOCUG00000027849/ENSOCUG00000000584/ENSOCUG00000004218	ARID5A/HSPB1/THBS1/OAS2/ELF4/OAS1/ADIPOQ/TLR9/IGF1/PIK3R1/WNT5A/FRMD8/ZC3H12A/CX3CL1/OAS3/ARG2/CD14	17	2	ENSOCUG00000014689/ENSOCUG00000000380	15	ENSOCUG00000012101/ENSOCUG00000012690/ENSOCUG00000003792/ENSOCUG00000015823/ENSOCUG00000013238/ENSOCUG00000034782/ENSOCUG00000026268/ENSOCUG00000024735/ENSOCUG00000005116/ENSOCUG00000023395/ENSOCUG00000010856/ENSOCUG00000007482/ENSOCUG00000027849/ENSOCUG00000000584/ENSOCUG00000004218
BP	GO:0032680	regulation of tumor necrosis factor production	17/1216	88/11231	0.0124222	0.161147	ENSOCUG00000012101/ENSOCUG00000012690/ENSOCUG00000003792/ENSOCUG00000015823/ENSOCUG00000013238/ENSOCUG00000034782/ENSOCUG00000026268/ENSOCUG00000024735/ENSOCUG00000014689/ENSOCUG00000005116/ENSOCUG00000000380/ENSOCUG00000023395/ENSOCUG00000010856/ENSOCUG00000007482/ENSOCUG00000027849/ENSOCUG00000000584/ENSOCUG00000004218	ARID5A/HSPB1/THBS1/OAS2/ELF4/OAS1/ADIPOQ/TLR9/IGF1/PIK3R1/WNT5A/FRMD8/ZC3H12A/CX3CL1/OAS3/ARG2/CD14	17	2	ENSOCUG00000014689/ENSOCUG00000000380	15	ENSOCUG00000012101/ENSOCUG00000012690/ENSOCUG00000003792/ENSOCUG00000015823/ENSOCUG00000013238/ENSOCUG00000034782/ENSOCUG00000026268/ENSOCUG00000024735/ENSOCUG00000005116/ENSOCUG00000023395/ENSOCUG00000010856/ENSOCUG00000007482/ENSOCUG00000027849/ENSOCUG00000000584/ENSOCUG00000004218
BP	GO:0048738	cardiac muscle tissue development	20/1216	109/11231	0.0124761	0.161147	ENSOCUG00000017871/ENSOCUG00000005474/ENSOCUG00000015574/ENSOCUG00000024309/ENSOCUG00000005991/ENSOCUG00000004074/ENSOCUG00000014122/ENSOCUG00000012616/ENSOCUG00000002425/ENSOCUG00000011674/ENSOCUG00000023498/ENSOCUG00000014689/ENSOCUG00000025995/ENSOCUG00000000380/ENSOCUG00000004480/ENSOCUG00000013865/ENSOCUG00000003929/ENSOCUG00000006734/ENSOCUG00000017292/ENSOCUG00000007967	ACTN2/SGCB/S1PR1/SMAD7/ALPK3/ACTC1/TPM1/DIPK2A/RYR2/BMP2/TBX2/IGF1/ASB2/WNT5A/CSRP3/PLN/SMAD4/MYO18B/KDM6B/FHL2	20	8	ENSOCUG00000005474/ENSOCUG00000014122/ENSOCUG00000012616/ENSOCUG00000023498/ENSOCUG00000014689/ENSOCUG00000025995/ENSOCUG00000000380/ENSOCUG00000003929	12	ENSOCUG00000017871/ENSOCUG00000015574/ENSOCUG00000024309/ENSOCUG00000005991/ENSOCUG00000004074/ENSOCUG00000002425/ENSOCUG00000011674/ENSOCUG00000004480/ENSOCUG00000013865/ENSOCUG00000006734/ENSOCUG00000017292/ENSOCUG00000007967
BP	GO:0048017	inositol lipid-mediated signaling	18/1216	95/11231	0.012526	0.161147	ENSOCUG00000014198/ENSOCUG00000012007/ENSOCUG00000022794/ENSOCUG00000011639/ENSOCUG00000010189/ENSOCUG00000000493/ENSOCUG00000012616/ENSOCUG00000017821/ENSOCUG00000011842/ENSOCUG00000014689/ENSOCUG00000038923/ENSOCUG00000016388/ENSOCUG00000005116/ENSOCUG00000002226/ENSOCUG00000026867/ENSOCUG00000004808/ENSOCUG00000026930/ENSOCUG00000014795	CAT/PRR5L/F2R/SOX9/LEP/PITPNM2/DIPK2A/GATA3/CRNN/IGF1/PDGFB/EGF/PIK3R1/INPP5F/LTK/CBL/RGL2/IGF1R	18	4	ENSOCUG00000010189/ENSOCUG00000012616/ENSOCUG00000017821/ENSOCUG00000014689	14	ENSOCUG00000014198/ENSOCUG00000012007/ENSOCUG00000022794/ENSOCUG00000011639/ENSOCUG00000000493/ENSOCUG00000011842/ENSOCUG00000038923/ENSOCUG00000016388/ENSOCUG00000005116/ENSOCUG00000002226/ENSOCUG00000026867/ENSOCUG00000004808/ENSOCUG00000026930/ENSOCUG00000014795
BP	GO:0050777	negative regulation of immune response	18/1216	95/11231	0.012526	0.161147	ENSOCUG00000000557/ENSOCUG00000011415/ENSOCUG00000022490/ENSOCUG00000024309/ENSOCUG00000014265/ENSOCUG00000034782/ENSOCUG00000012543/ENSOCUG00000000439/ENSOCUG00000005073/ENSOCUG00000014647/ENSOCUG00000015257/ENSOCUG00000013567/ENSOCUG00000009375/ENSOCUG00000010856/ENSOCUG00000027849/ENSOCUG00000000584/ENSOCUG00000000734/ENSOCUG00000003418	NLRC5/TGFB3/PCBP2/SMAD7/ENSOCUG00000014265/OAS1/PPP3CB/PSMA1/USP18/USP15/PSMB4/GRN/PPP6C/ZC3H12A/OAS3/ARG2/YWHAZ/PARP14	18	7	ENSOCUG00000022490/ENSOCUG00000012543/ENSOCUG00000000439/ENSOCUG00000005073/ENSOCUG00000014647/ENSOCUG00000015257/ENSOCUG00000009375	11	ENSOCUG00000000557/ENSOCUG00000011415/ENSOCUG00000024309/ENSOCUG00000014265/ENSOCUG00000034782/ENSOCUG00000013567/ENSOCUG00000010856/ENSOCUG00000027849/ENSOCUG00000000584/ENSOCUG00000000734/ENSOCUG00000003418
BP	GO:0055006	cardiac cell development	9/1216	36/11231	0.0125341	0.161147	ENSOCUG00000017871/ENSOCUG00000005474/ENSOCUG00000005991/ENSOCUG00000004074/ENSOCUG00000014689/ENSOCUG00000004480/ENSOCUG00000003929/ENSOCUG00000006734/ENSOCUG00000007967	ACTN2/SGCB/ALPK3/ACTC1/IGF1/CSRP3/SMAD4/MYO18B/FHL2	9	3	ENSOCUG00000005474/ENSOCUG00000014689/ENSOCUG00000003929	6	ENSOCUG00000017871/ENSOCUG00000005991/ENSOCUG00000004074/ENSOCUG00000004480/ENSOCUG00000006734/ENSOCUG00000007967
BP	GO:0055013	cardiac muscle cell development	9/1216	36/11231	0.0125341	0.161147	ENSOCUG00000017871/ENSOCUG00000005474/ENSOCUG00000005991/ENSOCUG00000004074/ENSOCUG00000014689/ENSOCUG00000004480/ENSOCUG00000003929/ENSOCUG00000006734/ENSOCUG00000007967	ACTN2/SGCB/ALPK3/ACTC1/IGF1/CSRP3/SMAD4/MYO18B/FHL2	9	3	ENSOCUG00000005474/ENSOCUG00000014689/ENSOCUG00000003929	6	ENSOCUG00000017871/ENSOCUG00000005991/ENSOCUG00000004074/ENSOCUG00000004480/ENSOCUG00000006734/ENSOCUG00000007967
BP	GO:0032970	regulation of actin filament-based process	33/1216	205/11231	0.0127709	0.161147	ENSOCUG00000017871/ENSOCUG00000005579/ENSOCUG00000012063/ENSOCUG00000002835/ENSOCUG00000001467/ENSOCUG00000011415/ENSOCUG00000006510/ENSOCUG00000002549/ENSOCUG00000027519/ENSOCUG00000024877/ENSOCUG00000008896/ENSOCUG00000013060/ENSOCUG00000009525/ENSOCUG00000002425/ENSOCUG00000025962/ENSOCUG00000001026/ENSOCUG00000021993/ENSOCUG00000007140/ENSOCUG00000010039/ENSOCUG00000017131/ENSOCUG00000009677/…	ACTN2/ITGB3/JUP/CCN2/DLC1/TGFB3/C9orf72/WDR1/SORBS3/DMTN/SWAP70/MET/KANK3/RYR2/ARPC1B/PPM1F/TWF2/ABL1/FHOD1/LMOD2/MYADM/PIK3R1/CTTN/WNT11/WIPF3/CORO2B/PLN/ENSOCUG00000037823/FLNA/SMAD4/CX3CL1/TAOK2/LIMA1	33	6	ENSOCUG00000006510/ENSOCUG00000024877/ENSOCUG00000013060/ENSOCUG00000010039/ENSOCUG00000037823/ENSOCUG00000003929	27	ENSOCUG00000017871/ENSOCUG00000005579/ENSOCUG00000012063/ENSOCUG00000002835/ENSOCUG00000001467/ENSOCUG00000011415/ENSOCUG00000002549/ENSOCUG00000027519/ENSOCUG00000008896/ENSOCUG00000009525/ENSOCUG00000002425/ENSOCUG00000025962/ENSOCUG00000001026/ENSOCUG00000021993/ENSOCUG00000007140/ENSOCUG00000017131/ENSOCUG00000009677/ENSOCUG00000005116/ENSOCUG00000012399/ENSOCUG00000001726/ENSOCUG00000000802/…
BP	GO:0010658	striated muscle cell apoptotic process	5/1216	14/11231	0.0127972	0.161147	ENSOCUG00000015082/ENSOCUG00000011696/ENSOCUG00000026867/ENSOCUG00000026930/ENSOCUG00000002132	ATP2A2/BAG3/LTK/RGL2/PPP1R10	5	0		5	ENSOCUG00000015082/ENSOCUG00000011696/ENSOCUG00000026867/ENSOCUG00000026930/ENSOCUG00000002132
BP	GO:0010662	regulation of striated muscle cell apoptotic process	5/1216	14/11231	0.0127972	0.161147	ENSOCUG00000015082/ENSOCUG00000011696/ENSOCUG00000026867/ENSOCUG00000026930/ENSOCUG00000002132	ATP2A2/BAG3/LTK/RGL2/PPP1R10	5	0		5	ENSOCUG00000015082/ENSOCUG00000011696/ENSOCUG00000026867/ENSOCUG00000026930/ENSOCUG00000002132
BP	GO:0014823	response to activity	5/1216	14/11231	0.0127972	0.161147	ENSOCUG00000027228/ENSOCUG00000003384/ENSOCUG00000007130/ENSOCUG00000002425/ENSOCUG00000004509	SMTNL1/PRKAG3/SLC25A25/RYR2/ENSOCUG00000004509	5	1	ENSOCUG00000003384	4	ENSOCUG00000027228/ENSOCUG00000007130/ENSOCUG00000002425/ENSOCUG00000004509
BP	GO:0044331	cell-cell adhesion mediated by cadherin	5/1216	14/11231	0.0127972	0.161147	ENSOCUG00000011610/ENSOCUG00000001026/ENSOCUG00000000380/ENSOCUG00000017373/ENSOCUG00000001235	VEGFA/PPM1F/WNT5A/PLEKHA7/ADAM19	5	2	ENSOCUG00000000380/ENSOCUG00000001235	3	ENSOCUG00000011610/ENSOCUG00000001026/ENSOCUG00000017373
BP	GO:0060444	branching involved in mammary gland duct morphogenesis	5/1216	14/11231	0.0127972	0.161147	ENSOCUG00000025029/ENSOCUG00000000786/ENSOCUG00000002183/ENSOCUG00000016487/ENSOCUG00000000380	CSF1/EPHA2/PML/DDR1/WNT5A	5	1	ENSOCUG00000000380	4	ENSOCUG00000025029/ENSOCUG00000000786/ENSOCUG00000002183/ENSOCUG00000016487
BP	GO:1901985	positive regulation of protein acetylation	5/1216	14/11231	0.0127972	0.161147	ENSOCUG00000008775/ENSOCUG00000012101/ENSOCUG00000005940/ENSOCUG00000002183/ENSOCUG00000003929	AUTS2/ARID5A/BMAL1/PML/SMAD4	5	2	ENSOCUG00000005940/ENSOCUG00000003929	3	ENSOCUG00000008775/ENSOCUG00000012101/ENSOCUG00000002183
BP	GO:2001026	regulation of endothelial cell chemotaxis	5/1216	14/11231	0.0127972	0.161147	ENSOCUG00000026784/ENSOCUG00000011610/ENSOCUG00000012690/ENSOCUG00000003792/ENSOCUG00000013060	PRKD2/VEGFA/HSPB1/THBS1/MET	5	1	ENSOCUG00000013060	4	ENSOCUG00000026784/ENSOCUG00000011610/ENSOCUG00000012690/ENSOCUG00000003792
BP	GO:0055082	cellular chemical homeostasis	52/1216	353/11231	0.0128051	0.161147	ENSOCUG00000016280/ENSOCUG00000004246/ENSOCUG00000014289/ENSOCUG00000000197/ENSOCUG00000010633/ENSOCUG00000012493/ENSOCUG00000022794/ENSOCUG00000015076/ENSOCUG00000006106/ENSOCUG00000029644/ENSOCUG00000008066/ENSOCUG00000013832/ENSOCUG00000010594/ENSOCUG00000004938/ENSOCUG00000008896/ENSOCUG00000004261/ENSOCUG00000012543/ENSOCUG00000013072/ENSOCUG00000008738/ENSOCUG00000003636/ENSOCUG00000002425/…	CXCL10/PKHD1/MYC/HK2/HMOX1/KLF15/F2R/FXN/UMOD/ICAM1/DHRS7C/CHP1/CASQ2/HKDC1/SWAP70/SLC35G1/PPP3CB/UBASH3B/ABL2/TGM2/RYR2/PML/SMAD3/RYR3/CDH23/ABL1/ATP2A2/AQP11/SIDT2/TMBIM6/IBTK/NR1D1/HK3/PIK3R1/GRN/DDIT3/SLC9A2/KLF7/SLC41A1/SLC9A8/MICU2/WNT5A/CSRP3/ENSOCUG00000009692/SLC8A3/SLC37A4/PLN/SMAD4/GRID2IP/BCAP31/CX3CL1/ATP1A1	52	17	ENSOCUG00000015076/ENSOCUG00000008066/ENSOCUG00000013832/ENSOCUG00000004261/ENSOCUG00000012543/ENSOCUG00000003238/ENSOCUG00000001847/ENSOCUG00000002154/ENSOCUG00000009732/ENSOCUG00000004890/ENSOCUG00000011219/ENSOCUG00000029502/ENSOCUG00000000380/ENSOCUG00000009692/ENSOCUG00000017267/ENSOCUG00000003929/ENSOCUG00000017921	35	ENSOCUG00000016280/ENSOCUG00000004246/ENSOCUG00000014289/ENSOCUG00000000197/ENSOCUG00000010633/ENSOCUG00000012493/ENSOCUG00000022794/ENSOCUG00000006106/ENSOCUG00000029644/ENSOCUG00000010594/ENSOCUG00000004938/ENSOCUG00000008896/ENSOCUG00000013072/ENSOCUG00000008738/ENSOCUG00000003636/ENSOCUG00000002425/ENSOCUG00000002183/ENSOCUG00000029601/ENSOCUG00000011459/ENSOCUG00000016171/ENSOCUG00000007140/…
BP	GO:0022407	regulation of cell-cell adhesion	36/1216	228/11231	0.0128789	0.161596	ENSOCUG00000011473/ENSOCUG00000009097/ENSOCUG00000013726/ENSOCUG00000011610/ENSOCUG00000005027/ENSOCUG00000000737/ENSOCUG00000010189/ENSOCUG00000003344/ENSOCUG00000024309/ENSOCUG00000008896/ENSOCUG00000026268/ENSOCUG00000013072/ENSOCUG00000017821/ENSOCUG00000002480/ENSOCUG00000011674/ENSOCUG00000001026/ENSOCUG00000027400/ENSOCUG00000014689/ENSOCUG00000007893/ENSOCUG00000009677/ENSOCUG00000017519/…	PRKG1/SDC4/EFNB1/VEGFA/PNP/NR4A3/LEP/IDO1/SMAD7/SWAP70/ADIPOQ/UBASH3B/GATA3/ENSOCUG00000002480/BMP2/PPM1F/PLAUR/IGF1/GPAM/MYADM/MYO10/MALT1/ENSOCUG00000025092/ZBTB16/CD44/WNT5A/NLRP3/ADAM19/NKAP/PELI1/ENSOCUG00000003966/ZC3H12A/CX3CL1/MBP/ARG2/KITLG	36	9	ENSOCUG00000010189/ENSOCUG00000017821/ENSOCUG00000002480/ENSOCUG00000014689/ENSOCUG00000017519/ENSOCUG00000007470/ENSOCUG00000000380/ENSOCUG00000001235/ENSOCUG00000009613	27	ENSOCUG00000011473/ENSOCUG00000009097/ENSOCUG00000013726/ENSOCUG00000011610/ENSOCUG00000005027/ENSOCUG00000000737/ENSOCUG00000003344/ENSOCUG00000024309/ENSOCUG00000008896/ENSOCUG00000026268/ENSOCUG00000013072/ENSOCUG00000011674/ENSOCUG00000001026/ENSOCUG00000027400/ENSOCUG00000007893/ENSOCUG00000009677/ENSOCUG00000007831/ENSOCUG00000025092/ENSOCUG00000000715/ENSOCUG00000005455/ENSOCUG00000027961/…
BP	GO:0001704	formation of primary germ layer	14/1216	68/11231	0.0129191	0.161623	ENSOCUG00000005579/ENSOCUG00000013369/ENSOCUG00000000786/ENSOCUG00000022575/ENSOCUG00000029601/ENSOCUG00000009324/ENSOCUG00000001726/ENSOCUG00000013276/ENSOCUG00000004013/ENSOCUG00000000380/ENSOCUG00000003528/ENSOCUG00000015320/ENSOCUG00000017292/ENSOCUG00000009052	ITGB3/ITGA5/EPHA2/VTN/SMAD3/GJA1/WNT11/COL4A2/LAMB3/WNT5A/ATOH8/COL12A1/KDM6B/EYA1	14	3	ENSOCUG00000022575/ENSOCUG00000000380/ENSOCUG00000009052	11	ENSOCUG00000005579/ENSOCUG00000013369/ENSOCUG00000000786/ENSOCUG00000029601/ENSOCUG00000009324/ENSOCUG00000001726/ENSOCUG00000013276/ENSOCUG00000004013/ENSOCUG00000003528/ENSOCUG00000015320/ENSOCUG00000017292
BP	GO:0071560	cellular response to transforming growth factor beta stimulus	23/1216	131/11231	0.0130747	0.162293	ENSOCUG00000002197/ENSOCUG00000012663/ENSOCUG00000014850/ENSOCUG00000011415/ENSOCUG00000003792/ENSOCUG00000011812/ENSOCUG00000011639/ENSOCUG00000026796/ENSOCUG00000024309/ENSOCUG00000004713/ENSOCUG00000011674/ENSOCUG00000002183/ENSOCUG00000029601/ENSOCUG00000016326/ENSOCUG00000014647/ENSOCUG00000024042/ENSOCUG00000006444/ENSOCUG00000000380/ENSOCUG00000014920/ENSOCUG00000013884/ENSOCUG00000003929/…	ITGB8/MSTN/ITGB6/TGFB3/THBS1/ING2/SOX9/ZYX/SMAD7/WAC/BMP2/PML/SMAD3/SMURF1/USP15/ENSOCUG00000024042/CD109/WNT5A/SPRY1/STRAP/SMAD4/PPM1A/HTRA1	23	11	ENSOCUG00000002197/ENSOCUG00000012663/ENSOCUG00000014850/ENSOCUG00000011812/ENSOCUG00000004713/ENSOCUG00000014647/ENSOCUG00000000380/ENSOCUG00000013884/ENSOCUG00000003929/ENSOCUG00000009955/ENSOCUG00000013478	12	ENSOCUG00000011415/ENSOCUG00000003792/ENSOCUG00000011639/ENSOCUG00000026796/ENSOCUG00000024309/ENSOCUG00000011674/ENSOCUG00000002183/ENSOCUG00000029601/ENSOCUG00000016326/ENSOCUG00000024042/ENSOCUG00000006444/ENSOCUG00000014920
BP	GO:0046394	carboxylic acid biosynthetic process	34/1216	213/11231	0.0131227	0.162293	ENSOCUG00000022657/ENSOCUG00000000197/ENSOCUG00000029634/ENSOCUG00000017120/ENSOCUG00000003384/ENSOCUG00000017653/ENSOCUG00000025023/ENSOCUG00000008841/ENSOCUG00000016168/ENSOCUG00000003344/ENSOCUG00000004938/ENSOCUG00000007887/ENSOCUG00000014726/ENSOCUG00000010532/ENSOCUG00000021541/ENSOCUG00000006119/ENSOCUG00000003144/ENSOCUG00000000530/ENSOCUG00000010086/ENSOCUG00000025100/ENSOCUG00000014689/…	ENSOCUG00000022657/HK2/ALOXE3/PDK4/PRKAG3/CBS/ENSOCUG00000025023/GLUL/ABCD2/IDO1/HKDC1/ABCC5/ENSOCUG00000014726/OTC/SHMT1/ENSOCUG00000006119/BPGM/ADI1/ENSOCUG00000010086/ENSOCUG00000025100/IGF1/ALDOC/PARK7/PDGFB/EGF/NR1D1/HK3/GLS/PHGDH/MGST3/DDIT4/PLA2G4F/ENSOCUG00000026677/PKLR	34	16	ENSOCUG00000022657/ENSOCUG00000029634/ENSOCUG00000003384/ENSOCUG00000016168/ENSOCUG00000014726/ENSOCUG00000010532/ENSOCUG00000021541/ENSOCUG00000006119/ENSOCUG00000003144/ENSOCUG00000010086/ENSOCUG00000025100/ENSOCUG00000014689/ENSOCUG00000013802/ENSOCUG00000016511/ENSOCUG00000009732/ENSOCUG00000014969	18	ENSOCUG00000000197/ENSOCUG00000017120/ENSOCUG00000017653/ENSOCUG00000025023/ENSOCUG00000008841/ENSOCUG00000003344/ENSOCUG00000004938/ENSOCUG00000007887/ENSOCUG00000000530/ENSOCUG00000038923/ENSOCUG00000016388/ENSOCUG00000000401/ENSOCUG00000002448/ENSOCUG00000005759/ENSOCUG00000010376/ENSOCUG00000016772/ENSOCUG00000011139/ENSOCUG00000026677
BP	GO:0014066	regulation of phosphatidylinositol 3-kinase signaling	12/1216	55/11231	0.0131258	0.162293	ENSOCUG00000014198/ENSOCUG00000012007/ENSOCUG00000022794/ENSOCUG00000011639/ENSOCUG00000010189/ENSOCUG00000012616/ENSOCUG00000011842/ENSOCUG00000014689/ENSOCUG00000038923/ENSOCUG00000016388/ENSOCUG00000004808/ENSOCUG00000026930	CAT/PRR5L/F2R/SOX9/LEP/DIPK2A/CRNN/IGF1/PDGFB/EGF/CBL/RGL2	12	3	ENSOCUG00000010189/ENSOCUG00000012616/ENSOCUG00000014689	9	ENSOCUG00000014198/ENSOCUG00000012007/ENSOCUG00000022794/ENSOCUG00000011639/ENSOCUG00000011842/ENSOCUG00000038923/ENSOCUG00000016388/ENSOCUG00000004808/ENSOCUG00000026930
BP	GO:0032091	negative regulation of protein binding	12/1216	55/11231	0.0131258	0.162293	ENSOCUG00000011396/ENSOCUG00000001454/ENSOCUG00000024939/ENSOCUG00000029442/ENSOCUG00000013060/ENSOCUG00000002004/ENSOCUG00000026268/ENSOCUG00000015082/ENSOCUG00000016511/ENSOCUG00000038923/ENSOCUG00000001847/ENSOCUG00000007070	XIRP1/NES/IFIT2/STYX/MET/CSNK1E/ADIPOQ/ATP2A2/PARK7/PDGFB/TMBIM6/ADAM15	12	4	ENSOCUG00000029442/ENSOCUG00000013060/ENSOCUG00000016511/ENSOCUG00000001847	8	ENSOCUG00000011396/ENSOCUG00000001454/ENSOCUG00000024939/ENSOCUG00000002004/ENSOCUG00000026268/ENSOCUG00000015082/ENSOCUG00000038923/ENSOCUG00000007070
BP	GO:0090407	organophosphate biosynthetic process	48/1216	322/11231	0.0132884	0.163826	ENSOCUG00000002805/ENSOCUG00000022657/ENSOCUG00000005767/ENSOCUG00000005027/ENSOCUG00000000197/ENSOCUG00000002148/ENSOCUG00000003384/ENSOCUG00000025023/ENSOCUG00000014223/ENSOCUG00000004970/ENSOCUG00000012201/ENSOCUG00000013832/ENSOCUG00000004938/ENSOCUG00000014608/ENSOCUG00000014726/ENSOCUG00000012391/ENSOCUG00000006119/ENSOCUG00000022392/ENSOCUG00000003144/ENSOCUG00000010086/ENSOCUG00000026115/…	AMPD3/ENSOCUG00000022657/HMGCS2/PNP/HK2/OSBP/PRKAG3/ENSOCUG00000025023/UVRAG/ITPKB/PPAT/CHP1/HKDC1/FABP3/ENSOCUG00000014726/ENSOCUG00000012391/ENSOCUG00000006119/PIGZ/BPGM/ENSOCUG00000010086/ENSOCUG00000026115/ABHD5/ADSS1/ENSOCUG00000025100/IGF1/ALDOC/PDGFB/GPAM/HK3/ATP8/IMPDH1/GPAT2/ENSOCUG00000005171/DDIT4/IP6K2/VCP/MPPE1/ADCY4/ADORA2B/ADCY2/PAICS/ADCY3/ACAT1/PIGP/ENSOCUG00000026677/ACSL3/PKLR/…	48	27	ENSOCUG00000022657/ENSOCUG00000002148/ENSOCUG00000003384/ENSOCUG00000014223/ENSOCUG00000012201/ENSOCUG00000013832/ENSOCUG00000014726/ENSOCUG00000012391/ENSOCUG00000006119/ENSOCUG00000022392/ENSOCUG00000003144/ENSOCUG00000010086/ENSOCUG00000026115/ENSOCUG00000006495/ENSOCUG00000025341/ENSOCUG00000025100/ENSOCUG00000014689/ENSOCUG00000013802/ENSOCUG00000029101/ENSOCUG00000005171/ENSOCUG00000006433/…	21	ENSOCUG00000002805/ENSOCUG00000005767/ENSOCUG00000005027/ENSOCUG00000000197/ENSOCUG00000025023/ENSOCUG00000004970/ENSOCUG00000004938/ENSOCUG00000014608/ENSOCUG00000038923/ENSOCUG00000007893/ENSOCUG00000000401/ENSOCUG00000003015/ENSOCUG00000001891/ENSOCUG00000016772/ENSOCUG00000012420/ENSOCUG00000000107/ENSOCUG00000002958/ENSOCUG00000010449/ENSOCUG00000015443/ENSOCUG00000002882/ENSOCUG00000026677
BP	GO:0014065	phosphatidylinositol 3-kinase signaling	15/1216	75/11231	0.0133879	0.164574	ENSOCUG00000014198/ENSOCUG00000012007/ENSOCUG00000022794/ENSOCUG00000011639/ENSOCUG00000010189/ENSOCUG00000012616/ENSOCUG00000017821/ENSOCUG00000011842/ENSOCUG00000014689/ENSOCUG00000038923/ENSOCUG00000016388/ENSOCUG00000005116/ENSOCUG00000026867/ENSOCUG00000004808/ENSOCUG00000026930	CAT/PRR5L/F2R/SOX9/LEP/DIPK2A/GATA3/CRNN/IGF1/PDGFB/EGF/PIK3R1/LTK/CBL/RGL2	15	4	ENSOCUG00000010189/ENSOCUG00000012616/ENSOCUG00000017821/ENSOCUG00000014689	11	ENSOCUG00000014198/ENSOCUG00000012007/ENSOCUG00000022794/ENSOCUG00000011639/ENSOCUG00000011842/ENSOCUG00000038923/ENSOCUG00000016388/ENSOCUG00000005116/ENSOCUG00000026867/ENSOCUG00000004808/ENSOCUG00000026930
BP	GO:1901215	negative regulation of neuron death	16/1216	82/11231	0.0136903	0.167511	ENSOCUG00000003201/ENSOCUG00000008872/ENSOCUG00000025029/ENSOCUG00000000355/ENSOCUG00000000784/ENSOCUG00000005392/ENSOCUG00000021710/ENSOCUG00000016511/ENSOCUG00000011901/ENSOCUG00000013567/ENSOCUG00000014268/ENSOCUG00000012106/ENSOCUG00000000758/ENSOCUG00000010096/ENSOCUG00000007482/ENSOCUG00000017516	BCL2L1/AARS1/CSF1/CNTFR/NR4A2/CNTF/CCL2/PARK7/EN1/GRN/SIX1/KRAS/SLC25A27/MAP2K4/CX3CL1/RETREG1	16	8	ENSOCUG00000008872/ENSOCUG00000000355/ENSOCUG00000005392/ENSOCUG00000016511/ENSOCUG00000011901/ENSOCUG00000014268/ENSOCUG00000012106/ENSOCUG00000010096	8	ENSOCUG00000003201/ENSOCUG00000025029/ENSOCUG00000000784/ENSOCUG00000021710/ENSOCUG00000013567/ENSOCUG00000000758/ENSOCUG00000007482/ENSOCUG00000017516
BP	GO:0001666	response to hypoxia	20/1216	110/11231	0.0137464	0.167511	ENSOCUG00000014289/ENSOCUG00000011610/ENSOCUG00000010633/ENSOCUG00000017566/ENSOCUG00000003155/ENSOCUG00000011415/ENSOCUG00000012460/ENSOCUG00000002425/ENSOCUG00000000784/ENSOCUG00000002183/ENSOCUG00000029601/ENSOCUG00000012972/ENSOCUG00000001847/ENSOCUG00000000408/ENSOCUG00000007960/ENSOCUG00000016772/ENSOCUG00000003984/ENSOCUG00000003929/ENSOCUG00000014596/ENSOCUG00000016288	MYC/VEGFA/HMOX1/ARNT2/PLAU/TGFB3/PLK3/RYR2/NR4A2/PML/SMAD3/CRYAB/TMBIM6/PDK1/PLOD1/DDIT4/SLC8A3/SMAD4/LOXL2/HSP90B1	20	2	ENSOCUG00000001847/ENSOCUG00000003929	18	ENSOCUG00000014289/ENSOCUG00000011610/ENSOCUG00000010633/ENSOCUG00000017566/ENSOCUG00000003155/ENSOCUG00000011415/ENSOCUG00000012460/ENSOCUG00000002425/ENSOCUG00000000784/ENSOCUG00000002183/ENSOCUG00000029601/ENSOCUG00000012972/ENSOCUG00000000408/ENSOCUG00000007960/ENSOCUG00000016772/ENSOCUG00000003984/ENSOCUG00000014596/ENSOCUG00000016288
BP	GO:0036293	response to decreased oxygen levels	20/1216	110/11231	0.0137464	0.167511	ENSOCUG00000014289/ENSOCUG00000011610/ENSOCUG00000010633/ENSOCUG00000017566/ENSOCUG00000003155/ENSOCUG00000011415/ENSOCUG00000012460/ENSOCUG00000002425/ENSOCUG00000000784/ENSOCUG00000002183/ENSOCUG00000029601/ENSOCUG00000012972/ENSOCUG00000001847/ENSOCUG00000000408/ENSOCUG00000007960/ENSOCUG00000016772/ENSOCUG00000003984/ENSOCUG00000003929/ENSOCUG00000014596/ENSOCUG00000016288	MYC/VEGFA/HMOX1/ARNT2/PLAU/TGFB3/PLK3/RYR2/NR4A2/PML/SMAD3/CRYAB/TMBIM6/PDK1/PLOD1/DDIT4/SLC8A3/SMAD4/LOXL2/HSP90B1	20	2	ENSOCUG00000001847/ENSOCUG00000003929	18	ENSOCUG00000014289/ENSOCUG00000011610/ENSOCUG00000010633/ENSOCUG00000017566/ENSOCUG00000003155/ENSOCUG00000011415/ENSOCUG00000012460/ENSOCUG00000002425/ENSOCUG00000000784/ENSOCUG00000002183/ENSOCUG00000029601/ENSOCUG00000012972/ENSOCUG00000000408/ENSOCUG00000007960/ENSOCUG00000016772/ENSOCUG00000003984/ENSOCUG00000014596/ENSOCUG00000016288
BP	GO:0071706	tumor necrosis factor superfamily cytokine production	17/1216	89/11231	0.0138548	0.167511	ENSOCUG00000012101/ENSOCUG00000012690/ENSOCUG00000003792/ENSOCUG00000015823/ENSOCUG00000013238/ENSOCUG00000034782/ENSOCUG00000026268/ENSOCUG00000024735/ENSOCUG00000014689/ENSOCUG00000005116/ENSOCUG00000000380/ENSOCUG00000023395/ENSOCUG00000010856/ENSOCUG00000007482/ENSOCUG00000027849/ENSOCUG00000000584/ENSOCUG00000004218	ARID5A/HSPB1/THBS1/OAS2/ELF4/OAS1/ADIPOQ/TLR9/IGF1/PIK3R1/WNT5A/FRMD8/ZC3H12A/CX3CL1/OAS3/ARG2/CD14	17	2	ENSOCUG00000014689/ENSOCUG00000000380	15	ENSOCUG00000012101/ENSOCUG00000012690/ENSOCUG00000003792/ENSOCUG00000015823/ENSOCUG00000013238/ENSOCUG00000034782/ENSOCUG00000026268/ENSOCUG00000024735/ENSOCUG00000005116/ENSOCUG00000023395/ENSOCUG00000010856/ENSOCUG00000007482/ENSOCUG00000027849/ENSOCUG00000000584/ENSOCUG00000004218
BP	GO:1903555	regulation of tumor necrosis factor superfamily cytokine production	17/1216	89/11231	0.0138548	0.167511	ENSOCUG00000012101/ENSOCUG00000012690/ENSOCUG00000003792/ENSOCUG00000015823/ENSOCUG00000013238/ENSOCUG00000034782/ENSOCUG00000026268/ENSOCUG00000024735/ENSOCUG00000014689/ENSOCUG00000005116/ENSOCUG00000000380/ENSOCUG00000023395/ENSOCUG00000010856/ENSOCUG00000007482/ENSOCUG00000027849/ENSOCUG00000000584/ENSOCUG00000004218	ARID5A/HSPB1/THBS1/OAS2/ELF4/OAS1/ADIPOQ/TLR9/IGF1/PIK3R1/WNT5A/FRMD8/ZC3H12A/CX3CL1/OAS3/ARG2/CD14	17	2	ENSOCUG00000014689/ENSOCUG00000000380	15	ENSOCUG00000012101/ENSOCUG00000012690/ENSOCUG00000003792/ENSOCUG00000015823/ENSOCUG00000013238/ENSOCUG00000034782/ENSOCUG00000026268/ENSOCUG00000024735/ENSOCUG00000005116/ENSOCUG00000023395/ENSOCUG00000010856/ENSOCUG00000007482/ENSOCUG00000027849/ENSOCUG00000000584/ENSOCUG00000004218
BP	GO:0009201	ribonucleoside triphosphate biosynthetic process	19/1216	103/11231	0.0138638	0.167511	ENSOCUG00000022657/ENSOCUG00000000197/ENSOCUG00000003384/ENSOCUG00000025023/ENSOCUG00000004938/ENSOCUG00000014726/ENSOCUG00000006119/ENSOCUG00000003144/ENSOCUG00000010086/ENSOCUG00000026115/ENSOCUG00000025100/ENSOCUG00000014689/ENSOCUG00000013802/ENSOCUG00000000401/ENSOCUG00000029101/ENSOCUG00000016772/ENSOCUG00000006433/ENSOCUG00000026677/ENSOCUG00000014969	ENSOCUG00000022657/HK2/PRKAG3/ENSOCUG00000025023/HKDC1/ENSOCUG00000014726/ENSOCUG00000006119/BPGM/ENSOCUG00000010086/ENSOCUG00000026115/ENSOCUG00000025100/IGF1/ALDOC/HK3/ATP8/DDIT4/VCP/ENSOCUG00000026677/PKLR	19	13	ENSOCUG00000022657/ENSOCUG00000003384/ENSOCUG00000014726/ENSOCUG00000006119/ENSOCUG00000003144/ENSOCUG00000010086/ENSOCUG00000026115/ENSOCUG00000025100/ENSOCUG00000014689/ENSOCUG00000013802/ENSOCUG00000029101/ENSOCUG00000006433/ENSOCUG00000014969	6	ENSOCUG00000000197/ENSOCUG00000025023/ENSOCUG00000004938/ENSOCUG00000000401/ENSOCUG00000016772/ENSOCUG00000026677
BP	GO:0071774	response to fibroblast growth factor	13/1216	62/11231	0.0140107	0.168327	ENSOCUG00000011746/ENSOCUG00000016098/ENSOCUG00000026784/ENSOCUG00000009086/ENSOCUG00000002835/ENSOCUG00000003792/ENSOCUG00000017821/ENSOCUG00000023498/ENSOCUG00000021710/ENSOCUG00000007069/ENSOCUG00000000715/ENSOCUG00000000380/ENSOCUG00000014920	NR4A1/FGFBP1/PRKD2/KLB/CCN2/THBS1/GATA3/TBX2/CCL2/FGFR2/CD44/WNT5A/SPRY1	13	5	ENSOCUG00000016098/ENSOCUG00000009086/ENSOCUG00000017821/ENSOCUG00000023498/ENSOCUG00000000380	8	ENSOCUG00000011746/ENSOCUG00000026784/ENSOCUG00000002835/ENSOCUG00000003792/ENSOCUG00000021710/ENSOCUG00000007069/ENSOCUG00000000715/ENSOCUG00000014920
BP	GO:0072009	nephron epithelium development	13/1216	62/11231	0.0140107	0.168327	ENSOCUG00000012493/ENSOCUG00000006106/ENSOCUG00000011639/ENSOCUG00000001752/ENSOCUG00000017821/ENSOCUG00000003238/ENSOCUG00000014268/ENSOCUG00000001726/ENSOCUG00000006606/ENSOCUG00000015835/ENSOCUG00000003929/ENSOCUG00000009052/ENSOCUG00000035849	KLF15/UMOD/SOX9/GPC3/GATA3/AQP11/SIX1/WNT11/DCHS1/MYO1E/SMAD4/EYA1/ASXL1	13	5	ENSOCUG00000017821/ENSOCUG00000003238/ENSOCUG00000014268/ENSOCUG00000003929/ENSOCUG00000009052	8	ENSOCUG00000012493/ENSOCUG00000006106/ENSOCUG00000011639/ENSOCUG00000001752/ENSOCUG00000001726/ENSOCUG00000006606/ENSOCUG00000015835/ENSOCUG00000035849
BP	GO:0051090	regulation of DNA binding transcription factor activity	38/1216	245/11231	0.0142577	0.170685	ENSOCUG00000004246/ENSOCUG00000022110/ENSOCUG00000006570/ENSOCUG00000027029/ENSOCUG00000026784/ENSOCUG00000002819/ENSOCUG00000011610/ENSOCUG00000024967/ENSOCUG00000000557/ENSOCUG00000015642/ENSOCUG00000012063/ENSOCUG00000014198/ENSOCUG00000002114/ENSOCUG00000022282/ENSOCUG00000013832/ENSOCUG00000024309/ENSOCUG00000014265/ENSOCUG00000024735/ENSOCUG00000011674/ENSOCUG00000011842/ENSOCUG00000006579/…	PKHD1/TCEAL7/ABRA/ARID5B/PRKD2/IRAK2/VEGFA/ID1/NLRC5/NFKBIA/JUP/CAT/TRIM5/EDA2R/CHP1/SMAD7/ENSOCUG00000014265/TLR9/BMP2/CRNN/SPHK1/PARK7/FANK1/GLIS2/DDIT3/ID3/MALT1/CMKLR1/PSMA6/WNT5A/TRIM26/HDAC2/FLNA/MTDH/PELI1/ZC3H12A/CX3CL1/RBCK1	38	7	ENSOCUG00000013832/ENSOCUG00000016511/ENSOCUG00000015635/ENSOCUG00000000380/ENSOCUG00000000598/ENSOCUG00000011400/ENSOCUG00000007636	31	ENSOCUG00000004246/ENSOCUG00000022110/ENSOCUG00000006570/ENSOCUG00000027029/ENSOCUG00000026784/ENSOCUG00000002819/ENSOCUG00000011610/ENSOCUG00000024967/ENSOCUG00000000557/ENSOCUG00000015642/ENSOCUG00000012063/ENSOCUG00000014198/ENSOCUG00000002114/ENSOCUG00000022282/ENSOCUG00000024309/ENSOCUG00000014265/ENSOCUG00000024735/ENSOCUG00000011674/ENSOCUG00000011842/ENSOCUG00000006579/ENSOCUG00000008772/…
BP	GO:0070232	regulation of T cell apoptotic process	7/1216	25/11231	0.0142875	0.170685	ENSOCUG00000026784/ENSOCUG00000003344/ENSOCUG00000007893/ENSOCUG00000009840/ENSOCUG00000012397/ENSOCUG00000000380/ENSOCUG00000000584	PRKD2/IDO1/GPAM/SLC46A2/TSC22D3/WNT5A/ARG2	7	1	ENSOCUG00000000380	6	ENSOCUG00000026784/ENSOCUG00000003344/ENSOCUG00000007893/ENSOCUG00000009840/ENSOCUG00000012397/ENSOCUG00000000584
BP	GO:0006954	inflammatory response	45/1216	300/11231	0.0145529	0.172245	ENSOCUG00000016068/ENSOCUG00000011500/ENSOCUG00000010633/ENSOCUG00000006228/ENSOCUG00000015642/ENSOCUG00000000329/ENSOCUG00000010693/ENSOCUG00000014850/ENSOCUG00000022794/ENSOCUG00000003792/ENSOCUG00000006106/ENSOCUG00000016168/ENSOCUG00000000786/ENSOCUG00000013688/ENSOCUG00000010189/ENSOCUG00000003344/ENSOCUG00000013238/ENSOCUG00000007943/ENSOCUG00000014265/ENSOCUG00000025710/ENSOCUG00000017821/…	SERPINE1/TNC/HMOX1/SUSD4/NFKBIA/ENSOCUG00000000329/CCN3/ITGB6/F2R/THBS1/UMOD/ABCD2/EPHA2/TNFAIP6/LEP/IDO1/ELF4/ENSOCUG00000007943/ENSOCUG00000014265/PLD3/GATA3/TLR9/SMAD3/PLAA/PSMA1/USP18/TNFRSF1B/CCL2/PARK7/F3/TAB2/PSMB4/NR1D1/GRN/AGTR2/WNT5A/CSRP3/NLRP3/GPS2/IL10RA/ADORA2B/ENSOCUG00000003966/ZC3H12A/CX3CL1/P2RX1	45	15	ENSOCUG00000006228/ENSOCUG00000014850/ENSOCUG00000016168/ENSOCUG00000010189/ENSOCUG00000007943/ENSOCUG00000017821/ENSOCUG00000015471/ENSOCUG00000000439/ENSOCUG00000005073/ENSOCUG00000016511/ENSOCUG00000012180/ENSOCUG00000015257/ENSOCUG00000009732/ENSOCUG00000000380/ENSOCUG00000024249	30	ENSOCUG00000016068/ENSOCUG00000011500/ENSOCUG00000010633/ENSOCUG00000015642/ENSOCUG00000000329/ENSOCUG00000010693/ENSOCUG00000022794/ENSOCUG00000003792/ENSOCUG00000006106/ENSOCUG00000000786/ENSOCUG00000013688/ENSOCUG00000003344/ENSOCUG00000013238/ENSOCUG00000014265/ENSOCUG00000025710/ENSOCUG00000024735/ENSOCUG00000029601/ENSOCUG00000014127/ENSOCUG00000021710/ENSOCUG00000004834/ENSOCUG00000013567/…
BP	GO:0042542	response to hydrogen peroxide	10/1216	43/11231	0.0146008	0.172245	ENSOCUG00000014198/ENSOCUG00000015076/ENSOCUG00000032265/ENSOCUG00000013060/ENSOCUG00000012611/ENSOCUG00000012972/ENSOCUG00000007140/ENSOCUG00000016511/ENSOCUG00000017292/ENSOCUG00000010096	CAT/FXN/RHOB/MET/NET1/CRYAB/ABL1/PARK7/KDM6B/MAP2K4	10	5	ENSOCUG00000015076/ENSOCUG00000013060/ENSOCUG00000012611/ENSOCUG00000016511/ENSOCUG00000010096	5	ENSOCUG00000014198/ENSOCUG00000032265/ENSOCUG00000012972/ENSOCUG00000007140/ENSOCUG00000017292
BP	GO:1903845	negative regulation of cellular response to transforming growth factor beta stimulus	10/1216	43/11231	0.0146008	0.172245	ENSOCUG00000024309/ENSOCUG00000004713/ENSOCUG00000011674/ENSOCUG00000016326/ENSOCUG00000024042/ENSOCUG00000006444/ENSOCUG00000014920/ENSOCUG00000013884/ENSOCUG00000009955/ENSOCUG00000013478	SMAD7/WAC/BMP2/SMURF1/ENSOCUG00000024042/CD109/SPRY1/STRAP/PPM1A/HTRA1	10	4	ENSOCUG00000004713/ENSOCUG00000013884/ENSOCUG00000009955/ENSOCUG00000013478	6	ENSOCUG00000024309/ENSOCUG00000011674/ENSOCUG00000016326/ENSOCUG00000024042/ENSOCUG00000006444/ENSOCUG00000014920
BP	GO:0051603	proteolysis involved in cellular protein catabolic process	62/1216	436/11231	0.0146212	0.172245	ENSOCUG00000012176/ENSOCUG00000012805/ENSOCUG00000003373/ENSOCUG00000012460/ENSOCUG00000022490/ENSOCUG00000006106/ENSOCUG00000007071/ENSOCUG00000012740/ENSOCUG00000024309/ENSOCUG00000026363/ENSOCUG00000000679/ENSOCUG00000011208/ENSOCUG00000004713/ENSOCUG00000006545/ENSOCUG00000002004/ENSOCUG00000001418/ENSOCUG00000006595/ENSOCUG00000023683/ENSOCUG00000002183/ENSOCUG00000015471/ENSOCUG00000016326/…	UBE2C/GCLC/ATE1/PLK3/PCBP2/UMOD/ZRANB1/N4BP1/SMAD7/SPSB2/USP20/PCYOX1/WAC/RNF146/CSNK1E/PSMD14/UBA7/RHBDF1/PML/PLAA/SMURF1/PSMA1/USP18/SPSB1/SIAH2/USP15/PARK7/AQP11/EGF/UCHL5/PSMB4/NR1D1/DDIT3/FEM1B/RAD23B/MALT1/ASB2/RNF185/USP14/PSMA6/PSMA5/PSMA2/DTX3L/PSMB8/TMF1/RNF139/VCP/XPO1/PSMC2/RNF144B/PSMB2/CBL/PELI1/PABIR1/BCAP31/USP36/DNAJB12/SPOP/AUP1/COP1/RBCK1/HSP90B1	62	38	ENSOCUG00000012805/ENSOCUG00000003373/ENSOCUG00000022490/ENSOCUG00000007071/ENSOCUG00000012740/ENSOCUG00000011208/ENSOCUG00000004713/ENSOCUG00000006545/ENSOCUG00000001418/ENSOCUG00000015471/ENSOCUG00000000439/ENSOCUG00000005073/ENSOCUG00000014647/ENSOCUG00000016511/ENSOCUG00000003238/ENSOCUG00000016766/ENSOCUG00000015257/ENSOCUG00000009732/ENSOCUG00000026586/ENSOCUG00000007316/ENSOCUG00000025995/…	24	ENSOCUG00000012176/ENSOCUG00000012460/ENSOCUG00000006106/ENSOCUG00000024309/ENSOCUG00000026363/ENSOCUG00000000679/ENSOCUG00000002004/ENSOCUG00000006595/ENSOCUG00000023683/ENSOCUG00000002183/ENSOCUG00000016326/ENSOCUG00000027025/ENSOCUG00000010373/ENSOCUG00000016388/ENSOCUG00000023877/ENSOCUG00000007831/ENSOCUG00000022941/ENSOCUG00000002131/ENSOCUG00000004986/ENSOCUG00000000543/ENSOCUG00000004808/…
BP	GO:0043280	positive regulation of cysteine-type endopeptidase activity involved in apoptotic process	14/1216	69/11231	0.0146421	0.172245	ENSOCUG00000014289/ENSOCUG00000001467/ENSOCUG00000022794/ENSOCUG00000000111/ENSOCUG00000002183/ENSOCUG00000029601/ENSOCUG00000001026/ENSOCUG00000004834/ENSOCUG00000007984/ENSOCUG00000007831/ENSOCUG00000005455/ENSOCUG00000006433/ENSOCUG00000017921/ENSOCUG00000021388	MYC/DLC1/F2R/COL4A3/PML/SMAD3/PPM1F/F3/PDCD2/MALT1/NLRP3/VCP/BCAP31/P2RX1	14	3	ENSOCUG00000007984/ENSOCUG00000006433/ENSOCUG00000017921	11	ENSOCUG00000014289/ENSOCUG00000001467/ENSOCUG00000022794/ENSOCUG00000000111/ENSOCUG00000002183/ENSOCUG00000029601/ENSOCUG00000001026/ENSOCUG00000004834/ENSOCUG00000007831/ENSOCUG00000005455/ENSOCUG00000021388
BP	GO:0030198	extracellular matrix organization	27/1216	162/11231	0.0149003	0.172245	ENSOCUG00000005579/ENSOCUG00000016362/ENSOCUG00000000374/ENSOCUG00000016497/ENSOCUG00000001046/ENSOCUG00000007286/ENSOCUG00000012959/ENSOCUG00000029358/ENSOCUG00000011639/ENSOCUG00000007249/ENSOCUG00000013688/ENSOCUG00000000111/ENSOCUG00000022575/ENSOCUG00000029601/ENSOCUG00000014127/ENSOCUG00000016593/ENSOCUG00000000927/ENSOCUG00000005776/ENSOCUG00000024042/ENSOCUG00000016487/ENSOCUG00000015835/…	ITGB3/ADAMTS1/ADAMTS15/COL11A2/IBSP/COL4A4/ADAMTS20/CRISPLD2/SOX9/VIT/TNFAIP6/COL4A3/VTN/SMAD3/TNFRSF1B/CSGALNACT1/ADAMTSL4/GLNH/ENSOCUG00000024042/DDR1/MYO1E/NR2E1/PHLDB1/CHADL/LOXL2/COL4A1/ANGPTL7	27	5	ENSOCUG00000000374/ENSOCUG00000016497/ENSOCUG00000001046/ENSOCUG00000022575/ENSOCUG00000005776	22	ENSOCUG00000005579/ENSOCUG00000016362/ENSOCUG00000007286/ENSOCUG00000012959/ENSOCUG00000029358/ENSOCUG00000011639/ENSOCUG00000007249/ENSOCUG00000013688/ENSOCUG00000000111/ENSOCUG00000029601/ENSOCUG00000014127/ENSOCUG00000016593/ENSOCUG00000000927/ENSOCUG00000024042/ENSOCUG00000016487/ENSOCUG00000015835/ENSOCUG00000005853/ENSOCUG00000010173/ENSOCUG00000002701/ENSOCUG00000014596/ENSOCUG00000013232/…
BP	GO:0031663	lipopolysaccharide-mediated signaling pathway	8/1216	31/11231	0.0149995	0.172245	ENSOCUG00000002819/ENSOCUG00000015642/ENSOCUG00000002114/ENSOCUG00000021710/ENSOCUG00000007831/ENSOCUG00000011400/ENSOCUG00000007482/ENSOCUG00000004218	IRAK2/NFKBIA/TRIM5/CCL2/MALT1/MTDH/CX3CL1/CD14	8	1	ENSOCUG00000011400	7	ENSOCUG00000002819/ENSOCUG00000015642/ENSOCUG00000002114/ENSOCUG00000021710/ENSOCUG00000007831/ENSOCUG00000007482/ENSOCUG00000004218
BP	GO:1900024	regulation of substrate adhesion-dependent cell spreading	8/1216	31/11231	0.0149995	0.172245	ENSOCUG00000005579/ENSOCUG00000017251/ENSOCUG00000003215/ENSOCUG00000011137/ENSOCUG00000024877/ENSOCUG00000007140/ENSOCUG00000009677/ENSOCUG00000000880	ITGB3/GBP1/SPRY4/FBLN1/DMTN/ABL1/MYADM/FLNA	8	1	ENSOCUG00000024877	7	ENSOCUG00000005579/ENSOCUG00000017251/ENSOCUG00000003215/ENSOCUG00000011137/ENSOCUG00000007140/ENSOCUG00000009677/ENSOCUG00000000880
BP	GO:0043536	positive regulation of blood vessel endothelial cell migration	9/1216	37/11231	0.0150144	0.172245	ENSOCUG00000016098/ENSOCUG00000026784/ENSOCUG00000011610/ENSOCUG00000010633/ENSOCUG00000012690/ENSOCUG00000014102/ENSOCUG00000003792/ENSOCUG00000038923/ENSOCUG00000004311	FGFBP1/PRKD2/VEGFA/HMOX1/HSPB1/JCAD/THBS1/PDGFB/MAP2K3	9	2	ENSOCUG00000016098/ENSOCUG00000004311	7	ENSOCUG00000026784/ENSOCUG00000011610/ENSOCUG00000010633/ENSOCUG00000012690/ENSOCUG00000014102/ENSOCUG00000003792/ENSOCUG00000038923
BP	GO:0070301	cellular response to hydrogen peroxide	9/1216	37/11231	0.0150144	0.172245	ENSOCUG00000014198/ENSOCUG00000015076/ENSOCUG00000032265/ENSOCUG00000013060/ENSOCUG00000012611/ENSOCUG00000007140/ENSOCUG00000016511/ENSOCUG00000017292/ENSOCUG00000010096	CAT/FXN/RHOB/MET/NET1/ABL1/PARK7/KDM6B/MAP2K4	9	5	ENSOCUG00000015076/ENSOCUG00000013060/ENSOCUG00000012611/ENSOCUG00000016511/ENSOCUG00000010096	4	ENSOCUG00000014198/ENSOCUG00000032265/ENSOCUG00000007140/ENSOCUG00000017292
BP	GO:0002062	chondrocyte differentiation	15/1216	76/11231	0.0150625	0.172245	ENSOCUG00000012101/ENSOCUG00000037528/ENSOCUG00000002835/ENSOCUG00000016497/ENSOCUG00000010693/ENSOCUG00000011639/ENSOCUG00000024309/ENSOCUG00000013686/ENSOCUG00000011674/ENSOCUG00000029601/ENSOCUG00000001730/ENSOCUG00000013871/ENSOCUG00000007470/ENSOCUG00000002701/ENSOCUG00000014596	ARID5A/MUSTN1/CCN2/COL11A2/CCN3/SOX9/SMAD7/WNT5B/BMP2/SMAD3/SNX19/SLC26A2/ZBTB16/CHADL/LOXL2	15	3	ENSOCUG00000016497/ENSOCUG00000001730/ENSOCUG00000007470	12	ENSOCUG00000012101/ENSOCUG00000037528/ENSOCUG00000002835/ENSOCUG00000010693/ENSOCUG00000011639/ENSOCUG00000024309/ENSOCUG00000013686/ENSOCUG00000011674/ENSOCUG00000029601/ENSOCUG00000013871/ENSOCUG00000002701/ENSOCUG00000014596
BP	GO:1904019	epithelial cell apoptotic process	15/1216	76/11231	0.0150625	0.172245	ENSOCUG00000016068/ENSOCUG00000004246/ENSOCUG00000003201/ENSOCUG00000010633/ENSOCUG00000003792/ENSOCUG00000029644/ENSOCUG00000016603/ENSOCUG00000000111/ENSOCUG00000017821/ENSOCUG00000002425/ENSOCUG00000011285/ENSOCUG00000021710/ENSOCUG00000001726/ENSOCUG00000008154/ENSOCUG00000013733	SERPINE1/PKHD1/BCL2L1/HMOX1/THBS1/ICAM1/ANGPTL4/COL4A3/GATA3/RYR2/PAK4/CCL2/WNT11/TMF1/USP53	15	3	ENSOCUG00000017821/ENSOCUG00000008154/ENSOCUG00000013733	12	ENSOCUG00000016068/ENSOCUG00000004246/ENSOCUG00000003201/ENSOCUG00000010633/ENSOCUG00000003792/ENSOCUG00000029644/ENSOCUG00000016603/ENSOCUG00000000111/ENSOCUG00000002425/ENSOCUG00000011285/ENSOCUG00000021710/ENSOCUG00000001726
BP	GO:2001056	positive regulation of cysteine-type endopeptidase activity	15/1216	76/11231	0.0150625	0.172245	ENSOCUG00000014289/ENSOCUG00000001467/ENSOCUG00000022794/ENSOCUG00000000111/ENSOCUG00000002183/ENSOCUG00000029601/ENSOCUG00000001026/ENSOCUG00000004834/ENSOCUG00000007628/ENSOCUG00000007984/ENSOCUG00000007831/ENSOCUG00000005455/ENSOCUG00000006433/ENSOCUG00000017921/ENSOCUG00000021388	MYC/DLC1/F2R/COL4A3/PML/SMAD3/PPM1F/F3/TBC1D10A/PDCD2/MALT1/NLRP3/VCP/BCAP31/P2RX1	15	3	ENSOCUG00000007984/ENSOCUG00000006433/ENSOCUG00000017921	12	ENSOCUG00000014289/ENSOCUG00000001467/ENSOCUG00000022794/ENSOCUG00000000111/ENSOCUG00000002183/ENSOCUG00000029601/ENSOCUG00000001026/ENSOCUG00000004834/ENSOCUG00000007628/ENSOCUG00000007831/ENSOCUG00000005455/ENSOCUG00000021388
BP	GO:0001657	ureteric bud development	12/1216	56/11231	0.0151085	0.172245	ENSOCUG00000011639/ENSOCUG00000001752/ENSOCUG00000024309/ENSOCUG00000017821/ENSOCUG00000029601/ENSOCUG00000014268/ENSOCUG00000001726/ENSOCUG00000014920/ENSOCUG00000006606/ENSOCUG00000003929/ENSOCUG00000009052/ENSOCUG00000000584	SOX9/GPC3/SMAD7/GATA3/SMAD3/SIX1/WNT11/SPRY1/DCHS1/SMAD4/EYA1/ARG2	12	4	ENSOCUG00000017821/ENSOCUG00000014268/ENSOCUG00000003929/ENSOCUG00000009052	8	ENSOCUG00000011639/ENSOCUG00000001752/ENSOCUG00000024309/ENSOCUG00000029601/ENSOCUG00000001726/ENSOCUG00000014920/ENSOCUG00000006606/ENSOCUG00000000584
BP	GO:0030316	osteoclast differentiation	12/1216	56/11231	0.0151085	0.172245	ENSOCUG00000027909/ENSOCUG00000025029/ENSOCUG00000001752/ENSOCUG00000000786/ENSOCUG00000013688/ENSOCUG00000016141/ENSOCUG00000013072/ENSOCUG00000011674/ENSOCUG00000013833/ENSOCUG00000005116/ENSOCUG00000006444/ENSOCUG00000013769	TOB2/CSF1/GPC3/EPHA2/TNFAIP6/KLF10/UBASH3B/BMP2/PPARGC1B/PIK3R1/CD109/SH3PXD2A	12	0		12	ENSOCUG00000027909/ENSOCUG00000025029/ENSOCUG00000001752/ENSOCUG00000000786/ENSOCUG00000013688/ENSOCUG00000016141/ENSOCUG00000013072/ENSOCUG00000011674/ENSOCUG00000013833/ENSOCUG00000005116/ENSOCUG00000006444/ENSOCUG00000013769
BP	GO:0072163	mesonephric epithelium development	12/1216	56/11231	0.0151085	0.172245	ENSOCUG00000011639/ENSOCUG00000001752/ENSOCUG00000024309/ENSOCUG00000017821/ENSOCUG00000029601/ENSOCUG00000014268/ENSOCUG00000001726/ENSOCUG00000014920/ENSOCUG00000006606/ENSOCUG00000003929/ENSOCUG00000009052/ENSOCUG00000000584	SOX9/GPC3/SMAD7/GATA3/SMAD3/SIX1/WNT11/SPRY1/DCHS1/SMAD4/EYA1/ARG2	12	4	ENSOCUG00000017821/ENSOCUG00000014268/ENSOCUG00000003929/ENSOCUG00000009052	8	ENSOCUG00000011639/ENSOCUG00000001752/ENSOCUG00000024309/ENSOCUG00000029601/ENSOCUG00000001726/ENSOCUG00000014920/ENSOCUG00000006606/ENSOCUG00000000584
BP	GO:0072164	mesonephric tubule development	12/1216	56/11231	0.0151085	0.172245	ENSOCUG00000011639/ENSOCUG00000001752/ENSOCUG00000024309/ENSOCUG00000017821/ENSOCUG00000029601/ENSOCUG00000014268/ENSOCUG00000001726/ENSOCUG00000014920/ENSOCUG00000006606/ENSOCUG00000003929/ENSOCUG00000009052/ENSOCUG00000000584	SOX9/GPC3/SMAD7/GATA3/SMAD3/SIX1/WNT11/SPRY1/DCHS1/SMAD4/EYA1/ARG2	12	4	ENSOCUG00000017821/ENSOCUG00000014268/ENSOCUG00000003929/ENSOCUG00000009052	8	ENSOCUG00000011639/ENSOCUG00000001752/ENSOCUG00000024309/ENSOCUG00000029601/ENSOCUG00000001726/ENSOCUG00000014920/ENSOCUG00000006606/ENSOCUG00000000584
BP	GO:0002687	positive regulation of leukocyte migration	16/1216	83/11231	0.0153091	0.174064	ENSOCUG00000016280/ENSOCUG00000016068/ENSOCUG00000005579/ENSOCUG00000012663/ENSOCUG00000025029/ENSOCUG00000009659/ENSOCUG00000029644/ENSOCUG00000017764/ENSOCUG00000008896/ENSOCUG00000009244/ENSOCUG00000005116/ENSOCUG00000012259/ENSOCUG00000000380/ENSOCUG00000000435/ENSOCUG00000007482/ENSOCUG00000017687	CXCL10/SERPINE1/ITGB3/MSTN/CSF1/LYVE1/ICAM1/VEGFD/SWAP70/THBS4/PIK3R1/CMKLR1/WNT5A/DAPK2/CX3CL1/KITLG	16	4	ENSOCUG00000012663/ENSOCUG00000017764/ENSOCUG00000000380/ENSOCUG00000000435	12	ENSOCUG00000016280/ENSOCUG00000016068/ENSOCUG00000005579/ENSOCUG00000025029/ENSOCUG00000009659/ENSOCUG00000029644/ENSOCUG00000008896/ENSOCUG00000009244/ENSOCUG00000005116/ENSOCUG00000012259/ENSOCUG00000007482/ENSOCUG00000017687
BP	GO:0001837	epithelial to mesenchymal transition	17/1216	90/11231	0.0154134	0.174781	ENSOCUG00000026610/ENSOCUG00000011415/ENSOCUG00000011639/ENSOCUG00000004982/ENSOCUG00000024309/ENSOCUG00000017821/ENSOCUG00000011674/ENSOCUG00000029601/ENSOCUG00000007070/ENSOCUG00000001726/ENSOCUG00000000380/ENSOCUG00000014920/ENSOCUG00000000880/ENSOCUG00000010173/ENSOCUG00000003929/ENSOCUG00000014596/ENSOCUG00000027562	TMEM100/TGFB3/SOX9/DDX17/SMAD7/GATA3/BMP2/SMAD3/ADAM15/WNT11/WNT5A/SPRY1/FLNA/PHLDB1/SMAD4/LOXL2/PPP3R1	17	5	ENSOCUG00000026610/ENSOCUG00000017821/ENSOCUG00000000380/ENSOCUG00000003929/ENSOCUG00000027562	12	ENSOCUG00000011415/ENSOCUG00000011639/ENSOCUG00000004982/ENSOCUG00000024309/ENSOCUG00000011674/ENSOCUG00000029601/ENSOCUG00000007070/ENSOCUG00000001726/ENSOCUG00000014920/ENSOCUG00000000880/ENSOCUG00000010173/ENSOCUG00000014596
BP	GO:2000146	negative regulation of cell motility	28/1216	170/11231	0.0155054	0.175263	ENSOCUG00000016068/ENSOCUG00000011473/ENSOCUG00000002065/ENSOCUG00000007622/ENSOCUG00000012063/ENSOCUG00000001467/ENSOCUG00000010693/ENSOCUG00000003792/ENSOCUG00000011137/ENSOCUG00000032265/ENSOCUG00000025513/ENSOCUG00000013688/ENSOCUG00000014122/ENSOCUG00000026268/ENSOCUG00000017821/ENSOCUG00000009324/ENSOCUG00000021710/ENSOCUG00000007070/ENSOCUG00000001726/ENSOCUG00000004683/ENSOCUG00000016936/…	SERPINE1/PRKG1/TCAF1/ADGRG1/JUP/DLC1/CCN3/THBS1/FBLN1/RHOB/IGFBP5/TNFAIP6/TPM1/ADIPOQ/GATA3/GJA1/CCL2/ADAM15/WNT11/ADARB1/MMRN2/RIN3/SEMA6D/DNAJA4/NR2F2/GADD45A/CX3CL1/ARHGDIB	28	6	ENSOCUG00000025513/ENSOCUG00000014122/ENSOCUG00000017821/ENSOCUG00000007901/ENSOCUG00000013520/ENSOCUG00000008954	22	ENSOCUG00000016068/ENSOCUG00000011473/ENSOCUG00000002065/ENSOCUG00000007622/ENSOCUG00000012063/ENSOCUG00000001467/ENSOCUG00000010693/ENSOCUG00000003792/ENSOCUG00000011137/ENSOCUG00000032265/ENSOCUG00000013688/ENSOCUG00000026268/ENSOCUG00000009324/ENSOCUG00000021710/ENSOCUG00000007070/ENSOCUG00000001726/ENSOCUG00000004683/ENSOCUG00000016936/ENSOCUG00000005729/ENSOCUG00000000228/ENSOCUG00000007482/…
BP	GO:1903050	regulation of proteolysis involved in cellular protein catabolic process	23/1216	133/11231	0.0155385	0.175263	ENSOCUG00000012805/ENSOCUG00000012460/ENSOCUG00000012740/ENSOCUG00000024309/ENSOCUG00000004713/ENSOCUG00000002004/ENSOCUG00000001418/ENSOCUG00000023683/ENSOCUG00000002183/ENSOCUG00000016326/ENSOCUG00000016511/ENSOCUG00000003238/ENSOCUG00000016388/ENSOCUG00000007316/ENSOCUG00000011507/ENSOCUG00000011595/ENSOCUG00000008154/ENSOCUG00000017399/ENSOCUG00000006433/ENSOCUG00000004986/ENSOCUG00000002637/…	GCLC/PLK3/N4BP1/SMAD7/WAC/CSNK1E/PSMD14/RHBDF1/PML/SMURF1/PARK7/AQP11/EGF/RAD23B/RNF185/USP14/TMF1/RNF139/VCP/XPO1/PABIR1/BCAP31/COP1	23	15	ENSOCUG00000012805/ENSOCUG00000012740/ENSOCUG00000004713/ENSOCUG00000001418/ENSOCUG00000016511/ENSOCUG00000003238/ENSOCUG00000007316/ENSOCUG00000011507/ENSOCUG00000011595/ENSOCUG00000008154/ENSOCUG00000017399/ENSOCUG00000006433/ENSOCUG00000002637/ENSOCUG00000017921/ENSOCUG00000005463	8	ENSOCUG00000012460/ENSOCUG00000024309/ENSOCUG00000002004/ENSOCUG00000023683/ENSOCUG00000002183/ENSOCUG00000016326/ENSOCUG00000016388/ENSOCUG00000004986
BP	GO:0009126	purine nucleoside monophosphate metabolic process	33/1216	208/11231	0.0156536	0.175627	ENSOCUG00000002805/ENSOCUG00000022657/ENSOCUG00000010229/ENSOCUG00000005027/ENSOCUG00000000197/ENSOCUG00000004163/ENSOCUG00000003384/ENSOCUG00000007130/ENSOCUG00000025023/ENSOCUG00000015076/ENSOCUG00000012201/ENSOCUG00000004938/ENSOCUG00000014726/ENSOCUG00000006119/ENSOCUG00000003144/ENSOCUG00000010086/ENSOCUG00000026115/ENSOCUG00000025341/ENSOCUG00000025100/ENSOCUG00000014689/ENSOCUG00000013802/…	AMPD3/ENSOCUG00000022657/MYH8/PNP/HK2/SLC25A33/PRKAG3/SLC25A25/ENSOCUG00000025023/FXN/PPAT/HKDC1/ENSOCUG00000014726/ENSOCUG00000006119/BPGM/ENSOCUG00000010086/ENSOCUG00000026115/ADSS1/ENSOCUG00000025100/IGF1/ALDOC/PARK7/HK3/ATP8/ENSOCUG00000033189/ENSOCUG00000005171/DDIT4/ND4L/ND2/VCP/PAICS/ENSOCUG00000026677/PKLR	33	21	ENSOCUG00000022657/ENSOCUG00000003384/ENSOCUG00000015076/ENSOCUG00000012201/ENSOCUG00000014726/ENSOCUG00000006119/ENSOCUG00000003144/ENSOCUG00000010086/ENSOCUG00000026115/ENSOCUG00000025341/ENSOCUG00000025100/ENSOCUG00000014689/ENSOCUG00000013802/ENSOCUG00000016511/ENSOCUG00000029101/ENSOCUG00000005171/ENSOCUG00000029107/ENSOCUG00000029090/ENSOCUG00000006433/ENSOCUG00000012216/ENSOCUG00000014969	12	ENSOCUG00000002805/ENSOCUG00000010229/ENSOCUG00000005027/ENSOCUG00000000197/ENSOCUG00000004163/ENSOCUG00000007130/ENSOCUG00000025023/ENSOCUG00000004938/ENSOCUG00000000401/ENSOCUG00000033189/ENSOCUG00000016772/ENSOCUG00000026677
BP	GO:0009167	purine ribonucleoside monophosphate metabolic process	33/1216	208/11231	0.0156536	0.175627	ENSOCUG00000002805/ENSOCUG00000022657/ENSOCUG00000010229/ENSOCUG00000005027/ENSOCUG00000000197/ENSOCUG00000004163/ENSOCUG00000003384/ENSOCUG00000007130/ENSOCUG00000025023/ENSOCUG00000015076/ENSOCUG00000012201/ENSOCUG00000004938/ENSOCUG00000014726/ENSOCUG00000006119/ENSOCUG00000003144/ENSOCUG00000010086/ENSOCUG00000026115/ENSOCUG00000025341/ENSOCUG00000025100/ENSOCUG00000014689/ENSOCUG00000013802/…	AMPD3/ENSOCUG00000022657/MYH8/PNP/HK2/SLC25A33/PRKAG3/SLC25A25/ENSOCUG00000025023/FXN/PPAT/HKDC1/ENSOCUG00000014726/ENSOCUG00000006119/BPGM/ENSOCUG00000010086/ENSOCUG00000026115/ADSS1/ENSOCUG00000025100/IGF1/ALDOC/PARK7/HK3/ATP8/ENSOCUG00000033189/ENSOCUG00000005171/DDIT4/ND4L/ND2/VCP/PAICS/ENSOCUG00000026677/PKLR	33	21	ENSOCUG00000022657/ENSOCUG00000003384/ENSOCUG00000015076/ENSOCUG00000012201/ENSOCUG00000014726/ENSOCUG00000006119/ENSOCUG00000003144/ENSOCUG00000010086/ENSOCUG00000026115/ENSOCUG00000025341/ENSOCUG00000025100/ENSOCUG00000014689/ENSOCUG00000013802/ENSOCUG00000016511/ENSOCUG00000029101/ENSOCUG00000005171/ENSOCUG00000029107/ENSOCUG00000029090/ENSOCUG00000006433/ENSOCUG00000012216/ENSOCUG00000014969	12	ENSOCUG00000002805/ENSOCUG00000010229/ENSOCUG00000005027/ENSOCUG00000000197/ENSOCUG00000004163/ENSOCUG00000007130/ENSOCUG00000025023/ENSOCUG00000004938/ENSOCUG00000000401/ENSOCUG00000033189/ENSOCUG00000016772/ENSOCUG00000026677
BP	GO:0060485	mesenchyme development	25/1216	148/11231	0.0159197	0.177324	ENSOCUG00000013726/ENSOCUG00000026610/ENSOCUG00000011415/ENSOCUG00000011670/ENSOCUG00000011639/ENSOCUG00000002945/ENSOCUG00000004982/ENSOCUG00000024309/ENSOCUG00000017821/ENSOCUG00000011674/ENSOCUG00000029601/ENSOCUG00000023498/ENSOCUG00000007070/ENSOCUG00000014268/ENSOCUG00000001726/ENSOCUG00000000380/ENSOCUG00000014920/ENSOCUG00000006606/ENSOCUG00000000880/ENSOCUG00000010173/ENSOCUG00000003929/…	EFNB1/TMEM100/TGFB3/SEMA3F/SOX9/MEOX1/DDX17/SMAD7/GATA3/BMP2/SMAD3/TBX2/ADAM15/SIX1/WNT11/WNT5A/SPRY1/DCHS1/FLNA/PHLDB1/SMAD4/PTK7/LOXL2/PPP3R1/KITLG	25	7	ENSOCUG00000026610/ENSOCUG00000017821/ENSOCUG00000023498/ENSOCUG00000014268/ENSOCUG00000000380/ENSOCUG00000003929/ENSOCUG00000027562	18	ENSOCUG00000013726/ENSOCUG00000011415/ENSOCUG00000011670/ENSOCUG00000011639/ENSOCUG00000002945/ENSOCUG00000004982/ENSOCUG00000024309/ENSOCUG00000011674/ENSOCUG00000029601/ENSOCUG00000007070/ENSOCUG00000001726/ENSOCUG00000014920/ENSOCUG00000006606/ENSOCUG00000000880/ENSOCUG00000010173/ENSOCUG00000002874/ENSOCUG00000014596/ENSOCUG00000017687
BP	GO:0022604	regulation of cell morphogenesis	34/1216	216/11231	0.0160071	0.177324	ENSOCUG00000005579/ENSOCUG00000011610/ENSOCUG00000001467/ENSOCUG00000006316/ENSOCUG00000017251/ENSOCUG00000003215/ENSOCUG00000011670/ENSOCUG00000011137/ENSOCUG00000002549/ENSOCUG00000007071/ENSOCUG00000024877/ENSOCUG00000014122/ENSOCUG00000015471/ENSOCUG00000016326/ENSOCUG00000021993/ENSOCUG00000008316/ENSOCUG00000007140/ENSOCUG00000021996/ENSOCUG00000021710/ENSOCUG00000014953/ENSOCUG00000009677/…	ITGB3/VEGFA/DLC1/PLEKHO1/GBP1/SPRY4/SEMA3F/FBLN1/WDR1/ZRANB1/DMTN/TPM1/PLAA/SMURF1/TWF2/STRIP2/ABL1/CDC42EP1/CCL2/SYNE3/MYADM/MYO10/DPYSL5/LRP4/CD44/WNT5A/PALMD/ENSOCUG00000025387/NR2E1/FLNA/SEMA4A/TAOK2/TTL/FGD1	34	9	ENSOCUG00000007071/ENSOCUG00000024877/ENSOCUG00000014122/ENSOCUG00000015471/ENSOCUG00000017519/ENSOCUG00000014846/ENSOCUG00000000380/ENSOCUG00000012258/ENSOCUG00000004020	25	ENSOCUG00000005579/ENSOCUG00000011610/ENSOCUG00000001467/ENSOCUG00000006316/ENSOCUG00000017251/ENSOCUG00000003215/ENSOCUG00000011670/ENSOCUG00000011137/ENSOCUG00000002549/ENSOCUG00000016326/ENSOCUG00000021993/ENSOCUG00000008316/ENSOCUG00000007140/ENSOCUG00000021996/ENSOCUG00000021710/ENSOCUG00000014953/ENSOCUG00000009677/ENSOCUG00000002052/ENSOCUG00000000715/ENSOCUG00000025387/ENSOCUG00000005853/…
BP	GO:0002456	T cell mediated immunity	11/1216	50/11231	0.0161673	0.177324	ENSOCUG00000012101/ENSOCUG00000017836/ENSOCUG00000004726/ENSOCUG00000029644/ENSOCUG00000024309/ENSOCUG00000012543/ENSOCUG00000017821/ENSOCUG00000014127/ENSOCUG00000007831/ENSOCUG00000005455/ENSOCUG00000002489	ARID5A/NECTIN2/EBAG9/ICAM1/SMAD7/PPP3CB/GATA3/TNFRSF1B/MALT1/NLRP3/TAP2	11	3	ENSOCUG00000004726/ENSOCUG00000012543/ENSOCUG00000017821	8	ENSOCUG00000012101/ENSOCUG00000017836/ENSOCUG00000029644/ENSOCUG00000024309/ENSOCUG00000014127/ENSOCUG00000007831/ENSOCUG00000005455/ENSOCUG00000002489
BP	GO:0010951	negative regulation of endopeptidase activity	11/1216	50/11231	0.0161673	0.177324	ENSOCUG00000016068/ENSOCUG00000011746/ENSOCUG00000011610/ENSOCUG00000003792/ENSOCUG00000022575/ENSOCUG00000008310/ENSOCUG00000012972/ENSOCUG00000027400/ENSOCUG00000010373/ENSOCUG00000016511/ENSOCUG00000000715	SERPINE1/NR4A1/VEGFA/THBS1/VTN/TIMP3/CRYAB/PLAUR/SIAH2/PARK7/CD44	11	2	ENSOCUG00000022575/ENSOCUG00000016511	9	ENSOCUG00000016068/ENSOCUG00000011746/ENSOCUG00000011610/ENSOCUG00000003792/ENSOCUG00000008310/ENSOCUG00000012972/ENSOCUG00000027400/ENSOCUG00000010373/ENSOCUG00000000715
BP	GO:0002369	T cell cytokine production	6/1216	20/11231	0.016223	0.177324	ENSOCUG00000012101/ENSOCUG00000024309/ENSOCUG00000017821/ENSOCUG00000014127/ENSOCUG00000007831/ENSOCUG00000005455	ARID5A/SMAD7/GATA3/TNFRSF1B/MALT1/NLRP3	6	1	ENSOCUG00000017821	5	ENSOCUG00000012101/ENSOCUG00000024309/ENSOCUG00000014127/ENSOCUG00000007831/ENSOCUG00000005455
BP	GO:0002724	regulation of T cell cytokine production	6/1216	20/11231	0.016223	0.177324	ENSOCUG00000012101/ENSOCUG00000024309/ENSOCUG00000017821/ENSOCUG00000014127/ENSOCUG00000007831/ENSOCUG00000005455	ARID5A/SMAD7/GATA3/TNFRSF1B/MALT1/NLRP3	6	1	ENSOCUG00000017821	5	ENSOCUG00000012101/ENSOCUG00000024309/ENSOCUG00000014127/ENSOCUG00000007831/ENSOCUG00000005455
BP	GO:0010591	regulation of lamellipodium assembly	6/1216	20/11231	0.016223	0.177324	ENSOCUG00000012663/ENSOCUG00000000786/ENSOCUG00000024877/ENSOCUG00000021993/ENSOCUG00000001816/ENSOCUG00000005116	MSTN/EPHA2/DMTN/TWF2/PLCE1/PIK3R1	6	2	ENSOCUG00000012663/ENSOCUG00000024877	4	ENSOCUG00000000786/ENSOCUG00000021993/ENSOCUG00000001816/ENSOCUG00000005116
BP	GO:0072538	T-helper 17 type immune response	6/1216	20/11231	0.016223	0.177324	ENSOCUG00000012101/ENSOCUG00000024309/ENSOCUG00000027471/ENSOCUG00000007831/ENSOCUG00000005455/ENSOCUG00000010856	ARID5A/SMAD7/ENSOCUG00000027471/MALT1/NLRP3/ZC3H12A	6	0		6	ENSOCUG00000012101/ENSOCUG00000024309/ENSOCUG00000027471/ENSOCUG00000007831/ENSOCUG00000005455/ENSOCUG00000010856
BP	GO:0097755	positive regulation of blood vessel diameter	6/1216	20/11231	0.016223	0.177324	ENSOCUG00000011473/ENSOCUG00000014828/ENSOCUG00000006927/ENSOCUG00000012363/ENSOCUG00000009897/ENSOCUG00000010449	PRKG1/BDKRB2/ARHGAP42/AGTR2/ADM/ADORA2B	6	0		6	ENSOCUG00000011473/ENSOCUG00000014828/ENSOCUG00000006927/ENSOCUG00000012363/ENSOCUG00000009897/ENSOCUG00000010449
BP	GO:1905953	negative regulation of lipid localization	6/1216	20/11231	0.016223	0.177324	ENSOCUG00000005579/ENSOCUG00000015642/ENSOCUG00000003792/ENSOCUG00000006495/ENSOCUG00000016388/ENSOCUG00000005300	ITGB3/NFKBIA/THBS1/ABHD5/EGF/ABCG5	6	2	ENSOCUG00000006495/ENSOCUG00000005300	4	ENSOCUG00000005579/ENSOCUG00000015642/ENSOCUG00000003792/ENSOCUG00000016388
BP	GO:0000122	negative regulation of transcription by RNA polymerase II	64/1216	455/11231	0.0165403	0.177736	ENSOCUG00000026333/ENSOCUG00000014289/ENSOCUG00000027029/ENSOCUG00000012101/ENSOCUG00000027507/ENSOCUG00000011610/ENSOCUG00000024967/ENSOCUG00000010136/ENSOCUG00000008466/ENSOCUG00000005861/ENSOCUG00000012460/ENSOCUG00000025188/ENSOCUG00000011639/ENSOCUG00000027519/ENSOCUG00000024309/ENSOCUG00000007599/ENSOCUG00000039541/ENSOCUG00000017821/ENSOCUG00000021115/ENSOCUG00000011674/ENSOCUG00000000784/…	PER1/MYC/ARID5B/ARID5A/VDR/VEGFA/ID1/LMCD1/JDP2/ETS2/PLK3/HDAC10/SOX9/SORBS3/SMAD7/NR6A1/ERF/GATA3/PKIA/BMP2/NR4A2/SMAD3/TBX2/URI1/KLF11/CPEB3/EN1/ATF3/PDGFB/GLIS2/TMBIM6/NR1D1/BAG3/MED25/DDIT3/NFE2L3/HEXIM2/ID3/KLF3/SIX1/SFPQ/ENSOCUG00000024042/THRB/KLF7/APBB2/ZBTB16/THAP1/SARS1/GPS2/STRAP/HDAC2/NKAP/NR2E1/MTDH/SMAD4/SALL2/LOXL2/ZBTB14/NR2F2/GADD45A/YWHAZ/E2F6/FHL2/CDK2	64	26	ENSOCUG00000017821/ENSOCUG00000021115/ENSOCUG00000023498/ENSOCUG00000015063/ENSOCUG00000010454/ENSOCUG00000011901/ENSOCUG00000001847/ENSOCUG00000009732/ENSOCUG00000006750/ENSOCUG00000014268/ENSOCUG00000004532/ENSOCUG00000016932/ENSOCUG00000007470/ENSOCUG00000001391/ENSOCUG00000008625/ENSOCUG00000024249/ENSOCUG00000013884/ENSOCUG00000000598/ENSOCUG00000009613/ENSOCUG00000011400/ENSOCUG00000003929/…	38	ENSOCUG00000026333/ENSOCUG00000014289/ENSOCUG00000027029/ENSOCUG00000012101/ENSOCUG00000027507/ENSOCUG00000011610/ENSOCUG00000024967/ENSOCUG00000010136/ENSOCUG00000008466/ENSOCUG00000005861/ENSOCUG00000012460/ENSOCUG00000025188/ENSOCUG00000011639/ENSOCUG00000027519/ENSOCUG00000024309/ENSOCUG00000007599/ENSOCUG00000039541/ENSOCUG00000011674/ENSOCUG00000000784/ENSOCUG00000029601/ENSOCUG00000003809/…
BP	GO:0045862	positive regulation of proteolysis	30/1216	186/11231	0.0165733	0.177736	ENSOCUG00000014289/ENSOCUG00000012805/ENSOCUG00000001467/ENSOCUG00000022794/ENSOCUG00000012460/ENSOCUG00000000111/ENSOCUG00000024309/ENSOCUG00000002004/ENSOCUG00000002183/ENSOCUG00000029601/ENSOCUG00000016326/ENSOCUG00000001026/ENSOCUG00000014127/ENSOCUG00000004834/ENSOCUG00000016388/ENSOCUG00000007628/ENSOCUG00000007984/ENSOCUG00000013567/ENSOCUG00000007831/ENSOCUG00000011507/ENSOCUG00000005455/…	MYC/GCLC/DLC1/F2R/PLK3/COL4A3/SMAD7/CSNK1E/PML/SMAD3/SMURF1/PPM1F/TNFRSF1B/F3/EGF/TBC1D10A/PDCD2/GRN/MALT1/RNF185/NLRP3/RNF139/HDAC2/VCP/ZC3H12A/PABIR1/BCAP31/P2RX1/MBP/COP1	30	9	ENSOCUG00000012805/ENSOCUG00000007984/ENSOCUG00000011507/ENSOCUG00000017399/ENSOCUG00000000598/ENSOCUG00000006433/ENSOCUG00000002637/ENSOCUG00000017921/ENSOCUG00000005463	21	ENSOCUG00000014289/ENSOCUG00000001467/ENSOCUG00000022794/ENSOCUG00000012460/ENSOCUG00000000111/ENSOCUG00000024309/ENSOCUG00000002004/ENSOCUG00000002183/ENSOCUG00000029601/ENSOCUG00000016326/ENSOCUG00000001026/ENSOCUG00000014127/ENSOCUG00000004834/ENSOCUG00000016388/ENSOCUG00000007628/ENSOCUG00000013567/ENSOCUG00000007831/ENSOCUG00000005455/ENSOCUG00000010856/ENSOCUG00000021388/ENSOCUG00000025487
BP	GO:0010035	response to inorganic substance	33/1216	209/11231	0.0167233	0.177736	ENSOCUG00000009722/ENSOCUG00000010633/ENSOCUG00000014198/ENSOCUG00000015076/ENSOCUG00000000422/ENSOCUG00000003792/ENSOCUG00000006106/ENSOCUG00000032265/ENSOCUG00000004970/ENSOCUG00000004396/ENSOCUG00000024877/ENSOCUG00000013060/ENSOCUG00000025521/ENSOCUG00000012611/ENSOCUG00000002425/ENSOCUG00000012972/ENSOCUG00000007140/ENSOCUG00000016511/ENSOCUG00000011624/ENSOCUG00000000564/ENSOCUG00000000793/…	AHCYL1/HMOX1/CAT/FXN/ZACN/THBS1/UMOD/RHOB/ITPKB/NQO1/DMTN/MET/SIRT3/NET1/RYR2/CRYAB/ABL1/PARK7/FIBIN/CPNE2/CHP2/SLC41A1/SLC38A2/WNT5A/GSS/MYOG/VCP/ZC3H12A/KDM6B/MAP2K4/DHX36/LOXL2/UCP3	33	13	ENSOCUG00000009722/ENSOCUG00000015076/ENSOCUG00000004396/ENSOCUG00000024877/ENSOCUG00000013060/ENSOCUG00000012611/ENSOCUG00000016511/ENSOCUG00000000380/ENSOCUG00000002267/ENSOCUG00000011548/ENSOCUG00000006433/ENSOCUG00000010096/ENSOCUG00000001180	20	ENSOCUG00000010633/ENSOCUG00000014198/ENSOCUG00000000422/ENSOCUG00000003792/ENSOCUG00000006106/ENSOCUG00000032265/ENSOCUG00000004970/ENSOCUG00000025521/ENSOCUG00000002425/ENSOCUG00000012972/ENSOCUG00000007140/ENSOCUG00000011624/ENSOCUG00000000564/ENSOCUG00000000793/ENSOCUG00000028187/ENSOCUG00000009943/ENSOCUG00000010856/ENSOCUG00000017292/ENSOCUG00000014596/ENSOCUG00000034991
BP	GO:0006085	acetyl-CoA biosynthetic process	4/1216	10/11231	0.0168055	0.177736	ENSOCUG00000017120/ENSOCUG00000013125/ENSOCUG00000000408/ENSOCUG00000002882	PDK4/ACSS1/PDK1/ACAT1	4	0		4	ENSOCUG00000017120/ENSOCUG00000013125/ENSOCUG00000000408/ENSOCUG00000002882
BP	GO:0030277	maintenance of gastrointestinal epithelium	4/1216	10/11231	0.0168055	0.177736	ENSOCUG00000011639/ENSOCUG00000024735/ENSOCUG00000013884/ENSOCUG00000013587	SOX9/TLR9/STRAP/IL10RA	4	1	ENSOCUG00000013884	3	ENSOCUG00000011639/ENSOCUG00000024735/ENSOCUG00000013587
BP	GO:0032616	interleukin-13 production	4/1216	10/11231	0.0168055	0.177736	ENSOCUG00000009374/ENSOCUG00000017821/ENSOCUG00000005455/ENSOCUG00000000584	IRF4/GATA3/NLRP3/ARG2	4	1	ENSOCUG00000017821	3	ENSOCUG00000009374/ENSOCUG00000005455/ENSOCUG00000000584
BP	GO:0032656	regulation of interleukin-13 production	4/1216	10/11231	0.0168055	0.177736	ENSOCUG00000009374/ENSOCUG00000017821/ENSOCUG00000005455/ENSOCUG00000000584	IRF4/GATA3/NLRP3/ARG2	4	1	ENSOCUG00000017821	3	ENSOCUG00000009374/ENSOCUG00000005455/ENSOCUG00000000584
BP	GO:0032691	negative regulation of interleukin-1 beta production	4/1216	10/11231	0.0168055	0.177736	ENSOCUG00000013238/ENSOCUG00000002183/ENSOCUG00000014689/ENSOCUG00000010856	ELF4/PML/IGF1/ZC3H12A	4	1	ENSOCUG00000014689	3	ENSOCUG00000013238/ENSOCUG00000002183/ENSOCUG00000010856
BP	GO:0040037	negative regulation of fibroblast growth factor receptor signaling pathway	4/1216	10/11231	0.0168055	0.177736	ENSOCUG00000003792/ENSOCUG00000017821/ENSOCUG00000000380/ENSOCUG00000014920	THBS1/GATA3/WNT5A/SPRY1	4	2	ENSOCUG00000017821/ENSOCUG00000000380	2	ENSOCUG00000003792/ENSOCUG00000014920
BP	GO:0045822	negative regulation of heart contraction	4/1216	10/11231	0.0168055	0.177736	ENSOCUG00000015082/ENSOCUG00000013865/ENSOCUG00000010856/ENSOCUG00000001324	ATP2A2/PLN/ZC3H12A/ATP1A1	4	0		4	ENSOCUG00000015082/ENSOCUG00000013865/ENSOCUG00000010856/ENSOCUG00000001324
BP	GO:0055091	phospholipid homeostasis	4/1216	10/11231	0.0168055	0.177736	ENSOCUG00000014850/ENSOCUG00000014608/ENSOCUG00000007893/ENSOCUG00000000853	ITGB6/FABP3/GPAM/TLCD1	4	1	ENSOCUG00000014850	3	ENSOCUG00000014608/ENSOCUG00000007893/ENSOCUG00000000853
BP	GO:0061158	3'-UTR-mediated mRNA destabilization	4/1216	10/11231	0.0168055	0.177736	ENSOCUG00000000276/ENSOCUG00000010454/ENSOCUG00000010856/ENSOCUG00000001180	MOV10/CPEB3/ZC3H12A/DHX36	4	2	ENSOCUG00000010454/ENSOCUG00000001180	2	ENSOCUG00000000276/ENSOCUG00000010856
BP	GO:0071071	regulation of phospholipid biosynthetic process	4/1216	10/11231	0.0168055	0.177736	ENSOCUG00000013832/ENSOCUG00000014608/ENSOCUG00000038923/ENSOCUG00000014970	CHP1/FABP3/PDGFB/ACSL3	4	2	ENSOCUG00000013832/ENSOCUG00000014970	2	ENSOCUG00000014608/ENSOCUG00000038923
BP	GO:0071559	response to transforming growth factor beta	23/1216	134/11231	0.0169011	0.177906	ENSOCUG00000002197/ENSOCUG00000012663/ENSOCUG00000014850/ENSOCUG00000011415/ENSOCUG00000003792/ENSOCUG00000011812/ENSOCUG00000011639/ENSOCUG00000026796/ENSOCUG00000024309/ENSOCUG00000004713/ENSOCUG00000011674/ENSOCUG00000002183/ENSOCUG00000029601/ENSOCUG00000016326/ENSOCUG00000014647/ENSOCUG00000024042/ENSOCUG00000006444/ENSOCUG00000000380/ENSOCUG00000014920/ENSOCUG00000013884/ENSOCUG00000003929/…	ITGB8/MSTN/ITGB6/TGFB3/THBS1/ING2/SOX9/ZYX/SMAD7/WAC/BMP2/PML/SMAD3/SMURF1/USP15/ENSOCUG00000024042/CD109/WNT5A/SPRY1/STRAP/SMAD4/PPM1A/HTRA1	23	11	ENSOCUG00000002197/ENSOCUG00000012663/ENSOCUG00000014850/ENSOCUG00000011812/ENSOCUG00000004713/ENSOCUG00000014647/ENSOCUG00000000380/ENSOCUG00000013884/ENSOCUG00000003929/ENSOCUG00000009955/ENSOCUG00000013478	12	ENSOCUG00000011415/ENSOCUG00000003792/ENSOCUG00000011639/ENSOCUG00000026796/ENSOCUG00000024309/ENSOCUG00000011674/ENSOCUG00000002183/ENSOCUG00000029601/ENSOCUG00000016326/ENSOCUG00000024042/ENSOCUG00000006444/ENSOCUG00000014920
BP	GO:0098609	cell-cell adhesion	59/1216	415/11231	0.0169985	0.177906	ENSOCUG00000011473/ENSOCUG00000009097/ENSOCUG00000006105/ENSOCUG00000005579/ENSOCUG00000013726/ENSOCUG00000011610/ENSOCUG00000005027/ENSOCUG00000000737/ENSOCUG00000012063/ENSOCUG00000010693/ENSOCUG00000013369/ENSOCUG00000006106/ENSOCUG00000017836/ENSOCUG00000011639/ENSOCUG00000029644/ENSOCUG00000010189/ENSOCUG00000003344/ENSOCUG00000024309/ENSOCUG00000008896/ENSOCUG00000026268/ENSOCUG00000013072/…	PRKG1/SDC4/CDHR1/ITGB3/EFNB1/VEGFA/PNP/NR4A3/JUP/CCN3/ITGA5/UMOD/NECTIN2/SOX9/ICAM1/LEP/IDO1/SMAD7/SWAP70/ADIPOQ/UBASH3B/GATA3/ENSOCUG00000002480/BMP2/CRNN/PPM1F/CDH24/PLAUR/THBS4/CDH23/IGF1/ENSOCUG00000002623/PCDH1/GPAM/MYADM/MYO10/MALT1/ENSOCUG00000025092/ZBTB16/CD44/SPARCL1/WNT5A/PLEKHA7/DCHS1/FBLIM1/NLRP3/ADAM19/SDK2/NKAP/PELI1/ENSOCUG00000003966/ZC3H12A/STK10/CX3CL1/MBP/ARG2/DSG1/ENSOCUG0000…	59	10	ENSOCUG00000006105/ENSOCUG00000010189/ENSOCUG00000017821/ENSOCUG00000002480/ENSOCUG00000014689/ENSOCUG00000017519/ENSOCUG00000007470/ENSOCUG00000000380/ENSOCUG00000001235/ENSOCUG00000009613	49	ENSOCUG00000011473/ENSOCUG00000009097/ENSOCUG00000005579/ENSOCUG00000013726/ENSOCUG00000011610/ENSOCUG00000005027/ENSOCUG00000000737/ENSOCUG00000012063/ENSOCUG00000010693/ENSOCUG00000013369/ENSOCUG00000006106/ENSOCUG00000017836/ENSOCUG00000011639/ENSOCUG00000029644/ENSOCUG00000003344/ENSOCUG00000024309/ENSOCUG00000008896/ENSOCUG00000026268/ENSOCUG00000013072/ENSOCUG00000011674/ENSOCUG00000011842/…
BP	GO:0009161	ribonucleoside monophosphate metabolic process	34/1216	217/11231	0.0170748	0.177906	ENSOCUG00000002805/ENSOCUG00000022657/ENSOCUG00000010229/ENSOCUG00000005027/ENSOCUG00000000197/ENSOCUG00000004163/ENSOCUG00000003384/ENSOCUG00000007130/ENSOCUG00000025023/ENSOCUG00000015076/ENSOCUG00000012201/ENSOCUG00000004938/ENSOCUG00000014726/ENSOCUG00000012391/ENSOCUG00000006119/ENSOCUG00000003144/ENSOCUG00000010086/ENSOCUG00000026115/ENSOCUG00000025341/ENSOCUG00000025100/ENSOCUG00000014689/…	AMPD3/ENSOCUG00000022657/MYH8/PNP/HK2/SLC25A33/PRKAG3/SLC25A25/ENSOCUG00000025023/FXN/PPAT/HKDC1/ENSOCUG00000014726/ENSOCUG00000012391/ENSOCUG00000006119/BPGM/ENSOCUG00000010086/ENSOCUG00000026115/ADSS1/ENSOCUG00000025100/IGF1/ALDOC/PARK7/HK3/ATP8/ENSOCUG00000033189/ENSOCUG00000005171/DDIT4/ND4L/ND2/VCP/PAICS/ENSOCUG00000026677/PKLR	34	22	ENSOCUG00000022657/ENSOCUG00000003384/ENSOCUG00000015076/ENSOCUG00000012201/ENSOCUG00000014726/ENSOCUG00000012391/ENSOCUG00000006119/ENSOCUG00000003144/ENSOCUG00000010086/ENSOCUG00000026115/ENSOCUG00000025341/ENSOCUG00000025100/ENSOCUG00000014689/ENSOCUG00000013802/ENSOCUG00000016511/ENSOCUG00000029101/ENSOCUG00000005171/ENSOCUG00000029107/ENSOCUG00000029090/ENSOCUG00000006433/ENSOCUG00000012216/…	12	ENSOCUG00000002805/ENSOCUG00000010229/ENSOCUG00000005027/ENSOCUG00000000197/ENSOCUG00000004163/ENSOCUG00000007130/ENSOCUG00000025023/ENSOCUG00000004938/ENSOCUG00000000401/ENSOCUG00000033189/ENSOCUG00000016772/ENSOCUG00000026677
BP	GO:0006919	activation of cysteine-type endopeptidase activity involved in apoptotic process	10/1216	44/11231	0.0171152	0.177906	ENSOCUG00000001467/ENSOCUG00000022794/ENSOCUG00000000111/ENSOCUG00000002183/ENSOCUG00000029601/ENSOCUG00000004834/ENSOCUG00000007984/ENSOCUG00000005455/ENSOCUG00000006433/ENSOCUG00000021388	DLC1/F2R/COL4A3/PML/SMAD3/F3/PDCD2/NLRP3/VCP/P2RX1	10	2	ENSOCUG00000007984/ENSOCUG00000006433	8	ENSOCUG00000001467/ENSOCUG00000022794/ENSOCUG00000000111/ENSOCUG00000002183/ENSOCUG00000029601/ENSOCUG00000004834/ENSOCUG00000005455/ENSOCUG00000021388
BP	GO:0033627	cell adhesion mediated by integrin	10/1216	44/11231	0.0171152	0.177906	ENSOCUG00000016068/ENSOCUG00000005579/ENSOCUG00000010693/ENSOCUG00000014850/ENSOCUG00000013369/ENSOCUG00000003155/ENSOCUG00000029644/ENSOCUG00000000786/ENSOCUG00000008896/ENSOCUG00000022575	SERPINE1/ITGB3/CCN3/ITGB6/ITGA5/PLAU/ICAM1/EPHA2/SWAP70/VTN	10	2	ENSOCUG00000014850/ENSOCUG00000022575	8	ENSOCUG00000016068/ENSOCUG00000005579/ENSOCUG00000010693/ENSOCUG00000013369/ENSOCUG00000003155/ENSOCUG00000029644/ENSOCUG00000000786/ENSOCUG00000008896
BP	GO:0045824	negative regulation of innate immune response	10/1216	44/11231	0.0171152	0.177906	ENSOCUG00000000557/ENSOCUG00000022490/ENSOCUG00000034782/ENSOCUG00000005073/ENSOCUG00000014647/ENSOCUG00000013567/ENSOCUG00000009375/ENSOCUG00000027849/ENSOCUG00000000734/ENSOCUG00000003418	NLRC5/PCBP2/OAS1/USP18/USP15/GRN/PPP6C/OAS3/YWHAZ/PARP14	10	4	ENSOCUG00000022490/ENSOCUG00000005073/ENSOCUG00000014647/ENSOCUG00000009375	6	ENSOCUG00000000557/ENSOCUG00000034782/ENSOCUG00000013567/ENSOCUG00000027849/ENSOCUG00000000734/ENSOCUG00000003418
BP	GO:0050886	endocrine process	10/1216	44/11231	0.0171152	0.177906	ENSOCUG00000022794/ENSOCUG00000017821/ENSOCUG00000009324/ENSOCUG00000004918/ENSOCUG00000016264/ENSOCUG00000017048/ENSOCUG00000005094/ENSOCUG00000008154/ENSOCUG00000012106/ENSOCUG00000003929	F2R/GATA3/GJA1/NIBAN2/ENPEP/UCN/INHBB/TMF1/KRAS/SMAD4	10	4	ENSOCUG00000017821/ENSOCUG00000008154/ENSOCUG00000012106/ENSOCUG00000003929	6	ENSOCUG00000022794/ENSOCUG00000009324/ENSOCUG00000004918/ENSOCUG00000016264/ENSOCUG00000017048/ENSOCUG00000005094
BP	GO:0055007	cardiac muscle cell differentiation	12/1216	57/11231	0.01731	0.179491	ENSOCUG00000017871/ENSOCUG00000005474/ENSOCUG00000005991/ENSOCUG00000004074/ENSOCUG00000011674/ENSOCUG00000014689/ENSOCUG00000025995/ENSOCUG00000004480/ENSOCUG00000003929/ENSOCUG00000006734/ENSOCUG00000017292/ENSOCUG00000007967	ACTN2/SGCB/ALPK3/ACTC1/BMP2/IGF1/ASB2/CSRP3/SMAD4/MYO18B/KDM6B/FHL2	12	4	ENSOCUG00000005474/ENSOCUG00000014689/ENSOCUG00000025995/ENSOCUG00000003929	8	ENSOCUG00000017871/ENSOCUG00000005991/ENSOCUG00000004074/ENSOCUG00000011674/ENSOCUG00000004480/ENSOCUG00000006734/ENSOCUG00000017292/ENSOCUG00000007967
BP	GO:0009150	purine ribonucleotide metabolic process	40/1216	264/11231	0.0174994	0.180118	ENSOCUG00000002805/ENSOCUG00000022657/ENSOCUG00000010229/ENSOCUG00000005027/ENSOCUG00000000197/ENSOCUG00000004163/ENSOCUG00000003384/ENSOCUG00000007130/ENSOCUG00000025023/ENSOCUG00000015076/ENSOCUG00000000786/ENSOCUG00000012201/ENSOCUG00000004938/ENSOCUG00000014726/ENSOCUG00000006119/ENSOCUG00000003144/ENSOCUG00000010086/ENSOCUG00000026115/ENSOCUG00000025341/ENSOCUG00000025100/ENSOCUG00000014689/…	AMPD3/ENSOCUG00000022657/MYH8/PNP/HK2/SLC25A33/PRKAG3/SLC25A25/ENSOCUG00000025023/FXN/EPHA2/PPAT/HKDC1/ENSOCUG00000014726/ENSOCUG00000006119/BPGM/ENSOCUG00000010086/ENSOCUG00000026115/ADSS1/ENSOCUG00000025100/IGF1/ALDOC/PARK7/HK3/ATP8/ENSOCUG00000033189/ENSOCUG00000005171/DDIT4/ND4L/ND2/VCP/ADCY4/ADORA2B/ADCY2/PAICS/ADCY3/ACAT1/ENSOCUG00000026677/PKLR/ADCY9	40	23	ENSOCUG00000022657/ENSOCUG00000003384/ENSOCUG00000015076/ENSOCUG00000012201/ENSOCUG00000014726/ENSOCUG00000006119/ENSOCUG00000003144/ENSOCUG00000010086/ENSOCUG00000026115/ENSOCUG00000025341/ENSOCUG00000025100/ENSOCUG00000014689/ENSOCUG00000013802/ENSOCUG00000016511/ENSOCUG00000029101/ENSOCUG00000005171/ENSOCUG00000029107/ENSOCUG00000029090/ENSOCUG00000006433/ENSOCUG00000008557/ENSOCUG00000012216/…	17	ENSOCUG00000002805/ENSOCUG00000010229/ENSOCUG00000005027/ENSOCUG00000000197/ENSOCUG00000004163/ENSOCUG00000007130/ENSOCUG00000025023/ENSOCUG00000000786/ENSOCUG00000004938/ENSOCUG00000000401/ENSOCUG00000033189/ENSOCUG00000016772/ENSOCUG00000002958/ENSOCUG00000010449/ENSOCUG00000015443/ENSOCUG00000002882/ENSOCUG00000026677
BP	GO:0070296	sarcoplasmic reticulum calcium ion transport	5/1216	15/11231	0.0175164	0.180118	ENSOCUG00000008066/ENSOCUG00000010594/ENSOCUG00000002425/ENSOCUG00000015082/ENSOCUG00000013865	DHRS7C/CASQ2/RYR2/ATP2A2/PLN	5	1	ENSOCUG00000008066	4	ENSOCUG00000010594/ENSOCUG00000002425/ENSOCUG00000015082/ENSOCUG00000013865
BP	GO:2000756	regulation of peptidyl-lysine acetylation	5/1216	15/11231	0.0175164	0.180118	ENSOCUG00000008775/ENSOCUG00000012493/ENSOCUG00000004415/ENSOCUG00000002183/ENSOCUG00000003929	AUTS2/KLF15/NFYB/PML/SMAD4	5	2	ENSOCUG00000004415/ENSOCUG00000003929	3	ENSOCUG00000008775/ENSOCUG00000012493/ENSOCUG00000002183
[truncated: 3,829 more rows]

## Sheet: CC
Category	GOID	Description	GeneRatio	BgRatio	pvalue	padj	geneID	geneName	Count	Up	Up_Gene_id	Down	Down_Gene_id
[truncated: 493 more rows]

## Sheet: MF
Category	GOID	Description	GeneRatio	BgRatio	pvalue	padj	geneID	geneName	Count	Up	Up_Gene_id	Down	Down_Gene_id
[truncated: 737 more rows]

## Sheet: KEGG
KEGGID	Description	GeneRatio	BgRatio	pvalue	padj	geneID	geneName	keggID	Count	Up	Up_Gene_id	Down	Down_Gene_id
[truncated: 327 more rows]
