# Supplementary material for: Comparative Transcriptomic Analysis Between High- and Low-Growth-Rate Meat-Type Rabbits Reveals Key Pathways Associated with Muscle Development
Source: Animals (Basel). 2025 May 29;15(11):1585. doi: 10.3390/ani15111585 (PMC12153524; doi:10.3390/ani15111585)
Supplement: Supplementary file 1 [file animals-15-01585-s001.zip › Table S5 GO,KEGG of DEGs in the longissimus dorsi muscles.xlsx]

## Sheet: BP
Category	GOID	Description	GeneRatio	BgRatio	pvalue	padj	geneID	geneName	Count	Up	Up_Gene_id	Down	Down_Gene_id
BP	GO:0032102	negative regulation of response to external stimulus	39/1162	171/11449	8.95084e-07	0.00376204	ENSOCUG00000016068/ENSOCUG00000014647/ENSOCUG00000009732/ENSOCUG00000011473/ENSOCUG00000011311/ENSOCUG00000014127/ENSOCUG00000026826/ENSOCUG00000004923/ENSOCUG00000010693/ENSOCUG00000003792/ENSOCUG00000000380/ENSOCUG00000006229/ENSOCUG00000011017/ENSOCUG00000017821/ENSOCUG00000016168/ENSOCUG00000014432/ENSOCUG00000013587/ENSOCUG00000011670/ENSOCUG00000005428/ENSOCUG00000013567/ENSOCUG00000013358/…	SERPINE1/USP15/NR1D1/PRKG1/KLKB1/TNFRSF1B/CLDN19/BCR/CCN3/THBS1/WNT5A/TYRO3/ADORA1/GATA3/ABCD2/ENPP3/IL10RA/SEMA3F/ALOX5/GRN/ATG5/NLRC3/RIN3/AIF1/PYCARD/INPP5F/LRFN5/PLXNA3/PPM1B/PSMB4/ARG2/TNFAIP8L2/RB1/PRKCD/MVK/PLAU/C1QTNF3/TNFAIP6/ACOD1	39	14	ENSOCUG00000014647/ENSOCUG00000009732/ENSOCUG00000011311/ENSOCUG00000026826/ENSOCUG00000000380/ENSOCUG00000011017/ENSOCUG00000017821/ENSOCUG00000016168/ENSOCUG00000013358/ENSOCUG00000006290/ENSOCUG00000005461/ENSOCUG00000015257/ENSOCUG00000016404/ENSOCUG00000013967	25	ENSOCUG00000016068/ENSOCUG00000011473/ENSOCUG00000014127/ENSOCUG00000004923/ENSOCUG00000010693/ENSOCUG00000003792/ENSOCUG00000006229/ENSOCUG00000014432/ENSOCUG00000013587/ENSOCUG00000011670/ENSOCUG00000005428/ENSOCUG00000013567/ENSOCUG00000028059/ENSOCUG00000005729/ENSOCUG00000023521/ENSOCUG00000004495/ENSOCUG00000002226/ENSOCUG00000015623/ENSOCUG00000000584/ENSOCUG00000004719/ENSOCUG00000010843/…
BP	GO:0051271	negative regulation of cellular component movement	38/1162	174/11449	3.76024e-06	0.00599014	ENSOCUG00000016068/ENSOCUG00000011473/ENSOCUG00000011137/ENSOCUG00000002065/ENSOCUG00000026826/ENSOCUG00000013527/ENSOCUG00000000228/ENSOCUG00000014122/ENSOCUG00000004923/ENSOCUG00000010693/ENSOCUG00000003792/ENSOCUG00000000380/ENSOCUG00000023408/ENSOCUG00000008805/ENSOCUG00000011017/ENSOCUG00000015393/ENSOCUG00000017821/ENSOCUG00000007901/ENSOCUG00000013520/ENSOCUG00000009956/ENSOCUG00000005605/…	SERPINE1/PRKG1/FBLN1/TCAF1/CLDN19/ABHD2/DNAJA4/TPM1/BCR/CCN3/THBS1/WNT5A/CITED2/CDH1/ADORA1/WAS/GATA3/SEMA6D/NR2F2/RAC1/LDLRAD4/SEMA3F/RIN3/AIF1/ADGRG1/MYOCD/PTPRT/PLXNA3/MCC/DLC1/GJA1/TMEFF2/PLXNB3/STC1/ATP1B2/TIMP1/TNFAIP6/ACVRL1	38	13	ENSOCUG00000026826/ENSOCUG00000014122/ENSOCUG00000000380/ENSOCUG00000008805/ENSOCUG00000011017/ENSOCUG00000017821/ENSOCUG00000007901/ENSOCUG00000013520/ENSOCUG00000009956/ENSOCUG00000001573/ENSOCUG00000017725/ENSOCUG00000016506/ENSOCUG00000002988	25	ENSOCUG00000016068/ENSOCUG00000011473/ENSOCUG00000011137/ENSOCUG00000002065/ENSOCUG00000013527/ENSOCUG00000000228/ENSOCUG00000004923/ENSOCUG00000010693/ENSOCUG00000003792/ENSOCUG00000023408/ENSOCUG00000015393/ENSOCUG00000005605/ENSOCUG00000011670/ENSOCUG00000005729/ENSOCUG00000023521/ENSOCUG00000007622/ENSOCUG00000009225/ENSOCUG00000015623/ENSOCUG00000015945/ENSOCUG00000001467/ENSOCUG00000009324/…
BP	GO:0014812	muscle cell migration	16/1162	45/11449	4.27562e-06	0.00599014	ENSOCUG00000016068/ENSOCUG00000000737/ENSOCUG00000011473/ENSOCUG00000013527/ENSOCUG00000014122/ENSOCUG00000006316/ENSOCUG00000010693/ENSOCUG00000016362/ENSOCUG00000009244/ENSOCUG00000012663/ENSOCUG00000022575/ENSOCUG00000007901/ENSOCUG00000005579/ENSOCUG00000023521/ENSOCUG00000009225/ENSOCUG00000003155	SERPINE1/NR4A3/PRKG1/ABHD2/TPM1/PLEKHO1/CCN3/ADAMTS1/THBS4/MSTN/VTN/SEMA6D/ITGB3/AIF1/MYOCD/PLAU	16	4	ENSOCUG00000014122/ENSOCUG00000012663/ENSOCUG00000022575/ENSOCUG00000007901	12	ENSOCUG00000016068/ENSOCUG00000000737/ENSOCUG00000011473/ENSOCUG00000013527/ENSOCUG00000006316/ENSOCUG00000010693/ENSOCUG00000016362/ENSOCUG00000009244/ENSOCUG00000005579/ENSOCUG00000023521/ENSOCUG00000009225/ENSOCUG00000003155
BP	GO:0040013	negative regulation of locomotion	39/1162	186/11449	7.91373e-06	0.00831535	ENSOCUG00000016068/ENSOCUG00000011473/ENSOCUG00000011137/ENSOCUG00000002065/ENSOCUG00000026826/ENSOCUG00000013527/ENSOCUG00000000228/ENSOCUG00000014122/ENSOCUG00000004923/ENSOCUG00000010693/ENSOCUG00000015700/ENSOCUG00000003792/ENSOCUG00000000380/ENSOCUG00000023408/ENSOCUG00000008805/ENSOCUG00000011017/ENSOCUG00000015393/ENSOCUG00000017821/ENSOCUG00000007901/ENSOCUG00000013520/ENSOCUG00000009956/…	SERPINE1/PRKG1/FBLN1/TCAF1/CLDN19/ABHD2/DNAJA4/TPM1/BCR/CCN3/TRIM26/THBS1/WNT5A/CITED2/CDH1/ADORA1/WAS/GATA3/SEMA6D/NR2F2/RAC1/LDLRAD4/SEMA3F/RIN3/AIF1/ADGRG1/MYOCD/PTPRT/PLXNA3/MCC/DLC1/GJA1/TMEFF2/PLXNB3/STC1/ATP1B2/TIMP1/TNFAIP6/ACVRL1	39	13	ENSOCUG00000026826/ENSOCUG00000014122/ENSOCUG00000000380/ENSOCUG00000008805/ENSOCUG00000011017/ENSOCUG00000017821/ENSOCUG00000007901/ENSOCUG00000013520/ENSOCUG00000009956/ENSOCUG00000001573/ENSOCUG00000017725/ENSOCUG00000016506/ENSOCUG00000002988	26	ENSOCUG00000016068/ENSOCUG00000011473/ENSOCUG00000011137/ENSOCUG00000002065/ENSOCUG00000013527/ENSOCUG00000000228/ENSOCUG00000004923/ENSOCUG00000010693/ENSOCUG00000015700/ENSOCUG00000003792/ENSOCUG00000023408/ENSOCUG00000015393/ENSOCUG00000005605/ENSOCUG00000011670/ENSOCUG00000005729/ENSOCUG00000023521/ENSOCUG00000007622/ENSOCUG00000009225/ENSOCUG00000015623/ENSOCUG00000015945/ENSOCUG00000001467/…
BP	GO:0042060	wound healing	42/1162	212/11449	1.57382e-05	0.00995024	ENSOCUG00000016068/ENSOCUG00000010633/ENSOCUG00000011473/ENSOCUG00000011137/ENSOCUG00000037528/ENSOCUG00000011311/ENSOCUG00000009097/ENSOCUG00000026826/ENSOCUG00000013369/ENSOCUG00000010693/ENSOCUG00000003792/ENSOCUG00000000380/ENSOCUG00000010569/ENSOCUG00000006229/ENSOCUG00000022794/ENSOCUG00000012663/ENSOCUG00000008962/ENSOCUG00000000715/ENSOCUG00000017004/ENSOCUG00000011464/ENSOCUG00000026547/…	SERPINE1/HMOX1/PRKG1/FBLN1/MUSTN1/KLKB1/SDC4/CLDN19/ITGA5/CCN3/THBS1/WNT5A/ERBB2/TYRO3/F2R/MSTN/LNPK/CD44/TMEM182/CLDN1/CADM4/ALOX5/HPS5/ITGB3/KPNA1/PAK1/MYH9/VEGFA/ADRA2B/TMEFF2/PRKCD/SELP/F3/PLAU/PLPP3/TIMP1/ITGB6/FGFR1OP2/ENSOCUG00000004509/CD34/ACVRL1/DMTN	42	16	ENSOCUG00000011311/ENSOCUG00000026826/ENSOCUG00000000380/ENSOCUG00000012663/ENSOCUG00000008962/ENSOCUG00000017004/ENSOCUG00000011464/ENSOCUG00000026547/ENSOCUG00000017624/ENSOCUG00000002694/ENSOCUG00000010538/ENSOCUG00000017725/ENSOCUG00000010024/ENSOCUG00000014850/ENSOCUG00000008342/ENSOCUG00000024877	26	ENSOCUG00000016068/ENSOCUG00000010633/ENSOCUG00000011473/ENSOCUG00000011137/ENSOCUG00000037528/ENSOCUG00000009097/ENSOCUG00000013369/ENSOCUG00000010693/ENSOCUG00000003792/ENSOCUG00000010569/ENSOCUG00000006229/ENSOCUG00000022794/ENSOCUG00000000715/ENSOCUG00000005428/ENSOCUG00000005579/ENSOCUG00000004142/ENSOCUG00000011610/ENSOCUG00000023860/ENSOCUG00000010843/ENSOCUG00000016477/ENSOCUG00000004834/…
BP	GO:0032787	monocarboxylic acid metabolic process	53/1162	293/11449	1.99788e-05	0.00995024	ENSOCUG00000022657/ENSOCUG00000010056/ENSOCUG00000029634/ENSOCUG00000025100/ENSOCUG00000011793/ENSOCUG00000009732/ENSOCUG00000017120/ENSOCUG00000008274/ENSOCUG00000009190/ENSOCUG00000003344/ENSOCUG00000000197/ENSOCUG00000017267/ENSOCUG00000003144/ENSOCUG00000015471/ENSOCUG00000001028/ENSOCUG00000009625/ENSOCUG00000014608/ENSOCUG00000014726/ENSOCUG00000007225/ENSOCUG00000007893/ENSOCUG00000030940/…	ENSOCUG00000022657/CYP1A2/ALOXE3/ENSOCUG00000025100/ENSOCUG00000011793/NR1D1/PDK4/PROX1/HEXA/IDO1/HK2/SLC37A4/BPGM/PLAA/MFSD2A/ATP8B1/FABP3/ENSOCUG00000014726/CRABP2/GPAM/FA2H/ABCD2/ENSOCUG00000001018/DDIT4/ENSOCUG00000006119/SLC38A1/ALOX5/PFKP/PDK1/AIG1/SLC27A3/N6AMT1/UCP3/PRKAG3/HK3/BRCA1/ACSL4/BDH2/ENSOCUG00000025663/ASPA/TBXAS1/PGAM2/FAAH/ENSOCUG00000015244/ALDOA/ENSOCUG00000025023/PDHX/ACADS…	53	22	ENSOCUG00000022657/ENSOCUG00000010056/ENSOCUG00000029634/ENSOCUG00000025100/ENSOCUG00000009732/ENSOCUG00000017267/ENSOCUG00000003144/ENSOCUG00000015471/ENSOCUG00000001028/ENSOCUG00000014726/ENSOCUG00000030940/ENSOCUG00000016168/ENSOCUG00000006119/ENSOCUG00000003607/ENSOCUG00000005457/ENSOCUG00000003384/ENSOCUG00000005010/ENSOCUG00000000694/ENSOCUG00000005855/ENSOCUG00000027853/ENSOCUG00000006329/…	31	ENSOCUG00000011793/ENSOCUG00000017120/ENSOCUG00000008274/ENSOCUG00000009190/ENSOCUG00000003344/ENSOCUG00000000197/ENSOCUG00000009625/ENSOCUG00000014608/ENSOCUG00000007225/ENSOCUG00000007893/ENSOCUG00000001018/ENSOCUG00000016772/ENSOCUG00000005164/ENSOCUG00000005428/ENSOCUG00000011039/ENSOCUG00000000408/ENSOCUG00000001084/ENSOCUG00000034991/ENSOCUG00000000401/ENSOCUG00000003883/ENSOCUG00000025663/…
BP	GO:0006090	pyruvate metabolic process	20/1162	72/11449	2.0533e-05	0.00995024	ENSOCUG00000022657/ENSOCUG00000025100/ENSOCUG00000017120/ENSOCUG00000000197/ENSOCUG00000003144/ENSOCUG00000014726/ENSOCUG00000001018/ENSOCUG00000016772/ENSOCUG00000006119/ENSOCUG00000011039/ENSOCUG00000000408/ENSOCUG00000003384/ENSOCUG00000000401/ENSOCUG00000027853/ENSOCUG00000006329/ENSOCUG00000025023/ENSOCUG00000008004/ENSOCUG00000026677/ENSOCUG00000014355/ENSOCUG00000004938	ENSOCUG00000022657/ENSOCUG00000025100/PDK4/HK2/BPGM/ENSOCUG00000014726/ENSOCUG00000001018/DDIT4/ENSOCUG00000006119/PFKP/PDK1/PRKAG3/HK3/PGAM2/ALDOA/ENSOCUG00000025023/PDHX/ENSOCUG00000026677/PFKFB2/HKDC1	20	9	ENSOCUG00000022657/ENSOCUG00000025100/ENSOCUG00000003144/ENSOCUG00000014726/ENSOCUG00000006119/ENSOCUG00000003384/ENSOCUG00000027853/ENSOCUG00000006329/ENSOCUG00000008004	11	ENSOCUG00000017120/ENSOCUG00000000197/ENSOCUG00000001018/ENSOCUG00000016772/ENSOCUG00000011039/ENSOCUG00000000408/ENSOCUG00000000401/ENSOCUG00000025023/ENSOCUG00000026677/ENSOCUG00000014355/ENSOCUG00000004938
BP	GO:0031348	negative regulation of defense response	31/1162	140/11449	2.16063e-05	0.00995024	ENSOCUG00000014647/ENSOCUG00000009732/ENSOCUG00000014127/ENSOCUG00000004923/ENSOCUG00000010693/ENSOCUG00000007589/ENSOCUG00000006229/ENSOCUG00000011017/ENSOCUG00000017821/ENSOCUG00000016168/ENSOCUG00000005091/ENSOCUG00000014432/ENSOCUG00000027981/ENSOCUG00000009375/ENSOCUG00000013587/ENSOCUG00000005428/ENSOCUG00000013567/ENSOCUG00000013358/ENSOCUG00000028059/ENSOCUG00000004495/ENSOCUG00000003418/…	USP15/NR1D1/TNFRSF1B/BCR/CCN3/TRAFD1/TYRO3/ADORA1/GATA3/ABCD2/SERPINB9/ENPP3/ISG15/PPP6C/IL10RA/ALOX5/GRN/ATG5/NLRC3/PYCARD/PARP14/LRFN5/SERPING1/PPM1B/PSMB4/ARG2/TNFAIP8L2/RB1/MVK/C1QTNF3/TNFAIP6	31	12	ENSOCUG00000014647/ENSOCUG00000009732/ENSOCUG00000011017/ENSOCUG00000017821/ENSOCUG00000016168/ENSOCUG00000009375/ENSOCUG00000013358/ENSOCUG00000006290/ENSOCUG00000005461/ENSOCUG00000015257/ENSOCUG00000016404/ENSOCUG00000013967	19	ENSOCUG00000014127/ENSOCUG00000004923/ENSOCUG00000010693/ENSOCUG00000007589/ENSOCUG00000006229/ENSOCUG00000005091/ENSOCUG00000014432/ENSOCUG00000027981/ENSOCUG00000013587/ENSOCUG00000005428/ENSOCUG00000013567/ENSOCUG00000028059/ENSOCUG00000004495/ENSOCUG00000003418/ENSOCUG00000026479/ENSOCUG00000000584/ENSOCUG00000004719/ENSOCUG00000026419/ENSOCUG00000013688
BP	GO:0006954	inflammatory response	54/1162	303/11449	2.57601e-05	0.00995024	ENSOCUG00000016068/ENSOCUG00000010633/ENSOCUG00000009732/ENSOCUG00000006228/ENSOCUG00000014127/ENSOCUG00000003344/ENSOCUG00000011500/ENSOCUG00000004923/ENSOCUG00000010693/ENSOCUG00000015471/ENSOCUG00000003792/ENSOCUG00000000380/ENSOCUG00000006229/ENSOCUG00000022794/ENSOCUG00000011017/ENSOCUG00000000329/ENSOCUG00000017821/ENSOCUG00000011786/ENSOCUG00000004630/ENSOCUG00000010660/ENSOCUG00000004480/…	SERPINE1/HMOX1/NR1D1/SUSD4/TNFRSF1B/IDO1/TNC/BCR/CCN3/PLAA/THBS1/WNT5A/TYRO3/F2R/ADORA1/ENSOCUG00000000329/GATA3/ECM1/AKNA/CUL3/CSRP3/EPHA2/ABCD2/GPSM3/NFKBIA/UMOD/CHI3L1/PLD3/ENPP3/ENSOCUG00000026742/IL10RA/ALOX5/IL1RN/GRN/PTAFR/ADAM8/NLRC3/MAPK9/PYCARD/ENSOCUG00000000771/LRFN5/TAB2/SERPING1/SNAP23/PSMB4/TNFAIP8L2/RB1/MVK/SELP/F3/C1QTNF3/TIMP1/TNFAIP6/ITGB6	54	15	ENSOCUG00000009732/ENSOCUG00000006228/ENSOCUG00000015471/ENSOCUG00000000380/ENSOCUG00000011017/ENSOCUG00000017821/ENSOCUG00000010660/ENSOCUG00000016168/ENSOCUG00000015542/ENSOCUG00000006290/ENSOCUG00000012180/ENSOCUG00000015257/ENSOCUG00000016404/ENSOCUG00000013967/ENSOCUG00000014850	39	ENSOCUG00000016068/ENSOCUG00000010633/ENSOCUG00000014127/ENSOCUG00000003344/ENSOCUG00000011500/ENSOCUG00000004923/ENSOCUG00000010693/ENSOCUG00000003792/ENSOCUG00000006229/ENSOCUG00000022794/ENSOCUG00000000329/ENSOCUG00000011786/ENSOCUG00000004630/ENSOCUG00000004480/ENSOCUG00000000786/ENSOCUG00000031273/ENSOCUG00000015642/ENSOCUG00000006106/ENSOCUG00000026988/ENSOCUG00000025710/ENSOCUG00000014432/…
BP	GO:2000146	negative regulation of cell motility	35/1162	168/11449	2.62998e-05	0.00995024	ENSOCUG00000016068/ENSOCUG00000011473/ENSOCUG00000011137/ENSOCUG00000002065/ENSOCUG00000026826/ENSOCUG00000013527/ENSOCUG00000000228/ENSOCUG00000014122/ENSOCUG00000004923/ENSOCUG00000010693/ENSOCUG00000003792/ENSOCUG00000023408/ENSOCUG00000008805/ENSOCUG00000011017/ENSOCUG00000015393/ENSOCUG00000017821/ENSOCUG00000007901/ENSOCUG00000013520/ENSOCUG00000009956/ENSOCUG00000005605/ENSOCUG00000005729/…	SERPINE1/PRKG1/FBLN1/TCAF1/CLDN19/ABHD2/DNAJA4/TPM1/BCR/CCN3/THBS1/CITED2/CDH1/ADORA1/WAS/GATA3/SEMA6D/NR2F2/RAC1/LDLRAD4/RIN3/AIF1/ADGRG1/MYOCD/PTPRT/MCC/DLC1/GJA1/TMEFF2/PLXNB3/STC1/ATP1B2/TIMP1/TNFAIP6/ACVRL1	35	12	ENSOCUG00000026826/ENSOCUG00000014122/ENSOCUG00000008805/ENSOCUG00000011017/ENSOCUG00000017821/ENSOCUG00000007901/ENSOCUG00000013520/ENSOCUG00000009956/ENSOCUG00000001573/ENSOCUG00000017725/ENSOCUG00000016506/ENSOCUG00000002988	23	ENSOCUG00000016068/ENSOCUG00000011473/ENSOCUG00000011137/ENSOCUG00000002065/ENSOCUG00000013527/ENSOCUG00000000228/ENSOCUG00000004923/ENSOCUG00000010693/ENSOCUG00000003792/ENSOCUG00000023408/ENSOCUG00000015393/ENSOCUG00000005605/ENSOCUG00000005729/ENSOCUG00000023521/ENSOCUG00000007622/ENSOCUG00000009225/ENSOCUG00000015945/ENSOCUG00000001467/ENSOCUG00000009324/ENSOCUG00000005708/ENSOCUG00000010718/…
BP	GO:0014909	smooth muscle cell migration	13/1162	36/11449	2.80851e-05	0.00995024	ENSOCUG00000016068/ENSOCUG00000000737/ENSOCUG00000011473/ENSOCUG00000013527/ENSOCUG00000014122/ENSOCUG00000010693/ENSOCUG00000016362/ENSOCUG00000022575/ENSOCUG00000007901/ENSOCUG00000005579/ENSOCUG00000023521/ENSOCUG00000009225/ENSOCUG00000003155	SERPINE1/NR4A3/PRKG1/ABHD2/TPM1/CCN3/ADAMTS1/VTN/SEMA6D/ITGB3/AIF1/MYOCD/PLAU	13	3	ENSOCUG00000014122/ENSOCUG00000022575/ENSOCUG00000007901	10	ENSOCUG00000016068/ENSOCUG00000000737/ENSOCUG00000011473/ENSOCUG00000013527/ENSOCUG00000010693/ENSOCUG00000016362/ENSOCUG00000005579/ENSOCUG00000023521/ENSOCUG00000009225/ENSOCUG00000003155
BP	GO:0032101	regulation of response to external stimulus	72/1162	441/11449	2.8409e-05	0.00995024	ENSOCUG00000016068/ENSOCUG00000014647/ENSOCUG00000009732/ENSOCUG00000011473/ENSOCUG00000027507/ENSOCUG00000006228/ENSOCUG00000011311/ENSOCUG00000014127/ENSOCUG00000026784/ENSOCUG00000026826/ENSOCUG00000003344/ENSOCUG00000011500/ENSOCUG00000017764/ENSOCUG00000004923/ENSOCUG00000010693/ENSOCUG00000025029/ENSOCUG00000003792/ENSOCUG00000000380/ENSOCUG00000006229/ENSOCUG00000009244/ENSOCUG00000022794/…	SERPINE1/USP15/NR1D1/PRKG1/VDR/SUSD4/KLKB1/TNFRSF1B/PRKD2/CLDN19/IDO1/TNC/VEGFD/BCR/CCN3/CSF1/THBS1/WNT5A/TYRO3/THBS4/F2R/ADORA1/MSTN/GATA3/AKNA/HSPB1/ABCD2/OASL/CXCL10/GPSM3/NFKBIA/PPM1F/RAC1/PLD3/ENPP3/ENSOCUG00000026742/IL10RA/SEMA3F/ALOX5/GRN/ATG5/NLRC3/MAPK9/RIN3/AIF1/PYCARD/CMKLR1/INPP5F/ENSOCUG00000000771/LRFN5/SCIMP/SERPING1/PLXNA3/PPM1B/VEGFA/PSMB4/ARG2/TNFAIP8L2/RB1/PRKCD/SEMA3A/MVK/NCK…	72	21	ENSOCUG00000014647/ENSOCUG00000009732/ENSOCUG00000006228/ENSOCUG00000011311/ENSOCUG00000026826/ENSOCUG00000017764/ENSOCUG00000000380/ENSOCUG00000011017/ENSOCUG00000012663/ENSOCUG00000017821/ENSOCUG00000016168/ENSOCUG00000009956/ENSOCUG00000013358/ENSOCUG00000015542/ENSOCUG00000006290/ENSOCUG00000005461/ENSOCUG00000015257/ENSOCUG00000016404/ENSOCUG00000013967/ENSOCUG00000013060/ENSOCUG00000024877	51	ENSOCUG00000016068/ENSOCUG00000011473/ENSOCUG00000027507/ENSOCUG00000014127/ENSOCUG00000026784/ENSOCUG00000003344/ENSOCUG00000011500/ENSOCUG00000004923/ENSOCUG00000010693/ENSOCUG00000025029/ENSOCUG00000003792/ENSOCUG00000006229/ENSOCUG00000009244/ENSOCUG00000022794/ENSOCUG00000004630/ENSOCUG00000012690/ENSOCUG00000029328/ENSOCUG00000016280/ENSOCUG00000031273/ENSOCUG00000015642/ENSOCUG00000001026/…
BP	GO:0001938	positive regulation of endothelial cell proliferation	16/1162	53/11449	4.4849e-05	0.0121468	ENSOCUG00000010633/ENSOCUG00000026784/ENSOCUG00000008274/ENSOCUG00000016098/ENSOCUG00000011746/ENSOCUG00000000380/ENSOCUG00000009244/ENSOCUG00000011786/ENSOCUG00000005579/ENSOCUG00000003008/ENSOCUG00000021999/ENSOCUG00000011610/ENSOCUG00000016506/ENSOCUG00000003078/ENSOCUG00000004834/ENSOCUG00000022530	HMOX1/PRKD2/PROX1/FGFBP1/NR4A1/WNT5A/THBS4/ECM1/ITGB3/ITGA4/AGGF1/VEGFA/PLXNB3/APLNR/F3/ACVRL1	16	4	ENSOCUG00000016098/ENSOCUG00000000380/ENSOCUG00000016506/ENSOCUG00000003078	12	ENSOCUG00000010633/ENSOCUG00000026784/ENSOCUG00000008274/ENSOCUG00000011746/ENSOCUG00000009244/ENSOCUG00000011786/ENSOCUG00000005579/ENSOCUG00000003008/ENSOCUG00000021999/ENSOCUG00000011610/ENSOCUG00000004834/ENSOCUG00000022530
BP	GO:0009185	ribonucleoside diphosphate metabolic process	19/1162	70/11449	4.67245e-05	0.0121468	ENSOCUG00000022657/ENSOCUG00000025100/ENSOCUG00000000197/ENSOCUG00000003144/ENSOCUG00000014726/ENSOCUG00000001018/ENSOCUG00000016772/ENSOCUG00000006119/ENSOCUG00000011039/ENSOCUG00000003384/ENSOCUG00000000401/ENSOCUG00000027853/ENSOCUG00000006329/ENSOCUG00000025023/ENSOCUG00000026677/ENSOCUG00000013372/ENSOCUG00000014355/ENSOCUG00000008545/ENSOCUG00000004938	ENSOCUG00000022657/ENSOCUG00000025100/HK2/BPGM/ENSOCUG00000014726/ENSOCUG00000001018/DDIT4/ENSOCUG00000006119/PFKP/PRKAG3/HK3/PGAM2/ALDOA/ENSOCUG00000025023/ENSOCUG00000026677/RRM1/PFKFB2/RRM2B/HKDC1	19	10	ENSOCUG00000022657/ENSOCUG00000025100/ENSOCUG00000003144/ENSOCUG00000014726/ENSOCUG00000006119/ENSOCUG00000003384/ENSOCUG00000027853/ENSOCUG00000006329/ENSOCUG00000013372/ENSOCUG00000008545	9	ENSOCUG00000000197/ENSOCUG00000001018/ENSOCUG00000016772/ENSOCUG00000011039/ENSOCUG00000000401/ENSOCUG00000025023/ENSOCUG00000026677/ENSOCUG00000014355/ENSOCUG00000004938
BP	GO:0014910	regulation of smooth muscle cell migration	11/1162	28/11449	4.71819e-05	0.0121468	ENSOCUG00000016068/ENSOCUG00000000737/ENSOCUG00000011473/ENSOCUG00000013527/ENSOCUG00000014122/ENSOCUG00000016362/ENSOCUG00000022575/ENSOCUG00000007901/ENSOCUG00000023521/ENSOCUG00000009225/ENSOCUG00000003155	SERPINE1/NR4A3/PRKG1/ABHD2/TPM1/ADAMTS1/VTN/SEMA6D/AIF1/MYOCD/PLAU	11	3	ENSOCUG00000014122/ENSOCUG00000022575/ENSOCUG00000007901	8	ENSOCUG00000016068/ENSOCUG00000000737/ENSOCUG00000011473/ENSOCUG00000013527/ENSOCUG00000016362/ENSOCUG00000023521/ENSOCUG00000009225/ENSOCUG00000003155
BP	GO:0006096	glycolytic process	17/1162	59/11449	5.07746e-05	0.0121468	ENSOCUG00000022657/ENSOCUG00000025100/ENSOCUG00000000197/ENSOCUG00000003144/ENSOCUG00000014726/ENSOCUG00000001018/ENSOCUG00000016772/ENSOCUG00000006119/ENSOCUG00000011039/ENSOCUG00000003384/ENSOCUG00000000401/ENSOCUG00000027853/ENSOCUG00000006329/ENSOCUG00000025023/ENSOCUG00000026677/ENSOCUG00000014355/ENSOCUG00000004938	ENSOCUG00000022657/ENSOCUG00000025100/HK2/BPGM/ENSOCUG00000014726/ENSOCUG00000001018/DDIT4/ENSOCUG00000006119/PFKP/PRKAG3/HK3/PGAM2/ALDOA/ENSOCUG00000025023/ENSOCUG00000026677/PFKFB2/HKDC1	17	8	ENSOCUG00000022657/ENSOCUG00000025100/ENSOCUG00000003144/ENSOCUG00000014726/ENSOCUG00000006119/ENSOCUG00000003384/ENSOCUG00000027853/ENSOCUG00000006329	9	ENSOCUG00000000197/ENSOCUG00000001018/ENSOCUG00000016772/ENSOCUG00000011039/ENSOCUG00000000401/ENSOCUG00000025023/ENSOCUG00000026677/ENSOCUG00000014355/ENSOCUG00000004938
BP	GO:0006757	ATP generation from ADP	17/1162	59/11449	5.07746e-05	0.0121468	ENSOCUG00000022657/ENSOCUG00000025100/ENSOCUG00000000197/ENSOCUG00000003144/ENSOCUG00000014726/ENSOCUG00000001018/ENSOCUG00000016772/ENSOCUG00000006119/ENSOCUG00000011039/ENSOCUG00000003384/ENSOCUG00000000401/ENSOCUG00000027853/ENSOCUG00000006329/ENSOCUG00000025023/ENSOCUG00000026677/ENSOCUG00000014355/ENSOCUG00000004938	ENSOCUG00000022657/ENSOCUG00000025100/HK2/BPGM/ENSOCUG00000014726/ENSOCUG00000001018/DDIT4/ENSOCUG00000006119/PFKP/PRKAG3/HK3/PGAM2/ALDOA/ENSOCUG00000025023/ENSOCUG00000026677/PFKFB2/HKDC1	17	8	ENSOCUG00000022657/ENSOCUG00000025100/ENSOCUG00000003144/ENSOCUG00000014726/ENSOCUG00000006119/ENSOCUG00000003384/ENSOCUG00000027853/ENSOCUG00000006329	9	ENSOCUG00000000197/ENSOCUG00000001018/ENSOCUG00000016772/ENSOCUG00000011039/ENSOCUG00000000401/ENSOCUG00000025023/ENSOCUG00000026677/ENSOCUG00000014355/ENSOCUG00000004938
BP	GO:0060326	cell chemotaxis	34/1162	167/11449	5.58468e-05	0.0121468	ENSOCUG00000016068/ENSOCUG00000026784/ENSOCUG00000017764/ENSOCUG00000017267/ENSOCUG00000010693/ENSOCUG00000025029/ENSOCUG00000011746/ENSOCUG00000003792/ENSOCUG00000000380/ENSOCUG00000009244/ENSOCUG00000012663/ENSOCUG00000025258/ENSOCUG00000030734/ENSOCUG00000012690/ENSOCUG00000000786/ENSOCUG00000016280/ENSOCUG00000031273/ENSOCUG00000009956/ENSOCUG00000005428/ENSOCUG00000006286/ENSOCUG00000005729/…	SERPINE1/PRKD2/VEGFD/SLC37A4/CCN3/CSF1/NR4A1/THBS1/WNT5A/THBS4/MSTN/RPL13A/GPR15LG/HSPB1/EPHA2/CXCL10/GPSM3/RAC1/ALOX5/RAB13/RIN3/AIF1/CMKLR1/ENSOCUG00000000771/VEGFA/ENSOCUG00000027827/S1PR1/PLXNB3/PRKCD/NCKAP1L/C5AR1/TNFAIP6/MET/PPIB	34	8	ENSOCUG00000017764/ENSOCUG00000017267/ENSOCUG00000000380/ENSOCUG00000012663/ENSOCUG00000030734/ENSOCUG00000009956/ENSOCUG00000016506/ENSOCUG00000013060	26	ENSOCUG00000016068/ENSOCUG00000026784/ENSOCUG00000010693/ENSOCUG00000025029/ENSOCUG00000011746/ENSOCUG00000003792/ENSOCUG00000009244/ENSOCUG00000025258/ENSOCUG00000012690/ENSOCUG00000000786/ENSOCUG00000016280/ENSOCUG00000031273/ENSOCUG00000005428/ENSOCUG00000006286/ENSOCUG00000005729/ENSOCUG00000023521/ENSOCUG00000012259/ENSOCUG00000000771/ENSOCUG00000011610/ENSOCUG00000027827/ENSOCUG00000015574/…
BP	GO:0009611	response to wounding	48/1162	267/11449	5.70827e-05	0.0121468	ENSOCUG00000016068/ENSOCUG00000010633/ENSOCUG00000011473/ENSOCUG00000011137/ENSOCUG00000037528/ENSOCUG00000011311/ENSOCUG00000009097/ENSOCUG00000026826/ENSOCUG00000013527/ENSOCUG00000011500/ENSOCUG00000013369/ENSOCUG00000010693/ENSOCUG00000003792/ENSOCUG00000000380/ENSOCUG00000010569/ENSOCUG00000006229/ENSOCUG00000022794/ENSOCUG00000012663/ENSOCUG00000008962/ENSOCUG00000010096/ENSOCUG00000014951/…	SERPINE1/HMOX1/PRKG1/FBLN1/MUSTN1/KLKB1/SDC4/CLDN19/ABHD2/TNC/ITGA5/CCN3/THBS1/WNT5A/ERBB2/TYRO3/F2R/MSTN/LNPK/MAP2K4/ITGB4/CD44/TMEM182/CLDN1/CADM4/ALOX5/HPS5/ITGB3/KPNA1/MAPK9/INPP5F/PAK1/MYH9/VEGFA/ADRA2B/TMEFF2/PRKCD/SELP/F3/PLAU/PLPP3/TIMP1/ITGB6/FGFR1OP2/ENSOCUG00000004509/CD34/ACVRL1/DMTN	48	19	ENSOCUG00000011311/ENSOCUG00000026826/ENSOCUG00000000380/ENSOCUG00000012663/ENSOCUG00000008962/ENSOCUG00000010096/ENSOCUG00000014951/ENSOCUG00000017004/ENSOCUG00000011464/ENSOCUG00000026547/ENSOCUG00000017624/ENSOCUG00000002694/ENSOCUG00000015542/ENSOCUG00000010538/ENSOCUG00000017725/ENSOCUG00000010024/ENSOCUG00000014850/ENSOCUG00000008342/ENSOCUG00000024877	29	ENSOCUG00000016068/ENSOCUG00000010633/ENSOCUG00000011473/ENSOCUG00000011137/ENSOCUG00000037528/ENSOCUG00000009097/ENSOCUG00000013527/ENSOCUG00000011500/ENSOCUG00000013369/ENSOCUG00000010693/ENSOCUG00000003792/ENSOCUG00000010569/ENSOCUG00000006229/ENSOCUG00000022794/ENSOCUG00000000715/ENSOCUG00000005428/ENSOCUG00000005579/ENSOCUG00000002226/ENSOCUG00000004142/ENSOCUG00000011610/ENSOCUG00000023860/…
BP	GO:0007044	cell-substrate junction assembly	16/1162	54/11449	5.78008e-05	0.0121468	ENSOCUG00000017871/ENSOCUG00000004160/ENSOCUG00000013369/ENSOCUG00000004923/ENSOCUG00000006982/ENSOCUG00000014951/ENSOCUG00000015449/ENSOCUG00000001026/ENSOCUG00000009956/ENSOCUG00000010465/ENSOCUG00000005579/ENSOCUG00000011610/ENSOCUG00000001467/ENSOCUG00000001963/ENSOCUG00000022530/ENSOCUG00000024877	ACTN2/FAM107A/ITGA5/BCR/STON1/ITGB4/ACTN1/PPM1F/RAC1/EPHA3/ITGB3/VEGFA/DLC1/TNS1/ACVRL1/DMTN	16	5	ENSOCUG00000004160/ENSOCUG00000006982/ENSOCUG00000014951/ENSOCUG00000009956/ENSOCUG00000024877	11	ENSOCUG00000017871/ENSOCUG00000013369/ENSOCUG00000004923/ENSOCUG00000015449/ENSOCUG00000001026/ENSOCUG00000010465/ENSOCUG00000005579/ENSOCUG00000011610/ENSOCUG00000001467/ENSOCUG00000001963/ENSOCUG00000022530
BP	GO:0001667	ameboidal-type cell migration	46/1162	253/11449	6.09978e-05	0.0122083	ENSOCUG00000010633/ENSOCUG00000027029/ENSOCUG00000012067/ENSOCUG00000026784/ENSOCUG00000008274/ENSOCUG00000009097/ENSOCUG00000000228/ENSOCUG00000016098/ENSOCUG00000011141/ENSOCUG00000010693/ENSOCUG00000011746/ENSOCUG00000003792/ENSOCUG00000000380/ENSOCUG00000000348/ENSOCUG00000017821/ENSOCUG00000012690/ENSOCUG00000014951/ENSOCUG00000000786/ENSOCUG00000008676/ENSOCUG00000001026/ENSOCUG00000013520/…	HMOX1/ARID5B/SOX10/PRKD2/PROX1/SDC4/DNAJA4/FGFBP1/RET/CCN3/NR4A1/THBS1/WNT5A/GPLD1/GATA3/HSPB1/ITGB4/EPHA2/CLEC14A/PPM1F/NR2F2/RAC1/PIK3CB/SEMA3F/ITGB3/SH3BP1/RAB13/ITGA4/CCBE1/GDNF/MYH9/VEGFA/MCC/GJA1/VHL/STC1/SEMA4A/ARF6/PLPP3/TIMP1/TNS1/FUT8/ACVRL1/EFNB1/MET/DMTN	46	14	ENSOCUG00000012067/ENSOCUG00000016098/ENSOCUG00000011141/ENSOCUG00000000380/ENSOCUG00000000348/ENSOCUG00000017821/ENSOCUG00000014951/ENSOCUG00000013520/ENSOCUG00000009956/ENSOCUG00000004899/ENSOCUG00000010024/ENSOCUG00000004667/ENSOCUG00000013060/ENSOCUG00000024877	32	ENSOCUG00000010633/ENSOCUG00000027029/ENSOCUG00000026784/ENSOCUG00000008274/ENSOCUG00000009097/ENSOCUG00000000228/ENSOCUG00000010693/ENSOCUG00000011746/ENSOCUG00000003792/ENSOCUG00000012690/ENSOCUG00000000786/ENSOCUG00000008676/ENSOCUG00000001026/ENSOCUG00000011670/ENSOCUG00000005579/ENSOCUG00000024080/ENSOCUG00000006286/ENSOCUG00000003008/ENSOCUG00000003209/ENSOCUG00000003033/ENSOCUG00000004142/…
BP	GO:0042866	pyruvate biosynthetic process	17/1162	61/11449	8.07501e-05	0.0149015	ENSOCUG00000022657/ENSOCUG00000025100/ENSOCUG00000000197/ENSOCUG00000003144/ENSOCUG00000014726/ENSOCUG00000001018/ENSOCUG00000016772/ENSOCUG00000006119/ENSOCUG00000011039/ENSOCUG00000003384/ENSOCUG00000000401/ENSOCUG00000027853/ENSOCUG00000006329/ENSOCUG00000025023/ENSOCUG00000026677/ENSOCUG00000014355/ENSOCUG00000004938	ENSOCUG00000022657/ENSOCUG00000025100/HK2/BPGM/ENSOCUG00000014726/ENSOCUG00000001018/DDIT4/ENSOCUG00000006119/PFKP/PRKAG3/HK3/PGAM2/ALDOA/ENSOCUG00000025023/ENSOCUG00000026677/PFKFB2/HKDC1	17	8	ENSOCUG00000022657/ENSOCUG00000025100/ENSOCUG00000003144/ENSOCUG00000014726/ENSOCUG00000006119/ENSOCUG00000003384/ENSOCUG00000027853/ENSOCUG00000006329	9	ENSOCUG00000000197/ENSOCUG00000001018/ENSOCUG00000016772/ENSOCUG00000011039/ENSOCUG00000000401/ENSOCUG00000025023/ENSOCUG00000026677/ENSOCUG00000014355/ENSOCUG00000004938
BP	GO:0006165	nucleoside diphosphate phosphorylation	18/1162	67/11449	8.50905e-05	0.0149015	ENSOCUG00000022657/ENSOCUG00000025100/ENSOCUG00000000197/ENSOCUG00000003144/ENSOCUG00000014726/ENSOCUG00000001018/ENSOCUG00000016772/ENSOCUG00000006119/ENSOCUG00000011039/ENSOCUG00000003384/ENSOCUG00000000401/ENSOCUG00000027853/ENSOCUG00000006329/ENSOCUG00000025023/ENSOCUG00000026677/ENSOCUG00000014355/ENSOCUG00000004938/ENSOCUG00000024946	ENSOCUG00000022657/ENSOCUG00000025100/HK2/BPGM/ENSOCUG00000014726/ENSOCUG00000001018/DDIT4/ENSOCUG00000006119/PFKP/PRKAG3/HK3/PGAM2/ALDOA/ENSOCUG00000025023/ENSOCUG00000026677/PFKFB2/HKDC1/ENSOCUG00000024946	18	8	ENSOCUG00000022657/ENSOCUG00000025100/ENSOCUG00000003144/ENSOCUG00000014726/ENSOCUG00000006119/ENSOCUG00000003384/ENSOCUG00000027853/ENSOCUG00000006329	10	ENSOCUG00000000197/ENSOCUG00000001018/ENSOCUG00000016772/ENSOCUG00000011039/ENSOCUG00000000401/ENSOCUG00000025023/ENSOCUG00000026677/ENSOCUG00000014355/ENSOCUG00000004938/ENSOCUG00000024946
BP	GO:0046939	nucleotide phosphorylation	18/1162	67/11449	8.50905e-05	0.0149015	ENSOCUG00000022657/ENSOCUG00000025100/ENSOCUG00000000197/ENSOCUG00000003144/ENSOCUG00000014726/ENSOCUG00000001018/ENSOCUG00000016772/ENSOCUG00000006119/ENSOCUG00000011039/ENSOCUG00000003384/ENSOCUG00000000401/ENSOCUG00000027853/ENSOCUG00000006329/ENSOCUG00000025023/ENSOCUG00000026677/ENSOCUG00000014355/ENSOCUG00000004938/ENSOCUG00000024946	ENSOCUG00000022657/ENSOCUG00000025100/HK2/BPGM/ENSOCUG00000014726/ENSOCUG00000001018/DDIT4/ENSOCUG00000006119/PFKP/PRKAG3/HK3/PGAM2/ALDOA/ENSOCUG00000025023/ENSOCUG00000026677/PFKFB2/HKDC1/ENSOCUG00000024946	18	8	ENSOCUG00000022657/ENSOCUG00000025100/ENSOCUG00000003144/ENSOCUG00000014726/ENSOCUG00000006119/ENSOCUG00000003384/ENSOCUG00000027853/ENSOCUG00000006329	10	ENSOCUG00000000197/ENSOCUG00000001018/ENSOCUG00000016772/ENSOCUG00000011039/ENSOCUG00000000401/ENSOCUG00000025023/ENSOCUG00000026677/ENSOCUG00000014355/ENSOCUG00000004938/ENSOCUG00000024946
BP	GO:0061061	muscle structure development	56/1162	332/11449	8.94641e-05	0.0149357	ENSOCUG00000024010/ENSOCUG00000017424/ENSOCUG00000027029/ENSOCUG00000017871/ENSOCUG00000022823/ENSOCUG00000017131/ENSOCUG00000006901/ENSOCUG00000025586/ENSOCUG00000000374/ENSOCUG00000011037/ENSOCUG00000008274/ENSOCUG00000006266/ENSOCUG00000005474/ENSOCUG00000014122/ENSOCUG00000006316/ENSOCUG00000010424/ENSOCUG00000010693/ENSOCUG00000012972/ENSOCUG00000012543/ENSOCUG00000011746/ENSOCUG00000007983/…	GPCPD1/ATF3/ARID5B/ACTN2/ID3/LMOD2/ANKRD1/MYL2/ADAMTS15/MYH7/PROX1/MAFF/SGCB/TPM1/PLEKHO1/TNNI1/CCN3/CRYAB/PPP3CB/NR4A1/TNNC1/WNT5A/ACTC1/CITED2/MYOZ2/NFATC2/MSTN/FHL1/ATP2A2/FOXN2/CSRP3/CHRND/CXCL10/RCAN1/COPS2/DNER/TMEM182/CNTF/PLD3/TMEM204/SMARCD3/ATG5/BARX2/HIVEP3/MYOCD/MYH9/NFATC3/RARB/S1PR1/RB1/DMRTA2/APLNR/SOSTDC1/BTG2/UCHL1/MYH11	56	20	ENSOCUG00000024010/ENSOCUG00000000374/ENSOCUG00000005474/ENSOCUG00000014122/ENSOCUG00000012543/ENSOCUG00000000380/ENSOCUG00000012663/ENSOCUG00000009784/ENSOCUG00000006455/ENSOCUG00000016712/ENSOCUG00000017004/ENSOCUG00000005392/ENSOCUG00000000249/ENSOCUG00000013358/ENSOCUG00000010052/ENSOCUG00000000714/ENSOCUG00000016404/ENSOCUG00000001019/ENSOCUG00000003078/ENSOCUG00000012541	36	ENSOCUG00000017424/ENSOCUG00000027029/ENSOCUG00000017871/ENSOCUG00000022823/ENSOCUG00000017131/ENSOCUG00000006901/ENSOCUG00000025586/ENSOCUG00000011037/ENSOCUG00000008274/ENSOCUG00000006266/ENSOCUG00000006316/ENSOCUG00000010424/ENSOCUG00000010693/ENSOCUG00000012972/ENSOCUG00000011746/ENSOCUG00000007983/ENSOCUG00000004074/ENSOCUG00000023408/ENSOCUG00000008959/ENSOCUG00000012556/ENSOCUG00000006034/…
BP	GO:0043069	negative regulation of programmed cell death	74/1162	473/11449	9.28954e-05	0.0149357	ENSOCUG00000016068/ENSOCUG00000008772/ENSOCUG00000010633/ENSOCUG00000014744/ENSOCUG00000039314/ENSOCUG00000012067/ENSOCUG00000017120/ENSOCUG00000003201/ENSOCUG00000015076/ENSOCUG00000003344/ENSOCUG00000011812/ENSOCUG00000013369/ENSOCUG00000012972/ENSOCUG00000029644/ENSOCUG00000011746/ENSOCUG00000003792/ENSOCUG00000000380/ENSOCUG00000004074/ENSOCUG00000023408/ENSOCUG00000006229/ENSOCUG00000027445/…	SERPINE1/FANK1/HMOX1/WNT16/ENSOCUG00000039314/SOX10/PDK4/BCL2L1/FXN/IDO1/ING2/ITGA5/CRYAB/ICAM1/NR4A1/THBS1/WNT5A/ACTC1/CITED2/TYRO3/TCIM/PTPRZ1/DHCR24/BDKRB2/GATA3/AARS1/GPAM/MAP2K4/ENSOCUG00000015757/HSPB1/NR4A2/PLAUR/CLU/URI1/ENSOCUG00000007721/CD44/SERPINB9/GCLC/CNTF/DPP8/PLK3/ZFAND6/PALB2/BABAM2/GRN/ATG5/BCL3/HYPK/NIBAN2/BRCA1/IER3/MCL1/PEPD/CDC73/GDNF/MYOCD/RGL2/BNIP3L/SNAI1/VEGFA/ARG2/ANGP…	74	24	ENSOCUG00000039314/ENSOCUG00000012067/ENSOCUG00000015076/ENSOCUG00000011812/ENSOCUG00000000380/ENSOCUG00000013209/ENSOCUG00000005190/ENSOCUG00000017821/ENSOCUG00000008872/ENSOCUG00000010096/ENSOCUG00000015063/ENSOCUG00000012805/ENSOCUG00000005392/ENSOCUG00000011751/ENSOCUG00000001050/ENSOCUG00000008461/ENSOCUG00000010695/ENSOCUG00000013358/ENSOCUG00000016332/ENSOCUG00000008545/ENSOCUG00000004037/…	50	ENSOCUG00000016068/ENSOCUG00000008772/ENSOCUG00000010633/ENSOCUG00000014744/ENSOCUG00000017120/ENSOCUG00000003201/ENSOCUG00000003344/ENSOCUG00000013369/ENSOCUG00000012972/ENSOCUG00000029644/ENSOCUG00000011746/ENSOCUG00000003792/ENSOCUG00000004074/ENSOCUG00000023408/ENSOCUG00000006229/ENSOCUG00000027445/ENSOCUG00000014828/ENSOCUG00000007893/ENSOCUG00000015757/ENSOCUG00000012690/ENSOCUG00000000784/…
BP	GO:0030048	actin filament-based movement	17/1162	62/11449	0.000100883	0.0149357	ENSOCUG00000010229/ENSOCUG00000013865/ENSOCUG00000011037/ENSOCUG00000012518/ENSOCUG00000007983/ENSOCUG00000004074/ENSOCUG00000015393/ENSOCUG00000023355/ENSOCUG00000010502/ENSOCUG00000005007/ENSOCUG00000015882/ENSOCUG00000000069/ENSOCUG00000016624/ENSOCUG00000004142/ENSOCUG00000014810/ENSOCUG00000005708/ENSOCUG00000004509	MYH8/PLN/MYH7/DSC2/TNNC1/ACTC1/WAS/MYO7A/SCN3B/KCNE5/EPDR1/MYO1C/MYH10/MYH9/MYO9B/STC1/ENSOCUG00000004509	17	1	ENSOCUG00000015882	16	ENSOCUG00000010229/ENSOCUG00000013865/ENSOCUG00000011037/ENSOCUG00000012518/ENSOCUG00000007983/ENSOCUG00000004074/ENSOCUG00000015393/ENSOCUG00000023355/ENSOCUG00000010502/ENSOCUG00000005007/ENSOCUG00000000069/ENSOCUG00000016624/ENSOCUG00000004142/ENSOCUG00000014810/ENSOCUG00000005708/ENSOCUG00000004509
BP	GO:0046031	ADP metabolic process	17/1162	62/11449	0.000100883	0.0149357	ENSOCUG00000022657/ENSOCUG00000025100/ENSOCUG00000000197/ENSOCUG00000003144/ENSOCUG00000014726/ENSOCUG00000001018/ENSOCUG00000016772/ENSOCUG00000006119/ENSOCUG00000011039/ENSOCUG00000003384/ENSOCUG00000000401/ENSOCUG00000027853/ENSOCUG00000006329/ENSOCUG00000025023/ENSOCUG00000026677/ENSOCUG00000014355/ENSOCUG00000004938	ENSOCUG00000022657/ENSOCUG00000025100/HK2/BPGM/ENSOCUG00000014726/ENSOCUG00000001018/DDIT4/ENSOCUG00000006119/PFKP/PRKAG3/HK3/PGAM2/ALDOA/ENSOCUG00000025023/ENSOCUG00000026677/PFKFB2/HKDC1	17	8	ENSOCUG00000022657/ENSOCUG00000025100/ENSOCUG00000003144/ENSOCUG00000014726/ENSOCUG00000006119/ENSOCUG00000003384/ENSOCUG00000027853/ENSOCUG00000006329	9	ENSOCUG00000000197/ENSOCUG00000001018/ENSOCUG00000016772/ENSOCUG00000011039/ENSOCUG00000000401/ENSOCUG00000025023/ENSOCUG00000026677/ENSOCUG00000014355/ENSOCUG00000004938
BP	GO:0001816	cytokine production	64/1162	396/11449	0.000106475	0.0149357	ENSOCUG00000016068/ENSOCUG00000016205/ENSOCUG00000012101/ENSOCUG00000003790/ENSOCUG00000014647/ENSOCUG00000002197/ENSOCUG00000014127/ENSOCUG00000026784/ENSOCUG00000005027/ENSOCUG00000003344/ENSOCUG00000017267/ENSOCUG00000003792/ENSOCUG00000000380/ENSOCUG00000004165/ENSOCUG00000003153/ENSOCUG00000022794/ENSOCUG00000003829/ENSOCUG00000024755/ENSOCUG00000017821/ENSOCUG00000007893/ENSOCUG00000010660/…	SERPINE1/HOMER2/ARID5A/LITAF/USP15/ITGB8/TNFRSF1B/PRKD2/PNP/IDO1/SLC37A4/THBS1/WNT5A/IRF1/TRIB2/F2R/EZR/TYROBP/GATA3/GPAM/CUL3/HSPB1/EPHA2/ABCD2/OASL/GPSM3/CLU/S100A13/IRF4/RAC1/CHI3L1/TBX21/PLD3/LGR4/ISG15/TRAF3IP3/ALOX5/GBP1/ATG5/BCL3/BRCA1/NLRC3/MAPK9/RUNX1/AIF1/CCBE1/ADGRG1/PYCARD/BATF/CMKLR1/ENSOCUG00000000771/IL6R/SCIMP/ANXA4/PPM1B/ARG2/NCKAP1L/C5AR1/F3/REL/C1QTNF3/CD14/ITGB6/CD34	64	15	ENSOCUG00000014647/ENSOCUG00000002197/ENSOCUG00000017267/ENSOCUG00000000380/ENSOCUG00000017821/ENSOCUG00000010660/ENSOCUG00000016168/ENSOCUG00000009956/ENSOCUG00000012907/ENSOCUG00000004061/ENSOCUG00000004027/ENSOCUG00000013358/ENSOCUG00000015542/ENSOCUG00000005461/ENSOCUG00000014850	49	ENSOCUG00000016068/ENSOCUG00000016205/ENSOCUG00000012101/ENSOCUG00000003790/ENSOCUG00000014127/ENSOCUG00000026784/ENSOCUG00000005027/ENSOCUG00000003344/ENSOCUG00000003792/ENSOCUG00000004165/ENSOCUG00000003153/ENSOCUG00000022794/ENSOCUG00000003829/ENSOCUG00000024755/ENSOCUG00000007893/ENSOCUG00000012690/ENSOCUG00000000786/ENSOCUG00000029328/ENSOCUG00000031273/ENSOCUG00000005985/ENSOCUG00000002748/…
BP	GO:0001935	endothelial cell proliferation	22/1162	93/11449	0.000118189	0.0149357	ENSOCUG00000010633/ENSOCUG00000026784/ENSOCUG00000008274/ENSOCUG00000016098/ENSOCUG00000011746/ENSOCUG00000003792/ENSOCUG00000000380/ENSOCUG00000009244/ENSOCUG00000011786/ENSOCUG00000000786/ENSOCUG00000013520/ENSOCUG00000024465/ENSOCUG00000005428/ENSOCUG00000005579/ENSOCUG00000003008/ENSOCUG00000021999/ENSOCUG00000011610/ENSOCUG00000016506/ENSOCUG00000003078/ENSOCUG00000004834/ENSOCUG00000003479/…	HMOX1/PRKD2/PROX1/FGFBP1/NR4A1/THBS1/WNT5A/THBS4/ECM1/EPHA2/NR2F2/COL8A1/ALOX5/ITGB3/ITGA4/AGGF1/VEGFA/PLXNB3/APLNR/F3/CD34/ACVRL1	22	5	ENSOCUG00000016098/ENSOCUG00000000380/ENSOCUG00000013520/ENSOCUG00000016506/ENSOCUG00000003078	17	ENSOCUG00000010633/ENSOCUG00000026784/ENSOCUG00000008274/ENSOCUG00000011746/ENSOCUG00000003792/ENSOCUG00000009244/ENSOCUG00000011786/ENSOCUG00000000786/ENSOCUG00000024465/ENSOCUG00000005428/ENSOCUG00000005579/ENSOCUG00000003008/ENSOCUG00000021999/ENSOCUG00000011610/ENSOCUG00000004834/ENSOCUG00000003479/ENSOCUG00000022530
BP	GO:0060548	negative regulation of cell death	75/1162	485/11449	0.000121974	0.0149357	ENSOCUG00000016068/ENSOCUG00000008772/ENSOCUG00000010633/ENSOCUG00000014744/ENSOCUG00000039314/ENSOCUG00000012067/ENSOCUG00000017120/ENSOCUG00000003201/ENSOCUG00000015076/ENSOCUG00000003344/ENSOCUG00000011812/ENSOCUG00000013369/ENSOCUG00000012972/ENSOCUG00000029644/ENSOCUG00000025029/ENSOCUG00000011746/ENSOCUG00000003792/ENSOCUG00000000380/ENSOCUG00000004074/ENSOCUG00000023408/ENSOCUG00000006229/…	SERPINE1/FANK1/HMOX1/WNT16/ENSOCUG00000039314/SOX10/PDK4/BCL2L1/FXN/IDO1/ING2/ITGA5/CRYAB/ICAM1/CSF1/NR4A1/THBS1/WNT5A/ACTC1/CITED2/TYRO3/TCIM/PTPRZ1/DHCR24/BDKRB2/GATA3/AARS1/GPAM/MAP2K4/ENSOCUG00000015757/HSPB1/NR4A2/PLAUR/CLU/URI1/ENSOCUG00000007721/CD44/SERPINB9/GCLC/CNTF/DPP8/PLK3/ZFAND6/PALB2/BABAM2/GRN/ATG5/BCL3/HYPK/NIBAN2/BRCA1/IER3/MCL1/PEPD/CDC73/GDNF/MYOCD/RGL2/BNIP3L/SNAI1/VEGFA/ARG2…	75	24	ENSOCUG00000039314/ENSOCUG00000012067/ENSOCUG00000015076/ENSOCUG00000011812/ENSOCUG00000000380/ENSOCUG00000013209/ENSOCUG00000005190/ENSOCUG00000017821/ENSOCUG00000008872/ENSOCUG00000010096/ENSOCUG00000015063/ENSOCUG00000012805/ENSOCUG00000005392/ENSOCUG00000011751/ENSOCUG00000001050/ENSOCUG00000008461/ENSOCUG00000010695/ENSOCUG00000013358/ENSOCUG00000016332/ENSOCUG00000008545/ENSOCUG00000004037/…	51	ENSOCUG00000016068/ENSOCUG00000008772/ENSOCUG00000010633/ENSOCUG00000014744/ENSOCUG00000017120/ENSOCUG00000003201/ENSOCUG00000003344/ENSOCUG00000013369/ENSOCUG00000012972/ENSOCUG00000029644/ENSOCUG00000025029/ENSOCUG00000011746/ENSOCUG00000003792/ENSOCUG00000004074/ENSOCUG00000023408/ENSOCUG00000006229/ENSOCUG00000027445/ENSOCUG00000014828/ENSOCUG00000007893/ENSOCUG00000015757/ENSOCUG00000012690/…
BP	GO:0050728	negative regulation of inflammatory response	21/1162	87/11449	0.000123339	0.0149357	ENSOCUG00000009732/ENSOCUG00000014127/ENSOCUG00000004923/ENSOCUG00000010693/ENSOCUG00000006229/ENSOCUG00000011017/ENSOCUG00000017821/ENSOCUG00000016168/ENSOCUG00000014432/ENSOCUG00000013587/ENSOCUG00000005428/ENSOCUG00000013567/ENSOCUG00000028059/ENSOCUG00000004495/ENSOCUG00000006290/ENSOCUG00000015257/ENSOCUG00000004719/ENSOCUG00000016404/ENSOCUG00000013967/ENSOCUG00000026419/ENSOCUG00000013688	NR1D1/TNFRSF1B/BCR/CCN3/TYRO3/ADORA1/GATA3/ABCD2/ENPP3/IL10RA/ALOX5/GRN/NLRC3/PYCARD/LRFN5/PSMB4/TNFAIP8L2/RB1/MVK/C1QTNF3/TNFAIP6	21	8	ENSOCUG00000009732/ENSOCUG00000011017/ENSOCUG00000017821/ENSOCUG00000016168/ENSOCUG00000006290/ENSOCUG00000015257/ENSOCUG00000016404/ENSOCUG00000013967	13	ENSOCUG00000014127/ENSOCUG00000004923/ENSOCUG00000010693/ENSOCUG00000006229/ENSOCUG00000014432/ENSOCUG00000013587/ENSOCUG00000005428/ENSOCUG00000013567/ENSOCUG00000028059/ENSOCUG00000004495/ENSOCUG00000004719/ENSOCUG00000026419/ENSOCUG00000013688
BP	GO:0009135	purine nucleoside diphosphate metabolic process	17/1162	63/11449	0.000125291	0.0149357	ENSOCUG00000022657/ENSOCUG00000025100/ENSOCUG00000000197/ENSOCUG00000003144/ENSOCUG00000014726/ENSOCUG00000001018/ENSOCUG00000016772/ENSOCUG00000006119/ENSOCUG00000011039/ENSOCUG00000003384/ENSOCUG00000000401/ENSOCUG00000027853/ENSOCUG00000006329/ENSOCUG00000025023/ENSOCUG00000026677/ENSOCUG00000014355/ENSOCUG00000004938	ENSOCUG00000022657/ENSOCUG00000025100/HK2/BPGM/ENSOCUG00000014726/ENSOCUG00000001018/DDIT4/ENSOCUG00000006119/PFKP/PRKAG3/HK3/PGAM2/ALDOA/ENSOCUG00000025023/ENSOCUG00000026677/PFKFB2/HKDC1	17	8	ENSOCUG00000022657/ENSOCUG00000025100/ENSOCUG00000003144/ENSOCUG00000014726/ENSOCUG00000006119/ENSOCUG00000003384/ENSOCUG00000027853/ENSOCUG00000006329	9	ENSOCUG00000000197/ENSOCUG00000001018/ENSOCUG00000016772/ENSOCUG00000011039/ENSOCUG00000000401/ENSOCUG00000025023/ENSOCUG00000026677/ENSOCUG00000014355/ENSOCUG00000004938
BP	GO:0009179	purine ribonucleoside diphosphate metabolic process	17/1162	63/11449	0.000125291	0.0149357	ENSOCUG00000022657/ENSOCUG00000025100/ENSOCUG00000000197/ENSOCUG00000003144/ENSOCUG00000014726/ENSOCUG00000001018/ENSOCUG00000016772/ENSOCUG00000006119/ENSOCUG00000011039/ENSOCUG00000003384/ENSOCUG00000000401/ENSOCUG00000027853/ENSOCUG00000006329/ENSOCUG00000025023/ENSOCUG00000026677/ENSOCUG00000014355/ENSOCUG00000004938	ENSOCUG00000022657/ENSOCUG00000025100/HK2/BPGM/ENSOCUG00000014726/ENSOCUG00000001018/DDIT4/ENSOCUG00000006119/PFKP/PRKAG3/HK3/PGAM2/ALDOA/ENSOCUG00000025023/ENSOCUG00000026677/PFKFB2/HKDC1	17	8	ENSOCUG00000022657/ENSOCUG00000025100/ENSOCUG00000003144/ENSOCUG00000014726/ENSOCUG00000006119/ENSOCUG00000003384/ENSOCUG00000027853/ENSOCUG00000006329	9	ENSOCUG00000000197/ENSOCUG00000001018/ENSOCUG00000016772/ENSOCUG00000011039/ENSOCUG00000000401/ENSOCUG00000025023/ENSOCUG00000026677/ENSOCUG00000014355/ENSOCUG00000004938
BP	GO:0051707	response to other organism	68/1162	430/11449	0.000128237	0.0149357	ENSOCUG00000016068/ENSOCUG00000012101/ENSOCUG00000003790/ENSOCUG00000014647/ENSOCUG00000002197/ENSOCUG00000009732/ENSOCUG00000006901/ENSOCUG00000014127/ENSOCUG00000007631/ENSOCUG00000008193/ENSOCUG00000003201/ENSOCUG00000003344/ENSOCUG00000011736/ENSOCUG00000017764/ENSOCUG00000004923/ENSOCUG00000003144/ENSOCUG00000002489/ENSOCUG00000015471/ENSOCUG00000000380/ENSOCUG00000004165/ENSOCUG00000009279/…	SERPINE1/ARID5A/LITAF/USP15/ITGB8/NR1D1/ANKRD1/TNFRSF1B/GPM6A/ACTA2/BCL2L1/IDO1/CA3/VEGFD/BCR/BPGM/TAP2/PLAA/WNT5A/IRF1/ABCA1/F2R/GATA3/RPL13A/GPAM/GPR15LG/HSPB1/EPHA2/ABCD2/OASL/CXCL10/DDIT4/CLU/PTGIR/URI1/NFKBIA/UMOD/TBX21/ISG15/CD207/GBP1/PTAFR/ENSOCUG00000021273/ROMO1/ATG5/BCL3/LYZ/BATF2/IRAK2/PYCARD/BATF/CDC73/SEH1L/BNIP3L/TAB2/SCIMP/PPM1B/ARG2/CA5B/TRIM56/PRKCD/C5AR1/STAB1/CD14/ITGB6/FER1L6…	68	20	ENSOCUG00000014647/ENSOCUG00000002197/ENSOCUG00000009732/ENSOCUG00000007631/ENSOCUG00000017764/ENSOCUG00000003144/ENSOCUG00000015471/ENSOCUG00000000380/ENSOCUG00000017821/ENSOCUG00000030734/ENSOCUG00000016168/ENSOCUG00000015063/ENSOCUG00000012907/ENSOCUG00000013358/ENSOCUG00000016332/ENSOCUG00000006858/ENSOCUG00000012180/ENSOCUG00000005461/ENSOCUG00000014850/ENSOCUG00000011400	48	ENSOCUG00000016068/ENSOCUG00000012101/ENSOCUG00000003790/ENSOCUG00000006901/ENSOCUG00000014127/ENSOCUG00000008193/ENSOCUG00000003201/ENSOCUG00000003344/ENSOCUG00000011736/ENSOCUG00000004923/ENSOCUG00000002489/ENSOCUG00000004165/ENSOCUG00000009279/ENSOCUG00000022794/ENSOCUG00000025258/ENSOCUG00000007893/ENSOCUG00000012690/ENSOCUG00000000786/ENSOCUG00000029328/ENSOCUG00000016280/ENSOCUG00000016772/…
BP	GO:0030336	negative regulation of cell migration	32/1162	160/11449	0.000129973	0.0149357	ENSOCUG00000016068/ENSOCUG00000011473/ENSOCUG00000002065/ENSOCUG00000026826/ENSOCUG00000013527/ENSOCUG00000000228/ENSOCUG00000014122/ENSOCUG00000004923/ENSOCUG00000010693/ENSOCUG00000003792/ENSOCUG00000023408/ENSOCUG00000008805/ENSOCUG00000011017/ENSOCUG00000007901/ENSOCUG00000013520/ENSOCUG00000009956/ENSOCUG00000005605/ENSOCUG00000005729/ENSOCUG00000023521/ENSOCUG00000007622/ENSOCUG00000009225/…	SERPINE1/PRKG1/TCAF1/CLDN19/ABHD2/DNAJA4/TPM1/BCR/CCN3/THBS1/CITED2/CDH1/ADORA1/SEMA6D/NR2F2/RAC1/LDLRAD4/RIN3/AIF1/ADGRG1/MYOCD/PTPRT/MCC/DLC1/GJA1/TMEFF2/PLXNB3/STC1/ATP1B2/TIMP1/TNFAIP6/ACVRL1	32	11	ENSOCUG00000026826/ENSOCUG00000014122/ENSOCUG00000008805/ENSOCUG00000011017/ENSOCUG00000007901/ENSOCUG00000013520/ENSOCUG00000009956/ENSOCUG00000001573/ENSOCUG00000017725/ENSOCUG00000016506/ENSOCUG00000002988	21	ENSOCUG00000016068/ENSOCUG00000011473/ENSOCUG00000002065/ENSOCUG00000013527/ENSOCUG00000000228/ENSOCUG00000004923/ENSOCUG00000010693/ENSOCUG00000003792/ENSOCUG00000023408/ENSOCUG00000005605/ENSOCUG00000005729/ENSOCUG00000023521/ENSOCUG00000007622/ENSOCUG00000009225/ENSOCUG00000015945/ENSOCUG00000001467/ENSOCUG00000009324/ENSOCUG00000005708/ENSOCUG00000010718/ENSOCUG00000013688/ENSOCUG00000022530
BP	GO:0001817	regulation of cytokine production	63/1162	391/11449	0.000131483	0.0149357	ENSOCUG00000016068/ENSOCUG00000016205/ENSOCUG00000012101/ENSOCUG00000003790/ENSOCUG00000014647/ENSOCUG00000002197/ENSOCUG00000014127/ENSOCUG00000026784/ENSOCUG00000005027/ENSOCUG00000003344/ENSOCUG00000017267/ENSOCUG00000003792/ENSOCUG00000000380/ENSOCUG00000004165/ENSOCUG00000003153/ENSOCUG00000022794/ENSOCUG00000003829/ENSOCUG00000024755/ENSOCUG00000017821/ENSOCUG00000007893/ENSOCUG00000010660/…	SERPINE1/HOMER2/ARID5A/LITAF/USP15/ITGB8/TNFRSF1B/PRKD2/PNP/IDO1/SLC37A4/THBS1/WNT5A/IRF1/TRIB2/F2R/EZR/TYROBP/GATA3/GPAM/CUL3/HSPB1/EPHA2/ABCD2/OASL/GPSM3/CLU/S100A13/IRF4/RAC1/CHI3L1/TBX21/PLD3/LGR4/ISG15/TRAF3IP3/ALOX5/GBP1/ATG5/BCL3/BRCA1/NLRC3/MAPK9/RUNX1/AIF1/CCBE1/PYCARD/BATF/CMKLR1/ENSOCUG00000000771/IL6R/SCIMP/ANXA4/PPM1B/ARG2/NCKAP1L/C5AR1/F3/REL/C1QTNF3/CD14/ITGB6/CD34	63	15	ENSOCUG00000014647/ENSOCUG00000002197/ENSOCUG00000017267/ENSOCUG00000000380/ENSOCUG00000017821/ENSOCUG00000010660/ENSOCUG00000016168/ENSOCUG00000009956/ENSOCUG00000012907/ENSOCUG00000004061/ENSOCUG00000004027/ENSOCUG00000013358/ENSOCUG00000015542/ENSOCUG00000005461/ENSOCUG00000014850	48	ENSOCUG00000016068/ENSOCUG00000016205/ENSOCUG00000012101/ENSOCUG00000003790/ENSOCUG00000014127/ENSOCUG00000026784/ENSOCUG00000005027/ENSOCUG00000003344/ENSOCUG00000003792/ENSOCUG00000004165/ENSOCUG00000003153/ENSOCUG00000022794/ENSOCUG00000003829/ENSOCUG00000024755/ENSOCUG00000007893/ENSOCUG00000012690/ENSOCUG00000000786/ENSOCUG00000029328/ENSOCUG00000031273/ENSOCUG00000005985/ENSOCUG00000002748/…
BP	GO:0043207	response to external biotic stimulus	68/1162	431/11449	0.000137634	0.0150675	ENSOCUG00000016068/ENSOCUG00000012101/ENSOCUG00000003790/ENSOCUG00000014647/ENSOCUG00000002197/ENSOCUG00000009732/ENSOCUG00000006901/ENSOCUG00000014127/ENSOCUG00000007631/ENSOCUG00000008193/ENSOCUG00000003201/ENSOCUG00000003344/ENSOCUG00000011736/ENSOCUG00000017764/ENSOCUG00000004923/ENSOCUG00000003144/ENSOCUG00000002489/ENSOCUG00000015471/ENSOCUG00000000380/ENSOCUG00000004165/ENSOCUG00000009279/…	SERPINE1/ARID5A/LITAF/USP15/ITGB8/NR1D1/ANKRD1/TNFRSF1B/GPM6A/ACTA2/BCL2L1/IDO1/CA3/VEGFD/BCR/BPGM/TAP2/PLAA/WNT5A/IRF1/ABCA1/F2R/GATA3/RPL13A/GPAM/GPR15LG/HSPB1/EPHA2/ABCD2/OASL/CXCL10/DDIT4/CLU/PTGIR/URI1/NFKBIA/UMOD/TBX21/ISG15/CD207/GBP1/PTAFR/ENSOCUG00000021273/ROMO1/ATG5/BCL3/LYZ/BATF2/IRAK2/PYCARD/BATF/CDC73/SEH1L/BNIP3L/TAB2/SCIMP/PPM1B/ARG2/CA5B/TRIM56/PRKCD/C5AR1/STAB1/CD14/ITGB6/FER1L6…	68	20	ENSOCUG00000014647/ENSOCUG00000002197/ENSOCUG00000009732/ENSOCUG00000007631/ENSOCUG00000017764/ENSOCUG00000003144/ENSOCUG00000015471/ENSOCUG00000000380/ENSOCUG00000017821/ENSOCUG00000030734/ENSOCUG00000016168/ENSOCUG00000015063/ENSOCUG00000012907/ENSOCUG00000013358/ENSOCUG00000016332/ENSOCUG00000006858/ENSOCUG00000012180/ENSOCUG00000005461/ENSOCUG00000014850/ENSOCUG00000011400	48	ENSOCUG00000016068/ENSOCUG00000012101/ENSOCUG00000003790/ENSOCUG00000006901/ENSOCUG00000014127/ENSOCUG00000008193/ENSOCUG00000003201/ENSOCUG00000003344/ENSOCUG00000011736/ENSOCUG00000004923/ENSOCUG00000002489/ENSOCUG00000004165/ENSOCUG00000009279/ENSOCUG00000022794/ENSOCUG00000025258/ENSOCUG00000007893/ENSOCUG00000012690/ENSOCUG00000000786/ENSOCUG00000029328/ENSOCUG00000016280/ENSOCUG00000016772/…
BP	GO:0043542	endothelial cell migration	29/1162	140/11449	0.000139813	0.0150675	ENSOCUG00000010633/ENSOCUG00000026784/ENSOCUG00000008274/ENSOCUG00000000228/ENSOCUG00000016098/ENSOCUG00000010693/ENSOCUG00000011746/ENSOCUG00000003792/ENSOCUG00000000380/ENSOCUG00000000348/ENSOCUG00000017821/ENSOCUG00000012690/ENSOCUG00000000786/ENSOCUG00000008676/ENSOCUG00000013520/ENSOCUG00000009956/ENSOCUG00000004899/ENSOCUG00000005579/ENSOCUG00000024080/ENSOCUG00000006286/ENSOCUG00000003209/…	HMOX1/PRKD2/PROX1/DNAJA4/FGFBP1/CCN3/NR4A1/THBS1/WNT5A/GPLD1/GATA3/HSPB1/EPHA2/CLEC14A/NR2F2/RAC1/PIK3CB/ITGB3/SH3BP1/RAB13/CCBE1/MYH9/VEGFA/VHL/STC1/SEMA4A/PLPP3/ACVRL1/MET	29	9	ENSOCUG00000016098/ENSOCUG00000000380/ENSOCUG00000000348/ENSOCUG00000017821/ENSOCUG00000013520/ENSOCUG00000009956/ENSOCUG00000004899/ENSOCUG00000010024/ENSOCUG00000013060	20	ENSOCUG00000010633/ENSOCUG00000026784/ENSOCUG00000008274/ENSOCUG00000000228/ENSOCUG00000010693/ENSOCUG00000011746/ENSOCUG00000003792/ENSOCUG00000012690/ENSOCUG00000000786/ENSOCUG00000008676/ENSOCUG00000005579/ENSOCUG00000024080/ENSOCUG00000006286/ENSOCUG00000003209/ENSOCUG00000004142/ENSOCUG00000011610/ENSOCUG00000032697/ENSOCUG00000005708/ENSOCUG00000001326/ENSOCUG00000022530
BP	GO:0009132	nucleoside diphosphate metabolic process	20/1162	82/11449	0.000152383	0.0155081	ENSOCUG00000022657/ENSOCUG00000025100/ENSOCUG00000000197/ENSOCUG00000003144/ENSOCUG00000014726/ENSOCUG00000001018/ENSOCUG00000016772/ENSOCUG00000006119/ENSOCUG00000011039/ENSOCUG00000003384/ENSOCUG00000000401/ENSOCUG00000027853/ENSOCUG00000006329/ENSOCUG00000025023/ENSOCUG00000026677/ENSOCUG00000013372/ENSOCUG00000014355/ENSOCUG00000008545/ENSOCUG00000004938/ENSOCUG00000024946	ENSOCUG00000022657/ENSOCUG00000025100/HK2/BPGM/ENSOCUG00000014726/ENSOCUG00000001018/DDIT4/ENSOCUG00000006119/PFKP/PRKAG3/HK3/PGAM2/ALDOA/ENSOCUG00000025023/ENSOCUG00000026677/RRM1/PFKFB2/RRM2B/HKDC1/ENSOCUG00000024946	20	10	ENSOCUG00000022657/ENSOCUG00000025100/ENSOCUG00000003144/ENSOCUG00000014726/ENSOCUG00000006119/ENSOCUG00000003384/ENSOCUG00000027853/ENSOCUG00000006329/ENSOCUG00000013372/ENSOCUG00000008545	10	ENSOCUG00000000197/ENSOCUG00000001018/ENSOCUG00000016772/ENSOCUG00000011039/ENSOCUG00000000401/ENSOCUG00000025023/ENSOCUG00000026677/ENSOCUG00000014355/ENSOCUG00000004938/ENSOCUG00000024946
BP	GO:0045766	positive regulation of angiogenesis	23/1162	101/11449	0.000154656	0.0155081	ENSOCUG00000016068/ENSOCUG00000010633/ENSOCUG00000002197/ENSOCUG00000002752/ENSOCUG00000026784/ENSOCUG00000016098/ENSOCUG00000000197/ENSOCUG00000013369/ENSOCUG00000003792/ENSOCUG00000000380/ENSOCUG00000011786/ENSOCUG00000012690/ENSOCUG00000026988/ENSOCUG00000003883/ENSOCUG00000021999/ENSOCUG00000003209/ENSOCUG00000011610/ENSOCUG00000003078/ENSOCUG00000022167/ENSOCUG00000004834/ENSOCUG00000003479/…	SERPINE1/HMOX1/ITGB8/S100A1/PRKD2/FGFBP1/HK2/ITGA5/THBS1/WNT5A/ECM1/HSPB1/CHI3L1/BRCA1/AGGF1/CCBE1/VEGFA/APLNR/C5AR1/F3/CD34/ACVRL1/MTDH	23	5	ENSOCUG00000002197/ENSOCUG00000016098/ENSOCUG00000000380/ENSOCUG00000003078/ENSOCUG00000011400	18	ENSOCUG00000016068/ENSOCUG00000010633/ENSOCUG00000002752/ENSOCUG00000026784/ENSOCUG00000000197/ENSOCUG00000013369/ENSOCUG00000003792/ENSOCUG00000011786/ENSOCUG00000012690/ENSOCUG00000026988/ENSOCUG00000003883/ENSOCUG00000021999/ENSOCUG00000003209/ENSOCUG00000011610/ENSOCUG00000022167/ENSOCUG00000004834/ENSOCUG00000003479/ENSOCUG00000022530
BP	GO:0050900	leukocyte migration	38/1162	204/11449	0.00015497	0.0155081	ENSOCUG00000016068/ENSOCUG00000017764/ENSOCUG00000017267/ENSOCUG00000004923/ENSOCUG00000010693/ENSOCUG00000029644/ENSOCUG00000025029/ENSOCUG00000000380/ENSOCUG00000009244/ENSOCUG00000011017/ENSOCUG00000012663/ENSOCUG00000017821/ENSOCUG00000011786/ENSOCUG00000025258/ENSOCUG00000030734/ENSOCUG00000016280/ENSOCUG00000031273/ENSOCUG00000006106/ENSOCUG00000009956/ENSOCUG00000012907/ENSOCUG00000005428/…	SERPINE1/VEGFD/SLC37A4/BCR/CCN3/ICAM1/CSF1/WNT5A/THBS4/ADORA1/MSTN/GATA3/ECM1/RPL13A/GPR15LG/CXCL10/GPSM3/UMOD/RAC1/TBX21/ALOX5/ITGB3/ADAM8/ITGA4/RIN3/AIF1/PYCARD/CMKLR1/ENSOCUG00000000771/ENSOCUG00000027827/S1PR1/NCKAP1L/SELP/SPNS2/C5AR1/TNFAIP6/CD34/PPIB	38	10	ENSOCUG00000017764/ENSOCUG00000017267/ENSOCUG00000000380/ENSOCUG00000011017/ENSOCUG00000012663/ENSOCUG00000017821/ENSOCUG00000030734/ENSOCUG00000009956/ENSOCUG00000012907/ENSOCUG00000012070	28	ENSOCUG00000016068/ENSOCUG00000004923/ENSOCUG00000010693/ENSOCUG00000029644/ENSOCUG00000025029/ENSOCUG00000009244/ENSOCUG00000011786/ENSOCUG00000025258/ENSOCUG00000016280/ENSOCUG00000031273/ENSOCUG00000006106/ENSOCUG00000005428/ENSOCUG00000005579/ENSOCUG00000001216/ENSOCUG00000003008/ENSOCUG00000005729/ENSOCUG00000023521/ENSOCUG00000004495/ENSOCUG00000012259/ENSOCUG00000000771/ENSOCUG00000027827/…
BP	GO:0007272	ensheathment of neurons	19/1162	77/11449	0.00018776	0.0179354	ENSOCUG00000024399/ENSOCUG00000014127/ENSOCUG00000012067/ENSOCUG00000009190/ENSOCUG00000014421/ENSOCUG00000005252/ENSOCUG00000027562/ENSOCUG00000010569/ENSOCUG00000013209/ENSOCUG00000005520/ENSOCUG00000030940/ENSOCUG00000014951/ENSOCUG00000014527/ENSOCUG00000016168/ENSOCUG00000005985/ENSOCUG00000005982/ENSOCUG00000004927/ENSOCUG00000009395/ENSOCUG00000005664	NAB2/TNFRSF1B/SOX10/HEXA/MPZ/ENSOCUG00000005252/PPP3R1/ERBB2/PTPRZ1/CLDN11/FA2H/ITGB4/CTSC/ABCD2/CLU/B4GALT5/BCAS1/CNTN1/GNPAT	19	12	ENSOCUG00000012067/ENSOCUG00000014421/ENSOCUG00000005252/ENSOCUG00000027562/ENSOCUG00000013209/ENSOCUG00000005520/ENSOCUG00000030940/ENSOCUG00000014951/ENSOCUG00000016168/ENSOCUG00000004927/ENSOCUG00000009395/ENSOCUG00000005664	7	ENSOCUG00000024399/ENSOCUG00000014127/ENSOCUG00000009190/ENSOCUG00000010569/ENSOCUG00000014527/ENSOCUG00000005985/ENSOCUG00000005982
BP	GO:0008366	axon ensheathment	19/1162	77/11449	0.00018776	0.0179354	ENSOCUG00000024399/ENSOCUG00000014127/ENSOCUG00000012067/ENSOCUG00000009190/ENSOCUG00000014421/ENSOCUG00000005252/ENSOCUG00000027562/ENSOCUG00000010569/ENSOCUG00000013209/ENSOCUG00000005520/ENSOCUG00000030940/ENSOCUG00000014951/ENSOCUG00000014527/ENSOCUG00000016168/ENSOCUG00000005985/ENSOCUG00000005982/ENSOCUG00000004927/ENSOCUG00000009395/ENSOCUG00000005664	NAB2/TNFRSF1B/SOX10/HEXA/MPZ/ENSOCUG00000005252/PPP3R1/ERBB2/PTPRZ1/CLDN11/FA2H/ITGB4/CTSC/ABCD2/CLU/B4GALT5/BCAS1/CNTN1/GNPAT	19	12	ENSOCUG00000012067/ENSOCUG00000014421/ENSOCUG00000005252/ENSOCUG00000027562/ENSOCUG00000013209/ENSOCUG00000005520/ENSOCUG00000030940/ENSOCUG00000014951/ENSOCUG00000016168/ENSOCUG00000004927/ENSOCUG00000009395/ENSOCUG00000005664	7	ENSOCUG00000024399/ENSOCUG00000014127/ENSOCUG00000009190/ENSOCUG00000010569/ENSOCUG00000014527/ENSOCUG00000005985/ENSOCUG00000005982
BP	GO:1904018	positive regulation of vasculature development	24/1162	109/11449	0.000194841	0.0181982	ENSOCUG00000016068/ENSOCUG00000010633/ENSOCUG00000002197/ENSOCUG00000002752/ENSOCUG00000026784/ENSOCUG00000016098/ENSOCUG00000000197/ENSOCUG00000013369/ENSOCUG00000003792/ENSOCUG00000000380/ENSOCUG00000011786/ENSOCUG00000012690/ENSOCUG00000026988/ENSOCUG00000003883/ENSOCUG00000021999/ENSOCUG00000003209/ENSOCUG00000016354/ENSOCUG00000011610/ENSOCUG00000003078/ENSOCUG00000022167/ENSOCUG00000004834/…	SERPINE1/HMOX1/ITGB8/S100A1/PRKD2/FGFBP1/HK2/ITGA5/THBS1/WNT5A/ECM1/HSPB1/CHI3L1/BRCA1/AGGF1/CCBE1/IL6R/VEGFA/APLNR/C5AR1/F3/CD34/ACVRL1/MTDH	24	5	ENSOCUG00000002197/ENSOCUG00000016098/ENSOCUG00000000380/ENSOCUG00000003078/ENSOCUG00000011400	19	ENSOCUG00000016068/ENSOCUG00000010633/ENSOCUG00000002752/ENSOCUG00000026784/ENSOCUG00000000197/ENSOCUG00000013369/ENSOCUG00000003792/ENSOCUG00000011786/ENSOCUG00000012690/ENSOCUG00000026988/ENSOCUG00000003883/ENSOCUG00000021999/ENSOCUG00000003209/ENSOCUG00000016354/ENSOCUG00000011610/ENSOCUG00000022167/ENSOCUG00000004834/ENSOCUG00000003479/ENSOCUG00000022530
BP	GO:0035914	skeletal muscle cell differentiation	14/1162	48/11449	0.000200087	0.0182819	ENSOCUG00000017424/ENSOCUG00000006901/ENSOCUG00000006266/ENSOCUG00000011746/ENSOCUG00000023408/ENSOCUG00000012663/ENSOCUG00000009784/ENSOCUG00000006455/ENSOCUG00000021468/ENSOCUG00000001203/ENSOCUG00000009225/ENSOCUG00000016404/ENSOCUG00000001019/ENSOCUG00000004422	ATF3/ANKRD1/MAFF/NR4A1/CITED2/MSTN/FOXN2/COPS2/BARX2/HIVEP3/MYOCD/RB1/DMRTA2/BTG2	14	5	ENSOCUG00000012663/ENSOCUG00000009784/ENSOCUG00000006455/ENSOCUG00000016404/ENSOCUG00000001019	9	ENSOCUG00000017424/ENSOCUG00000006901/ENSOCUG00000006266/ENSOCUG00000011746/ENSOCUG00000023408/ENSOCUG00000021468/ENSOCUG00000001203/ENSOCUG00000009225/ENSOCUG00000004422
BP	GO:0009607	response to biotic stimulus	70/1162	453/11449	0.000208681	0.0186614	ENSOCUG00000016068/ENSOCUG00000012101/ENSOCUG00000003790/ENSOCUG00000014647/ENSOCUG00000002197/ENSOCUG00000009732/ENSOCUG00000006901/ENSOCUG00000014127/ENSOCUG00000007631/ENSOCUG00000008193/ENSOCUG00000003201/ENSOCUG00000003344/ENSOCUG00000011736/ENSOCUG00000017764/ENSOCUG00000004923/ENSOCUG00000003144/ENSOCUG00000002489/ENSOCUG00000015471/ENSOCUG00000000380/ENSOCUG00000004165/ENSOCUG00000009279/…	SERPINE1/ARID5A/LITAF/USP15/ITGB8/NR1D1/ANKRD1/TNFRSF1B/GPM6A/ACTA2/BCL2L1/IDO1/CA3/VEGFD/BCR/BPGM/TAP2/PLAA/WNT5A/IRF1/ABCA1/F2R/GATA3/RPL13A/GPAM/GPR15LG/HSPB1/EPHA2/ABCD2/OASL/CXCL10/DDIT4/CLU/PTGIR/URI1/NFKBIA/NECTIN2/UMOD/TBX21/ISG15/CD207/GBP1/PTAFR/ENSOCUG00000021273/ROMO1/ATG5/BCL3/LYZ/BATF2/IRAK2/PYCARD/BATF/CDC73/SEH1L/BNIP3L/TAB2/SCIMP/PPM1B/ARG2/CA5B/TRIM56/PRKCD/C5AR1/STAB1/CD14/ITGB…	70	20	ENSOCUG00000014647/ENSOCUG00000002197/ENSOCUG00000009732/ENSOCUG00000007631/ENSOCUG00000017764/ENSOCUG00000003144/ENSOCUG00000015471/ENSOCUG00000000380/ENSOCUG00000017821/ENSOCUG00000030734/ENSOCUG00000016168/ENSOCUG00000015063/ENSOCUG00000012907/ENSOCUG00000013358/ENSOCUG00000016332/ENSOCUG00000006858/ENSOCUG00000012180/ENSOCUG00000005461/ENSOCUG00000014850/ENSOCUG00000011400	50	ENSOCUG00000016068/ENSOCUG00000012101/ENSOCUG00000003790/ENSOCUG00000006901/ENSOCUG00000014127/ENSOCUG00000008193/ENSOCUG00000003201/ENSOCUG00000003344/ENSOCUG00000011736/ENSOCUG00000004923/ENSOCUG00000002489/ENSOCUG00000004165/ENSOCUG00000009279/ENSOCUG00000022794/ENSOCUG00000025258/ENSOCUG00000007893/ENSOCUG00000012690/ENSOCUG00000000786/ENSOCUG00000029328/ENSOCUG00000016280/ENSOCUG00000016772/…
BP	GO:0043066	negative regulation of apoptotic process	70/1162	454/11449	0.000223023	0.0195285	ENSOCUG00000016068/ENSOCUG00000008772/ENSOCUG00000010633/ENSOCUG00000014744/ENSOCUG00000039314/ENSOCUG00000012067/ENSOCUG00000017120/ENSOCUG00000003201/ENSOCUG00000015076/ENSOCUG00000003344/ENSOCUG00000011812/ENSOCUG00000013369/ENSOCUG00000012972/ENSOCUG00000029644/ENSOCUG00000011746/ENSOCUG00000003792/ENSOCUG00000000380/ENSOCUG00000004074/ENSOCUG00000023408/ENSOCUG00000006229/ENSOCUG00000027445/…	SERPINE1/FANK1/HMOX1/WNT16/ENSOCUG00000039314/SOX10/PDK4/BCL2L1/FXN/IDO1/ING2/ITGA5/CRYAB/ICAM1/NR4A1/THBS1/WNT5A/ACTC1/CITED2/TYRO3/TCIM/PTPRZ1/DHCR24/BDKRB2/GATA3/AARS1/GPAM/MAP2K4/ENSOCUG00000015757/HSPB1/NR4A2/PLAUR/CLU/URI1/ENSOCUG00000007721/CD44/SERPINB9/GCLC/CNTF/PLK3/ZFAND6/PALB2/BABAM2/GRN/ATG5/BCL3/HYPK/NIBAN2/BRCA1/IER3/MCL1/CDC73/GDNF/MYOCD/RGL2/BNIP3L/SNAI1/VEGFA/ARG2/ANGPTL4/DYRK3/…	70	22	ENSOCUG00000039314/ENSOCUG00000012067/ENSOCUG00000015076/ENSOCUG00000011812/ENSOCUG00000000380/ENSOCUG00000013209/ENSOCUG00000005190/ENSOCUG00000017821/ENSOCUG00000008872/ENSOCUG00000010096/ENSOCUG00000015063/ENSOCUG00000012805/ENSOCUG00000005392/ENSOCUG00000001050/ENSOCUG00000008461/ENSOCUG00000010695/ENSOCUG00000013358/ENSOCUG00000016332/ENSOCUG00000008545/ENSOCUG00000004037/ENSOCUG00000001847/…	48	ENSOCUG00000016068/ENSOCUG00000008772/ENSOCUG00000010633/ENSOCUG00000014744/ENSOCUG00000017120/ENSOCUG00000003201/ENSOCUG00000003344/ENSOCUG00000013369/ENSOCUG00000012972/ENSOCUG00000029644/ENSOCUG00000011746/ENSOCUG00000003792/ENSOCUG00000004074/ENSOCUG00000023408/ENSOCUG00000006229/ENSOCUG00000027445/ENSOCUG00000014828/ENSOCUG00000007893/ENSOCUG00000015757/ENSOCUG00000012690/ENSOCUG00000000784/…
BP	GO:0002237	response to molecule of bacterial origin	28/1162	137/11449	0.000229444	0.0195546	ENSOCUG00000016068/ENSOCUG00000012101/ENSOCUG00000003790/ENSOCUG00000009732/ENSOCUG00000006901/ENSOCUG00000014127/ENSOCUG00000003344/ENSOCUG00000004923/ENSOCUG00000002489/ENSOCUG00000015471/ENSOCUG00000000380/ENSOCUG00000009279/ENSOCUG00000022794/ENSOCUG00000025258/ENSOCUG00000016280/ENSOCUG00000026915/ENSOCUG00000015642/ENSOCUG00000006106/ENSOCUG00000017831/ENSOCUG00000002819/ENSOCUG00000004495/…	SERPINE1/ARID5A/LITAF/NR1D1/ANKRD1/TNFRSF1B/IDO1/BCR/TAP2/PLAA/WNT5A/ABCA1/F2R/RPL13A/CXCL10/PTGIR/NFKBIA/UMOD/PTAFR/IRAK2/PYCARD/CDC73/TAB2/SCIMP/C5AR1/CD14/ACOD1/MTDH	28	6	ENSOCUG00000009732/ENSOCUG00000015471/ENSOCUG00000000380/ENSOCUG00000016332/ENSOCUG00000012180/ENSOCUG00000011400	22	ENSOCUG00000016068/ENSOCUG00000012101/ENSOCUG00000003790/ENSOCUG00000006901/ENSOCUG00000014127/ENSOCUG00000003344/ENSOCUG00000004923/ENSOCUG00000002489/ENSOCUG00000009279/ENSOCUG00000022794/ENSOCUG00000025258/ENSOCUG00000016280/ENSOCUG00000026915/ENSOCUG00000015642/ENSOCUG00000006106/ENSOCUG00000017831/ENSOCUG00000002819/ENSOCUG00000004495/ENSOCUG00000025793/ENSOCUG00000022167/ENSOCUG00000004218/…
BP	GO:0030335	positive regulation of cell migration	52/1162	313/11449	0.000232627	0.0195546	ENSOCUG00000016068/ENSOCUG00000010633/ENSOCUG00000000737/ENSOCUG00000004160/ENSOCUG00000026784/ENSOCUG00000008274/ENSOCUG00000016098/ENSOCUG00000017764/ENSOCUG00000011141/ENSOCUG00000029644/ENSOCUG00000025029/ENSOCUG00000015471/ENSOCUG00000003792/ENSOCUG00000000380/ENSOCUG00000016362/ENSOCUG00000009244/ENSOCUG00000022794/ENSOCUG00000012663/ENSOCUG00000022575/ENSOCUG00000000348/ENSOCUG00000017821/…	SERPINE1/HMOX1/NR4A3/FAM107A/PRKD2/PROX1/FGFBP1/VEGFD/RET/ICAM1/CSF1/PLAA/THBS1/WNT5A/ADAMTS1/THBS4/F2R/MSTN/VTN/GPLD1/GATA3/ELP3/HSPB1/SEMA6D/EPHA2/CXCL10/GPSM3/PPM1F/RAC1/CLDN1/PIK3CB/MYO1C/GRN/ITGB3/ADAM8/AIF1/CCBE1/PYCARD/CMKLR1/SNAI1/PAK1/VEGFA/WNT5B/ENSOCUG00000027827/NCKAP1L/SELP/ARF6/C5AR1/PLAU/PLPP3/MET/DMTN	52	19	ENSOCUG00000004160/ENSOCUG00000016098/ENSOCUG00000017764/ENSOCUG00000011141/ENSOCUG00000015471/ENSOCUG00000000380/ENSOCUG00000012663/ENSOCUG00000022575/ENSOCUG00000000348/ENSOCUG00000017821/ENSOCUG00000000034/ENSOCUG00000007901/ENSOCUG00000009956/ENSOCUG00000011464/ENSOCUG00000004899/ENSOCUG00000010538/ENSOCUG00000010024/ENSOCUG00000013060/ENSOCUG00000024877	33	ENSOCUG00000016068/ENSOCUG00000010633/ENSOCUG00000000737/ENSOCUG00000026784/ENSOCUG00000008274/ENSOCUG00000029644/ENSOCUG00000025029/ENSOCUG00000003792/ENSOCUG00000016362/ENSOCUG00000009244/ENSOCUG00000022794/ENSOCUG00000012690/ENSOCUG00000000786/ENSOCUG00000016280/ENSOCUG00000031273/ENSOCUG00000001026/ENSOCUG00000000069/ENSOCUG00000013567/ENSOCUG00000005579/ENSOCUG00000001216/ENSOCUG00000023521/…
BP	GO:0050920	regulation of chemotaxis	25/1162	117/11449	0.000237982	0.0196125	ENSOCUG00000016068/ENSOCUG00000026784/ENSOCUG00000017764/ENSOCUG00000010693/ENSOCUG00000025029/ENSOCUG00000003792/ENSOCUG00000000380/ENSOCUG00000009244/ENSOCUG00000012663/ENSOCUG00000012690/ENSOCUG00000016280/ENSOCUG00000031273/ENSOCUG00000001026/ENSOCUG00000009956/ENSOCUG00000011670/ENSOCUG00000005729/ENSOCUG00000023521/ENSOCUG00000012259/ENSOCUG00000015623/ENSOCUG00000011610/ENSOCUG00000011919/…	SERPINE1/PRKD2/VEGFD/CCN3/CSF1/THBS1/WNT5A/THBS4/MSTN/HSPB1/CXCL10/GPSM3/PPM1F/RAC1/SEMA3F/RIN3/AIF1/CMKLR1/PLXNA3/VEGFA/SEMA3A/NCKAP1L/C5AR1/TNFAIP6/MET	25	5	ENSOCUG00000017764/ENSOCUG00000000380/ENSOCUG00000012663/ENSOCUG00000009956/ENSOCUG00000013060	20	ENSOCUG00000016068/ENSOCUG00000026784/ENSOCUG00000010693/ENSOCUG00000025029/ENSOCUG00000003792/ENSOCUG00000009244/ENSOCUG00000012690/ENSOCUG00000016280/ENSOCUG00000031273/ENSOCUG00000001026/ENSOCUG00000011670/ENSOCUG00000005729/ENSOCUG00000023521/ENSOCUG00000012259/ENSOCUG00000015623/ENSOCUG00000011610/ENSOCUG00000011919/ENSOCUG00000013517/ENSOCUG00000022167/ENSOCUG00000013688
BP	GO:0033627	cell adhesion mediated by integrin	13/1162	44/11449	0.000291649	0.0235731	ENSOCUG00000016068/ENSOCUG00000013369/ENSOCUG00000011141/ENSOCUG00000010693/ENSOCUG00000029644/ENSOCUG00000022575/ENSOCUG00000000786/ENSOCUG00000005579/ENSOCUG00000003008/ENSOCUG00000013517/ENSOCUG00000003155/ENSOCUG00000010024/ENSOCUG00000014850	SERPINE1/ITGA5/RET/CCN3/ICAM1/VTN/EPHA2/ITGB3/ITGA4/NCKAP1L/PLAU/PLPP3/ITGB6	13	4	ENSOCUG00000011141/ENSOCUG00000022575/ENSOCUG00000010024/ENSOCUG00000014850	9	ENSOCUG00000016068/ENSOCUG00000013369/ENSOCUG00000010693/ENSOCUG00000029644/ENSOCUG00000000786/ENSOCUG00000005579/ENSOCUG00000003008/ENSOCUG00000013517/ENSOCUG00000003155
BP	GO:0035767	endothelial cell chemotaxis	8/1162	19/11449	0.000298268	0.0236532	ENSOCUG00000026784/ENSOCUG00000010693/ENSOCUG00000011746/ENSOCUG00000003792/ENSOCUG00000012690/ENSOCUG00000006286/ENSOCUG00000011610/ENSOCUG00000013060	PRKD2/CCN3/NR4A1/THBS1/HSPB1/RAB13/VEGFA/MET	8	1	ENSOCUG00000013060	7	ENSOCUG00000026784/ENSOCUG00000010693/ENSOCUG00000011746/ENSOCUG00000003792/ENSOCUG00000012690/ENSOCUG00000006286/ENSOCUG00000011610
BP	GO:0007517	muscle organ development	34/1162	182/11449	0.000318831	0.024224	ENSOCUG00000024010/ENSOCUG00000017424/ENSOCUG00000027029/ENSOCUG00000006901/ENSOCUG00000025586/ENSOCUG00000011037/ENSOCUG00000008274/ENSOCUG00000006266/ENSOCUG00000005474/ENSOCUG00000014122/ENSOCUG00000010424/ENSOCUG00000012972/ENSOCUG00000012543/ENSOCUG00000011746/ENSOCUG00000007983/ENSOCUG00000000380/ENSOCUG00000004074/ENSOCUG00000023408/ENSOCUG00000008959/ENSOCUG00000012663/ENSOCUG00000006034/…	GPCPD1/ATF3/ARID5B/ANKRD1/MYL2/MYH7/PROX1/MAFF/SGCB/TPM1/TNNI1/CRYAB/PPP3CB/NR4A1/TNNC1/WNT5A/ACTC1/CITED2/MYOZ2/MSTN/FHL1/FOXN2/CHRND/RCAN1/COPS2/DNER/CNTF/BARX2/HIVEP3/MYOCD/S1PR1/RB1/DMRTA2/BTG2	34	12	ENSOCUG00000024010/ENSOCUG00000005474/ENSOCUG00000014122/ENSOCUG00000012543/ENSOCUG00000000380/ENSOCUG00000012663/ENSOCUG00000009784/ENSOCUG00000006455/ENSOCUG00000016712/ENSOCUG00000005392/ENSOCUG00000016404/ENSOCUG00000001019	22	ENSOCUG00000017424/ENSOCUG00000027029/ENSOCUG00000006901/ENSOCUG00000025586/ENSOCUG00000011037/ENSOCUG00000008274/ENSOCUG00000006266/ENSOCUG00000010424/ENSOCUG00000012972/ENSOCUG00000011746/ENSOCUG00000007983/ENSOCUG00000004074/ENSOCUG00000023408/ENSOCUG00000008959/ENSOCUG00000006034/ENSOCUG00000027279/ENSOCUG00000010604/ENSOCUG00000021468/ENSOCUG00000001203/ENSOCUG00000009225/ENSOCUG00000015574/…
BP	GO:0002685	regulation of leukocyte migration	26/1162	126/11449	0.000323259	0.024224	ENSOCUG00000016068/ENSOCUG00000017764/ENSOCUG00000004923/ENSOCUG00000010693/ENSOCUG00000029644/ENSOCUG00000025029/ENSOCUG00000000380/ENSOCUG00000009244/ENSOCUG00000011017/ENSOCUG00000012663/ENSOCUG00000011786/ENSOCUG00000030734/ENSOCUG00000016280/ENSOCUG00000031273/ENSOCUG00000009956/ENSOCUG00000005579/ENSOCUG00000001216/ENSOCUG00000005729/ENSOCUG00000023521/ENSOCUG00000004495/ENSOCUG00000012259/…	SERPINE1/VEGFD/BCR/CCN3/ICAM1/CSF1/WNT5A/THBS4/ADORA1/MSTN/ECM1/GPR15LG/CXCL10/GPSM3/RAC1/ITGB3/ADAM8/RIN3/AIF1/PYCARD/CMKLR1/NCKAP1L/SELP/SPNS2/C5AR1/TNFAIP6	26	7	ENSOCUG00000017764/ENSOCUG00000000380/ENSOCUG00000011017/ENSOCUG00000012663/ENSOCUG00000030734/ENSOCUG00000009956/ENSOCUG00000012070	19	ENSOCUG00000016068/ENSOCUG00000004923/ENSOCUG00000010693/ENSOCUG00000029644/ENSOCUG00000025029/ENSOCUG00000009244/ENSOCUG00000011786/ENSOCUG00000016280/ENSOCUG00000031273/ENSOCUG00000005579/ENSOCUG00000001216/ENSOCUG00000005729/ENSOCUG00000023521/ENSOCUG00000004495/ENSOCUG00000012259/ENSOCUG00000013517/ENSOCUG00000016477/ENSOCUG00000022167/ENSOCUG00000013688
BP	GO:0032496	response to lipopolysaccharide	26/1162	126/11449	0.000323259	0.024224	ENSOCUG00000016068/ENSOCUG00000012101/ENSOCUG00000003790/ENSOCUG00000009732/ENSOCUG00000006901/ENSOCUG00000014127/ENSOCUG00000003344/ENSOCUG00000004923/ENSOCUG00000015471/ENSOCUG00000000380/ENSOCUG00000009279/ENSOCUG00000022794/ENSOCUG00000025258/ENSOCUG00000016280/ENSOCUG00000026915/ENSOCUG00000015642/ENSOCUG00000006106/ENSOCUG00000017831/ENSOCUG00000002819/ENSOCUG00000004495/ENSOCUG00000016332/…	SERPINE1/ARID5A/LITAF/NR1D1/ANKRD1/TNFRSF1B/IDO1/BCR/PLAA/WNT5A/ABCA1/F2R/RPL13A/CXCL10/PTGIR/NFKBIA/UMOD/PTAFR/IRAK2/PYCARD/CDC73/TAB2/SCIMP/CD14/ACOD1/MTDH	26	6	ENSOCUG00000009732/ENSOCUG00000015471/ENSOCUG00000000380/ENSOCUG00000016332/ENSOCUG00000012180/ENSOCUG00000011400	20	ENSOCUG00000016068/ENSOCUG00000012101/ENSOCUG00000003790/ENSOCUG00000006901/ENSOCUG00000014127/ENSOCUG00000003344/ENSOCUG00000004923/ENSOCUG00000009279/ENSOCUG00000022794/ENSOCUG00000025258/ENSOCUG00000016280/ENSOCUG00000026915/ENSOCUG00000015642/ENSOCUG00000006106/ENSOCUG00000017831/ENSOCUG00000002819/ENSOCUG00000004495/ENSOCUG00000025793/ENSOCUG00000004218/ENSOCUG00000022836
BP	GO:0014912	negative regulation of smooth muscle cell migration	7/1162	15/11449	0.000336552	0.024224	ENSOCUG00000016068/ENSOCUG00000011473/ENSOCUG00000013527/ENSOCUG00000014122/ENSOCUG00000007901/ENSOCUG00000023521/ENSOCUG00000009225	SERPINE1/PRKG1/ABHD2/TPM1/SEMA6D/AIF1/MYOCD	7	2	ENSOCUG00000014122/ENSOCUG00000007901	5	ENSOCUG00000016068/ENSOCUG00000011473/ENSOCUG00000013527/ENSOCUG00000023521/ENSOCUG00000009225
BP	GO:0019359	nicotinamide nucleotide biosynthetic process	17/1162	68/11449	0.00034116	0.024224	ENSOCUG00000022657/ENSOCUG00000025100/ENSOCUG00000000197/ENSOCUG00000003144/ENSOCUG00000014726/ENSOCUG00000001018/ENSOCUG00000016772/ENSOCUG00000006119/ENSOCUG00000011039/ENSOCUG00000003384/ENSOCUG00000000401/ENSOCUG00000027853/ENSOCUG00000006329/ENSOCUG00000025023/ENSOCUG00000026677/ENSOCUG00000014355/ENSOCUG00000004938	ENSOCUG00000022657/ENSOCUG00000025100/HK2/BPGM/ENSOCUG00000014726/ENSOCUG00000001018/DDIT4/ENSOCUG00000006119/PFKP/PRKAG3/HK3/PGAM2/ALDOA/ENSOCUG00000025023/ENSOCUG00000026677/PFKFB2/HKDC1	17	8	ENSOCUG00000022657/ENSOCUG00000025100/ENSOCUG00000003144/ENSOCUG00000014726/ENSOCUG00000006119/ENSOCUG00000003384/ENSOCUG00000027853/ENSOCUG00000006329	9	ENSOCUG00000000197/ENSOCUG00000001018/ENSOCUG00000016772/ENSOCUG00000011039/ENSOCUG00000000401/ENSOCUG00000025023/ENSOCUG00000026677/ENSOCUG00000014355/ENSOCUG00000004938
BP	GO:0019363	pyridine nucleotide biosynthetic process	17/1162	68/11449	0.00034116	0.024224	ENSOCUG00000022657/ENSOCUG00000025100/ENSOCUG00000000197/ENSOCUG00000003144/ENSOCUG00000014726/ENSOCUG00000001018/ENSOCUG00000016772/ENSOCUG00000006119/ENSOCUG00000011039/ENSOCUG00000003384/ENSOCUG00000000401/ENSOCUG00000027853/ENSOCUG00000006329/ENSOCUG00000025023/ENSOCUG00000026677/ENSOCUG00000014355/ENSOCUG00000004938	ENSOCUG00000022657/ENSOCUG00000025100/HK2/BPGM/ENSOCUG00000014726/ENSOCUG00000001018/DDIT4/ENSOCUG00000006119/PFKP/PRKAG3/HK3/PGAM2/ALDOA/ENSOCUG00000025023/ENSOCUG00000026677/PFKFB2/HKDC1	17	8	ENSOCUG00000022657/ENSOCUG00000025100/ENSOCUG00000003144/ENSOCUG00000014726/ENSOCUG00000006119/ENSOCUG00000003384/ENSOCUG00000027853/ENSOCUG00000006329	9	ENSOCUG00000000197/ENSOCUG00000001018/ENSOCUG00000016772/ENSOCUG00000011039/ENSOCUG00000000401/ENSOCUG00000025023/ENSOCUG00000026677/ENSOCUG00000014355/ENSOCUG00000004938
BP	GO:0050679	positive regulation of epithelial cell proliferation	24/1162	113/11449	0.00034581	0.024224	ENSOCUG00000010633/ENSOCUG00000014289/ENSOCUG00000026784/ENSOCUG00000008274/ENSOCUG00000016098/ENSOCUG00000011746/ENSOCUG00000000380/ENSOCUG00000010569/ENSOCUG00000009244/ENSOCUG00000011786/ENSOCUG00000011464/ENSOCUG00000013567/ENSOCUG00000005579/ENSOCUG00000011842/ENSOCUG00000003008/ENSOCUG00000021999/ENSOCUG00000011610/ENSOCUG00000016506/ENSOCUG00000003078/ENSOCUG00000032697/ENSOCUG00000022167/…	HMOX1/MYC/PRKD2/PROX1/FGFBP1/NR4A1/WNT5A/ERBB2/THBS4/ECM1/CLDN1/GRN/ITGB3/CRNN/ITGA4/AGGF1/VEGFA/PLXNB3/APLNR/VHL/C5AR1/F3/PKHD1/ACVRL1	24	5	ENSOCUG00000016098/ENSOCUG00000000380/ENSOCUG00000011464/ENSOCUG00000016506/ENSOCUG00000003078	19	ENSOCUG00000010633/ENSOCUG00000014289/ENSOCUG00000026784/ENSOCUG00000008274/ENSOCUG00000011746/ENSOCUG00000010569/ENSOCUG00000009244/ENSOCUG00000011786/ENSOCUG00000013567/ENSOCUG00000005579/ENSOCUG00000011842/ENSOCUG00000003008/ENSOCUG00000021999/ENSOCUG00000011610/ENSOCUG00000032697/ENSOCUG00000022167/ENSOCUG00000004834/ENSOCUG00000004246/ENSOCUG00000022530
BP	GO:0034329	cell junction assembly	25/1162	120/11449	0.000358676	0.0243148	ENSOCUG00000017871/ENSOCUG00000004160/ENSOCUG00000026826/ENSOCUG00000013369/ENSOCUG00000004923/ENSOCUG00000006982/ENSOCUG00000014951/ENSOCUG00000015449/ENSOCUG00000000786/ENSOCUG00000001026/ENSOCUG00000009956/ENSOCUG00000011464/ENSOCUG00000000069/ENSOCUG00000010465/ENSOCUG00000005579/ENSOCUG00000024080/ENSOCUG00000006286/ENSOCUG00000005422/ENSOCUG00000011610/ENSOCUG00000001467/ENSOCUG00000003078/…	ACTN2/FAM107A/CLDN19/ITGA5/BCR/STON1/ITGB4/ACTN1/EPHA2/PPM1F/RAC1/CLDN1/MYO1C/EPHA3/ITGB3/SH3BP1/RAB13/SNAI1/VEGFA/DLC1/APLNR/TNS1/ACVRL1/GNPAT/DMTN	25	9	ENSOCUG00000004160/ENSOCUG00000026826/ENSOCUG00000006982/ENSOCUG00000014951/ENSOCUG00000009956/ENSOCUG00000011464/ENSOCUG00000003078/ENSOCUG00000005664/ENSOCUG00000024877	16	ENSOCUG00000017871/ENSOCUG00000013369/ENSOCUG00000004923/ENSOCUG00000015449/ENSOCUG00000000786/ENSOCUG00000001026/ENSOCUG00000000069/ENSOCUG00000010465/ENSOCUG00000005579/ENSOCUG00000024080/ENSOCUG00000006286/ENSOCUG00000005422/ENSOCUG00000011610/ENSOCUG00000001467/ENSOCUG00000001963/ENSOCUG00000022530
BP	GO:0046434	organophosphate catabolic process	25/1162	120/11449	0.000358676	0.0243148	ENSOCUG00000022657/ENSOCUG00000025100/ENSOCUG00000005027/ENSOCUG00000000197/ENSOCUG00000003144/ENSOCUG00000014726/ENSOCUG00000001018/ENSOCUG00000016772/ENSOCUG00000006119/ENSOCUG00000014432/ENSOCUG00000011039/ENSOCUG00000008515/ENSOCUG00000003384/ENSOCUG00000000401/ENSOCUG00000011984/ENSOCUG00000002226/ENSOCUG00000024974/ENSOCUG00000027853/ENSOCUG00000006329/ENSOCUG00000025023/ENSOCUG00000026677/…	ENSOCUG00000022657/ENSOCUG00000025100/PNP/HK2/BPGM/ENSOCUG00000014726/ENSOCUG00000001018/DDIT4/ENSOCUG00000006119/ENPP3/PFKP/PLA2G15/PRKAG3/HK3/PLA2G4B/INPP5F/NT5C/PGAM2/ALDOA/ENSOCUG00000025023/ENSOCUG00000026677/PRKCD/PFKFB2/HKDC1/PNPLA7	25	9	ENSOCUG00000022657/ENSOCUG00000025100/ENSOCUG00000003144/ENSOCUG00000014726/ENSOCUG00000006119/ENSOCUG00000008515/ENSOCUG00000003384/ENSOCUG00000027853/ENSOCUG00000006329	16	ENSOCUG00000005027/ENSOCUG00000000197/ENSOCUG00000001018/ENSOCUG00000016772/ENSOCUG00000014432/ENSOCUG00000011039/ENSOCUG00000000401/ENSOCUG00000011984/ENSOCUG00000002226/ENSOCUG00000024974/ENSOCUG00000025023/ENSOCUG00000026677/ENSOCUG00000010843/ENSOCUG00000014355/ENSOCUG00000004938/ENSOCUG00000017544
BP	GO:0001558	regulation of cell growth	32/1162	169/11449	0.000368584	0.0244562	ENSOCUG00000025586/ENSOCUG00000004160/ENSOCUG00000015076/ENSOCUG00000011500/ENSOCUG00000010693/ENSOCUG00000015471/ENSOCUG00000000380/ENSOCUG00000007035/ENSOCUG00000001028/ENSOCUG00000010569/ENSOCUG00000006731/ENSOCUG00000006034/ENSOCUG00000007225/ENSOCUG00000012420/ENSOCUG00000015063/ENSOCUG00000004521/ENSOCUG00000004163/ENSOCUG00000008385/ENSOCUG00000011670/ENSOCUG00000001084/ENSOCUG00000005519/…	MYL2/FAM107A/FXN/TNC/CCN3/PLAA/WNT5A/OSTN/MFSD2A/ERBB2/BDNF/FHL1/CRABP2/IP6K2/URI1/JADE1/SLC25A33/CDKN2C/SEMA3F/N6AMT1/ARMC12/BRCA1/NTN1/CDC73/MYOCD/PLXNA3/ENSOCUG00000027827/PABIR1/GJA1/RB1/SEMA3A/ACVRL1	32	12	ENSOCUG00000004160/ENSOCUG00000015076/ENSOCUG00000015471/ENSOCUG00000000380/ENSOCUG00000001028/ENSOCUG00000015063/ENSOCUG00000004521/ENSOCUG00000008385/ENSOCUG00000027183/ENSOCUG00000016332/ENSOCUG00000002637/ENSOCUG00000016404	20	ENSOCUG00000025586/ENSOCUG00000011500/ENSOCUG00000010693/ENSOCUG00000007035/ENSOCUG00000010569/ENSOCUG00000006731/ENSOCUG00000006034/ENSOCUG00000007225/ENSOCUG00000012420/ENSOCUG00000004163/ENSOCUG00000011670/ENSOCUG00000001084/ENSOCUG00000005519/ENSOCUG00000003883/ENSOCUG00000009225/ENSOCUG00000015623/ENSOCUG00000027827/ENSOCUG00000009324/ENSOCUG00000011919/ENSOCUG00000022530
BP	GO:2000147	positive regulation of cell motility	52/1162	319/11449	0.000373221	0.0244562	ENSOCUG00000016068/ENSOCUG00000010633/ENSOCUG00000000737/ENSOCUG00000004160/ENSOCUG00000026784/ENSOCUG00000008274/ENSOCUG00000016098/ENSOCUG00000017764/ENSOCUG00000011141/ENSOCUG00000029644/ENSOCUG00000025029/ENSOCUG00000015471/ENSOCUG00000003792/ENSOCUG00000000380/ENSOCUG00000016362/ENSOCUG00000009244/ENSOCUG00000022794/ENSOCUG00000012663/ENSOCUG00000022575/ENSOCUG00000000348/ENSOCUG00000017821/…	SERPINE1/HMOX1/NR4A3/FAM107A/PRKD2/PROX1/FGFBP1/VEGFD/RET/ICAM1/CSF1/PLAA/THBS1/WNT5A/ADAMTS1/THBS4/F2R/MSTN/VTN/GPLD1/GATA3/ELP3/HSPB1/SEMA6D/EPHA2/CXCL10/GPSM3/PPM1F/RAC1/CLDN1/PIK3CB/MYO1C/GRN/ITGB3/ADAM8/AIF1/CCBE1/PYCARD/CMKLR1/SNAI1/PAK1/VEGFA/WNT5B/ENSOCUG00000027827/NCKAP1L/SELP/ARF6/C5AR1/PLAU/PLPP3/MET/DMTN	52	19	ENSOCUG00000004160/ENSOCUG00000016098/ENSOCUG00000017764/ENSOCUG00000011141/ENSOCUG00000015471/ENSOCUG00000000380/ENSOCUG00000012663/ENSOCUG00000022575/ENSOCUG00000000348/ENSOCUG00000017821/ENSOCUG00000000034/ENSOCUG00000007901/ENSOCUG00000009956/ENSOCUG00000011464/ENSOCUG00000004899/ENSOCUG00000010538/ENSOCUG00000010024/ENSOCUG00000013060/ENSOCUG00000024877	33	ENSOCUG00000016068/ENSOCUG00000010633/ENSOCUG00000000737/ENSOCUG00000026784/ENSOCUG00000008274/ENSOCUG00000029644/ENSOCUG00000025029/ENSOCUG00000003792/ENSOCUG00000016362/ENSOCUG00000009244/ENSOCUG00000022794/ENSOCUG00000012690/ENSOCUG00000000786/ENSOCUG00000016280/ENSOCUG00000031273/ENSOCUG00000001026/ENSOCUG00000000069/ENSOCUG00000013567/ENSOCUG00000005579/ENSOCUG00000001216/ENSOCUG00000023521/…
BP	GO:0050921	positive regulation of chemotaxis	19/1162	81/11449	0.000378219	0.0244562	ENSOCUG00000016068/ENSOCUG00000026784/ENSOCUG00000017764/ENSOCUG00000025029/ENSOCUG00000003792/ENSOCUG00000000380/ENSOCUG00000009244/ENSOCUG00000012663/ENSOCUG00000012690/ENSOCUG00000016280/ENSOCUG00000031273/ENSOCUG00000001026/ENSOCUG00000009956/ENSOCUG00000023521/ENSOCUG00000012259/ENSOCUG00000011610/ENSOCUG00000013517/ENSOCUG00000022167/ENSOCUG00000013060	SERPINE1/PRKD2/VEGFD/CSF1/THBS1/WNT5A/THBS4/MSTN/HSPB1/CXCL10/GPSM3/PPM1F/RAC1/AIF1/CMKLR1/VEGFA/NCKAP1L/C5AR1/MET	19	5	ENSOCUG00000017764/ENSOCUG00000000380/ENSOCUG00000012663/ENSOCUG00000009956/ENSOCUG00000013060	14	ENSOCUG00000016068/ENSOCUG00000026784/ENSOCUG00000025029/ENSOCUG00000003792/ENSOCUG00000009244/ENSOCUG00000012690/ENSOCUG00000016280/ENSOCUG00000031273/ENSOCUG00000001026/ENSOCUG00000023521/ENSOCUG00000012259/ENSOCUG00000011610/ENSOCUG00000013517/ENSOCUG00000022167
BP	GO:0042552	myelination	18/1162	75/11449	0.000396798	0.0252688	ENSOCUG00000024399/ENSOCUG00000014127/ENSOCUG00000012067/ENSOCUG00000009190/ENSOCUG00000014421/ENSOCUG00000005252/ENSOCUG00000027562/ENSOCUG00000010569/ENSOCUG00000013209/ENSOCUG00000030940/ENSOCUG00000014951/ENSOCUG00000014527/ENSOCUG00000016168/ENSOCUG00000005985/ENSOCUG00000005982/ENSOCUG00000004927/ENSOCUG00000009395/ENSOCUG00000005664	NAB2/TNFRSF1B/SOX10/HEXA/MPZ/ENSOCUG00000005252/PPP3R1/ERBB2/PTPRZ1/FA2H/ITGB4/CTSC/ABCD2/CLU/B4GALT5/BCAS1/CNTN1/GNPAT	18	11	ENSOCUG00000012067/ENSOCUG00000014421/ENSOCUG00000005252/ENSOCUG00000027562/ENSOCUG00000013209/ENSOCUG00000030940/ENSOCUG00000014951/ENSOCUG00000016168/ENSOCUG00000004927/ENSOCUG00000009395/ENSOCUG00000005664	7	ENSOCUG00000024399/ENSOCUG00000014127/ENSOCUG00000009190/ENSOCUG00000010569/ENSOCUG00000014527/ENSOCUG00000005985/ENSOCUG00000005982
BP	GO:0006935	chemotaxis	49/1162	297/11449	0.000410907	0.0257768	ENSOCUG00000016068/ENSOCUG00000026784/ENSOCUG00000017764/ENSOCUG00000017267/ENSOCUG00000010693/ENSOCUG00000025029/ENSOCUG00000011746/ENSOCUG00000003792/ENSOCUG00000000380/ENSOCUG00000010569/ENSOCUG00000009244/ENSOCUG00000012663/ENSOCUG00000017821/ENSOCUG00000025258/ENSOCUG00000007881/ENSOCUG00000030734/ENSOCUG00000012690/ENSOCUG00000000786/ENSOCUG00000016280/ENSOCUG00000031273/ENSOCUG00000024425/…	SERPINE1/PRKD2/VEGFD/SLC37A4/CCN3/CSF1/NR4A1/THBS1/WNT5A/ERBB2/THBS4/MSTN/GATA3/RPL13A/FLRT2/GPR15LG/HSPB1/EPHA2/CXCL10/GPSM3/ENSOCUG00000024425/PPM1F/RAC1/SEMA3F/ALOX5/L1CAM/PTAFR/ITGB3/RAB13/RIN3/AIF1/NTN1/CMKLR1/GDNF/ENSOCUG00000000771/PLXNA3/ENSOCUG00000024883/VEGFA/ENSOCUG00000027827/S1PR1/PLXNB3/PRKCD/SEMA3A/NCKAP1L/C5AR1/TNFAIP6/EFNB1/MET/PPIB	49	11	ENSOCUG00000017764/ENSOCUG00000017267/ENSOCUG00000000380/ENSOCUG00000012663/ENSOCUG00000017821/ENSOCUG00000030734/ENSOCUG00000009956/ENSOCUG00000001102/ENSOCUG00000027183/ENSOCUG00000016506/ENSOCUG00000013060	38	ENSOCUG00000016068/ENSOCUG00000026784/ENSOCUG00000010693/ENSOCUG00000025029/ENSOCUG00000011746/ENSOCUG00000003792/ENSOCUG00000010569/ENSOCUG00000009244/ENSOCUG00000025258/ENSOCUG00000007881/ENSOCUG00000012690/ENSOCUG00000000786/ENSOCUG00000016280/ENSOCUG00000031273/ENSOCUG00000024425/ENSOCUG00000001026/ENSOCUG00000011670/ENSOCUG00000005428/ENSOCUG00000017831/ENSOCUG00000005579/ENSOCUG00000006286/…
BP	GO:0009126	purine nucleoside monophosphate metabolic process	37/1162	207/11449	0.000437318	0.0266384	ENSOCUG00000022657/ENSOCUG00000002805/ENSOCUG00000010229/ENSOCUG00000012201/ENSOCUG00000025100/ENSOCUG00000011037/ENSOCUG00000005027/ENSOCUG00000015076/ENSOCUG00000026115/ENSOCUG00000000197/ENSOCUG00000024043/ENSOCUG00000003144/ENSOCUG00000014726/ENSOCUG00000001018/ENSOCUG00000016772/ENSOCUG00000029101/ENSOCUG00000012368/ENSOCUG00000004163/ENSOCUG00000006119/ENSOCUG00000014432/ENSOCUG00000011039/…	ENSOCUG00000022657/AMPD3/MYH8/PPAT/ENSOCUG00000025100/MYH7/PNP/FXN/ENSOCUG00000026115/HK2/ENSOCUG00000024043/BPGM/ENSOCUG00000014726/ENSOCUG00000001018/DDIT4/ATP8/NDUFS1/SLC25A33/ENSOCUG00000006119/ENPP3/PFKP/SLC25A25/PRKAG3/HK3/ENSOCUG00000026908/NT5C/FIS1/PGAM2/ALDOA/ENSOCUG00000025023/ENSOCUG00000026677/PAICS/NDUFV2/PFKFB2/OLA1/ENSOCUG00000005171/HKDC1	37	16	ENSOCUG00000022657/ENSOCUG00000012201/ENSOCUG00000025100/ENSOCUG00000015076/ENSOCUG00000026115/ENSOCUG00000003144/ENSOCUG00000014726/ENSOCUG00000012368/ENSOCUG00000006119/ENSOCUG00000003384/ENSOCUG00000027853/ENSOCUG00000006329/ENSOCUG00000012216/ENSOCUG00000009899/ENSOCUG00000003574/ENSOCUG00000005171	21	ENSOCUG00000002805/ENSOCUG00000010229/ENSOCUG00000011037/ENSOCUG00000005027/ENSOCUG00000000197/ENSOCUG00000024043/ENSOCUG00000001018/ENSOCUG00000016772/ENSOCUG00000029101/ENSOCUG00000004163/ENSOCUG00000014432/ENSOCUG00000011039/ENSOCUG00000007130/ENSOCUG00000000401/ENSOCUG00000026908/ENSOCUG00000024974/ENSOCUG00000023720/ENSOCUG00000025023/ENSOCUG00000026677/ENSOCUG00000014355/ENSOCUG00000004938
BP	GO:0009167	purine ribonucleoside monophosphate metabolic process	37/1162	207/11449	0.000437318	0.0266384	ENSOCUG00000022657/ENSOCUG00000002805/ENSOCUG00000010229/ENSOCUG00000012201/ENSOCUG00000025100/ENSOCUG00000011037/ENSOCUG00000005027/ENSOCUG00000015076/ENSOCUG00000026115/ENSOCUG00000000197/ENSOCUG00000024043/ENSOCUG00000003144/ENSOCUG00000014726/ENSOCUG00000001018/ENSOCUG00000016772/ENSOCUG00000029101/ENSOCUG00000012368/ENSOCUG00000004163/ENSOCUG00000006119/ENSOCUG00000014432/ENSOCUG00000011039/…	ENSOCUG00000022657/AMPD3/MYH8/PPAT/ENSOCUG00000025100/MYH7/PNP/FXN/ENSOCUG00000026115/HK2/ENSOCUG00000024043/BPGM/ENSOCUG00000014726/ENSOCUG00000001018/DDIT4/ATP8/NDUFS1/SLC25A33/ENSOCUG00000006119/ENPP3/PFKP/SLC25A25/PRKAG3/HK3/ENSOCUG00000026908/NT5C/FIS1/PGAM2/ALDOA/ENSOCUG00000025023/ENSOCUG00000026677/PAICS/NDUFV2/PFKFB2/OLA1/ENSOCUG00000005171/HKDC1	37	16	ENSOCUG00000022657/ENSOCUG00000012201/ENSOCUG00000025100/ENSOCUG00000015076/ENSOCUG00000026115/ENSOCUG00000003144/ENSOCUG00000014726/ENSOCUG00000012368/ENSOCUG00000006119/ENSOCUG00000003384/ENSOCUG00000027853/ENSOCUG00000006329/ENSOCUG00000012216/ENSOCUG00000009899/ENSOCUG00000003574/ENSOCUG00000005171	21	ENSOCUG00000002805/ENSOCUG00000010229/ENSOCUG00000011037/ENSOCUG00000005027/ENSOCUG00000000197/ENSOCUG00000024043/ENSOCUG00000001018/ENSOCUG00000016772/ENSOCUG00000029101/ENSOCUG00000004163/ENSOCUG00000014432/ENSOCUG00000011039/ENSOCUG00000007130/ENSOCUG00000000401/ENSOCUG00000026908/ENSOCUG00000024974/ENSOCUG00000023720/ENSOCUG00000025023/ENSOCUG00000026677/ENSOCUG00000014355/ENSOCUG00000004938
BP	GO:0061448	connective tissue development	30/1162	157/11449	0.000472929	0.0280863	ENSOCUG00000012101/ENSOCUG00000027029/ENSOCUG00000002835/ENSOCUG00000002197/ENSOCUG00000037528/ENSOCUG00000008193/ENSOCUG00000010693/ENSOCUG00000023931/ENSOCUG00000025029/ENSOCUG00000000380/ENSOCUG00000012556/ENSOCUG00000017821/ENSOCUG00000011786/ENSOCUG00000008962/ENSOCUG00000001730/ENSOCUG00000000715/ENSOCUG00000015516/ENSOCUG00000013389/ENSOCUG00000011090/ENSOCUG00000007130/ENSOCUG00000021468/…	ARID5A/ARID5B/CCN2/ITGB8/MUSTN1/ACTA2/CCN3/BGN/CSF1/WNT5A/NFATC2/GATA3/ECM1/LNPK/SNX19/CD44/HOXC4/EPYC/CTSK/SLC25A25/BARX2/EFEMP1/IL6R/WNT5B/RARB/THBS3/RB1/DYRK1B/STC1/CD34	30	8	ENSOCUG00000002197/ENSOCUG00000000380/ENSOCUG00000017821/ENSOCUG00000008962/ENSOCUG00000001730/ENSOCUG00000000714/ENSOCUG00000016404/ENSOCUG00000000385	22	ENSOCUG00000012101/ENSOCUG00000027029/ENSOCUG00000002835/ENSOCUG00000037528/ENSOCUG00000008193/ENSOCUG00000010693/ENSOCUG00000023931/ENSOCUG00000025029/ENSOCUG00000012556/ENSOCUG00000011786/ENSOCUG00000000715/ENSOCUG00000015516/ENSOCUG00000013389/ENSOCUG00000011090/ENSOCUG00000007130/ENSOCUG00000021468/ENSOCUG00000014657/ENSOCUG00000016354/ENSOCUG00000013686/ENSOCUG00000010032/ENSOCUG00000005708/…
BP	GO:0009108	coenzyme biosynthetic process	26/1162	129/11449	0.000474454	0.0280863	ENSOCUG00000022657/ENSOCUG00000025100/ENSOCUG00000017120/ENSOCUG00000000197/ENSOCUG00000003144/ENSOCUG00000014726/ENSOCUG00000001018/ENSOCUG00000016772/ENSOCUG00000006119/ENSOCUG00000017305/ENSOCUG00000011039/ENSOCUG00000000408/ENSOCUG00000024474/ENSOCUG00000013125/ENSOCUG00000003384/ENSOCUG00000000401/ENSOCUG00000027853/ENSOCUG00000006329/ENSOCUG00000025023/ENSOCUG00000008004/ENSOCUG00000002780/…	ENSOCUG00000022657/ENSOCUG00000025100/PDK4/HK2/BPGM/ENSOCUG00000014726/ENSOCUG00000001018/DDIT4/ENSOCUG00000006119/COQ8A/PFKP/PDK1/ENSOCUG00000024474/ACSS1/PRKAG3/HK3/PGAM2/ALDOA/ENSOCUG00000025023/PDHX/PANK1/ENSOCUG00000026677/PDSS1/PFKFB2/PDSS2/HKDC1	26	11	ENSOCUG00000022657/ENSOCUG00000025100/ENSOCUG00000003144/ENSOCUG00000014726/ENSOCUG00000006119/ENSOCUG00000003384/ENSOCUG00000027853/ENSOCUG00000006329/ENSOCUG00000008004/ENSOCUG00000010068/ENSOCUG00000011259	15	ENSOCUG00000017120/ENSOCUG00000000197/ENSOCUG00000001018/ENSOCUG00000016772/ENSOCUG00000017305/ENSOCUG00000011039/ENSOCUG00000000408/ENSOCUG00000024474/ENSOCUG00000013125/ENSOCUG00000000401/ENSOCUG00000025023/ENSOCUG00000002780/ENSOCUG00000026677/ENSOCUG00000014355/ENSOCUG00000004938
BP	GO:0009127	purine nucleoside monophosphate biosynthetic process	23/1162	109/11449	0.000502246	0.0287022	ENSOCUG00000022657/ENSOCUG00000002805/ENSOCUG00000012201/ENSOCUG00000025100/ENSOCUG00000026115/ENSOCUG00000000197/ENSOCUG00000024043/ENSOCUG00000003144/ENSOCUG00000014726/ENSOCUG00000001018/ENSOCUG00000016772/ENSOCUG00000029101/ENSOCUG00000006119/ENSOCUG00000011039/ENSOCUG00000003384/ENSOCUG00000000401/ENSOCUG00000027853/ENSOCUG00000006329/ENSOCUG00000025023/ENSOCUG00000026677/ENSOCUG00000012216/…	ENSOCUG00000022657/AMPD3/PPAT/ENSOCUG00000025100/ENSOCUG00000026115/HK2/ENSOCUG00000024043/BPGM/ENSOCUG00000014726/ENSOCUG00000001018/DDIT4/ATP8/ENSOCUG00000006119/PFKP/PRKAG3/HK3/PGAM2/ALDOA/ENSOCUG00000025023/ENSOCUG00000026677/PAICS/PFKFB2/HKDC1	23	11	ENSOCUG00000022657/ENSOCUG00000012201/ENSOCUG00000025100/ENSOCUG00000026115/ENSOCUG00000003144/ENSOCUG00000014726/ENSOCUG00000006119/ENSOCUG00000003384/ENSOCUG00000027853/ENSOCUG00000006329/ENSOCUG00000012216	12	ENSOCUG00000002805/ENSOCUG00000000197/ENSOCUG00000024043/ENSOCUG00000001018/ENSOCUG00000016772/ENSOCUG00000029101/ENSOCUG00000011039/ENSOCUG00000000401/ENSOCUG00000025023/ENSOCUG00000026677/ENSOCUG00000014355/ENSOCUG00000004938
BP	GO:0009168	purine ribonucleoside monophosphate biosynthetic process	23/1162	109/11449	0.000502246	0.0287022	ENSOCUG00000022657/ENSOCUG00000002805/ENSOCUG00000012201/ENSOCUG00000025100/ENSOCUG00000026115/ENSOCUG00000000197/ENSOCUG00000024043/ENSOCUG00000003144/ENSOCUG00000014726/ENSOCUG00000001018/ENSOCUG00000016772/ENSOCUG00000029101/ENSOCUG00000006119/ENSOCUG00000011039/ENSOCUG00000003384/ENSOCUG00000000401/ENSOCUG00000027853/ENSOCUG00000006329/ENSOCUG00000025023/ENSOCUG00000026677/ENSOCUG00000012216/…	ENSOCUG00000022657/AMPD3/PPAT/ENSOCUG00000025100/ENSOCUG00000026115/HK2/ENSOCUG00000024043/BPGM/ENSOCUG00000014726/ENSOCUG00000001018/DDIT4/ATP8/ENSOCUG00000006119/PFKP/PRKAG3/HK3/PGAM2/ALDOA/ENSOCUG00000025023/ENSOCUG00000026677/PAICS/PFKFB2/HKDC1	23	11	ENSOCUG00000022657/ENSOCUG00000012201/ENSOCUG00000025100/ENSOCUG00000026115/ENSOCUG00000003144/ENSOCUG00000014726/ENSOCUG00000006119/ENSOCUG00000003384/ENSOCUG00000027853/ENSOCUG00000006329/ENSOCUG00000012216	12	ENSOCUG00000002805/ENSOCUG00000000197/ENSOCUG00000024043/ENSOCUG00000001018/ENSOCUG00000016772/ENSOCUG00000029101/ENSOCUG00000011039/ENSOCUG00000000401/ENSOCUG00000025023/ENSOCUG00000026677/ENSOCUG00000014355/ENSOCUG00000004938
BP	GO:0051272	positive regulation of cellular component movement	52/1162	323/11449	0.000505345	0.0287022	ENSOCUG00000016068/ENSOCUG00000010633/ENSOCUG00000000737/ENSOCUG00000004160/ENSOCUG00000026784/ENSOCUG00000008274/ENSOCUG00000016098/ENSOCUG00000017764/ENSOCUG00000011141/ENSOCUG00000029644/ENSOCUG00000025029/ENSOCUG00000015471/ENSOCUG00000003792/ENSOCUG00000000380/ENSOCUG00000016362/ENSOCUG00000009244/ENSOCUG00000022794/ENSOCUG00000012663/ENSOCUG00000022575/ENSOCUG00000000348/ENSOCUG00000017821/…	SERPINE1/HMOX1/NR4A3/FAM107A/PRKD2/PROX1/FGFBP1/VEGFD/RET/ICAM1/CSF1/PLAA/THBS1/WNT5A/ADAMTS1/THBS4/F2R/MSTN/VTN/GPLD1/GATA3/ELP3/HSPB1/SEMA6D/EPHA2/CXCL10/GPSM3/PPM1F/RAC1/CLDN1/PIK3CB/MYO1C/GRN/ITGB3/ADAM8/AIF1/CCBE1/PYCARD/CMKLR1/SNAI1/PAK1/VEGFA/WNT5B/ENSOCUG00000027827/NCKAP1L/SELP/ARF6/C5AR1/PLAU/PLPP3/MET/DMTN	52	19	ENSOCUG00000004160/ENSOCUG00000016098/ENSOCUG00000017764/ENSOCUG00000011141/ENSOCUG00000015471/ENSOCUG00000000380/ENSOCUG00000012663/ENSOCUG00000022575/ENSOCUG00000000348/ENSOCUG00000017821/ENSOCUG00000000034/ENSOCUG00000007901/ENSOCUG00000009956/ENSOCUG00000011464/ENSOCUG00000004899/ENSOCUG00000010538/ENSOCUG00000010024/ENSOCUG00000013060/ENSOCUG00000024877	33	ENSOCUG00000016068/ENSOCUG00000010633/ENSOCUG00000000737/ENSOCUG00000026784/ENSOCUG00000008274/ENSOCUG00000029644/ENSOCUG00000025029/ENSOCUG00000003792/ENSOCUG00000016362/ENSOCUG00000009244/ENSOCUG00000022794/ENSOCUG00000012690/ENSOCUG00000000786/ENSOCUG00000016280/ENSOCUG00000031273/ENSOCUG00000001026/ENSOCUG00000000069/ENSOCUG00000013567/ENSOCUG00000005579/ENSOCUG00000001216/ENSOCUG00000023521/…
BP	GO:0001936	regulation of endothelial cell proliferation	19/1162	83/11449	0.000524818	0.029263	ENSOCUG00000010633/ENSOCUG00000026784/ENSOCUG00000008274/ENSOCUG00000016098/ENSOCUG00000011746/ENSOCUG00000003792/ENSOCUG00000000380/ENSOCUG00000009244/ENSOCUG00000011786/ENSOCUG00000013520/ENSOCUG00000005428/ENSOCUG00000005579/ENSOCUG00000003008/ENSOCUG00000021999/ENSOCUG00000011610/ENSOCUG00000016506/ENSOCUG00000003078/ENSOCUG00000004834/ENSOCUG00000022530	HMOX1/PRKD2/PROX1/FGFBP1/NR4A1/THBS1/WNT5A/THBS4/ECM1/NR2F2/ALOX5/ITGB3/ITGA4/AGGF1/VEGFA/PLXNB3/APLNR/F3/ACVRL1	19	5	ENSOCUG00000016098/ENSOCUG00000000380/ENSOCUG00000013520/ENSOCUG00000016506/ENSOCUG00000003078	14	ENSOCUG00000010633/ENSOCUG00000026784/ENSOCUG00000008274/ENSOCUG00000011746/ENSOCUG00000003792/ENSOCUG00000009244/ENSOCUG00000011786/ENSOCUG00000005428/ENSOCUG00000005579/ENSOCUG00000003008/ENSOCUG00000021999/ENSOCUG00000011610/ENSOCUG00000004834/ENSOCUG00000022530
BP	GO:0014706	striated muscle tissue development	37/1162	209/11449	0.000529143	0.029263	ENSOCUG00000024010/ENSOCUG00000017424/ENSOCUG00000017871/ENSOCUG00000013865/ENSOCUG00000006901/ENSOCUG00000025586/ENSOCUG00000011037/ENSOCUG00000008274/ENSOCUG00000006266/ENSOCUG00000005474/ENSOCUG00000014122/ENSOCUG00000010424/ENSOCUG00000012543/ENSOCUG00000011746/ENSOCUG00000007983/ENSOCUG00000000380/ENSOCUG00000004074/ENSOCUG00000023408/ENSOCUG00000008959/ENSOCUG00000012663/ENSOCUG00000009784/…	GPCPD1/ATF3/ACTN2/PLN/ANKRD1/MYL2/MYH7/PROX1/MAFF/SGCB/TPM1/TNNI1/PPP3CB/NR4A1/TNNC1/WNT5A/ACTC1/CITED2/MYOZ2/MSTN/FOXN2/CSRP3/CHRND/RCAN1/COPS2/DNER/ATG5/BARX2/HIVEP3/MYOCD/RARB/S1PR1/RB1/DMRTA2/NDUFV2/BTG2/MYH11	37	14	ENSOCUG00000024010/ENSOCUG00000005474/ENSOCUG00000014122/ENSOCUG00000012543/ENSOCUG00000000380/ENSOCUG00000012663/ENSOCUG00000009784/ENSOCUG00000006455/ENSOCUG00000016712/ENSOCUG00000013358/ENSOCUG00000000714/ENSOCUG00000016404/ENSOCUG00000001019/ENSOCUG00000009899	23	ENSOCUG00000017424/ENSOCUG00000017871/ENSOCUG00000013865/ENSOCUG00000006901/ENSOCUG00000025586/ENSOCUG00000011037/ENSOCUG00000008274/ENSOCUG00000006266/ENSOCUG00000010424/ENSOCUG00000011746/ENSOCUG00000007983/ENSOCUG00000004074/ENSOCUG00000023408/ENSOCUG00000008959/ENSOCUG00000004480/ENSOCUG00000027279/ENSOCUG00000010604/ENSOCUG00000021468/ENSOCUG00000001203/ENSOCUG00000009225/ENSOCUG00000015574/…
BP	GO:0042330	taxis	49/1162	301/11449	0.000561562	0.030516	ENSOCUG00000016068/ENSOCUG00000026784/ENSOCUG00000017764/ENSOCUG00000017267/ENSOCUG00000010693/ENSOCUG00000025029/ENSOCUG00000011746/ENSOCUG00000003792/ENSOCUG00000000380/ENSOCUG00000010569/ENSOCUG00000009244/ENSOCUG00000012663/ENSOCUG00000017821/ENSOCUG00000025258/ENSOCUG00000007881/ENSOCUG00000030734/ENSOCUG00000012690/ENSOCUG00000000786/ENSOCUG00000016280/ENSOCUG00000031273/ENSOCUG00000024425/…	SERPINE1/PRKD2/VEGFD/SLC37A4/CCN3/CSF1/NR4A1/THBS1/WNT5A/ERBB2/THBS4/MSTN/GATA3/RPL13A/FLRT2/GPR15LG/HSPB1/EPHA2/CXCL10/GPSM3/ENSOCUG00000024425/PPM1F/RAC1/SEMA3F/ALOX5/L1CAM/PTAFR/ITGB3/RAB13/RIN3/AIF1/NTN1/CMKLR1/GDNF/ENSOCUG00000000771/PLXNA3/ENSOCUG00000024883/VEGFA/ENSOCUG00000027827/S1PR1/PLXNB3/PRKCD/SEMA3A/NCKAP1L/C5AR1/TNFAIP6/EFNB1/MET/PPIB	49	11	ENSOCUG00000017764/ENSOCUG00000017267/ENSOCUG00000000380/ENSOCUG00000012663/ENSOCUG00000017821/ENSOCUG00000030734/ENSOCUG00000009956/ENSOCUG00000001102/ENSOCUG00000027183/ENSOCUG00000016506/ENSOCUG00000013060	38	ENSOCUG00000016068/ENSOCUG00000026784/ENSOCUG00000010693/ENSOCUG00000025029/ENSOCUG00000011746/ENSOCUG00000003792/ENSOCUG00000010569/ENSOCUG00000009244/ENSOCUG00000025258/ENSOCUG00000007881/ENSOCUG00000012690/ENSOCUG00000000786/ENSOCUG00000016280/ENSOCUG00000031273/ENSOCUG00000024425/ENSOCUG00000001026/ENSOCUG00000011670/ENSOCUG00000005428/ENSOCUG00000017831/ENSOCUG00000005579/ENSOCUG00000006286/…
BP	GO:1901292	nucleoside phosphate catabolic process	20/1162	90/11449	0.000569963	0.030516	ENSOCUG00000022657/ENSOCUG00000025100/ENSOCUG00000005027/ENSOCUG00000000197/ENSOCUG00000003144/ENSOCUG00000014726/ENSOCUG00000001018/ENSOCUG00000016772/ENSOCUG00000006119/ENSOCUG00000014432/ENSOCUG00000011039/ENSOCUG00000003384/ENSOCUG00000000401/ENSOCUG00000024974/ENSOCUG00000027853/ENSOCUG00000006329/ENSOCUG00000025023/ENSOCUG00000026677/ENSOCUG00000014355/ENSOCUG00000004938	ENSOCUG00000022657/ENSOCUG00000025100/PNP/HK2/BPGM/ENSOCUG00000014726/ENSOCUG00000001018/DDIT4/ENSOCUG00000006119/ENPP3/PFKP/PRKAG3/HK3/NT5C/PGAM2/ALDOA/ENSOCUG00000025023/ENSOCUG00000026677/PFKFB2/HKDC1	20	8	ENSOCUG00000022657/ENSOCUG00000025100/ENSOCUG00000003144/ENSOCUG00000014726/ENSOCUG00000006119/ENSOCUG00000003384/ENSOCUG00000027853/ENSOCUG00000006329	12	ENSOCUG00000005027/ENSOCUG00000000197/ENSOCUG00000001018/ENSOCUG00000016772/ENSOCUG00000014432/ENSOCUG00000011039/ENSOCUG00000000401/ENSOCUG00000024974/ENSOCUG00000025023/ENSOCUG00000026677/ENSOCUG00000014355/ENSOCUG00000004938
BP	GO:0001946	lymphangiogenesis	6/1162	12/11449	0.000581369	0.030516	ENSOCUG00000008274/ENSOCUG00000012543/ENSOCUG00000000786/ENSOCUG00000008676/ENSOCUG00000003209/ENSOCUG00000022530	PROX1/PPP3CB/EPHA2/CLEC14A/CCBE1/ACVRL1	6	1	ENSOCUG00000012543	5	ENSOCUG00000008274/ENSOCUG00000000786/ENSOCUG00000008676/ENSOCUG00000003209/ENSOCUG00000022530
BP	GO:0072525	pyridine-containing compound biosynthetic process	17/1162	71/11449	0.00058679	0.030516	ENSOCUG00000022657/ENSOCUG00000025100/ENSOCUG00000000197/ENSOCUG00000003144/ENSOCUG00000014726/ENSOCUG00000001018/ENSOCUG00000016772/ENSOCUG00000006119/ENSOCUG00000011039/ENSOCUG00000003384/ENSOCUG00000000401/ENSOCUG00000027853/ENSOCUG00000006329/ENSOCUG00000025023/ENSOCUG00000026677/ENSOCUG00000014355/ENSOCUG00000004938	ENSOCUG00000022657/ENSOCUG00000025100/HK2/BPGM/ENSOCUG00000014726/ENSOCUG00000001018/DDIT4/ENSOCUG00000006119/PFKP/PRKAG3/HK3/PGAM2/ALDOA/ENSOCUG00000025023/ENSOCUG00000026677/PFKFB2/HKDC1	17	8	ENSOCUG00000022657/ENSOCUG00000025100/ENSOCUG00000003144/ENSOCUG00000014726/ENSOCUG00000006119/ENSOCUG00000003384/ENSOCUG00000027853/ENSOCUG00000006329	9	ENSOCUG00000000197/ENSOCUG00000001018/ENSOCUG00000016772/ENSOCUG00000011039/ENSOCUG00000000401/ENSOCUG00000025023/ENSOCUG00000026677/ENSOCUG00000014355/ENSOCUG00000004938
BP	GO:0009617	response to bacterium	44/1162	263/11449	0.000588102	0.030516	ENSOCUG00000016068/ENSOCUG00000012101/ENSOCUG00000003790/ENSOCUG00000009732/ENSOCUG00000006901/ENSOCUG00000014127/ENSOCUG00000007631/ENSOCUG00000003344/ENSOCUG00000011736/ENSOCUG00000017764/ENSOCUG00000004923/ENSOCUG00000002489/ENSOCUG00000015471/ENSOCUG00000000380/ENSOCUG00000009279/ENSOCUG00000022794/ENSOCUG00000025258/ENSOCUG00000030734/ENSOCUG00000000786/ENSOCUG00000016168/ENSOCUG00000016280/…	SERPINE1/ARID5A/LITAF/NR1D1/ANKRD1/TNFRSF1B/GPM6A/IDO1/CA3/VEGFD/BCR/TAP2/PLAA/WNT5A/ABCA1/F2R/RPL13A/GPR15LG/EPHA2/ABCD2/CXCL10/PTGIR/NFKBIA/UMOD/ISG15/PTAFR/ENSOCUG00000021273/ROMO1/LYZ/IRAK2/PYCARD/CDC73/SEH1L/TAB2/SCIMP/ARG2/CA5B/PRKCD/C5AR1/STAB1/CD14/FER1L6/ACOD1/MTDH	44	11	ENSOCUG00000009732/ENSOCUG00000007631/ENSOCUG00000017764/ENSOCUG00000015471/ENSOCUG00000000380/ENSOCUG00000030734/ENSOCUG00000016168/ENSOCUG00000016332/ENSOCUG00000006858/ENSOCUG00000012180/ENSOCUG00000011400	33	ENSOCUG00000016068/ENSOCUG00000012101/ENSOCUG00000003790/ENSOCUG00000006901/ENSOCUG00000014127/ENSOCUG00000003344/ENSOCUG00000011736/ENSOCUG00000004923/ENSOCUG00000002489/ENSOCUG00000009279/ENSOCUG00000022794/ENSOCUG00000025258/ENSOCUG00000000786/ENSOCUG00000016280/ENSOCUG00000026915/ENSOCUG00000015642/ENSOCUG00000006106/ENSOCUG00000027981/ENSOCUG00000017831/ENSOCUG00000021273/ENSOCUG00000017062/…
BP	GO:0050673	epithelial cell proliferation	43/1162	256/11449	0.00062048	0.0318034	ENSOCUG00000010633/ENSOCUG00000014289/ENSOCUG00000009732/ENSOCUG00000014744/ENSOCUG00000027507/ENSOCUG00000026784/ENSOCUG00000008274/ENSOCUG00000003201/ENSOCUG00000016098/ENSOCUG00000010693/ENSOCUG00000011746/ENSOCUG00000003792/ENSOCUG00000000380/ENSOCUG00000010569/ENSOCUG00000009244/ENSOCUG00000017821/ENSOCUG00000011786/ENSOCUG00000030734/ENSOCUG00000030940/ENSOCUG00000000786/ENSOCUG00000013520/…	HMOX1/MYC/NR1D1/WNT16/VDR/PRKD2/PROX1/BCL2L1/FGFBP1/CCN3/NR4A1/THBS1/WNT5A/ERBB2/THBS4/GATA3/ECM1/GPR15LG/FA2H/EPHA2/NR2F2/CLDN1/COL8A1/LGR4/ALOX5/GRN/ITGB3/CRNN/IRF6/ITGA4/AGGF1/CDC73/VEGFA/MCC/RB1/PLXNB3/APLNR/VHL/C5AR1/F3/PKHD1/CD34/ACVRL1	43	14	ENSOCUG00000009732/ENSOCUG00000016098/ENSOCUG00000000380/ENSOCUG00000017821/ENSOCUG00000030734/ENSOCUG00000030940/ENSOCUG00000013520/ENSOCUG00000011464/ENSOCUG00000004061/ENSOCUG00000004035/ENSOCUG00000016332/ENSOCUG00000016404/ENSOCUG00000016506/ENSOCUG00000003078	29	ENSOCUG00000010633/ENSOCUG00000014289/ENSOCUG00000014744/ENSOCUG00000027507/ENSOCUG00000026784/ENSOCUG00000008274/ENSOCUG00000003201/ENSOCUG00000010693/ENSOCUG00000011746/ENSOCUG00000003792/ENSOCUG00000010569/ENSOCUG00000009244/ENSOCUG00000011786/ENSOCUG00000000786/ENSOCUG00000024465/ENSOCUG00000005428/ENSOCUG00000013567/ENSOCUG00000005579/ENSOCUG00000011842/ENSOCUG00000003008/ENSOCUG00000021999/…
BP	GO:0001945	lymph vessel development	8/1162	21/11449	0.000667392	0.0337958	ENSOCUG00000008274/ENSOCUG00000012543/ENSOCUG00000000786/ENSOCUG00000008676/ENSOCUG00000013520/ENSOCUG00000001136/ENSOCUG00000003209/ENSOCUG00000022530	PROX1/PPP3CB/EPHA2/CLEC14A/NR2F2/TMEM204/CCBE1/ACVRL1	8	2	ENSOCUG00000012543/ENSOCUG00000013520	6	ENSOCUG00000008274/ENSOCUG00000000786/ENSOCUG00000008676/ENSOCUG00000001136/ENSOCUG00000003209/ENSOCUG00000022530
BP	GO:0030029	actin filament-based process	61/1162	399/11449	0.000693112	0.0346804	ENSOCUG00000010229/ENSOCUG00000017871/ENSOCUG00000002835/ENSOCUG00000013865/ENSOCUG00000017131/ENSOCUG00000011037/ENSOCUG00000004160/ENSOCUG00000008274/ENSOCUG00000026826/ENSOCUG00000012518/ENSOCUG00000014122/ENSOCUG00000011396/ENSOCUG00000017506/ENSOCUG00000004923/ENSOCUG00000007983/ENSOCUG00000004074/ENSOCUG00000001299/ENSOCUG00000008959/ENSOCUG00000003829/ENSOCUG00000024511/ENSOCUG00000015393/…	MYH8/ACTN2/CCN2/PLN/LMOD2/MYH7/FAM107A/PROX1/CLDN19/DSC2/TPM1/XIRP1/TMSB10/BCR/TNNC1/ACTC1/MICAL2/MYOZ2/EZR/RA_m006_jsm7BED4f/WAS/MYO7A/KANK4/SCN3B/CUL3/ARPC1B/ACTN1/CSRP3/PPM1F/RAC1/KCNE5/EPDR1/FHOD1/MYO1C/EPHA3/INSRR/ITGB3/MYH10/SH3BP1/AIF1/PYCARD/PAK1/MYH9/DLC1/GDPD2/MYO9B/S1PR1/TMEFF2/PLEK/SCIN/PRKCD/SHROOM4/NCKAP1L/STC1/ARF6/FCHSD1/PACSIN2/ENSOCUG00000004509/NUAK2/MET/DMTN	61	15	ENSOCUG00000004160/ENSOCUG00000026826/ENSOCUG00000014122/ENSOCUG00000001299/ENSOCUG00000007701/ENSOCUG00000010660/ENSOCUG00000009956/ENSOCUG00000015882/ENSOCUG00000010039/ENSOCUG00000010677/ENSOCUG00000010538/ENSOCUG00000017725/ENSOCUG00000006986/ENSOCUG00000013060/ENSOCUG00000024877	46	ENSOCUG00000010229/ENSOCUG00000017871/ENSOCUG00000002835/ENSOCUG00000013865/ENSOCUG00000017131/ENSOCUG00000011037/ENSOCUG00000008274/ENSOCUG00000012518/ENSOCUG00000011396/ENSOCUG00000017506/ENSOCUG00000004923/ENSOCUG00000007983/ENSOCUG00000004074/ENSOCUG00000008959/ENSOCUG00000003829/ENSOCUG00000024511/ENSOCUG00000015393/ENSOCUG00000023355/ENSOCUG00000010502/ENSOCUG00000025962/ENSOCUG00000015449/…
BP	GO:0009166	nucleotide catabolic process	19/1162	85/11449	0.000718159	0.0350979	ENSOCUG00000022657/ENSOCUG00000025100/ENSOCUG00000005027/ENSOCUG00000000197/ENSOCUG00000003144/ENSOCUG00000014726/ENSOCUG00000001018/ENSOCUG00000016772/ENSOCUG00000006119/ENSOCUG00000011039/ENSOCUG00000003384/ENSOCUG00000000401/ENSOCUG00000024974/ENSOCUG00000027853/ENSOCUG00000006329/ENSOCUG00000025023/ENSOCUG00000026677/ENSOCUG00000014355/ENSOCUG00000004938	ENSOCUG00000022657/ENSOCUG00000025100/PNP/HK2/BPGM/ENSOCUG00000014726/ENSOCUG00000001018/DDIT4/ENSOCUG00000006119/PFKP/PRKAG3/HK3/NT5C/PGAM2/ALDOA/ENSOCUG00000025023/ENSOCUG00000026677/PFKFB2/HKDC1	19	8	ENSOCUG00000022657/ENSOCUG00000025100/ENSOCUG00000003144/ENSOCUG00000014726/ENSOCUG00000006119/ENSOCUG00000003384/ENSOCUG00000027853/ENSOCUG00000006329	11	ENSOCUG00000005027/ENSOCUG00000000197/ENSOCUG00000001018/ENSOCUG00000016772/ENSOCUG00000011039/ENSOCUG00000000401/ENSOCUG00000024974/ENSOCUG00000025023/ENSOCUG00000026677/ENSOCUG00000014355/ENSOCUG00000004938
BP	GO:0016052	carbohydrate catabolic process	19/1162	85/11449	0.000718159	0.0350979	ENSOCUG00000022657/ENSOCUG00000025100/ENSOCUG00000000197/ENSOCUG00000003144/ENSOCUG00000006419/ENSOCUG00000014726/ENSOCUG00000001018/ENSOCUG00000016772/ENSOCUG00000006119/ENSOCUG00000011039/ENSOCUG00000003384/ENSOCUG00000000401/ENSOCUG00000027853/ENSOCUG00000006329/ENSOCUG00000025023/ENSOCUG00000026677/ENSOCUG00000014355/ENSOCUG00000004938/ENSOCUG00000012531	ENSOCUG00000022657/ENSOCUG00000025100/HK2/BPGM/DHDH/ENSOCUG00000014726/ENSOCUG00000001018/DDIT4/ENSOCUG00000006119/PFKP/PRKAG3/HK3/PGAM2/ALDOA/ENSOCUG00000025023/ENSOCUG00000026677/PFKFB2/HKDC1/NEU3	19	9	ENSOCUG00000022657/ENSOCUG00000025100/ENSOCUG00000003144/ENSOCUG00000006419/ENSOCUG00000014726/ENSOCUG00000006119/ENSOCUG00000003384/ENSOCUG00000027853/ENSOCUG00000006329	10	ENSOCUG00000000197/ENSOCUG00000001018/ENSOCUG00000016772/ENSOCUG00000011039/ENSOCUG00000000401/ENSOCUG00000025023/ENSOCUG00000026677/ENSOCUG00000014355/ENSOCUG00000004938/ENSOCUG00000012531
BP	GO:0040017	positive regulation of locomotion	52/1162	328/11449	0.00072848	0.0351931	ENSOCUG00000016068/ENSOCUG00000010633/ENSOCUG00000000737/ENSOCUG00000004160/ENSOCUG00000026784/ENSOCUG00000008274/ENSOCUG00000016098/ENSOCUG00000017764/ENSOCUG00000011141/ENSOCUG00000029644/ENSOCUG00000025029/ENSOCUG00000015471/ENSOCUG00000003792/ENSOCUG00000000380/ENSOCUG00000016362/ENSOCUG00000009244/ENSOCUG00000022794/ENSOCUG00000012663/ENSOCUG00000022575/ENSOCUG00000000348/ENSOCUG00000017821/…	SERPINE1/HMOX1/NR4A3/FAM107A/PRKD2/PROX1/FGFBP1/VEGFD/RET/ICAM1/CSF1/PLAA/THBS1/WNT5A/ADAMTS1/THBS4/F2R/MSTN/VTN/GPLD1/GATA3/ELP3/HSPB1/SEMA6D/EPHA2/CXCL10/GPSM3/PPM1F/RAC1/CLDN1/PIK3CB/MYO1C/GRN/ITGB3/ADAM8/AIF1/CCBE1/PYCARD/CMKLR1/SNAI1/PAK1/VEGFA/WNT5B/ENSOCUG00000027827/NCKAP1L/SELP/ARF6/C5AR1/PLAU/PLPP3/MET/DMTN	52	19	ENSOCUG00000004160/ENSOCUG00000016098/ENSOCUG00000017764/ENSOCUG00000011141/ENSOCUG00000015471/ENSOCUG00000000380/ENSOCUG00000012663/ENSOCUG00000022575/ENSOCUG00000000348/ENSOCUG00000017821/ENSOCUG00000000034/ENSOCUG00000007901/ENSOCUG00000009956/ENSOCUG00000011464/ENSOCUG00000004899/ENSOCUG00000010538/ENSOCUG00000010024/ENSOCUG00000013060/ENSOCUG00000024877	33	ENSOCUG00000016068/ENSOCUG00000010633/ENSOCUG00000000737/ENSOCUG00000026784/ENSOCUG00000008274/ENSOCUG00000029644/ENSOCUG00000025029/ENSOCUG00000003792/ENSOCUG00000016362/ENSOCUG00000009244/ENSOCUG00000022794/ENSOCUG00000012690/ENSOCUG00000000786/ENSOCUG00000016280/ENSOCUG00000031273/ENSOCUG00000001026/ENSOCUG00000000069/ENSOCUG00000013567/ENSOCUG00000005579/ENSOCUG00000001216/ENSOCUG00000023521/…
BP	GO:0010594	regulation of endothelial cell migration	23/1162	112/11449	0.000749777	0.0358104	ENSOCUG00000010633/ENSOCUG00000026784/ENSOCUG00000008274/ENSOCUG00000000228/ENSOCUG00000016098/ENSOCUG00000003792/ENSOCUG00000000380/ENSOCUG00000000348/ENSOCUG00000017821/ENSOCUG00000012690/ENSOCUG00000000786/ENSOCUG00000013520/ENSOCUG00000009956/ENSOCUG00000004899/ENSOCUG00000005579/ENSOCUG00000024080/ENSOCUG00000003209/ENSOCUG00000011610/ENSOCUG00000005708/ENSOCUG00000001326/ENSOCUG00000010024/…	HMOX1/PRKD2/PROX1/DNAJA4/FGFBP1/THBS1/WNT5A/GPLD1/GATA3/HSPB1/EPHA2/NR2F2/RAC1/PIK3CB/ITGB3/SH3BP1/CCBE1/VEGFA/STC1/SEMA4A/PLPP3/ACVRL1/MET	23	9	ENSOCUG00000016098/ENSOCUG00000000380/ENSOCUG00000000348/ENSOCUG00000017821/ENSOCUG00000013520/ENSOCUG00000009956/ENSOCUG00000004899/ENSOCUG00000010024/ENSOCUG00000013060	14	ENSOCUG00000010633/ENSOCUG00000026784/ENSOCUG00000008274/ENSOCUG00000000228/ENSOCUG00000003792/ENSOCUG00000012690/ENSOCUG00000000786/ENSOCUG00000005579/ENSOCUG00000024080/ENSOCUG00000003209/ENSOCUG00000011610/ENSOCUG00000005708/ENSOCUG00000001326/ENSOCUG00000022530
BP	GO:0006754	ATP biosynthetic process	20/1162	92/11449	0.00076716	0.0362289	ENSOCUG00000022657/ENSOCUG00000025100/ENSOCUG00000026115/ENSOCUG00000000197/ENSOCUG00000024043/ENSOCUG00000003144/ENSOCUG00000014726/ENSOCUG00000001018/ENSOCUG00000016772/ENSOCUG00000029101/ENSOCUG00000006119/ENSOCUG00000011039/ENSOCUG00000003384/ENSOCUG00000000401/ENSOCUG00000027853/ENSOCUG00000006329/ENSOCUG00000025023/ENSOCUG00000026677/ENSOCUG00000014355/ENSOCUG00000004938	ENSOCUG00000022657/ENSOCUG00000025100/ENSOCUG00000026115/HK2/ENSOCUG00000024043/BPGM/ENSOCUG00000014726/ENSOCUG00000001018/DDIT4/ATP8/ENSOCUG00000006119/PFKP/PRKAG3/HK3/PGAM2/ALDOA/ENSOCUG00000025023/ENSOCUG00000026677/PFKFB2/HKDC1	20	9	ENSOCUG00000022657/ENSOCUG00000025100/ENSOCUG00000026115/ENSOCUG00000003144/ENSOCUG00000014726/ENSOCUG00000006119/ENSOCUG00000003384/ENSOCUG00000027853/ENSOCUG00000006329	11	ENSOCUG00000000197/ENSOCUG00000024043/ENSOCUG00000001018/ENSOCUG00000016772/ENSOCUG00000029101/ENSOCUG00000011039/ENSOCUG00000000401/ENSOCUG00000025023/ENSOCUG00000026677/ENSOCUG00000014355/ENSOCUG00000004938
BP	GO:0009142	nucleoside triphosphate biosynthetic process	22/1162	106/11449	0.000833771	0.0389371	ENSOCUG00000022657/ENSOCUG00000025100/ENSOCUG00000026115/ENSOCUG00000000197/ENSOCUG00000024043/ENSOCUG00000003144/ENSOCUG00000014726/ENSOCUG00000001018/ENSOCUG00000016772/ENSOCUG00000029101/ENSOCUG00000006119/ENSOCUG00000011039/ENSOCUG00000003384/ENSOCUG00000000401/ENSOCUG00000027853/ENSOCUG00000006329/ENSOCUG00000025023/ENSOCUG00000026677/ENSOCUG00000014355/ENSOCUG00000005171/ENSOCUG00000004938/…	ENSOCUG00000022657/ENSOCUG00000025100/ENSOCUG00000026115/HK2/ENSOCUG00000024043/BPGM/ENSOCUG00000014726/ENSOCUG00000001018/DDIT4/ATP8/ENSOCUG00000006119/PFKP/PRKAG3/HK3/PGAM2/ALDOA/ENSOCUG00000025023/ENSOCUG00000026677/PFKFB2/ENSOCUG00000005171/HKDC1/ENSOCUG00000024946	22	10	ENSOCUG00000022657/ENSOCUG00000025100/ENSOCUG00000026115/ENSOCUG00000003144/ENSOCUG00000014726/ENSOCUG00000006119/ENSOCUG00000003384/ENSOCUG00000027853/ENSOCUG00000006329/ENSOCUG00000005171	12	ENSOCUG00000000197/ENSOCUG00000024043/ENSOCUG00000001018/ENSOCUG00000016772/ENSOCUG00000029101/ENSOCUG00000011039/ENSOCUG00000000401/ENSOCUG00000025023/ENSOCUG00000026677/ENSOCUG00000014355/ENSOCUG00000004938/ENSOCUG00000024946
BP	GO:0007160	cell-matrix adhesion	25/1162	127/11449	0.000868155	0.0400973	ENSOCUG00000016068/ENSOCUG00000017871/ENSOCUG00000002835/ENSOCUG00000004160/ENSOCUG00000004923/ENSOCUG00000006982/ENSOCUG00000025029/ENSOCUG00000003792/ENSOCUG00000022575/ENSOCUG00000014951/ENSOCUG00000015449/ENSOCUG00000001026/ENSOCUG00000009956/ENSOCUG00000015882/ENSOCUG00000004899/ENSOCUG00000001102/ENSOCUG00000010465/ENSOCUG00000005579/ENSOCUG00000003008/ENSOCUG00000011610/ENSOCUG00000001467/…	SERPINE1/ACTN2/CCN2/FAM107A/BCR/STON1/CSF1/THBS1/VTN/ITGB4/ACTN1/PPM1F/RAC1/EPDR1/PIK3CB/L1CAM/EPHA3/ITGB3/ITGA4/VEGFA/DLC1/PLAU/ITGB6/ACVRL1/DMTN	25	10	ENSOCUG00000004160/ENSOCUG00000006982/ENSOCUG00000022575/ENSOCUG00000014951/ENSOCUG00000009956/ENSOCUG00000015882/ENSOCUG00000004899/ENSOCUG00000001102/ENSOCUG00000014850/ENSOCUG00000024877	15	ENSOCUG00000016068/ENSOCUG00000017871/ENSOCUG00000002835/ENSOCUG00000004923/ENSOCUG00000025029/ENSOCUG00000003792/ENSOCUG00000015449/ENSOCUG00000001026/ENSOCUG00000010465/ENSOCUG00000005579/ENSOCUG00000003008/ENSOCUG00000011610/ENSOCUG00000001467/ENSOCUG00000003155/ENSOCUG00000022530
BP	GO:1901983	regulation of protein acetylation	8/1162	22/11449	0.000956292	0.043688	ENSOCUG00000012101/ENSOCUG00000005940/ENSOCUG00000012493/ENSOCUG00000003883/ENSOCUG00000016869/ENSOCUG00000008775/ENSOCUG00000009225/ENSOCUG00000004415	ARID5A/BMAL1/KLF15/BRCA1/NFYA/AUTS2/MYOCD/NFYB	8	2	ENSOCUG00000005940/ENSOCUG00000004415	6	ENSOCUG00000012101/ENSOCUG00000012493/ENSOCUG00000003883/ENSOCUG00000016869/ENSOCUG00000008775/ENSOCUG00000009225
BP	GO:0044092	negative regulation of molecular function	66/1162	445/11449	0.000970641	0.0438667	ENSOCUG00000016068/ENSOCUG00000017871/ENSOCUG00000022823/ENSOCUG00000013865/ENSOCUG00000024967/ENSOCUG00000022110/ENSOCUG00000008274/ENSOCUG00000010594/ENSOCUG00000011396/ENSOCUG00000012972/ENSOCUG00000009442/ENSOCUG00000011746/ENSOCUG00000003792/ENSOCUG00000012663/ENSOCUG00000022575/ENSOCUG00000029442/ENSOCUG00000021137/ENSOCUG00000005190/ENSOCUG00000011786/ENSOCUG00000015082/ENSOCUG00000012690/…	SERPINE1/ACTN2/ID3/PLN/ID1/TCEAL7/PROX1/CASQ2/XIRP1/CRYAB/LATS2/NR4A1/THBS1/MSTN/VTN/STYX/SFRP5/DHCR24/ECM1/ATP2A2/HSPB1/ENSOCUG00000010103/PLAUR/TIMP3/URI1/NFKBIA/FAF1/CD44/PPM1F/NR2F2/SERPINB9/CTTNBP2NL/PARP3/RRAD/ENSOCUG00000017932/NES/GEMIN2/CDKN2C/ITGB3/BCL3/TAX1BP1/ERCC4/MVP/NLRC3/ITGA4/IRAK2/PYCARD/CMKLR1/MYOCD/CTSB/PTPRT/ANXA4/VEGFA/ANGPTL4/SHB/RB1/COX11/PLXNB3/PRKCD/NCKAP1L/PKHD1/CALCR/T…	66	19	ENSOCUG00000012663/ENSOCUG00000022575/ENSOCUG00000029442/ENSOCUG00000021137/ENSOCUG00000005190/ENSOCUG00000015063/ENSOCUG00000031945/ENSOCUG00000013520/ENSOCUG00000000673/ENSOCUG00000008385/ENSOCUG00000012730/ENSOCUG00000014976/ENSOCUG00000001573/ENSOCUG00000016404/ENSOCUG00000008473/ENSOCUG00000016506/ENSOCUG00000006148/ENSOCUG00000001847/ENSOCUG00000013060	47	ENSOCUG00000016068/ENSOCUG00000017871/ENSOCUG00000022823/ENSOCUG00000013865/ENSOCUG00000024967/ENSOCUG00000022110/ENSOCUG00000008274/ENSOCUG00000010594/ENSOCUG00000011396/ENSOCUG00000012972/ENSOCUG00000009442/ENSOCUG00000011746/ENSOCUG00000003792/ENSOCUG00000011786/ENSOCUG00000015082/ENSOCUG00000012690/ENSOCUG00000010103/ENSOCUG00000027400/ENSOCUG00000008310/ENSOCUG00000015642/ENSOCUG00000000715/…
BP	GO:0009161	ribonucleoside monophosphate metabolic process	37/1162	216/11449	0.000999396	0.0446858	ENSOCUG00000022657/ENSOCUG00000002805/ENSOCUG00000010229/ENSOCUG00000012201/ENSOCUG00000025100/ENSOCUG00000011037/ENSOCUG00000005027/ENSOCUG00000015076/ENSOCUG00000026115/ENSOCUG00000000197/ENSOCUG00000024043/ENSOCUG00000003144/ENSOCUG00000014726/ENSOCUG00000001018/ENSOCUG00000016772/ENSOCUG00000029101/ENSOCUG00000012368/ENSOCUG00000004163/ENSOCUG00000006119/ENSOCUG00000014432/ENSOCUG00000011039/…	ENSOCUG00000022657/AMPD3/MYH8/PPAT/ENSOCUG00000025100/MYH7/PNP/FXN/ENSOCUG00000026115/HK2/ENSOCUG00000024043/BPGM/ENSOCUG00000014726/ENSOCUG00000001018/DDIT4/ATP8/NDUFS1/SLC25A33/ENSOCUG00000006119/ENPP3/PFKP/SLC25A25/PRKAG3/HK3/ENSOCUG00000026908/NT5C/FIS1/PGAM2/ALDOA/ENSOCUG00000025023/ENSOCUG00000026677/PAICS/NDUFV2/PFKFB2/OLA1/ENSOCUG00000005171/HKDC1	37	16	ENSOCUG00000022657/ENSOCUG00000012201/ENSOCUG00000025100/ENSOCUG00000015076/ENSOCUG00000026115/ENSOCUG00000003144/ENSOCUG00000014726/ENSOCUG00000012368/ENSOCUG00000006119/ENSOCUG00000003384/ENSOCUG00000027853/ENSOCUG00000006329/ENSOCUG00000012216/ENSOCUG00000009899/ENSOCUG00000003574/ENSOCUG00000005171	21	ENSOCUG00000002805/ENSOCUG00000010229/ENSOCUG00000011037/ENSOCUG00000005027/ENSOCUG00000000197/ENSOCUG00000024043/ENSOCUG00000001018/ENSOCUG00000016772/ENSOCUG00000029101/ENSOCUG00000004163/ENSOCUG00000014432/ENSOCUG00000011039/ENSOCUG00000007130/ENSOCUG00000000401/ENSOCUG00000026908/ENSOCUG00000024974/ENSOCUG00000023720/ENSOCUG00000025023/ENSOCUG00000026677/ENSOCUG00000014355/ENSOCUG00000004938
BP	GO:0009206	purine ribonucleoside triphosphate biosynthetic process	21/1162	101/11449	0.00105769	0.0464943	ENSOCUG00000022657/ENSOCUG00000025100/ENSOCUG00000026115/ENSOCUG00000000197/ENSOCUG00000024043/ENSOCUG00000003144/ENSOCUG00000014726/ENSOCUG00000001018/ENSOCUG00000016772/ENSOCUG00000029101/ENSOCUG00000006119/ENSOCUG00000011039/ENSOCUG00000003384/ENSOCUG00000000401/ENSOCUG00000027853/ENSOCUG00000006329/ENSOCUG00000025023/ENSOCUG00000026677/ENSOCUG00000014355/ENSOCUG00000004938/ENSOCUG00000024946	ENSOCUG00000022657/ENSOCUG00000025100/ENSOCUG00000026115/HK2/ENSOCUG00000024043/BPGM/ENSOCUG00000014726/ENSOCUG00000001018/DDIT4/ATP8/ENSOCUG00000006119/PFKP/PRKAG3/HK3/PGAM2/ALDOA/ENSOCUG00000025023/ENSOCUG00000026677/PFKFB2/HKDC1/ENSOCUG00000024946	21	9	ENSOCUG00000022657/ENSOCUG00000025100/ENSOCUG00000026115/ENSOCUG00000003144/ENSOCUG00000014726/ENSOCUG00000006119/ENSOCUG00000003384/ENSOCUG00000027853/ENSOCUG00000006329	12	ENSOCUG00000000197/ENSOCUG00000024043/ENSOCUG00000001018/ENSOCUG00000016772/ENSOCUG00000029101/ENSOCUG00000011039/ENSOCUG00000000401/ENSOCUG00000025023/ENSOCUG00000026677/ENSOCUG00000014355/ENSOCUG00000004938/ENSOCUG00000024946
BP	GO:0098609	cell-cell adhesion	63/1162	422/11449	0.00106197	0.0464943	ENSOCUG00000006105/ENSOCUG00000000737/ENSOCUG00000011473/ENSOCUG00000009097/ENSOCUG00000012518/ENSOCUG00000005027/ENSOCUG00000003344/ENSOCUG00000014421/ENSOCUG00000013369/ENSOCUG00000011141/ENSOCUG00000010693/ENSOCUG00000029644/ENSOCUG00000000380/ENSOCUG00000023408/ENSOCUG00000010569/ENSOCUG00000006229/ENSOCUG00000008805/ENSOCUG00000009244/ENSOCUG00000003829/ENSOCUG00000023952/ENSOCUG00000017821/…	CDHR1/NR4A3/PRKG1/SDC4/DSC2/PNP/IDO1/MPZ/ITGA5/RET/CCN3/ICAM1/WNT5A/CITED2/ERBB2/TYRO3/CDH1/THBS4/EZR/NTNG1/GATA3/GPAM/AKNA/PCDH9/DSG1/CDH8/PLAUR/NECTIN2/CD44/PPM1F/UMOD/CDH19/CDH18/TBX21/CLDN1/ITGA7/SDK2/ALOX5/IL1RN/ITGB3/CRNN/ADAM8/PCDHGB1/ITGA4/AIF1/PYCARD/NTN1/PTPRT/MYH9/VEGFA/ARG2/TNFAIP8L2/SHB/PLXNB3/ZDHHC2/PRKCD/ITGAD/NCKAP1L/SELP/ATP1B2/PLPP3/CD34/EFNB1	63	19	ENSOCUG00000006105/ENSOCUG00000014421/ENSOCUG00000011141/ENSOCUG00000000380/ENSOCUG00000008805/ENSOCUG00000023952/ENSOCUG00000017821/ENSOCUG00000000774/ENSOCUG00000013774/ENSOCUG00000017601/ENSOCUG00000017732/ENSOCUG00000012907/ENSOCUG00000011464/ENSOCUG00000022330/ENSOCUG00000027183/ENSOCUG00000001573/ENSOCUG00000016506/ENSOCUG00000002988/ENSOCUG00000010024	44	ENSOCUG00000000737/ENSOCUG00000011473/ENSOCUG00000009097/ENSOCUG00000012518/ENSOCUG00000005027/ENSOCUG00000003344/ENSOCUG00000013369/ENSOCUG00000010693/ENSOCUG00000029644/ENSOCUG00000023408/ENSOCUG00000010569/ENSOCUG00000006229/ENSOCUG00000009244/ENSOCUG00000003829/ENSOCUG00000007893/ENSOCUG00000004630/ENSOCUG00000006498/ENSOCUG00000027400/ENSOCUG00000017836/ENSOCUG00000000715/ENSOCUG00000001026/…
BP	GO:0048644	muscle organ morphogenesis	12/1162	44/11449	0.00109379	0.0473938	ENSOCUG00000027029/ENSOCUG00000006901/ENSOCUG00000025586/ENSOCUG00000011037/ENSOCUG00000008274/ENSOCUG00000014122/ENSOCUG00000010424/ENSOCUG00000007983/ENSOCUG00000000380/ENSOCUG00000004074/ENSOCUG00000005392/ENSOCUG00000015574	ARID5B/ANKRD1/MYL2/MYH7/PROX1/TPM1/TNNI1/TNNC1/WNT5A/ACTC1/CNTF/S1PR1	12	3	ENSOCUG00000014122/ENSOCUG00000000380/ENSOCUG00000005392	9	ENSOCUG00000027029/ENSOCUG00000006901/ENSOCUG00000025586/ENSOCUG00000011037/ENSOCUG00000008274/ENSOCUG00000010424/ENSOCUG00000007983/ENSOCUG00000004074/ENSOCUG00000015574
BP	GO:0005975	carbohydrate metabolic process	52/1162	334/11449	0.00110903	0.0475638	ENSOCUG00000022657/ENSOCUG00000017424/ENSOCUG00000008311/ENSOCUG00000025100/ENSOCUG00000009732/ENSOCUG00000017120/ENSOCUG00000009190/ENSOCUG00000029891/ENSOCUG00000000197/ENSOCUG00000023112/ENSOCUG00000017267/ENSOCUG00000003144/ENSOCUG00000006205/ENSOCUG00000006419/ENSOCUG00000014726/ENSOCUG00000001596/ENSOCUG00000001018/ENSOCUG00000016772/ENSOCUG00000006562/ENSOCUG00000005982/ENSOCUG00000012805/…	ENSOCUG00000022657/ATF3/ST3GAL6/ENSOCUG00000025100/NR1D1/PDK4/HEXA/ENSOCUG00000029891/HK2/XYLB/SLC37A4/BPGM/OTOG/DHDH/ENSOCUG00000014726/B3GALT2/ENSOCUG00000001018/DDIT4/LANCL3/B4GALT5/GCLC/PHKA1/CHI3L1/ENSOCUG00000006119/PHKB/PFKFB3/CASD1/PFKP/PDK1/GNPDA1/ENSOCUG00000024474/PRKAG3/HK3/-/PHKA2/EDEM1/AMDHD2/ENSOCUG00000014100/PGAM2/GNB3/ENSOCUG00000027011/ALDOA/ENSOCUG00000025023/ENSOCUG0000002667…	52	21	ENSOCUG00000022657/ENSOCUG00000008311/ENSOCUG00000025100/ENSOCUG00000009732/ENSOCUG00000029891/ENSOCUG00000017267/ENSOCUG00000003144/ENSOCUG00000006419/ENSOCUG00000014726/ENSOCUG00000001596/ENSOCUG00000012805/ENSOCUG00000024271/ENSOCUG00000006119/ENSOCUG00000015800/ENSOCUG00000012292/ENSOCUG00000003384/ENSOCUG00000027853/ENSOCUG00000027011/ENSOCUG00000006329/ENSOCUG00000008473/ENSOCUG00000005709	31	ENSOCUG00000017424/ENSOCUG00000017120/ENSOCUG00000009190/ENSOCUG00000000197/ENSOCUG00000023112/ENSOCUG00000006205/ENSOCUG00000001018/ENSOCUG00000016772/ENSOCUG00000006562/ENSOCUG00000005982/ENSOCUG00000026988/ENSOCUG00000007516/ENSOCUG00000011039/ENSOCUG00000000408/ENSOCUG00000016963/ENSOCUG00000024474/ENSOCUG00000000401/novel.1542/ENSOCUG00000013782/ENSOCUG00000014098/ENSOCUG00000021194/ENSOCUG0…
BP	GO:0071222	cellular response to lipopolysaccharide	19/1162	88/11449	0.00112174	0.0476228	ENSOCUG00000016068/ENSOCUG00000012101/ENSOCUG00000003790/ENSOCUG00000009732/ENSOCUG00000006901/ENSOCUG00000014127/ENSOCUG00000004923/ENSOCUG00000015471/ENSOCUG00000000380/ENSOCUG00000009279/ENSOCUG00000016280/ENSOCUG00000015642/ENSOCUG00000002819/ENSOCUG00000004495/ENSOCUG00000016332/ENSOCUG00000025793/ENSOCUG00000004218/ENSOCUG00000022836/ENSOCUG00000011400	SERPINE1/ARID5A/LITAF/NR1D1/ANKRD1/TNFRSF1B/BCR/PLAA/WNT5A/ABCA1/CXCL10/NFKBIA/IRAK2/PYCARD/CDC73/SCIMP/CD14/ACOD1/MTDH	19	5	ENSOCUG00000009732/ENSOCUG00000015471/ENSOCUG00000000380/ENSOCUG00000016332/ENSOCUG00000011400	14	ENSOCUG00000016068/ENSOCUG00000012101/ENSOCUG00000003790/ENSOCUG00000006901/ENSOCUG00000014127/ENSOCUG00000004923/ENSOCUG00000009279/ENSOCUG00000016280/ENSOCUG00000015642/ENSOCUG00000002819/ENSOCUG00000004495/ENSOCUG00000025793/ENSOCUG00000004218/ENSOCUG00000022836
BP	GO:0009145	purine nucleoside triphosphate biosynthetic process	21/1162	102/11449	0.00120741	0.0507474	ENSOCUG00000022657/ENSOCUG00000025100/ENSOCUG00000026115/ENSOCUG00000000197/ENSOCUG00000024043/ENSOCUG00000003144/ENSOCUG00000014726/ENSOCUG00000001018/ENSOCUG00000016772/ENSOCUG00000029101/ENSOCUG00000006119/ENSOCUG00000011039/ENSOCUG00000003384/ENSOCUG00000000401/ENSOCUG00000027853/ENSOCUG00000006329/ENSOCUG00000025023/ENSOCUG00000026677/ENSOCUG00000014355/ENSOCUG00000004938/ENSOCUG00000024946	ENSOCUG00000022657/ENSOCUG00000025100/ENSOCUG00000026115/HK2/ENSOCUG00000024043/BPGM/ENSOCUG00000014726/ENSOCUG00000001018/DDIT4/ATP8/ENSOCUG00000006119/PFKP/PRKAG3/HK3/PGAM2/ALDOA/ENSOCUG00000025023/ENSOCUG00000026677/PFKFB2/HKDC1/ENSOCUG00000024946	21	9	ENSOCUG00000022657/ENSOCUG00000025100/ENSOCUG00000026115/ENSOCUG00000003144/ENSOCUG00000014726/ENSOCUG00000006119/ENSOCUG00000003384/ENSOCUG00000027853/ENSOCUG00000006329	12	ENSOCUG00000000197/ENSOCUG00000024043/ENSOCUG00000001018/ENSOCUG00000016772/ENSOCUG00000029101/ENSOCUG00000011039/ENSOCUG00000000401/ENSOCUG00000025023/ENSOCUG00000026677/ENSOCUG00000014355/ENSOCUG00000004938/ENSOCUG00000024946
BP	GO:0009156	ribonucleoside monophosphate biosynthetic process	23/1162	116/11449	0.00123982	0.0515937	ENSOCUG00000022657/ENSOCUG00000002805/ENSOCUG00000012201/ENSOCUG00000025100/ENSOCUG00000026115/ENSOCUG00000000197/ENSOCUG00000024043/ENSOCUG00000003144/ENSOCUG00000014726/ENSOCUG00000001018/ENSOCUG00000016772/ENSOCUG00000029101/ENSOCUG00000006119/ENSOCUG00000011039/ENSOCUG00000003384/ENSOCUG00000000401/ENSOCUG00000027853/ENSOCUG00000006329/ENSOCUG00000025023/ENSOCUG00000026677/ENSOCUG00000012216/…	ENSOCUG00000022657/AMPD3/PPAT/ENSOCUG00000025100/ENSOCUG00000026115/HK2/ENSOCUG00000024043/BPGM/ENSOCUG00000014726/ENSOCUG00000001018/DDIT4/ATP8/ENSOCUG00000006119/PFKP/PRKAG3/HK3/PGAM2/ALDOA/ENSOCUG00000025023/ENSOCUG00000026677/PAICS/PFKFB2/HKDC1	23	11	ENSOCUG00000022657/ENSOCUG00000012201/ENSOCUG00000025100/ENSOCUG00000026115/ENSOCUG00000003144/ENSOCUG00000014726/ENSOCUG00000006119/ENSOCUG00000003384/ENSOCUG00000027853/ENSOCUG00000006329/ENSOCUG00000012216	12	ENSOCUG00000002805/ENSOCUG00000000197/ENSOCUG00000024043/ENSOCUG00000001018/ENSOCUG00000016772/ENSOCUG00000029101/ENSOCUG00000011039/ENSOCUG00000000401/ENSOCUG00000025023/ENSOCUG00000026677/ENSOCUG00000014355/ENSOCUG00000004938
BP	GO:1901342	regulation of vasculature development	34/1162	196/11449	0.00125801	0.0518374	ENSOCUG00000016068/ENSOCUG00000010633/ENSOCUG00000002197/ENSOCUG00000002752/ENSOCUG00000026784/ENSOCUG00000016098/ENSOCUG00000000197/ENSOCUG00000013369/ENSOCUG00000003792/ENSOCUG00000000380/ENSOCUG00000016362/ENSOCUG00000012556/ENSOCUG00000009244/ENSOCUG00000011786/ENSOCUG00000012690/ENSOCUG00000000786/ENSOCUG00000016280/ENSOCUG00000026988/ENSOCUG00000004899/ENSOCUG00000005428/ENSOCUG00000003883/…	SERPINE1/HMOX1/ITGB8/S100A1/PRKD2/FGFBP1/HK2/ITGA5/THBS1/WNT5A/ADAMTS1/NFATC2/THBS4/ECM1/HSPB1/EPHA2/CXCL10/CHI3L1/PIK3CB/ALOX5/BRCA1/AGGF1/CCBE1/IL6R/VEGFA/NFATC3/APLNR/SEMA4A/C5AR1/F3/STAB1/CD34/ACVRL1/MTDH	34	7	ENSOCUG00000002197/ENSOCUG00000016098/ENSOCUG00000000380/ENSOCUG00000004899/ENSOCUG00000010052/ENSOCUG00000003078/ENSOCUG00000011400	27	ENSOCUG00000016068/ENSOCUG00000010633/ENSOCUG00000002752/ENSOCUG00000026784/ENSOCUG00000000197/ENSOCUG00000013369/ENSOCUG00000003792/ENSOCUG00000016362/ENSOCUG00000012556/ENSOCUG00000009244/ENSOCUG00000011786/ENSOCUG00000012690/ENSOCUG00000000786/ENSOCUG00000016280/ENSOCUG00000026988/ENSOCUG00000005428/ENSOCUG00000003883/ENSOCUG00000021999/ENSOCUG00000003209/ENSOCUG00000016354/ENSOCUG00000011610/…
BP	GO:0030595	leukocyte chemotaxis	24/1162	124/11449	0.00139336	0.0568573	ENSOCUG00000016068/ENSOCUG00000017764/ENSOCUG00000017267/ENSOCUG00000010693/ENSOCUG00000025029/ENSOCUG00000000380/ENSOCUG00000009244/ENSOCUG00000012663/ENSOCUG00000025258/ENSOCUG00000030734/ENSOCUG00000016280/ENSOCUG00000031273/ENSOCUG00000009956/ENSOCUG00000005428/ENSOCUG00000005729/ENSOCUG00000023521/ENSOCUG00000012259/ENSOCUG00000000771/ENSOCUG00000027827/ENSOCUG00000015574/ENSOCUG00000013517/…	SERPINE1/VEGFD/SLC37A4/CCN3/CSF1/WNT5A/THBS4/MSTN/RPL13A/GPR15LG/CXCL10/GPSM3/RAC1/ALOX5/RIN3/AIF1/CMKLR1/ENSOCUG00000000771/ENSOCUG00000027827/S1PR1/NCKAP1L/C5AR1/TNFAIP6/PPIB	24	6	ENSOCUG00000017764/ENSOCUG00000017267/ENSOCUG00000000380/ENSOCUG00000012663/ENSOCUG00000030734/ENSOCUG00000009956	18	ENSOCUG00000016068/ENSOCUG00000010693/ENSOCUG00000025029/ENSOCUG00000009244/ENSOCUG00000025258/ENSOCUG00000016280/ENSOCUG00000031273/ENSOCUG00000005428/ENSOCUG00000005729/ENSOCUG00000023521/ENSOCUG00000012259/ENSOCUG00000000771/ENSOCUG00000027827/ENSOCUG00000015574/ENSOCUG00000013517/ENSOCUG00000022167/ENSOCUG00000013688/ENSOCUG00000012012
BP	GO:0009123	nucleoside monophosphate metabolic process	37/1162	220/11449	0.00140771	0.0568904	ENSOCUG00000022657/ENSOCUG00000002805/ENSOCUG00000010229/ENSOCUG00000012201/ENSOCUG00000025100/ENSOCUG00000011037/ENSOCUG00000005027/ENSOCUG00000015076/ENSOCUG00000026115/ENSOCUG00000000197/ENSOCUG00000024043/ENSOCUG00000003144/ENSOCUG00000014726/ENSOCUG00000001018/ENSOCUG00000016772/ENSOCUG00000029101/ENSOCUG00000012368/ENSOCUG00000004163/ENSOCUG00000006119/ENSOCUG00000014432/ENSOCUG00000011039/…	ENSOCUG00000022657/AMPD3/MYH8/PPAT/ENSOCUG00000025100/MYH7/PNP/FXN/ENSOCUG00000026115/HK2/ENSOCUG00000024043/BPGM/ENSOCUG00000014726/ENSOCUG00000001018/DDIT4/ATP8/NDUFS1/SLC25A33/ENSOCUG00000006119/ENPP3/PFKP/SLC25A25/PRKAG3/HK3/ENSOCUG00000026908/NT5C/FIS1/PGAM2/ALDOA/ENSOCUG00000025023/ENSOCUG00000026677/PAICS/NDUFV2/PFKFB2/OLA1/ENSOCUG00000005171/HKDC1	37	16	ENSOCUG00000022657/ENSOCUG00000012201/ENSOCUG00000025100/ENSOCUG00000015076/ENSOCUG00000026115/ENSOCUG00000003144/ENSOCUG00000014726/ENSOCUG00000012368/ENSOCUG00000006119/ENSOCUG00000003384/ENSOCUG00000027853/ENSOCUG00000006329/ENSOCUG00000012216/ENSOCUG00000009899/ENSOCUG00000003574/ENSOCUG00000005171	21	ENSOCUG00000002805/ENSOCUG00000010229/ENSOCUG00000011037/ENSOCUG00000005027/ENSOCUG00000000197/ENSOCUG00000024043/ENSOCUG00000001018/ENSOCUG00000016772/ENSOCUG00000029101/ENSOCUG00000004163/ENSOCUG00000014432/ENSOCUG00000011039/ENSOCUG00000007130/ENSOCUG00000000401/ENSOCUG00000026908/ENSOCUG00000024974/ENSOCUG00000023720/ENSOCUG00000025023/ENSOCUG00000026677/ENSOCUG00000014355/ENSOCUG00000004938
BP	GO:0034330	cell junction organization	28/1162	153/11449	0.00143802	0.0575508	ENSOCUG00000017871/ENSOCUG00000004160/ENSOCUG00000026826/ENSOCUG00000013369/ENSOCUG00000004923/ENSOCUG00000006982/ENSOCUG00000008805/ENSOCUG00000022794/ENSOCUG00000014951/ENSOCUG00000015449/ENSOCUG00000000786/ENSOCUG00000001026/ENSOCUG00000009956/ENSOCUG00000011464/ENSOCUG00000000069/ENSOCUG00000010465/ENSOCUG00000005579/ENSOCUG00000024080/ENSOCUG00000006286/ENSOCUG00000005422/ENSOCUG00000011610/…	ACTN2/FAM107A/CLDN19/ITGA5/BCR/STON1/CDH1/F2R/ITGB4/ACTN1/EPHA2/PPM1F/RAC1/CLDN1/MYO1C/EPHA3/ITGB3/SH3BP1/RAB13/SNAI1/VEGFA/DLC1/APLNR/PKHD1/TNS1/ACVRL1/GNPAT/DMTN	28	10	ENSOCUG00000004160/ENSOCUG00000026826/ENSOCUG00000006982/ENSOCUG00000008805/ENSOCUG00000014951/ENSOCUG00000009956/ENSOCUG00000011464/ENSOCUG00000003078/ENSOCUG00000005664/ENSOCUG00000024877	18	ENSOCUG00000017871/ENSOCUG00000013369/ENSOCUG00000004923/ENSOCUG00000022794/ENSOCUG00000015449/ENSOCUG00000000786/ENSOCUG00000001026/ENSOCUG00000000069/ENSOCUG00000010465/ENSOCUG00000005579/ENSOCUG00000024080/ENSOCUG00000006286/ENSOCUG00000005422/ENSOCUG00000011610/ENSOCUG00000001467/ENSOCUG00000004246/ENSOCUG00000001963/ENSOCUG00000022530
BP	GO:0050678	regulation of epithelial cell proliferation	36/1162	213/11449	0.00148353	0.0575508	ENSOCUG00000010633/ENSOCUG00000014289/ENSOCUG00000009732/ENSOCUG00000027507/ENSOCUG00000026784/ENSOCUG00000008274/ENSOCUG00000016098/ENSOCUG00000011746/ENSOCUG00000003792/ENSOCUG00000000380/ENSOCUG00000010569/ENSOCUG00000009244/ENSOCUG00000017821/ENSOCUG00000011786/ENSOCUG00000030734/ENSOCUG00000030940/ENSOCUG00000013520/ENSOCUG00000011464/ENSOCUG00000005428/ENSOCUG00000013567/ENSOCUG00000005579/…	HMOX1/MYC/NR1D1/VDR/PRKD2/PROX1/FGFBP1/NR4A1/THBS1/WNT5A/ERBB2/THBS4/GATA3/ECM1/GPR15LG/FA2H/NR2F2/CLDN1/ALOX5/GRN/ITGB3/CRNN/IRF6/ITGA4/AGGF1/CDC73/VEGFA/MCC/RB1/PLXNB3/APLNR/VHL/C5AR1/F3/PKHD1/ACVRL1	36	13	ENSOCUG00000009732/ENSOCUG00000016098/ENSOCUG00000000380/ENSOCUG00000017821/ENSOCUG00000030734/ENSOCUG00000030940/ENSOCUG00000013520/ENSOCUG00000011464/ENSOCUG00000004035/ENSOCUG00000016332/ENSOCUG00000016404/ENSOCUG00000016506/ENSOCUG00000003078	23	ENSOCUG00000010633/ENSOCUG00000014289/ENSOCUG00000027507/ENSOCUG00000026784/ENSOCUG00000008274/ENSOCUG00000011746/ENSOCUG00000003792/ENSOCUG00000010569/ENSOCUG00000009244/ENSOCUG00000011786/ENSOCUG00000005428/ENSOCUG00000013567/ENSOCUG00000005579/ENSOCUG00000011842/ENSOCUG00000003008/ENSOCUG00000021999/ENSOCUG00000011610/ENSOCUG00000015945/ENSOCUG00000032697/ENSOCUG00000022167/ENSOCUG00000004834/…
BP	GO:0055008	cardiac muscle tissue morphogenesis	10/1162	34/11449	0.00150125	0.0575508	ENSOCUG00000006901/ENSOCUG00000025586/ENSOCUG00000011037/ENSOCUG00000008274/ENSOCUG00000014122/ENSOCUG00000010424/ENSOCUG00000007983/ENSOCUG00000000380/ENSOCUG00000004074/ENSOCUG00000015574	ANKRD1/MYL2/MYH7/PROX1/TPM1/TNNI1/TNNC1/WNT5A/ACTC1/S1PR1	10	2	ENSOCUG00000014122/ENSOCUG00000000380	8	ENSOCUG00000006901/ENSOCUG00000025586/ENSOCUG00000011037/ENSOCUG00000008274/ENSOCUG00000010424/ENSOCUG00000007983/ENSOCUG00000004074/ENSOCUG00000015574
BP	GO:0072678	T cell migration	10/1162	34/11449	0.00150125	0.0575508	ENSOCUG00000029644/ENSOCUG00000000380/ENSOCUG00000011786/ENSOCUG00000030734/ENSOCUG00000016280/ENSOCUG00000005579/ENSOCUG00000023521/ENSOCUG00000004495/ENSOCUG00000015574/ENSOCUG00000012070	ICAM1/WNT5A/ECM1/GPR15LG/CXCL10/ITGB3/AIF1/PYCARD/S1PR1/SPNS2	10	3	ENSOCUG00000000380/ENSOCUG00000030734/ENSOCUG00000012070	7	ENSOCUG00000029644/ENSOCUG00000011786/ENSOCUG00000016280/ENSOCUG00000005579/ENSOCUG00000023521/ENSOCUG00000004495/ENSOCUG00000015574
BP	GO:0050727	regulation of inflammatory response	34/1162	198/11449	0.00150392	0.0575508	ENSOCUG00000016068/ENSOCUG00000009732/ENSOCUG00000006228/ENSOCUG00000014127/ENSOCUG00000003344/ENSOCUG00000011500/ENSOCUG00000004923/ENSOCUG00000010693/ENSOCUG00000000380/ENSOCUG00000006229/ENSOCUG00000011017/ENSOCUG00000017821/ENSOCUG00000004630/ENSOCUG00000016168/ENSOCUG00000031273/ENSOCUG00000015642/ENSOCUG00000025710/ENSOCUG00000014432/ENSOCUG00000026742/ENSOCUG00000013587/ENSOCUG00000005428/…	SERPINE1/NR1D1/SUSD4/TNFRSF1B/IDO1/TNC/BCR/CCN3/WNT5A/TYRO3/ADORA1/GATA3/AKNA/ABCD2/GPSM3/NFKBIA/PLD3/ENPP3/ENSOCUG00000026742/IL10RA/ALOX5/GRN/NLRC3/MAPK9/PYCARD/ENSOCUG00000000771/LRFN5/SERPING1/PSMB4/TNFAIP8L2/RB1/MVK/C1QTNF3/TNFAIP6	34	11	ENSOCUG00000009732/ENSOCUG00000006228/ENSOCUG00000000380/ENSOCUG00000011017/ENSOCUG00000017821/ENSOCUG00000016168/ENSOCUG00000015542/ENSOCUG00000006290/ENSOCUG00000015257/ENSOCUG00000016404/ENSOCUG00000013967	23	ENSOCUG00000016068/ENSOCUG00000014127/ENSOCUG00000003344/ENSOCUG00000011500/ENSOCUG00000004923/ENSOCUG00000010693/ENSOCUG00000006229/ENSOCUG00000004630/ENSOCUG00000031273/ENSOCUG00000015642/ENSOCUG00000025710/ENSOCUG00000014432/ENSOCUG00000026742/ENSOCUG00000013587/ENSOCUG00000005428/ENSOCUG00000013567/ENSOCUG00000028059/ENSOCUG00000004495/ENSOCUG00000000771/ENSOCUG00000026479/ENSOCUG00000004719/…
BP	GO:0046034	ATP metabolic process	32/1162	183/11449	0.00150621	0.0575508	ENSOCUG00000022657/ENSOCUG00000010229/ENSOCUG00000025100/ENSOCUG00000011037/ENSOCUG00000015076/ENSOCUG00000026115/ENSOCUG00000000197/ENSOCUG00000024043/ENSOCUG00000003144/ENSOCUG00000014726/ENSOCUG00000001018/ENSOCUG00000016772/ENSOCUG00000029101/ENSOCUG00000012368/ENSOCUG00000004163/ENSOCUG00000006119/ENSOCUG00000014432/ENSOCUG00000011039/ENSOCUG00000007130/ENSOCUG00000003384/ENSOCUG00000000401/…	ENSOCUG00000022657/MYH8/ENSOCUG00000025100/MYH7/FXN/ENSOCUG00000026115/HK2/ENSOCUG00000024043/BPGM/ENSOCUG00000014726/ENSOCUG00000001018/DDIT4/ATP8/NDUFS1/SLC25A33/ENSOCUG00000006119/ENPP3/PFKP/SLC25A25/PRKAG3/HK3/ENSOCUG00000026908/FIS1/PGAM2/ALDOA/ENSOCUG00000025023/ENSOCUG00000026677/NDUFV2/PFKFB2/OLA1/ENSOCUG00000005171/HKDC1	32	14	ENSOCUG00000022657/ENSOCUG00000025100/ENSOCUG00000015076/ENSOCUG00000026115/ENSOCUG00000003144/ENSOCUG00000014726/ENSOCUG00000012368/ENSOCUG00000006119/ENSOCUG00000003384/ENSOCUG00000027853/ENSOCUG00000006329/ENSOCUG00000009899/ENSOCUG00000003574/ENSOCUG00000005171	18	ENSOCUG00000010229/ENSOCUG00000011037/ENSOCUG00000000197/ENSOCUG00000024043/ENSOCUG00000001018/ENSOCUG00000016772/ENSOCUG00000029101/ENSOCUG00000004163/ENSOCUG00000014432/ENSOCUG00000011039/ENSOCUG00000007130/ENSOCUG00000000401/ENSOCUG00000026908/ENSOCUG00000023720/ENSOCUG00000025023/ENSOCUG00000026677/ENSOCUG00000014355/ENSOCUG00000004938
BP	GO:0009201	ribonucleoside triphosphate biosynthetic process	21/1162	104/11449	0.0015619	0.0582626	ENSOCUG00000022657/ENSOCUG00000025100/ENSOCUG00000026115/ENSOCUG00000000197/ENSOCUG00000024043/ENSOCUG00000003144/ENSOCUG00000014726/ENSOCUG00000001018/ENSOCUG00000016772/ENSOCUG00000029101/ENSOCUG00000006119/ENSOCUG00000011039/ENSOCUG00000003384/ENSOCUG00000000401/ENSOCUG00000027853/ENSOCUG00000006329/ENSOCUG00000025023/ENSOCUG00000026677/ENSOCUG00000014355/ENSOCUG00000004938/ENSOCUG00000024946	ENSOCUG00000022657/ENSOCUG00000025100/ENSOCUG00000026115/HK2/ENSOCUG00000024043/BPGM/ENSOCUG00000014726/ENSOCUG00000001018/DDIT4/ATP8/ENSOCUG00000006119/PFKP/PRKAG3/HK3/PGAM2/ALDOA/ENSOCUG00000025023/ENSOCUG00000026677/PFKFB2/HKDC1/ENSOCUG00000024946	21	9	ENSOCUG00000022657/ENSOCUG00000025100/ENSOCUG00000026115/ENSOCUG00000003144/ENSOCUG00000014726/ENSOCUG00000006119/ENSOCUG00000003384/ENSOCUG00000027853/ENSOCUG00000006329	12	ENSOCUG00000000197/ENSOCUG00000024043/ENSOCUG00000001018/ENSOCUG00000016772/ENSOCUG00000029101/ENSOCUG00000011039/ENSOCUG00000000401/ENSOCUG00000025023/ENSOCUG00000026677/ENSOCUG00000014355/ENSOCUG00000004938/ENSOCUG00000024946
BP	GO:0003012	muscle system process	31/1162	176/11449	0.00157137	0.0582626	ENSOCUG00000010229/ENSOCUG00000011473/ENSOCUG00000013865/ENSOCUG00000014127/ENSOCUG00000011037/ENSOCUG00000010594/ENSOCUG00000012518/ENSOCUG00000008193/ENSOCUG00000014122/ENSOCUG00000014352/ENSOCUG00000010136/ENSOCUG00000010424/ENSOCUG00000007983/ENSOCUG00000008959/ENSOCUG00000012493/ENSOCUG00000014828/ENSOCUG00000010502/ENSOCUG00000015082/ENSOCUG00000029864/ENSOCUG00000004480/ENSOCUG00000029652/…	MYH8/PRKG1/PLN/TNFRSF1B/MYH7/CASQ2/DSC2/ACTA2/TPM1/GATM/LMCD1/TNNI1/TNNC1/MYOZ2/KLF15/BDKRB2/SCN3B/ATP2A2/ENSOCUG00000029864/CSRP3/MYH4/KCNE5/ENSOCUG00000015634/GDNF/INPP5F/MYOCD/PGAM2/ADRA2B/ALDOA/ARG2/STC1	31	5	ENSOCUG00000014122/ENSOCUG00000014352/ENSOCUG00000029652/ENSOCUG00000027853/ENSOCUG00000006329	26	ENSOCUG00000010229/ENSOCUG00000011473/ENSOCUG00000013865/ENSOCUG00000014127/ENSOCUG00000011037/ENSOCUG00000010594/ENSOCUG00000012518/ENSOCUG00000008193/ENSOCUG00000010136/ENSOCUG00000010424/ENSOCUG00000007983/ENSOCUG00000008959/ENSOCUG00000012493/ENSOCUG00000014828/ENSOCUG00000010502/ENSOCUG00000015082/ENSOCUG00000029864/ENSOCUG00000004480/ENSOCUG00000005007/ENSOCUG00000015634/ENSOCUG00000003033/…
BP	GO:0032103	positive regulation of response to external stimulus	31/1162	176/11449	0.00157137	0.0582626	ENSOCUG00000016068/ENSOCUG00000014647/ENSOCUG00000027507/ENSOCUG00000026784/ENSOCUG00000003344/ENSOCUG00000017764/ENSOCUG00000025029/ENSOCUG00000003792/ENSOCUG00000000380/ENSOCUG00000009244/ENSOCUG00000012663/ENSOCUG00000012690/ENSOCUG00000029328/ENSOCUG00000016280/ENSOCUG00000031273/ENSOCUG00000015642/ENSOCUG00000001026/ENSOCUG00000009956/ENSOCUG00000026742/ENSOCUG00000015542/ENSOCUG00000023521/…	SERPINE1/USP15/VDR/PRKD2/IDO1/VEGFD/CSF1/THBS1/WNT5A/THBS4/MSTN/HSPB1/OASL/CXCL10/GPSM3/NFKBIA/PPM1F/RAC1/ENSOCUG00000026742/MAPK9/AIF1/PYCARD/CMKLR1/ENSOCUG00000000771/SCIMP/VEGFA/NCKAP1L/C5AR1/CD14/ACOD1/MET	31	7	ENSOCUG00000014647/ENSOCUG00000017764/ENSOCUG00000000380/ENSOCUG00000012663/ENSOCUG00000009956/ENSOCUG00000015542/ENSOCUG00000013060	24	ENSOCUG00000016068/ENSOCUG00000027507/ENSOCUG00000026784/ENSOCUG00000003344/ENSOCUG00000025029/ENSOCUG00000003792/ENSOCUG00000009244/ENSOCUG00000012690/ENSOCUG00000029328/ENSOCUG00000016280/ENSOCUG00000031273/ENSOCUG00000015642/ENSOCUG00000001026/ENSOCUG00000026742/ENSOCUG00000023521/ENSOCUG00000004495/ENSOCUG00000012259/ENSOCUG00000000771/ENSOCUG00000025793/ENSOCUG00000011610/ENSOCUG00000013517/…
BP	GO:0051043	regulation of membrane protein ectodomain proteolysis	6/1162	14/11449	0.00158028	0.0582626	ENSOCUG00000014127/ENSOCUG00000001034/ENSOCUG00000000348/ENSOCUG00000008310/ENSOCUG00000001216/ENSOCUG00000010718	TNFRSF1B/PTPN3/GPLD1/TIMP3/ADAM8/TIMP1	6	1	ENSOCUG00000000348	5	ENSOCUG00000014127/ENSOCUG00000001034/ENSOCUG00000008310/ENSOCUG00000001216/ENSOCUG00000010718
BP	GO:0010466	negative regulation of peptidase activity	14/1162	58/11449	0.0016049	0.0586556	ENSOCUG00000016068/ENSOCUG00000012972/ENSOCUG00000011746/ENSOCUG00000003792/ENSOCUG00000022575/ENSOCUG00000005190/ENSOCUG00000011786/ENSOCUG00000027400/ENSOCUG00000008310/ENSOCUG00000000715/ENSOCUG00000005091/ENSOCUG00000016580/ENSOCUG00000011610/ENSOCUG00000010718	SERPINE1/CRYAB/NR4A1/THBS1/VTN/DHCR24/ECM1/PLAUR/TIMP3/CD44/SERPINB9/CTSB/VEGFA/TIMP1	14	2	ENSOCUG00000022575/ENSOCUG00000005190	12	ENSOCUG00000016068/ENSOCUG00000012972/ENSOCUG00000011746/ENSOCUG00000003792/ENSOCUG00000011786/ENSOCUG00000027400/ENSOCUG00000008310/ENSOCUG00000000715/ENSOCUG00000005091/ENSOCUG00000016580/ENSOCUG00000011610/ENSOCUG00000010718
BP	GO:0044283	small molecule biosynthetic process	58/1162	389/11449	0.00169947	0.0615765	ENSOCUG00000022657/ENSOCUG00000017424/ENSOCUG00000029634/ENSOCUG00000012201/ENSOCUG00000025100/ENSOCUG00000009732/ENSOCUG00000010532/ENSOCUG00000017120/ENSOCUG00000008274/ENSOCUG00000005027/ENSOCUG00000003344/ENSOCUG00000013005/ENSOCUG00000000197/ENSOCUG00000014352/ENSOCUG00000017653/ENSOCUG00000017267/ENSOCUG00000000744/ENSOCUG00000013795/ENSOCUG00000003144/ENSOCUG00000005190/ENSOCUG00000014726/…	ENSOCUG00000022657/ATF3/ALOXE3/PPAT/ENSOCUG00000025100/NR1D1/OTC/PDK4/PROX1/PNP/IDO1/STARD3/HK2/GATM/CBS/SLC37A4/PLTP/INSIG1/BPGM/DHCR24/ENSOCUG00000014726/ABCD2/ENSOCUG00000001018/ABCC5/DDIT4/IP6K2/ENSOCUG00000006119/ENPP3/COQ8A/SLC38A1/ALOX5/PFKP/PTAFR/ENSOCUG00000024474/PRKAG3/HK3/BRCA1/PMVK/NT5C/TBXAS1/PGAM2/SNAI1/DKK3/ALDOA/ENSOCUG00000025023/SHMT1/ENSOCUG00000026677/PDSS1/PAICS/PLEK/MVK/MGS…	58	22	ENSOCUG00000022657/ENSOCUG00000029634/ENSOCUG00000012201/ENSOCUG00000025100/ENSOCUG00000009732/ENSOCUG00000010532/ENSOCUG00000014352/ENSOCUG00000017267/ENSOCUG00000013795/ENSOCUG00000003144/ENSOCUG00000005190/ENSOCUG00000014726/ENSOCUG00000016168/ENSOCUG00000006119/ENSOCUG00000003384/ENSOCUG00000027853/ENSOCUG00000006329/ENSOCUG00000021541/ENSOCUG00000010068/ENSOCUG00000012216/ENSOCUG00000013967/…	36	ENSOCUG00000017424/ENSOCUG00000017120/ENSOCUG00000008274/ENSOCUG00000005027/ENSOCUG00000003344/ENSOCUG00000013005/ENSOCUG00000000197/ENSOCUG00000017653/ENSOCUG00000000744/ENSOCUG00000001018/ENSOCUG00000007887/ENSOCUG00000016772/ENSOCUG00000012420/ENSOCUG00000014432/ENSOCUG00000017305/ENSOCUG00000005164/ENSOCUG00000005428/ENSOCUG00000011039/ENSOCUG00000017831/ENSOCUG00000024474/ENSOCUG00000000401/…
BP	GO:0035065	regulation of histone acetylation	5/1162	10/11449	0.00173841	0.0624492	ENSOCUG00000003883/ENSOCUG00000016869/ENSOCUG00000008775/ENSOCUG00000009225/ENSOCUG00000004415	BRCA1/NFYA/AUTS2/MYOCD/NFYB	5	1	ENSOCUG00000004415	4	ENSOCUG00000003883/ENSOCUG00000016869/ENSOCUG00000008775/ENSOCUG00000009225
BP	GO:0009124	nucleoside monophosphate biosynthetic process	23/1162	119/11449	0.00176867	0.0627423	ENSOCUG00000022657/ENSOCUG00000002805/ENSOCUG00000012201/ENSOCUG00000025100/ENSOCUG00000026115/ENSOCUG00000000197/ENSOCUG00000024043/ENSOCUG00000003144/ENSOCUG00000014726/ENSOCUG00000001018/ENSOCUG00000016772/ENSOCUG00000029101/ENSOCUG00000006119/ENSOCUG00000011039/ENSOCUG00000003384/ENSOCUG00000000401/ENSOCUG00000027853/ENSOCUG00000006329/ENSOCUG00000025023/ENSOCUG00000026677/ENSOCUG00000012216/…	ENSOCUG00000022657/AMPD3/PPAT/ENSOCUG00000025100/ENSOCUG00000026115/HK2/ENSOCUG00000024043/BPGM/ENSOCUG00000014726/ENSOCUG00000001018/DDIT4/ATP8/ENSOCUG00000006119/PFKP/PRKAG3/HK3/PGAM2/ALDOA/ENSOCUG00000025023/ENSOCUG00000026677/PAICS/PFKFB2/HKDC1	23	11	ENSOCUG00000022657/ENSOCUG00000012201/ENSOCUG00000025100/ENSOCUG00000026115/ENSOCUG00000003144/ENSOCUG00000014726/ENSOCUG00000006119/ENSOCUG00000003384/ENSOCUG00000027853/ENSOCUG00000006329/ENSOCUG00000012216	12	ENSOCUG00000002805/ENSOCUG00000000197/ENSOCUG00000024043/ENSOCUG00000001018/ENSOCUG00000016772/ENSOCUG00000029101/ENSOCUG00000011039/ENSOCUG00000000401/ENSOCUG00000025023/ENSOCUG00000026677/ENSOCUG00000014355/ENSOCUG00000004938
BP	GO:0006733	oxidoreduction coenzyme metabolic process	22/1162	112/11449	0.00177643	0.0627423	ENSOCUG00000022657/ENSOCUG00000010814/ENSOCUG00000025100/ENSOCUG00000000197/ENSOCUG00000003144/ENSOCUG00000014726/ENSOCUG00000001018/ENSOCUG00000016772/ENSOCUG00000006119/ENSOCUG00000017305/ENSOCUG00000011039/ENSOCUG00000003384/ENSOCUG00000000401/ENSOCUG00000027853/ENSOCUG00000006329/ENSOCUG00000025023/ENSOCUG00000026677/ENSOCUG00000010068/ENSOCUG00000014355/ENSOCUG00000011259/ENSOCUG00000004938/…	ENSOCUG00000022657/ME1/ENSOCUG00000025100/HK2/BPGM/ENSOCUG00000014726/ENSOCUG00000001018/DDIT4/ENSOCUG00000006119/COQ8A/PFKP/PRKAG3/HK3/PGAM2/ALDOA/ENSOCUG00000025023/ENSOCUG00000026677/PDSS1/PFKFB2/PDSS2/HKDC1/AIFM2	22	11	ENSOCUG00000022657/ENSOCUG00000010814/ENSOCUG00000025100/ENSOCUG00000003144/ENSOCUG00000014726/ENSOCUG00000006119/ENSOCUG00000003384/ENSOCUG00000027853/ENSOCUG00000006329/ENSOCUG00000010068/ENSOCUG00000011259	11	ENSOCUG00000000197/ENSOCUG00000001018/ENSOCUG00000016772/ENSOCUG00000017305/ENSOCUG00000011039/ENSOCUG00000000401/ENSOCUG00000025023/ENSOCUG00000026677/ENSOCUG00000014355/ENSOCUG00000004938/ENSOCUG00000004543
BP	GO:0050922	negative regulation of chemotaxis	8/1162	24/11449	0.0018295	0.0640783	ENSOCUG00000010693/ENSOCUG00000003792/ENSOCUG00000000380/ENSOCUG00000011670/ENSOCUG00000005729/ENSOCUG00000023521/ENSOCUG00000015623/ENSOCUG00000013688	CCN3/THBS1/WNT5A/SEMA3F/RIN3/AIF1/PLXNA3/TNFAIP6	8	1	ENSOCUG00000000380	7	ENSOCUG00000010693/ENSOCUG00000003792/ENSOCUG00000011670/ENSOCUG00000005729/ENSOCUG00000023521/ENSOCUG00000015623/ENSOCUG00000013688
BP	GO:0002687	positive regulation of leukocyte migration	18/1162	85/11449	0.00188783	0.0655748	ENSOCUG00000016068/ENSOCUG00000017764/ENSOCUG00000029644/ENSOCUG00000025029/ENSOCUG00000000380/ENSOCUG00000009244/ENSOCUG00000012663/ENSOCUG00000016280/ENSOCUG00000031273/ENSOCUG00000009956/ENSOCUG00000005579/ENSOCUG00000001216/ENSOCUG00000023521/ENSOCUG00000004495/ENSOCUG00000012259/ENSOCUG00000013517/ENSOCUG00000016477/ENSOCUG00000022167	SERPINE1/VEGFD/ICAM1/CSF1/WNT5A/THBS4/MSTN/CXCL10/GPSM3/RAC1/ITGB3/ADAM8/AIF1/PYCARD/CMKLR1/NCKAP1L/SELP/C5AR1	18	4	ENSOCUG00000017764/ENSOCUG00000000380/ENSOCUG00000012663/ENSOCUG00000009956	14	ENSOCUG00000016068/ENSOCUG00000029644/ENSOCUG00000025029/ENSOCUG00000009244/ENSOCUG00000016280/ENSOCUG00000031273/ENSOCUG00000005579/ENSOCUG00000001216/ENSOCUG00000023521/ENSOCUG00000004495/ENSOCUG00000012259/ENSOCUG00000013517/ENSOCUG00000016477/ENSOCUG00000022167
BP	GO:0034404	nucleobase-containing small molecule biosynthetic process	23/1162	120/11449	0.00198315	0.068321	ENSOCUG00000022657/ENSOCUG00000012201/ENSOCUG00000025100/ENSOCUG00000005027/ENSOCUG00000000197/ENSOCUG00000003144/ENSOCUG00000014726/ENSOCUG00000001018/ENSOCUG00000016772/ENSOCUG00000006119/ENSOCUG00000014432/ENSOCUG00000011039/ENSOCUG00000003384/ENSOCUG00000000401/ENSOCUG00000024974/ENSOCUG00000027853/ENSOCUG00000006329/ENSOCUG00000025023/ENSOCUG00000026677/ENSOCUG00000012216/ENSOCUG00000014355/…	ENSOCUG00000022657/PPAT/ENSOCUG00000025100/PNP/HK2/BPGM/ENSOCUG00000014726/ENSOCUG00000001018/DDIT4/ENSOCUG00000006119/ENPP3/PFKP/PRKAG3/HK3/NT5C/PGAM2/ALDOA/ENSOCUG00000025023/ENSOCUG00000026677/PAICS/PFKFB2/HKDC1/ENSOCUG00000024946	23	10	ENSOCUG00000022657/ENSOCUG00000012201/ENSOCUG00000025100/ENSOCUG00000003144/ENSOCUG00000014726/ENSOCUG00000006119/ENSOCUG00000003384/ENSOCUG00000027853/ENSOCUG00000006329/ENSOCUG00000012216	13	ENSOCUG00000005027/ENSOCUG00000000197/ENSOCUG00000001018/ENSOCUG00000016772/ENSOCUG00000014432/ENSOCUG00000011039/ENSOCUG00000000401/ENSOCUG00000024974/ENSOCUG00000025023/ENSOCUG00000026677/ENSOCUG00000014355/ENSOCUG00000004938/ENSOCUG00000024946
BP	GO:0002274	myeloid leukocyte activation	22/1162	113/11449	0.00199967	0.0683303	ENSOCUG00000002197/ENSOCUG00000009732/ENSOCUG00000004923/ENSOCUG00000003792/ENSOCUG00000000380/ENSOCUG00000024755/ENSOCUG00000030734/ENSOCUG00000014527/ENSOCUG00000005985/ENSOCUG00000017836/ENSOCUG00000014432/ENSOCUG00000013567/ENSOCUG00000001587/ENSOCUG00000014263/ENSOCUG00000004495/ENSOCUG00000026625/ENSOCUG00000006290/ENSOCUG00000000534/ENSOCUG00000010995/ENSOCUG00000010843/ENSOCUG00000022167/…	ITGB8/NR1D1/BCR/THBS1/WNT5A/TYROBP/GPR15LG/CTSC/CLU/NECTIN2/ENPP3/GRN/ITGAM/BATF2/PYCARD/BATF/LRFN5/LCP2/SNAP23/PRKCD/C5AR1/ITGB6	22	6	ENSOCUG00000002197/ENSOCUG00000009732/ENSOCUG00000000380/ENSOCUG00000030734/ENSOCUG00000006290/ENSOCUG00000014850	16	ENSOCUG00000004923/ENSOCUG00000003792/ENSOCUG00000024755/ENSOCUG00000014527/ENSOCUG00000005985/ENSOCUG00000017836/ENSOCUG00000014432/ENSOCUG00000013567/ENSOCUG00000001587/ENSOCUG00000014263/ENSOCUG00000004495/ENSOCUG00000026625/ENSOCUG00000000534/ENSOCUG00000010995/ENSOCUG00000010843/ENSOCUG00000022167
BP	GO:0007045	cell-substrate adherens junction assembly	12/1162	47/11449	0.00203704	0.0684935	ENSOCUG00000017871/ENSOCUG00000004160/ENSOCUG00000004923/ENSOCUG00000006982/ENSOCUG00000015449/ENSOCUG00000001026/ENSOCUG00000009956/ENSOCUG00000010465/ENSOCUG00000011610/ENSOCUG00000001467/ENSOCUG00000022530/ENSOCUG00000024877	ACTN2/FAM107A/BCR/STON1/ACTN1/PPM1F/RAC1/EPHA3/VEGFA/DLC1/ACVRL1/DMTN	12	4	ENSOCUG00000004160/ENSOCUG00000006982/ENSOCUG00000009956/ENSOCUG00000024877	8	ENSOCUG00000017871/ENSOCUG00000004923/ENSOCUG00000015449/ENSOCUG00000001026/ENSOCUG00000010465/ENSOCUG00000011610/ENSOCUG00000001467/ENSOCUG00000022530
BP	GO:0048041	focal adhesion assembly	12/1162	47/11449	0.00203704	0.0684935	ENSOCUG00000017871/ENSOCUG00000004160/ENSOCUG00000004923/ENSOCUG00000006982/ENSOCUG00000015449/ENSOCUG00000001026/ENSOCUG00000009956/ENSOCUG00000010465/ENSOCUG00000011610/ENSOCUG00000001467/ENSOCUG00000022530/ENSOCUG00000024877	ACTN2/FAM107A/BCR/STON1/ACTN1/PPM1F/RAC1/EPHA3/VEGFA/DLC1/ACVRL1/DMTN	12	4	ENSOCUG00000004160/ENSOCUG00000006982/ENSOCUG00000009956/ENSOCUG00000024877	8	ENSOCUG00000017871/ENSOCUG00000004923/ENSOCUG00000015449/ENSOCUG00000001026/ENSOCUG00000010465/ENSOCUG00000011610/ENSOCUG00000001467/ENSOCUG00000022530
BP	GO:1902532	negative regulation of intracellular signal transduction	50/1162	328/11449	0.00216014	0.0720559	ENSOCUG00000017424/ENSOCUG00000016205/ENSOCUG00000003790/ENSOCUG00000009732/ENSOCUG00000011137/ENSOCUG00000010594/ENSOCUG00000003201/ENSOCUG00000010693/ENSOCUG00000003792/ENSOCUG00000008959/ENSOCUG00000003829/ENSOCUG00000012663/ENSOCUG00000021137/ENSOCUG00000014828/ENSOCUG00000010660/ENSOCUG00000012690/ENSOCUG00000000786/ENSOCUG00000027400/ENSOCUG00000016772/ENSOCUG00000005985/ENSOCUG00000010604/…	ATF3/HOMER2/LITAF/NR1D1/FBLN1/CASQ2/BCL2L1/CCN3/THBS1/MYOZ2/EZR/MSTN/SFRP5/BDKRB2/CUL3/HSPB1/EPHA2/PLAUR/DDIT4/CLU/RCAN1/TIMP3/URI1/CD44/CASTOR2/PIK3CB/GBP1/BCL3/NLRC3/SH3BP1/ITPR1/PYCARD/PARP14/INPP5F/PTPRT/SNAI1/PPM1B/DLC1/DYRK3/APLNR/PRKCD/MAPKAPK5/VHL/RRM2B/PKHD1/C1QTNF3/TMBIM6/UCHL1/FKTN/MET	50	14	ENSOCUG00000009732/ENSOCUG00000012663/ENSOCUG00000021137/ENSOCUG00000010660/ENSOCUG00000015063/ENSOCUG00000004899/ENSOCUG00000001573/ENSOCUG00000005461/ENSOCUG00000003078/ENSOCUG00000011427/ENSOCUG00000008545/ENSOCUG00000001847/ENSOCUG00000005809/ENSOCUG00000013060	36	ENSOCUG00000017424/ENSOCUG00000016205/ENSOCUG00000003790/ENSOCUG00000011137/ENSOCUG00000010594/ENSOCUG00000003201/ENSOCUG00000010693/ENSOCUG00000003792/ENSOCUG00000008959/ENSOCUG00000003829/ENSOCUG00000014828/ENSOCUG00000012690/ENSOCUG00000000786/ENSOCUG00000027400/ENSOCUG00000016772/ENSOCUG00000005985/ENSOCUG00000010604/ENSOCUG00000008310/ENSOCUG00000000715/ENSOCUG00000011366/ENSOCUG00000017251/…
BP	GO:0071219	cellular response to molecule of bacterial origin	19/1162	93/11449	0.00222164	0.0735242	ENSOCUG00000016068/ENSOCUG00000012101/ENSOCUG00000003790/ENSOCUG00000009732/ENSOCUG00000006901/ENSOCUG00000014127/ENSOCUG00000004923/ENSOCUG00000015471/ENSOCUG00000000380/ENSOCUG00000009279/ENSOCUG00000016280/ENSOCUG00000015642/ENSOCUG00000002819/ENSOCUG00000004495/ENSOCUG00000016332/ENSOCUG00000025793/ENSOCUG00000004218/ENSOCUG00000022836/ENSOCUG00000011400	SERPINE1/ARID5A/LITAF/NR1D1/ANKRD1/TNFRSF1B/BCR/PLAA/WNT5A/ABCA1/CXCL10/NFKBIA/IRAK2/PYCARD/CDC73/SCIMP/CD14/ACOD1/MTDH	19	5	ENSOCUG00000009732/ENSOCUG00000015471/ENSOCUG00000000380/ENSOCUG00000016332/ENSOCUG00000011400	14	ENSOCUG00000016068/ENSOCUG00000012101/ENSOCUG00000003790/ENSOCUG00000006901/ENSOCUG00000014127/ENSOCUG00000004923/ENSOCUG00000009279/ENSOCUG00000016280/ENSOCUG00000015642/ENSOCUG00000002819/ENSOCUG00000004495/ENSOCUG00000025793/ENSOCUG00000004218/ENSOCUG00000022836
BP	GO:0045765	regulation of angiogenesis	31/1162	180/11449	0.00226538	0.0741664	ENSOCUG00000016068/ENSOCUG00000010633/ENSOCUG00000002197/ENSOCUG00000002752/ENSOCUG00000026784/ENSOCUG00000016098/ENSOCUG00000000197/ENSOCUG00000013369/ENSOCUG00000003792/ENSOCUG00000000380/ENSOCUG00000016362/ENSOCUG00000009244/ENSOCUG00000011786/ENSOCUG00000012690/ENSOCUG00000000786/ENSOCUG00000016280/ENSOCUG00000026988/ENSOCUG00000004899/ENSOCUG00000005428/ENSOCUG00000003883/ENSOCUG00000021999/…	SERPINE1/HMOX1/ITGB8/S100A1/PRKD2/FGFBP1/HK2/ITGA5/THBS1/WNT5A/ADAMTS1/THBS4/ECM1/HSPB1/EPHA2/CXCL10/CHI3L1/PIK3CB/ALOX5/BRCA1/AGGF1/CCBE1/VEGFA/APLNR/SEMA4A/C5AR1/F3/STAB1/CD34/ACVRL1/MTDH	31	6	ENSOCUG00000002197/ENSOCUG00000016098/ENSOCUG00000000380/ENSOCUG00000004899/ENSOCUG00000003078/ENSOCUG00000011400	25	ENSOCUG00000016068/ENSOCUG00000010633/ENSOCUG00000002752/ENSOCUG00000026784/ENSOCUG00000000197/ENSOCUG00000013369/ENSOCUG00000003792/ENSOCUG00000016362/ENSOCUG00000009244/ENSOCUG00000011786/ENSOCUG00000012690/ENSOCUG00000000786/ENSOCUG00000016280/ENSOCUG00000026988/ENSOCUG00000005428/ENSOCUG00000003883/ENSOCUG00000021999/ENSOCUG00000003209/ENSOCUG00000011610/ENSOCUG00000001326/ENSOCUG00000022167/…
BP	GO:0060537	muscle tissue development	37/1162	226/11449	0.00229125	0.0741664	ENSOCUG00000024010/ENSOCUG00000017424/ENSOCUG00000017871/ENSOCUG00000013865/ENSOCUG00000006901/ENSOCUG00000025586/ENSOCUG00000011037/ENSOCUG00000008274/ENSOCUG00000006266/ENSOCUG00000005474/ENSOCUG00000014122/ENSOCUG00000010424/ENSOCUG00000012543/ENSOCUG00000011746/ENSOCUG00000007983/ENSOCUG00000000380/ENSOCUG00000004074/ENSOCUG00000023408/ENSOCUG00000008959/ENSOCUG00000012663/ENSOCUG00000009784/…	GPCPD1/ATF3/ACTN2/PLN/ANKRD1/MYL2/MYH7/PROX1/MAFF/SGCB/TPM1/TNNI1/PPP3CB/NR4A1/TNNC1/WNT5A/ACTC1/CITED2/MYOZ2/MSTN/FOXN2/CSRP3/CHRND/RCAN1/COPS2/DNER/ATG5/BARX2/HIVEP3/MYOCD/RARB/S1PR1/RB1/DMRTA2/NDUFV2/BTG2/MYH11	37	14	ENSOCUG00000024010/ENSOCUG00000005474/ENSOCUG00000014122/ENSOCUG00000012543/ENSOCUG00000000380/ENSOCUG00000012663/ENSOCUG00000009784/ENSOCUG00000006455/ENSOCUG00000016712/ENSOCUG00000013358/ENSOCUG00000000714/ENSOCUG00000016404/ENSOCUG00000001019/ENSOCUG00000009899	23	ENSOCUG00000017424/ENSOCUG00000017871/ENSOCUG00000013865/ENSOCUG00000006901/ENSOCUG00000025586/ENSOCUG00000011037/ENSOCUG00000008274/ENSOCUG00000006266/ENSOCUG00000010424/ENSOCUG00000011746/ENSOCUG00000007983/ENSOCUG00000004074/ENSOCUG00000023408/ENSOCUG00000008959/ENSOCUG00000004480/ENSOCUG00000027279/ENSOCUG00000010604/ENSOCUG00000021468/ENSOCUG00000001203/ENSOCUG00000009225/ENSOCUG00000015574/…
BP	GO:0040008	regulation of growth	43/1162	273/11449	0.00229399	0.0741664	ENSOCUG00000025586/ENSOCUG00000004160/ENSOCUG00000008274/ENSOCUG00000003201/ENSOCUG00000015076/ENSOCUG00000011500/ENSOCUG00000010693/ENSOCUG00000009442/ENSOCUG00000025029/ENSOCUG00000015471/ENSOCUG00000000380/ENSOCUG00000007035/ENSOCUG00000016105/ENSOCUG00000001028/ENSOCUG00000010569/ENSOCUG00000006731/ENSOCUG00000003829/ENSOCUG00000012663/ENSOCUG00000029235/ENSOCUG00000006034/ENSOCUG00000007225/…	MYL2/FAM107A/PROX1/BCL2L1/FXN/TNC/CCN3/LATS2/CSF1/PLAA/WNT5A/OSTN/COLQ/MFSD2A/ERBB2/BDNF/EZR/MSTN/ENSOCUG00000029235/FHL1/CRABP2/GPAM/IP6K2/URI1/PPM1F/JADE1/SLC25A33/CDKN2C/SEMA3F/N6AMT1/ARMC12/BRCA1/NTN1/CDC73/MYOCD/PLXNA3/ENSOCUG00000027827/PABIR1/GJA1/RB1/SEMA3A/ACVRL1/PPIB	43	13	ENSOCUG00000004160/ENSOCUG00000015076/ENSOCUG00000015471/ENSOCUG00000000380/ENSOCUG00000001028/ENSOCUG00000012663/ENSOCUG00000015063/ENSOCUG00000004521/ENSOCUG00000008385/ENSOCUG00000027183/ENSOCUG00000016332/ENSOCUG00000002637/ENSOCUG00000016404	30	ENSOCUG00000025586/ENSOCUG00000008274/ENSOCUG00000003201/ENSOCUG00000011500/ENSOCUG00000010693/ENSOCUG00000009442/ENSOCUG00000025029/ENSOCUG00000007035/ENSOCUG00000016105/ENSOCUG00000010569/ENSOCUG00000006731/ENSOCUG00000003829/ENSOCUG00000029235/ENSOCUG00000006034/ENSOCUG00000007225/ENSOCUG00000007893/ENSOCUG00000012420/ENSOCUG00000001026/ENSOCUG00000004163/ENSOCUG00000011670/ENSOCUG00000001084/…
BP	GO:0002690	positive regulation of leukocyte chemotaxis	13/1162	54/11449	0.00238798	0.0761419	ENSOCUG00000016068/ENSOCUG00000017764/ENSOCUG00000025029/ENSOCUG00000000380/ENSOCUG00000009244/ENSOCUG00000012663/ENSOCUG00000016280/ENSOCUG00000031273/ENSOCUG00000009956/ENSOCUG00000023521/ENSOCUG00000012259/ENSOCUG00000013517/ENSOCUG00000022167	SERPINE1/VEGFD/CSF1/WNT5A/THBS4/MSTN/CXCL10/GPSM3/RAC1/AIF1/CMKLR1/NCKAP1L/C5AR1	13	4	ENSOCUG00000017764/ENSOCUG00000000380/ENSOCUG00000012663/ENSOCUG00000009956	9	ENSOCUG00000016068/ENSOCUG00000025029/ENSOCUG00000009244/ENSOCUG00000016280/ENSOCUG00000031273/ENSOCUG00000023521/ENSOCUG00000012259/ENSOCUG00000013517/ENSOCUG00000022167
BP	GO:0036303	lymph vessel morphogenesis	6/1162	15/11449	0.00240944	0.0761419	ENSOCUG00000008274/ENSOCUG00000012543/ENSOCUG00000000786/ENSOCUG00000008676/ENSOCUG00000003209/ENSOCUG00000022530	PROX1/PPP3CB/EPHA2/CLEC14A/CCBE1/ACVRL1	6	1	ENSOCUG00000012543	5	ENSOCUG00000008274/ENSOCUG00000000786/ENSOCUG00000008676/ENSOCUG00000003209/ENSOCUG00000022530
BP	GO:2000756	regulation of peptidyl-lysine acetylation	6/1162	15/11449	0.00240944	0.0761419	ENSOCUG00000012493/ENSOCUG00000003883/ENSOCUG00000016869/ENSOCUG00000008775/ENSOCUG00000009225/ENSOCUG00000004415	KLF15/BRCA1/NFYA/AUTS2/MYOCD/NFYB	6	1	ENSOCUG00000004415	5	ENSOCUG00000012493/ENSOCUG00000003883/ENSOCUG00000016869/ENSOCUG00000008775/ENSOCUG00000009225
BP	GO:0040007	growth	65/1162	453/11449	0.00243845	0.0764836	ENSOCUG00000027029/ENSOCUG00000011473/ENSOCUG00000037528/ENSOCUG00000025586/ENSOCUG00000012067/ENSOCUG00000004160/ENSOCUG00000008274/ENSOCUG00000003201/ENSOCUG00000015076/ENSOCUG00000011500/ENSOCUG00000010693/ENSOCUG00000009442/ENSOCUG00000025029/ENSOCUG00000015471/ENSOCUG00000000380/ENSOCUG00000007035/ENSOCUG00000016105/ENSOCUG00000001028/ENSOCUG00000010569/ENSOCUG00000006731/ENSOCUG00000003829/…	ARID5B/PRKG1/MUSTN1/MYL2/SOX10/FAM107A/PROX1/BCL2L1/FXN/TNC/CCN3/LATS2/CSF1/PLAA/WNT5A/OSTN/COLQ/MFSD2A/ERBB2/BDNF/EZR/SLITRK6/MSTN/UBE3A/ENSOCUG00000029235/FHL1/GATA3/CRABP2/ECM1/GPAM/USP9X/CHRND/IP6K2/URI1/COPS2/PPM1F/TMEM182/JADE1/SLC25A33/PALB2/CDKN2C/SEMA3F/KPNA1/N6AMT1/SLC25A25/ARMC12/BRCA1/NTN1/CDC73/MYOCD/PLXNA3/ENSOCUG00000027827/PABIR1/GJA1/RARB/THBS3/S1PR1/RB1/RMI1/LRP4/SEMA3A/STC1/TNF…	65	24	ENSOCUG00000012067/ENSOCUG00000004160/ENSOCUG00000015076/ENSOCUG00000015471/ENSOCUG00000000380/ENSOCUG00000001028/ENSOCUG00000000670/ENSOCUG00000012663/ENSOCUG00000017465/ENSOCUG00000017821/ENSOCUG00000007198/ENSOCUG00000015063/ENSOCUG00000006455/ENSOCUG00000017004/ENSOCUG00000004521/ENSOCUG00000008461/ENSOCUG00000008385/ENSOCUG00000002694/ENSOCUG00000027183/ENSOCUG00000016332/ENSOCUG00000002637/…	41	ENSOCUG00000027029/ENSOCUG00000011473/ENSOCUG00000037528/ENSOCUG00000025586/ENSOCUG00000008274/ENSOCUG00000003201/ENSOCUG00000011500/ENSOCUG00000010693/ENSOCUG00000009442/ENSOCUG00000025029/ENSOCUG00000007035/ENSOCUG00000016105/ENSOCUG00000010569/ENSOCUG00000006731/ENSOCUG00000003829/ENSOCUG00000029235/ENSOCUG00000006034/ENSOCUG00000007225/ENSOCUG00000011786/ENSOCUG00000007893/ENSOCUG00000027279/…
BP	GO:0001818	negative regulation of cytokine production	27/1162	152/11449	0.0026984	0.0840103	ENSOCUG00000016205/ENSOCUG00000003344/ENSOCUG00000017267/ENSOCUG00000003792/ENSOCUG00000003153/ENSOCUG00000003829/ENSOCUG00000024755/ENSOCUG00000017821/ENSOCUG00000010660/ENSOCUG00000000786/ENSOCUG00000016168/ENSOCUG00000009956/ENSOCUG00000012907/ENSOCUG00000004061/ENSOCUG00000017251/ENSOCUG00000013358/ENSOCUG00000026628/ENSOCUG00000028059/ENSOCUG00000004495/ENSOCUG00000012259/ENSOCUG00000015796/…	HOMER2/IDO1/SLC37A4/THBS1/TRIB2/EZR/TYROBP/GATA3/CUL3/EPHA2/ABCD2/RAC1/TBX21/LGR4/GBP1/ATG5/BCL3/NLRC3/PYCARD/CMKLR1/ANXA4/PPM1B/ARG2/NCKAP1L/REL/C1QTNF3/CD34	27	9	ENSOCUG00000017267/ENSOCUG00000017821/ENSOCUG00000010660/ENSOCUG00000016168/ENSOCUG00000009956/ENSOCUG00000012907/ENSOCUG00000004061/ENSOCUG00000013358/ENSOCUG00000005461	18	ENSOCUG00000016205/ENSOCUG00000003344/ENSOCUG00000003792/ENSOCUG00000003153/ENSOCUG00000003829/ENSOCUG00000024755/ENSOCUG00000000786/ENSOCUG00000017251/ENSOCUG00000026628/ENSOCUG00000028059/ENSOCUG00000004495/ENSOCUG00000012259/ENSOCUG00000015796/ENSOCUG00000000584/ENSOCUG00000013517/ENSOCUG00000004968/ENSOCUG00000026419/ENSOCUG00000003479
BP	GO:0007519	skeletal muscle tissue development	20/1162	102/11449	0.00287184	0.0887525	ENSOCUG00000024010/ENSOCUG00000017424/ENSOCUG00000006901/ENSOCUG00000006266/ENSOCUG00000012543/ENSOCUG00000011746/ENSOCUG00000023408/ENSOCUG00000008959/ENSOCUG00000012663/ENSOCUG00000009784/ENSOCUG00000027279/ENSOCUG00000010604/ENSOCUG00000006455/ENSOCUG00000016712/ENSOCUG00000021468/ENSOCUG00000001203/ENSOCUG00000009225/ENSOCUG00000016404/ENSOCUG00000001019/ENSOCUG00000004422	GPCPD1/ATF3/ANKRD1/MAFF/PPP3CB/NR4A1/CITED2/MYOZ2/MSTN/FOXN2/CHRND/RCAN1/COPS2/DNER/BARX2/HIVEP3/MYOCD/RB1/DMRTA2/BTG2	20	8	ENSOCUG00000024010/ENSOCUG00000012543/ENSOCUG00000012663/ENSOCUG00000009784/ENSOCUG00000006455/ENSOCUG00000016712/ENSOCUG00000016404/ENSOCUG00000001019	12	ENSOCUG00000017424/ENSOCUG00000006901/ENSOCUG00000006266/ENSOCUG00000011746/ENSOCUG00000023408/ENSOCUG00000008959/ENSOCUG00000027279/ENSOCUG00000010604/ENSOCUG00000021468/ENSOCUG00000001203/ENSOCUG00000009225/ENSOCUG00000004422
BP	GO:0097242	amyloid-beta clearance	5/1162	11/11449	0.00292214	0.0896478	ENSOCUG00000005985/ENSOCUG00000002827/ENSOCUG00000009225/ENSOCUG00000022167/ENSOCUG00000017924	CLU/IDE/MYOCD/C5AR1/MME	5	2	ENSOCUG00000002827/ENSOCUG00000017924	3	ENSOCUG00000005985/ENSOCUG00000009225/ENSOCUG00000022167
BP	GO:2001233	regulation of apoptotic signaling pathway	39/1162	245/11449	0.00296268	0.0902185	ENSOCUG00000016068/ENSOCUG00000017424/ENSOCUG00000010633/ENSOCUG00000014289/ENSOCUG00000014647/ENSOCUG00000014744/ENSOCUG00000005489/ENSOCUG00000003201/ENSOCUG00000015076/ENSOCUG00000011812/ENSOCUG00000029644/ENSOCUG00000003792/ENSOCUG00000000380/ENSOCUG00000014828/ENSOCUG00000012690/ENSOCUG00000000784/ENSOCUG00000014527/ENSOCUG00000027400/ENSOCUG00000005985/ENSOCUG00000008310/ENSOCUG00000015063/…	SERPINE1/ATF3/HMOX1/MYC/USP15/WNT16/PRKRA/BCL2L1/FXN/ING2/ICAM1/THBS1/WNT5A/BDKRB2/HSPB1/NR4A2/CTSC/PLAUR/CLU/TIMP3/URI1/ENSOCUG00000007721/FAF1/CD44/GCLC/BRCA1/MAPK9/MCL1/PYCARD/GDNF/FIS1/G0S2/SNAI1/TPD52L1/EEF1E1/PRKCD/VHL/RRM2B/TMBIM6	39	13	ENSOCUG00000014647/ENSOCUG00000005489/ENSOCUG00000015076/ENSOCUG00000011812/ENSOCUG00000000380/ENSOCUG00000015063/ENSOCUG00000031945/ENSOCUG00000012805/ENSOCUG00000015542/ENSOCUG00000004023/ENSOCUG00000012587/ENSOCUG00000008545/ENSOCUG00000001847	26	ENSOCUG00000016068/ENSOCUG00000017424/ENSOCUG00000010633/ENSOCUG00000014289/ENSOCUG00000014744/ENSOCUG00000003201/ENSOCUG00000029644/ENSOCUG00000003792/ENSOCUG00000014828/ENSOCUG00000012690/ENSOCUG00000000784/ENSOCUG00000014527/ENSOCUG00000027400/ENSOCUG00000005985/ENSOCUG00000008310/ENSOCUG00000007721/ENSOCUG00000000715/ENSOCUG00000003883/ENSOCUG00000012152/ENSOCUG00000004495/ENSOCUG00000003033/…
BP	GO:0032623	interleukin-2 production	10/1162	37/11449	0.00301077	0.0902185	ENSOCUG00000016205/ENSOCUG00000026784/ENSOCUG00000005027/ENSOCUG00000003829/ENSOCUG00000017821/ENSOCUG00000009374/ENSOCUG00000012907/ENSOCUG00000017251/ENSOCUG00000013731/ENSOCUG00000003479	HOMER2/PRKD2/PNP/EZR/GATA3/IRF4/TBX21/GBP1/RUNX1/CD34	10	2	ENSOCUG00000017821/ENSOCUG00000012907	8	ENSOCUG00000016205/ENSOCUG00000026784/ENSOCUG00000005027/ENSOCUG00000003829/ENSOCUG00000009374/ENSOCUG00000017251/ENSOCUG00000013731/ENSOCUG00000003479
BP	GO:0032663	regulation of interleukin-2 production	10/1162	37/11449	0.00301077	0.0902185	ENSOCUG00000016205/ENSOCUG00000026784/ENSOCUG00000005027/ENSOCUG00000003829/ENSOCUG00000017821/ENSOCUG00000009374/ENSOCUG00000012907/ENSOCUG00000017251/ENSOCUG00000013731/ENSOCUG00000003479	HOMER2/PRKD2/PNP/EZR/GATA3/IRF4/TBX21/GBP1/RUNX1/CD34	10	2	ENSOCUG00000017821/ENSOCUG00000012907	8	ENSOCUG00000016205/ENSOCUG00000026784/ENSOCUG00000005027/ENSOCUG00000003829/ENSOCUG00000009374/ENSOCUG00000017251/ENSOCUG00000013731/ENSOCUG00000003479
BP	GO:0002688	regulation of leukocyte chemotaxis	16/1162	75/11449	0.00304807	0.0902185	ENSOCUG00000016068/ENSOCUG00000017764/ENSOCUG00000010693/ENSOCUG00000025029/ENSOCUG00000000380/ENSOCUG00000009244/ENSOCUG00000012663/ENSOCUG00000016280/ENSOCUG00000031273/ENSOCUG00000009956/ENSOCUG00000005729/ENSOCUG00000023521/ENSOCUG00000012259/ENSOCUG00000013517/ENSOCUG00000022167/ENSOCUG00000013688	SERPINE1/VEGFD/CCN3/CSF1/WNT5A/THBS4/MSTN/CXCL10/GPSM3/RAC1/RIN3/AIF1/CMKLR1/NCKAP1L/C5AR1/TNFAIP6	16	4	ENSOCUG00000017764/ENSOCUG00000000380/ENSOCUG00000012663/ENSOCUG00000009956	12	ENSOCUG00000016068/ENSOCUG00000010693/ENSOCUG00000025029/ENSOCUG00000009244/ENSOCUG00000016280/ENSOCUG00000031273/ENSOCUG00000005729/ENSOCUG00000023521/ENSOCUG00000012259/ENSOCUG00000013517/ENSOCUG00000022167/ENSOCUG00000013688
BP	GO:0010595	positive regulation of endothelial cell migration	16/1162	75/11449	0.00304807	0.0902185	ENSOCUG00000010633/ENSOCUG00000026784/ENSOCUG00000008274/ENSOCUG00000016098/ENSOCUG00000003792/ENSOCUG00000000380/ENSOCUG00000000348/ENSOCUG00000017821/ENSOCUG00000012690/ENSOCUG00000009956/ENSOCUG00000004899/ENSOCUG00000005579/ENSOCUG00000003209/ENSOCUG00000011610/ENSOCUG00000010024/ENSOCUG00000013060	HMOX1/PRKD2/PROX1/FGFBP1/THBS1/WNT5A/GPLD1/GATA3/HSPB1/RAC1/PIK3CB/ITGB3/CCBE1/VEGFA/PLPP3/MET	16	8	ENSOCUG00000016098/ENSOCUG00000000380/ENSOCUG00000000348/ENSOCUG00000017821/ENSOCUG00000009956/ENSOCUG00000004899/ENSOCUG00000010024/ENSOCUG00000013060	8	ENSOCUG00000010633/ENSOCUG00000026784/ENSOCUG00000008274/ENSOCUG00000003792/ENSOCUG00000012690/ENSOCUG00000005579/ENSOCUG00000003209/ENSOCUG00000011610
BP	GO:0051216	cartilage development	23/1162	124/11449	0.00307613	0.0904124	ENSOCUG00000012101/ENSOCUG00000002835/ENSOCUG00000002197/ENSOCUG00000037528/ENSOCUG00000010693/ENSOCUG00000023931/ENSOCUG00000000380/ENSOCUG00000012556/ENSOCUG00000017821/ENSOCUG00000011786/ENSOCUG00000008962/ENSOCUG00000001730/ENSOCUG00000000715/ENSOCUG00000015516/ENSOCUG00000013389/ENSOCUG00000011090/ENSOCUG00000021468/ENSOCUG00000014657/ENSOCUG00000013686/ENSOCUG00000000714/ENSOCUG00000010032/…	ARID5A/CCN2/ITGB8/MUSTN1/CCN3/BGN/WNT5A/NFATC2/GATA3/ECM1/LNPK/SNX19/CD44/HOXC4/EPYC/CTSK/BARX2/EFEMP1/WNT5B/RARB/THBS3/RB1/STC1	23	7	ENSOCUG00000002197/ENSOCUG00000000380/ENSOCUG00000017821/ENSOCUG00000008962/ENSOCUG00000001730/ENSOCUG00000000714/ENSOCUG00000016404	16	ENSOCUG00000012101/ENSOCUG00000002835/ENSOCUG00000037528/ENSOCUG00000010693/ENSOCUG00000023931/ENSOCUG00000012556/ENSOCUG00000011786/ENSOCUG00000000715/ENSOCUG00000015516/ENSOCUG00000013389/ENSOCUG00000011090/ENSOCUG00000021468/ENSOCUG00000014657/ENSOCUG00000013686/ENSOCUG00000010032/ENSOCUG00000005708
BP	GO:0097190	apoptotic signaling pathway	52/1162	350/11449	0.0030989	0.0904492	ENSOCUG00000016068/ENSOCUG00000017424/ENSOCUG00000010633/ENSOCUG00000014289/ENSOCUG00000014647/ENSOCUG00000014744/ENSOCUG00000014127/ENSOCUG00000005489/ENSOCUG00000003201/ENSOCUG00000015076/ENSOCUG00000011812/ENSOCUG00000022282/ENSOCUG00000029644/ENSOCUG00000003792/ENSOCUG00000000380/ENSOCUG00000014828/ENSOCUG00000010096/ENSOCUG00000012690/ENSOCUG00000000784/ENSOCUG00000014527/ENSOCUG00000000786/…	SERPINE1/ATF3/HMOX1/MYC/USP15/WNT16/TNFRSF1B/PRKRA/BCL2L1/FXN/ING2/EDA2R/ICAM1/THBS1/WNT5A/BDKRB2/MAP2K4/HSPB1/NR4A2/CTSC/EPHA2/PLAUR/DDIT4/CLU/TIMP3/URI1/ENSOCUG00000007721/FAF1/CD44/PPM1F/UMOD/GCLC/DELE1/CASP6/PDK1/BCL3/BRCA1/MAPK9/ITPR1/MCL1/PYCARD/GDNF/FIS1/G0S2/SNAI1/TPD52L1/EEF1E1/PRKCD/VHL/RRM2B/TMBIM6/DAPK1	52	15	ENSOCUG00000014647/ENSOCUG00000005489/ENSOCUG00000015076/ENSOCUG00000011812/ENSOCUG00000000380/ENSOCUG00000010096/ENSOCUG00000015063/ENSOCUG00000031945/ENSOCUG00000012805/ENSOCUG00000016933/ENSOCUG00000015542/ENSOCUG00000004023/ENSOCUG00000012587/ENSOCUG00000008545/ENSOCUG00000001847	37	ENSOCUG00000016068/ENSOCUG00000017424/ENSOCUG00000010633/ENSOCUG00000014289/ENSOCUG00000014744/ENSOCUG00000014127/ENSOCUG00000003201/ENSOCUG00000022282/ENSOCUG00000029644/ENSOCUG00000003792/ENSOCUG00000014828/ENSOCUG00000012690/ENSOCUG00000000784/ENSOCUG00000014527/ENSOCUG00000000786/ENSOCUG00000027400/ENSOCUG00000016772/ENSOCUG00000005985/ENSOCUG00000008310/ENSOCUG00000007721/ENSOCUG00000000715/…
BP	GO:0009144	purine nucleoside triphosphate metabolic process	34/1162	207/11449	0.00319739	0.0924771	ENSOCUG00000022657/ENSOCUG00000010229/ENSOCUG00000025100/ENSOCUG00000011037/ENSOCUG00000015076/ENSOCUG00000026115/ENSOCUG00000000197/ENSOCUG00000024043/ENSOCUG00000003144/ENSOCUG00000014726/ENSOCUG00000001018/ENSOCUG00000016772/ENSOCUG00000029101/ENSOCUG00000012368/ENSOCUG00000004163/ENSOCUG00000006119/ENSOCUG00000014432/ENSOCUG00000011039/ENSOCUG00000007130/ENSOCUG00000003384/ENSOCUG00000000401/…	ENSOCUG00000022657/MYH8/ENSOCUG00000025100/MYH7/FXN/ENSOCUG00000026115/HK2/ENSOCUG00000024043/BPGM/ENSOCUG00000014726/ENSOCUG00000001018/DDIT4/ATP8/NDUFS1/SLC25A33/ENSOCUG00000006119/ENPP3/PFKP/SLC25A25/PRKAG3/HK3/ENSOCUG00000026908/DGUOK/FIS1/PGAM2/ALDOA/ENSOCUG00000025023/ENSOCUG00000026677/NDUFV2/PFKFB2/OLA1/ENSOCUG00000005171/HKDC1/ENSOCUG00000024946	34	15	ENSOCUG00000022657/ENSOCUG00000025100/ENSOCUG00000015076/ENSOCUG00000026115/ENSOCUG00000003144/ENSOCUG00000014726/ENSOCUG00000012368/ENSOCUG00000006119/ENSOCUG00000003384/ENSOCUG00000003666/ENSOCUG00000027853/ENSOCUG00000006329/ENSOCUG00000009899/ENSOCUG00000003574/ENSOCUG00000005171	19	ENSOCUG00000010229/ENSOCUG00000011037/ENSOCUG00000000197/ENSOCUG00000024043/ENSOCUG00000001018/ENSOCUG00000016772/ENSOCUG00000029101/ENSOCUG00000004163/ENSOCUG00000014432/ENSOCUG00000011039/ENSOCUG00000007130/ENSOCUG00000000401/ENSOCUG00000026908/ENSOCUG00000023720/ENSOCUG00000025023/ENSOCUG00000026677/ENSOCUG00000014355/ENSOCUG00000004938/ENSOCUG00000024946
BP	GO:0030155	regulation of cell adhesion	58/1162	400/11449	0.00322363	0.0924771	ENSOCUG00000016068/ENSOCUG00000000737/ENSOCUG00000011473/ENSOCUG00000011137/ENSOCUG00000004160/ENSOCUG00000026784/ENSOCUG00000009097/ENSOCUG00000005027/ENSOCUG00000003344/ENSOCUG00000011500/ENSOCUG00000011141/ENSOCUG00000025029/ENSOCUG00000003792/ENSOCUG00000000380/ENSOCUG00000023408/ENSOCUG00000010569/ENSOCUG00000008805/ENSOCUG00000022575/ENSOCUG00000022293/ENSOCUG00000017821/ENSOCUG00000007893/…	SERPINE1/NR4A3/PRKG1/FBLN1/FAM107A/PRKD2/SDC4/PNP/IDO1/TNC/RET/CSF1/THBS1/WNT5A/CITED2/ERBB2/CDH1/VTN/COL26A1/GATA3/GPAM/AKNA/EPHA2/PLAUR/FAF1/CD44/PPM1F/RAC1/TBX21/COL8A1/PIK3CB/ALOX5/EPHA3/GBP1/IL1RN/ITGB3/CYTH1/ADAM8/AIF1/ADGRG1/PYCARD/LMO7/VEGFA/ARG2/DLC1/TNFAIP8L2/S1PR1/SHB/PLXNB3/ZDHHC2/PRKCD/NCKAP1L/SELP/PLAU/PLPP3/ACVRL1/EFNB1/DMTN	58	13	ENSOCUG00000004160/ENSOCUG00000011141/ENSOCUG00000000380/ENSOCUG00000008805/ENSOCUG00000022575/ENSOCUG00000017821/ENSOCUG00000031945/ENSOCUG00000009956/ENSOCUG00000012907/ENSOCUG00000004899/ENSOCUG00000016506/ENSOCUG00000010024/ENSOCUG00000024877	45	ENSOCUG00000016068/ENSOCUG00000000737/ENSOCUG00000011473/ENSOCUG00000011137/ENSOCUG00000026784/ENSOCUG00000009097/ENSOCUG00000005027/ENSOCUG00000003344/ENSOCUG00000011500/ENSOCUG00000025029/ENSOCUG00000003792/ENSOCUG00000023408/ENSOCUG00000010569/ENSOCUG00000022293/ENSOCUG00000007893/ENSOCUG00000004630/ENSOCUG00000000786/ENSOCUG00000027400/ENSOCUG00000000715/ENSOCUG00000001026/ENSOCUG00000024465/…
BP	GO:2000404	regulation of T cell migration	8/1162	26/11449	0.00323439	0.0924771	ENSOCUG00000000380/ENSOCUG00000011786/ENSOCUG00000030734/ENSOCUG00000016280/ENSOCUG00000005579/ENSOCUG00000023521/ENSOCUG00000004495/ENSOCUG00000012070	WNT5A/ECM1/GPR15LG/CXCL10/ITGB3/AIF1/PYCARD/SPNS2	8	3	ENSOCUG00000000380/ENSOCUG00000030734/ENSOCUG00000012070	5	ENSOCUG00000011786/ENSOCUG00000016280/ENSOCUG00000005579/ENSOCUG00000023521/ENSOCUG00000004495
BP	GO:1901888	regulation of cell junction assembly	13/1162	56/11449	0.00336547	0.0955749	ENSOCUG00000004160/ENSOCUG00000026826/ENSOCUG00000000786/ENSOCUG00000001026/ENSOCUG00000009956/ENSOCUG00000000069/ENSOCUG00000010465/ENSOCUG00000005422/ENSOCUG00000011610/ENSOCUG00000001467/ENSOCUG00000003078/ENSOCUG00000022530/ENSOCUG00000024877	FAM107A/CLDN19/EPHA2/PPM1F/RAC1/MYO1C/EPHA3/SNAI1/VEGFA/DLC1/APLNR/ACVRL1/DMTN	13	5	ENSOCUG00000004160/ENSOCUG00000026826/ENSOCUG00000009956/ENSOCUG00000003078/ENSOCUG00000024877	8	ENSOCUG00000000786/ENSOCUG00000001026/ENSOCUG00000000069/ENSOCUG00000010465/ENSOCUG00000005422/ENSOCUG00000011610/ENSOCUG00000001467/ENSOCUG00000022530
BP	GO:0002043	blood vessel endothelial cell proliferation involved in sprouting angiogenesis	6/1162	16/11449	0.00352743	0.0986789	ENSOCUG00000010633/ENSOCUG00000016098/ENSOCUG00000003792/ENSOCUG00000000786/ENSOCUG00000011610/ENSOCUG00000003078	HMOX1/FGFBP1/THBS1/EPHA2/VEGFA/APLNR	6	2	ENSOCUG00000016098/ENSOCUG00000003078	4	ENSOCUG00000010633/ENSOCUG00000003792/ENSOCUG00000000786/ENSOCUG00000011610
BP	GO:0051146	striated muscle cell differentiation	25/1162	140/11449	0.00353711	0.0986789	ENSOCUG00000017871/ENSOCUG00000017131/ENSOCUG00000000374/ENSOCUG00000008274/ENSOCUG00000005474/ENSOCUG00000014122/ENSOCUG00000006316/ENSOCUG00000010693/ENSOCUG00000012543/ENSOCUG00000004074/ENSOCUG00000008959/ENSOCUG00000012556/ENSOCUG00000004480/ENSOCUG00000016280/ENSOCUG00000010604/ENSOCUG00000016712/ENSOCUG00000017004/ENSOCUG00000025710/ENSOCUG00000013358/ENSOCUG00000021468/ENSOCUG00000009225/…	ACTN2/LMOD2/ADAMTS15/PROX1/SGCB/TPM1/PLEKHO1/CCN3/PPP3CB/ACTC1/MYOZ2/NFATC2/CSRP3/CXCL10/RCAN1/DNER/TMEM182/PLD3/ATG5/BARX2/MYOCD/MYH9/RARB/RB1/MYH11	25	9	ENSOCUG00000000374/ENSOCUG00000005474/ENSOCUG00000014122/ENSOCUG00000012543/ENSOCUG00000016712/ENSOCUG00000017004/ENSOCUG00000013358/ENSOCUG00000000714/ENSOCUG00000016404	16	ENSOCUG00000017871/ENSOCUG00000017131/ENSOCUG00000008274/ENSOCUG00000006316/ENSOCUG00000010693/ENSOCUG00000004074/ENSOCUG00000008959/ENSOCUG00000012556/ENSOCUG00000004480/ENSOCUG00000016280/ENSOCUG00000010604/ENSOCUG00000025710/ENSOCUG00000021468/ENSOCUG00000009225/ENSOCUG00000004142/ENSOCUG00000013450
BP	GO:0072330	monocarboxylic acid biosynthetic process	27/1162	155/11449	0.00357791	0.0986789	ENSOCUG00000022657/ENSOCUG00000029634/ENSOCUG00000025100/ENSOCUG00000009732/ENSOCUG00000017120/ENSOCUG00000008274/ENSOCUG00000003344/ENSOCUG00000000197/ENSOCUG00000003144/ENSOCUG00000014726/ENSOCUG00000016168/ENSOCUG00000001018/ENSOCUG00000016772/ENSOCUG00000006119/ENSOCUG00000005164/ENSOCUG00000005428/ENSOCUG00000011039/ENSOCUG00000003384/ENSOCUG00000000401/ENSOCUG00000003883/ENSOCUG00000016140/…	ENSOCUG00000022657/ALOXE3/ENSOCUG00000025100/NR1D1/PDK4/PROX1/IDO1/HK2/BPGM/ENSOCUG00000014726/ABCD2/ENSOCUG00000001018/DDIT4/ENSOCUG00000006119/SLC38A1/ALOX5/PFKP/PRKAG3/HK3/BRCA1/TBXAS1/PGAM2/ALDOA/ENSOCUG00000025023/ENSOCUG00000026677/PFKFB2/HKDC1	27	11	ENSOCUG00000022657/ENSOCUG00000029634/ENSOCUG00000025100/ENSOCUG00000009732/ENSOCUG00000003144/ENSOCUG00000014726/ENSOCUG00000016168/ENSOCUG00000006119/ENSOCUG00000003384/ENSOCUG00000027853/ENSOCUG00000006329	16	ENSOCUG00000017120/ENSOCUG00000008274/ENSOCUG00000003344/ENSOCUG00000000197/ENSOCUG00000001018/ENSOCUG00000016772/ENSOCUG00000005164/ENSOCUG00000005428/ENSOCUG00000011039/ENSOCUG00000000401/ENSOCUG00000003883/ENSOCUG00000016140/ENSOCUG00000025023/ENSOCUG00000026677/ENSOCUG00000014355/ENSOCUG00000004938
BP	GO:0010631	epithelial cell migration	32/1162	193/11449	0.00358596	0.0986789	ENSOCUG00000010633/ENSOCUG00000026784/ENSOCUG00000008274/ENSOCUG00000000228/ENSOCUG00000016098/ENSOCUG00000010693/ENSOCUG00000011746/ENSOCUG00000003792/ENSOCUG00000000380/ENSOCUG00000000348/ENSOCUG00000017821/ENSOCUG00000012690/ENSOCUG00000000786/ENSOCUG00000008676/ENSOCUG00000001026/ENSOCUG00000013520/ENSOCUG00000009956/ENSOCUG00000004899/ENSOCUG00000005579/ENSOCUG00000024080/ENSOCUG00000006286/…	HMOX1/PRKD2/PROX1/DNAJA4/FGFBP1/CCN3/NR4A1/THBS1/WNT5A/GPLD1/GATA3/HSPB1/EPHA2/CLEC14A/PPM1F/NR2F2/RAC1/PIK3CB/ITGB3/SH3BP1/RAB13/CCBE1/MYH9/VEGFA/MCC/VHL/STC1/SEMA4A/ARF6/PLPP3/ACVRL1/MET	32	9	ENSOCUG00000016098/ENSOCUG00000000380/ENSOCUG00000000348/ENSOCUG00000017821/ENSOCUG00000013520/ENSOCUG00000009956/ENSOCUG00000004899/ENSOCUG00000010024/ENSOCUG00000013060	23	ENSOCUG00000010633/ENSOCUG00000026784/ENSOCUG00000008274/ENSOCUG00000000228/ENSOCUG00000010693/ENSOCUG00000011746/ENSOCUG00000003792/ENSOCUG00000012690/ENSOCUG00000000786/ENSOCUG00000008676/ENSOCUG00000001026/ENSOCUG00000005579/ENSOCUG00000024080/ENSOCUG00000006286/ENSOCUG00000003209/ENSOCUG00000004142/ENSOCUG00000011610/ENSOCUG00000015945/ENSOCUG00000032697/ENSOCUG00000005708/ENSOCUG00000001326/…
BP	GO:1902041	regulation of extrinsic apoptotic signaling pathway via death domain receptors	9/1162	32/11449	0.00359216	0.0986789	ENSOCUG00000016068/ENSOCUG00000017424/ENSOCUG00000010633/ENSOCUG00000003201/ENSOCUG00000029644/ENSOCUG00000003792/ENSOCUG00000008310/ENSOCUG00000031945/ENSOCUG00000003883	SERPINE1/ATF3/HMOX1/BCL2L1/ICAM1/THBS1/TIMP3/FAF1/BRCA1	9	1	ENSOCUG00000031945	8	ENSOCUG00000016068/ENSOCUG00000017424/ENSOCUG00000010633/ENSOCUG00000003201/ENSOCUG00000029644/ENSOCUG00000003792/ENSOCUG00000008310/ENSOCUG00000003883
BP	GO:0015914	phospholipid transport	11/1162	44/11449	0.00369262	0.10078	ENSOCUG00000000744/ENSOCUG00000002148/ENSOCUG00000001028/ENSOCUG00000009279/ENSOCUG00000009625/ENSOCUG00000011567/ENSOCUG00000013288/ENSOCUG00000006386/ENSOCUG00000010843/ENSOCUG00000008840/ENSOCUG00000015211	PLTP/OSBP/MFSD2A/ABCA1/ATP8B1/ENSOCUG00000011567/MTTP/ATP10A/PRKCD/ATP10D/ATP8A2	11	2	ENSOCUG00000002148/ENSOCUG00000001028	9	ENSOCUG00000000744/ENSOCUG00000009279/ENSOCUG00000009625/ENSOCUG00000011567/ENSOCUG00000013288/ENSOCUG00000006386/ENSOCUG00000010843/ENSOCUG00000008840/ENSOCUG00000015211
BP	GO:0060415	muscle tissue morphogenesis	10/1162	38/11449	0.00372144	0.100911	ENSOCUG00000006901/ENSOCUG00000025586/ENSOCUG00000011037/ENSOCUG00000008274/ENSOCUG00000014122/ENSOCUG00000010424/ENSOCUG00000007983/ENSOCUG00000000380/ENSOCUG00000004074/ENSOCUG00000015574	ANKRD1/MYL2/MYH7/PROX1/TPM1/TNNI1/TNNC1/WNT5A/ACTC1/S1PR1	10	2	ENSOCUG00000014122/ENSOCUG00000000380	8	ENSOCUG00000006901/ENSOCUG00000025586/ENSOCUG00000011037/ENSOCUG00000008274/ENSOCUG00000010424/ENSOCUG00000007983/ENSOCUG00000004074/ENSOCUG00000015574
BP	GO:0009141	nucleoside triphosphate metabolic process	35/1162	217/11449	0.00380245	0.102447	ENSOCUG00000022657/ENSOCUG00000010229/ENSOCUG00000025100/ENSOCUG00000011037/ENSOCUG00000015076/ENSOCUG00000026115/ENSOCUG00000000197/ENSOCUG00000024043/ENSOCUG00000003144/ENSOCUG00000014726/ENSOCUG00000001018/ENSOCUG00000016772/ENSOCUG00000029101/ENSOCUG00000012368/ENSOCUG00000004163/ENSOCUG00000006119/ENSOCUG00000014432/ENSOCUG00000011039/ENSOCUG00000007130/ENSOCUG00000003384/ENSOCUG00000000401/…	ENSOCUG00000022657/MYH8/ENSOCUG00000025100/MYH7/FXN/ENSOCUG00000026115/HK2/ENSOCUG00000024043/BPGM/ENSOCUG00000014726/ENSOCUG00000001018/DDIT4/ATP8/NDUFS1/SLC25A33/ENSOCUG00000006119/ENPP3/PFKP/SLC25A25/PRKAG3/HK3/ENSOCUG00000026908/DGUOK/FIS1/PGAM2/ALDOA/ENSOCUG00000025023/ENSOCUG00000026677/NDUFV2/PFKFB2/RRM2B/OLA1/ENSOCUG00000005171/HKDC1/ENSOCUG00000024946	35	16	ENSOCUG00000022657/ENSOCUG00000025100/ENSOCUG00000015076/ENSOCUG00000026115/ENSOCUG00000003144/ENSOCUG00000014726/ENSOCUG00000012368/ENSOCUG00000006119/ENSOCUG00000003384/ENSOCUG00000003666/ENSOCUG00000027853/ENSOCUG00000006329/ENSOCUG00000009899/ENSOCUG00000008545/ENSOCUG00000003574/ENSOCUG00000005171	19	ENSOCUG00000010229/ENSOCUG00000011037/ENSOCUG00000000197/ENSOCUG00000024043/ENSOCUG00000001018/ENSOCUG00000016772/ENSOCUG00000029101/ENSOCUG00000004163/ENSOCUG00000014432/ENSOCUG00000011039/ENSOCUG00000007130/ENSOCUG00000000401/ENSOCUG00000026908/ENSOCUG00000023720/ENSOCUG00000025023/ENSOCUG00000026677/ENSOCUG00000014355/ENSOCUG00000004938/ENSOCUG00000024946
BP	GO:0046661	male sex differentiation	15/1162	70/11449	0.00387725	0.102794	ENSOCUG00000027029/ENSOCUG00000003201/ENSOCUG00000011812/ENSOCUG00000000380/ENSOCUG00000023408/ENSOCUG00000005190/ENSOCUG00000017821/ENSOCUG00000029439/ENSOCUG00000004061/ENSOCUG00000010962/ENSOCUG00000007622/ENSOCUG00000002869/ENSOCUG00000004037/ENSOCUG00000029219/ENSOCUG00000015845	ARID5B/BCL2L1/ING2/WNT5A/CITED2/DHCR24/GATA3/HOXA10/LGR4/GREB1L/ADGRG1/REC8/SYCP2/DHH/RHOBTB3	15	9	ENSOCUG00000011812/ENSOCUG00000000380/ENSOCUG00000005190/ENSOCUG00000017821/ENSOCUG00000029439/ENSOCUG00000004061/ENSOCUG00000004037/ENSOCUG00000029219/ENSOCUG00000015845	6	ENSOCUG00000027029/ENSOCUG00000003201/ENSOCUG00000023408/ENSOCUG00000010962/ENSOCUG00000007622/ENSOCUG00000002869
BP	GO:0090130	tissue migration	32/1162	194/11449	0.0038887	0.102794	ENSOCUG00000010633/ENSOCUG00000026784/ENSOCUG00000008274/ENSOCUG00000000228/ENSOCUG00000016098/ENSOCUG00000010693/ENSOCUG00000011746/ENSOCUG00000003792/ENSOCUG00000000380/ENSOCUG00000000348/ENSOCUG00000017821/ENSOCUG00000012690/ENSOCUG00000000786/ENSOCUG00000008676/ENSOCUG00000001026/ENSOCUG00000013520/ENSOCUG00000009956/ENSOCUG00000004899/ENSOCUG00000005579/ENSOCUG00000024080/ENSOCUG00000006286/…	HMOX1/PRKD2/PROX1/DNAJA4/FGFBP1/CCN3/NR4A1/THBS1/WNT5A/GPLD1/GATA3/HSPB1/EPHA2/CLEC14A/PPM1F/NR2F2/RAC1/PIK3CB/ITGB3/SH3BP1/RAB13/CCBE1/MYH9/VEGFA/MCC/VHL/STC1/SEMA4A/ARF6/PLPP3/ACVRL1/MET	32	9	ENSOCUG00000016098/ENSOCUG00000000380/ENSOCUG00000000348/ENSOCUG00000017821/ENSOCUG00000013520/ENSOCUG00000009956/ENSOCUG00000004899/ENSOCUG00000010024/ENSOCUG00000013060	23	ENSOCUG00000010633/ENSOCUG00000026784/ENSOCUG00000008274/ENSOCUG00000000228/ENSOCUG00000010693/ENSOCUG00000011746/ENSOCUG00000003792/ENSOCUG00000012690/ENSOCUG00000000786/ENSOCUG00000008676/ENSOCUG00000001026/ENSOCUG00000005579/ENSOCUG00000024080/ENSOCUG00000006286/ENSOCUG00000003209/ENSOCUG00000004142/ENSOCUG00000011610/ENSOCUG00000015945/ENSOCUG00000032697/ENSOCUG00000005708/ENSOCUG00000001326/…
BP	GO:0090132	epithelium migration	32/1162	194/11449	0.0038887	0.102794	ENSOCUG00000010633/ENSOCUG00000026784/ENSOCUG00000008274/ENSOCUG00000000228/ENSOCUG00000016098/ENSOCUG00000010693/ENSOCUG00000011746/ENSOCUG00000003792/ENSOCUG00000000380/ENSOCUG00000000348/ENSOCUG00000017821/ENSOCUG00000012690/ENSOCUG00000000786/ENSOCUG00000008676/ENSOCUG00000001026/ENSOCUG00000013520/ENSOCUG00000009956/ENSOCUG00000004899/ENSOCUG00000005579/ENSOCUG00000024080/ENSOCUG00000006286/…	HMOX1/PRKD2/PROX1/DNAJA4/FGFBP1/CCN3/NR4A1/THBS1/WNT5A/GPLD1/GATA3/HSPB1/EPHA2/CLEC14A/PPM1F/NR2F2/RAC1/PIK3CB/ITGB3/SH3BP1/RAB13/CCBE1/MYH9/VEGFA/MCC/VHL/STC1/SEMA4A/ARF6/PLPP3/ACVRL1/MET	32	9	ENSOCUG00000016098/ENSOCUG00000000380/ENSOCUG00000000348/ENSOCUG00000017821/ENSOCUG00000013520/ENSOCUG00000009956/ENSOCUG00000004899/ENSOCUG00000010024/ENSOCUG00000013060	23	ENSOCUG00000010633/ENSOCUG00000026784/ENSOCUG00000008274/ENSOCUG00000000228/ENSOCUG00000010693/ENSOCUG00000011746/ENSOCUG00000003792/ENSOCUG00000012690/ENSOCUG00000000786/ENSOCUG00000008676/ENSOCUG00000001026/ENSOCUG00000005579/ENSOCUG00000024080/ENSOCUG00000006286/ENSOCUG00000003209/ENSOCUG00000004142/ENSOCUG00000011610/ENSOCUG00000015945/ENSOCUG00000032697/ENSOCUG00000005708/ENSOCUG00000001326/…
BP	GO:0072522	purine-containing compound biosynthetic process	27/1162	156/11449	0.00392025	0.10298	ENSOCUG00000022657/ENSOCUG00000002805/ENSOCUG00000012201/ENSOCUG00000025100/ENSOCUG00000005027/ENSOCUG00000026115/ENSOCUG00000000197/ENSOCUG00000024043/ENSOCUG00000003144/ENSOCUG00000014726/ENSOCUG00000001018/ENSOCUG00000016772/ENSOCUG00000029101/ENSOCUG00000006119/ENSOCUG00000011039/ENSOCUG00000003384/ENSOCUG00000000401/ENSOCUG00000027853/ENSOCUG00000006329/ENSOCUG00000025023/ENSOCUG00000002780/…	ENSOCUG00000022657/AMPD3/PPAT/ENSOCUG00000025100/PNP/ENSOCUG00000026115/HK2/ENSOCUG00000024043/BPGM/ENSOCUG00000014726/ENSOCUG00000001018/DDIT4/ATP8/ENSOCUG00000006119/PFKP/PRKAG3/HK3/PGAM2/ALDOA/ENSOCUG00000025023/PANK1/SHMT1/ENSOCUG00000026677/PAICS/PFKFB2/HKDC1/ENSOCUG00000024946	27	12	ENSOCUG00000022657/ENSOCUG00000012201/ENSOCUG00000025100/ENSOCUG00000026115/ENSOCUG00000003144/ENSOCUG00000014726/ENSOCUG00000006119/ENSOCUG00000003384/ENSOCUG00000027853/ENSOCUG00000006329/ENSOCUG00000021541/ENSOCUG00000012216	15	ENSOCUG00000002805/ENSOCUG00000005027/ENSOCUG00000000197/ENSOCUG00000024043/ENSOCUG00000001018/ENSOCUG00000016772/ENSOCUG00000029101/ENSOCUG00000011039/ENSOCUG00000000401/ENSOCUG00000025023/ENSOCUG00000002780/ENSOCUG00000026677/ENSOCUG00000014355/ENSOCUG00000004938/ENSOCUG00000024946
BP	GO:0072676	lymphocyte migration	13/1162	57/11449	0.00396382	0.103044	ENSOCUG00000029644/ENSOCUG00000000380/ENSOCUG00000017821/ENSOCUG00000011786/ENSOCUG00000030734/ENSOCUG00000016280/ENSOCUG00000012907/ENSOCUG00000005579/ENSOCUG00000023521/ENSOCUG00000004495/ENSOCUG00000027827/ENSOCUG00000015574/ENSOCUG00000012070	ICAM1/WNT5A/GATA3/ECM1/GPR15LG/CXCL10/TBX21/ITGB3/AIF1/PYCARD/ENSOCUG00000027827/S1PR1/SPNS2	13	5	ENSOCUG00000000380/ENSOCUG00000017821/ENSOCUG00000030734/ENSOCUG00000012907/ENSOCUG00000012070	8	ENSOCUG00000029644/ENSOCUG00000011786/ENSOCUG00000016280/ENSOCUG00000005579/ENSOCUG00000023521/ENSOCUG00000004495/ENSOCUG00000027827/ENSOCUG00000015574
BP	GO:0009205	purine ribonucleoside triphosphate metabolic process	33/1162	202/11449	0.00397172	0.103044	ENSOCUG00000022657/ENSOCUG00000010229/ENSOCUG00000025100/ENSOCUG00000011037/ENSOCUG00000015076/ENSOCUG00000026115/ENSOCUG00000000197/ENSOCUG00000024043/ENSOCUG00000003144/ENSOCUG00000014726/ENSOCUG00000001018/ENSOCUG00000016772/ENSOCUG00000029101/ENSOCUG00000012368/ENSOCUG00000004163/ENSOCUG00000006119/ENSOCUG00000014432/ENSOCUG00000011039/ENSOCUG00000007130/ENSOCUG00000003384/ENSOCUG00000000401/…	ENSOCUG00000022657/MYH8/ENSOCUG00000025100/MYH7/FXN/ENSOCUG00000026115/HK2/ENSOCUG00000024043/BPGM/ENSOCUG00000014726/ENSOCUG00000001018/DDIT4/ATP8/NDUFS1/SLC25A33/ENSOCUG00000006119/ENPP3/PFKP/SLC25A25/PRKAG3/HK3/ENSOCUG00000026908/FIS1/PGAM2/ALDOA/ENSOCUG00000025023/ENSOCUG00000026677/NDUFV2/PFKFB2/OLA1/ENSOCUG00000005171/HKDC1/ENSOCUG00000024946	33	14	ENSOCUG00000022657/ENSOCUG00000025100/ENSOCUG00000015076/ENSOCUG00000026115/ENSOCUG00000003144/ENSOCUG00000014726/ENSOCUG00000012368/ENSOCUG00000006119/ENSOCUG00000003384/ENSOCUG00000027853/ENSOCUG00000006329/ENSOCUG00000009899/ENSOCUG00000003574/ENSOCUG00000005171	19	ENSOCUG00000010229/ENSOCUG00000011037/ENSOCUG00000000197/ENSOCUG00000024043/ENSOCUG00000001018/ENSOCUG00000016772/ENSOCUG00000029101/ENSOCUG00000004163/ENSOCUG00000014432/ENSOCUG00000011039/ENSOCUG00000007130/ENSOCUG00000000401/ENSOCUG00000026908/ENSOCUG00000023720/ENSOCUG00000025023/ENSOCUG00000026677/ENSOCUG00000014355/ENSOCUG00000004938/ENSOCUG00000024946
BP	GO:0010951	negative regulation of endopeptidase activity	12/1162	51/11449	0.00423561	0.109207	ENSOCUG00000016068/ENSOCUG00000012972/ENSOCUG00000011746/ENSOCUG00000003792/ENSOCUG00000022575/ENSOCUG00000005190/ENSOCUG00000027400/ENSOCUG00000008310/ENSOCUG00000000715/ENSOCUG00000005091/ENSOCUG00000011610/ENSOCUG00000010718	SERPINE1/CRYAB/NR4A1/THBS1/VTN/DHCR24/PLAUR/TIMP3/CD44/SERPINB9/VEGFA/TIMP1	12	2	ENSOCUG00000022575/ENSOCUG00000005190	10	ENSOCUG00000016068/ENSOCUG00000012972/ENSOCUG00000011746/ENSOCUG00000003792/ENSOCUG00000027400/ENSOCUG00000008310/ENSOCUG00000000715/ENSOCUG00000005091/ENSOCUG00000011610/ENSOCUG00000010718
BP	GO:0015748	organophosphate ester transport	14/1162	64/11449	0.00426124	0.109207	ENSOCUG00000017267/ENSOCUG00000000744/ENSOCUG00000002148/ENSOCUG00000001028/ENSOCUG00000009279/ENSOCUG00000009625/ENSOCUG00000007887/ENSOCUG00000011567/ENSOCUG00000004163/ENSOCUG00000013288/ENSOCUG00000006386/ENSOCUG00000010843/ENSOCUG00000008840/ENSOCUG00000015211	SLC37A4/PLTP/OSBP/MFSD2A/ABCA1/ATP8B1/ABCC5/ENSOCUG00000011567/SLC25A33/MTTP/ATP10A/PRKCD/ATP10D/ATP8A2	14	3	ENSOCUG00000017267/ENSOCUG00000002148/ENSOCUG00000001028	11	ENSOCUG00000000744/ENSOCUG00000009279/ENSOCUG00000009625/ENSOCUG00000007887/ENSOCUG00000011567/ENSOCUG00000004163/ENSOCUG00000013288/ENSOCUG00000006386/ENSOCUG00000010843/ENSOCUG00000008840/ENSOCUG00000015211
BP	GO:0010632	regulation of epithelial cell migration	26/1162	150/11449	0.00449861	0.114592	ENSOCUG00000010633/ENSOCUG00000026784/ENSOCUG00000008274/ENSOCUG00000000228/ENSOCUG00000016098/ENSOCUG00000003792/ENSOCUG00000000380/ENSOCUG00000000348/ENSOCUG00000017821/ENSOCUG00000012690/ENSOCUG00000000786/ENSOCUG00000001026/ENSOCUG00000013520/ENSOCUG00000009956/ENSOCUG00000004899/ENSOCUG00000005579/ENSOCUG00000024080/ENSOCUG00000003209/ENSOCUG00000011610/ENSOCUG00000015945/ENSOCUG00000005708/…	HMOX1/PRKD2/PROX1/DNAJA4/FGFBP1/THBS1/WNT5A/GPLD1/GATA3/HSPB1/EPHA2/PPM1F/NR2F2/RAC1/PIK3CB/ITGB3/SH3BP1/CCBE1/VEGFA/MCC/STC1/SEMA4A/ARF6/PLPP3/ACVRL1/MET	26	9	ENSOCUG00000016098/ENSOCUG00000000380/ENSOCUG00000000348/ENSOCUG00000017821/ENSOCUG00000013520/ENSOCUG00000009956/ENSOCUG00000004899/ENSOCUG00000010024/ENSOCUG00000013060	17	ENSOCUG00000010633/ENSOCUG00000026784/ENSOCUG00000008274/ENSOCUG00000000228/ENSOCUG00000003792/ENSOCUG00000012690/ENSOCUG00000000786/ENSOCUG00000001026/ENSOCUG00000005579/ENSOCUG00000024080/ENSOCUG00000003209/ENSOCUG00000011610/ENSOCUG00000015945/ENSOCUG00000005708/ENSOCUG00000001326/ENSOCUG00000001692/ENSOCUG00000022530
BP	GO:0014911	positive regulation of smooth muscle cell migration	5/1162	12/11449	0.00459412	0.115623	ENSOCUG00000000737/ENSOCUG00000016362/ENSOCUG00000022575/ENSOCUG00000007901/ENSOCUG00000023521	NR4A3/ADAMTS1/VTN/SEMA6D/AIF1	5	2	ENSOCUG00000022575/ENSOCUG00000007901	3	ENSOCUG00000000737/ENSOCUG00000016362/ENSOCUG00000023521
BP	GO:1903392	negative regulation of adherens junction organization	5/1162	12/11449	0.00459412	0.115623	ENSOCUG00000004160/ENSOCUG00000011610/ENSOCUG00000001467/ENSOCUG00000022530/ENSOCUG00000024877	FAM107A/VEGFA/DLC1/ACVRL1/DMTN	5	2	ENSOCUG00000004160/ENSOCUG00000024877	3	ENSOCUG00000011610/ENSOCUG00000001467/ENSOCUG00000022530
BP	GO:0071526	semaphorin-plexin signaling pathway	7/1162	22/11449	0.00472501	0.11821	ENSOCUG00000011670/ENSOCUG00000024080/ENSOCUG00000003033/ENSOCUG00000015623/ENSOCUG00000016506/ENSOCUG00000001326/ENSOCUG00000013060	SEMA3F/SH3BP1/GDNF/PLXNA3/PLXNB3/SEMA4A/MET	7	2	ENSOCUG00000016506/ENSOCUG00000013060	5	ENSOCUG00000011670/ENSOCUG00000024080/ENSOCUG00000003033/ENSOCUG00000015623/ENSOCUG00000001326
BP	GO:0032480	negative regulation of type I interferon production	6/1162	17/11449	0.00498917	0.123125	ENSOCUG00000024755/ENSOCUG00000010660/ENSOCUG00000013358/ENSOCUG00000004495/ENSOCUG00000005461/ENSOCUG00000004968	TYROBP/CUL3/ATG5/PYCARD/PPM1B/REL	6	3	ENSOCUG00000010660/ENSOCUG00000013358/ENSOCUG00000005461	3	ENSOCUG00000024755/ENSOCUG00000004495/ENSOCUG00000004968
BP	GO:0090313	regulation of protein targeting to membrane	6/1162	17/11449	0.00498917	0.123125	ENSOCUG00000002065/ENSOCUG00000021770/ENSOCUG00000010569/ENSOCUG00000000069/ENSOCUG00000023720/ENSOCUG00000024877	TCAF1/ENSOCUG00000021770/ERBB2/MYO1C/FIS1/DMTN	6	2	ENSOCUG00000021770/ENSOCUG00000024877	4	ENSOCUG00000002065/ENSOCUG00000010569/ENSOCUG00000000069/ENSOCUG00000023720
BP	GO:0019882	antigen processing and presentation	12/1162	52/11449	0.00500937	0.123125	ENSOCUG00000029644/ENSOCUG00000002489/ENSOCUG00000003792/ENSOCUG00000015393/ENSOCUG00000002135/ENSOCUG00000013358/ENSOCUG00000029731/ENSOCUG00000002827/ENSOCUG00000002131/ENSOCUG00000004495/ENSOCUG00000011085/ENSOCUG00000022573	ICAM1/TAP2/THBS1/WAS/TAP1/ATG5/ENSOCUG00000029731/IDE/PSMB8/PYCARD/CTSS/HLA-DMA	12	2	ENSOCUG00000013358/ENSOCUG00000002827	10	ENSOCUG00000029644/ENSOCUG00000002489/ENSOCUG00000003792/ENSOCUG00000015393/ENSOCUG00000002135/ENSOCUG00000029731/ENSOCUG00000002131/ENSOCUG00000004495/ENSOCUG00000011085/ENSOCUG00000022573
BP	GO:0001525	angiogenesis	43/1162	285/11449	0.00513119	0.125386	ENSOCUG00000016068/ENSOCUG00000010633/ENSOCUG00000002835/ENSOCUG00000002197/ENSOCUG00000002752/ENSOCUG00000026784/ENSOCUG00000016098/ENSOCUG00000000197/ENSOCUG00000013369/ENSOCUG00000027562/ENSOCUG00000010693/ENSOCUG00000011746/ENSOCUG00000003792/ENSOCUG00000000380/ENSOCUG00000016362/ENSOCUG00000009244/ENSOCUG00000000348/ENSOCUG00000011786/ENSOCUG00000012690/ENSOCUG00000000786/ENSOCUG00000016280/…	SERPINE1/HMOX1/CCN2/ITGB8/S100A1/PRKD2/FGFBP1/HK2/ITGA5/PPP3R1/CCN3/NR4A1/THBS1/WNT5A/ADAMTS1/THBS4/GPLD1/ECM1/HSPB1/EPHA2/CXCL10/CLEC14A/CHI3L1/PIK3CB/ALOX5/NPR3/BRCA1/AGGF1/CCBE1/ADGRG1/MYH9/VEGFA/ADRA2B/S1PR1/APLNR/VHL/SEMA4A/C5AR1/F3/STAB1/CD34/ACVRL1/MTDH	43	8	ENSOCUG00000002197/ENSOCUG00000016098/ENSOCUG00000027562/ENSOCUG00000000380/ENSOCUG00000000348/ENSOCUG00000004899/ENSOCUG00000003078/ENSOCUG00000011400	35	ENSOCUG00000016068/ENSOCUG00000010633/ENSOCUG00000002835/ENSOCUG00000002752/ENSOCUG00000026784/ENSOCUG00000000197/ENSOCUG00000013369/ENSOCUG00000010693/ENSOCUG00000011746/ENSOCUG00000003792/ENSOCUG00000016362/ENSOCUG00000009244/ENSOCUG00000011786/ENSOCUG00000012690/ENSOCUG00000000786/ENSOCUG00000016280/ENSOCUG00000008676/ENSOCUG00000026988/ENSOCUG00000005428/ENSOCUG00000010507/ENSOCUG00000003883/…
BP	GO:0072524	pyridine-containing compound metabolic process	19/1162	100/11449	0.00517612	0.125753	ENSOCUG00000022657/ENSOCUG00000010814/ENSOCUG00000025100/ENSOCUG00000005027/ENSOCUG00000000197/ENSOCUG00000003144/ENSOCUG00000014726/ENSOCUG00000001018/ENSOCUG00000016772/ENSOCUG00000006119/ENSOCUG00000011039/ENSOCUG00000003384/ENSOCUG00000000401/ENSOCUG00000027853/ENSOCUG00000006329/ENSOCUG00000025023/ENSOCUG00000026677/ENSOCUG00000014355/ENSOCUG00000004938	ENSOCUG00000022657/ME1/ENSOCUG00000025100/PNP/HK2/BPGM/ENSOCUG00000014726/ENSOCUG00000001018/DDIT4/ENSOCUG00000006119/PFKP/PRKAG3/HK3/PGAM2/ALDOA/ENSOCUG00000025023/ENSOCUG00000026677/PFKFB2/HKDC1	19	9	ENSOCUG00000022657/ENSOCUG00000010814/ENSOCUG00000025100/ENSOCUG00000003144/ENSOCUG00000014726/ENSOCUG00000006119/ENSOCUG00000003384/ENSOCUG00000027853/ENSOCUG00000006329	10	ENSOCUG00000005027/ENSOCUG00000000197/ENSOCUG00000001018/ENSOCUG00000016772/ENSOCUG00000011039/ENSOCUG00000000401/ENSOCUG00000025023/ENSOCUG00000026677/ENSOCUG00000014355/ENSOCUG00000004938
BP	GO:0007169	transmembrane receptor protein tyrosine kinase signaling pathway	51/1162	351/11449	0.00530425	0.128125	ENSOCUG00000022080/ENSOCUG00000027029/ENSOCUG00000002835/ENSOCUG00000000737/ENSOCUG00000008644/ENSOCUG00000006052/ENSOCUG00000017120/ENSOCUG00000026784/ENSOCUG00000016098/ENSOCUG00000017764/ENSOCUG00000011141/ENSOCUG00000006982/ENSOCUG00000025029/ENSOCUG00000003792/ENSOCUG00000000380/ENSOCUG00000010569/ENSOCUG00000012663/ENSOCUG00000000348/ENSOCUG00000017821/ENSOCUG00000007881/ENSOCUG00000012690/…	CSRNP1/ARID5B/CCN2/NR4A3/ENSOCUG00000008644/SOS2/PDK4/PRKD2/FGFBP1/VEGFD/RET/STON1/CSF1/THBS1/WNT5A/ERBB2/MSTN/GPLD1/GATA3/FLRT2/HSPB1/CSRP3/EPHA2/PLAUR/PTGIR/CLEC14A/RAC1/TMEM204/PIK3CB/MYO1C/CADM4/EPHA3/INSRR/ITGB3/EFEMP1/MVP/CCBE1/PDGFC/MYOCD/PTPRT/PAK1/VEGFA/GKAP1/PRKCD/F3/BCAR3/LRIT3/ENSOCUG00000038828/NEU3/EFNB1/MET	51	18	ENSOCUG00000008644/ENSOCUG00000006052/ENSOCUG00000016098/ENSOCUG00000017764/ENSOCUG00000011141/ENSOCUG00000006982/ENSOCUG00000000380/ENSOCUG00000012663/ENSOCUG00000000348/ENSOCUG00000017821/ENSOCUG00000009956/ENSOCUG00000004899/ENSOCUG00000026547/ENSOCUG00000010677/ENSOCUG00000001573/ENSOCUG00000010538/ENSOCUG00000009577/ENSOCUG00000013060	33	ENSOCUG00000022080/ENSOCUG00000027029/ENSOCUG00000002835/ENSOCUG00000000737/ENSOCUG00000017120/ENSOCUG00000026784/ENSOCUG00000025029/ENSOCUG00000003792/ENSOCUG00000010569/ENSOCUG00000007881/ENSOCUG00000012690/ENSOCUG00000004480/ENSOCUG00000000786/ENSOCUG00000027400/ENSOCUG00000026915/ENSOCUG00000008676/ENSOCUG00000001136/ENSOCUG00000000069/ENSOCUG00000010465/ENSOCUG00000005579/ENSOCUG00000014657/…
BP	GO:0009199	ribonucleoside triphosphate metabolic process	33/1162	206/11449	0.00539906	0.12967	ENSOCUG00000022657/ENSOCUG00000010229/ENSOCUG00000025100/ENSOCUG00000011037/ENSOCUG00000015076/ENSOCUG00000026115/ENSOCUG00000000197/ENSOCUG00000024043/ENSOCUG00000003144/ENSOCUG00000014726/ENSOCUG00000001018/ENSOCUG00000016772/ENSOCUG00000029101/ENSOCUG00000012368/ENSOCUG00000004163/ENSOCUG00000006119/ENSOCUG00000014432/ENSOCUG00000011039/ENSOCUG00000007130/ENSOCUG00000003384/ENSOCUG00000000401/…	ENSOCUG00000022657/MYH8/ENSOCUG00000025100/MYH7/FXN/ENSOCUG00000026115/HK2/ENSOCUG00000024043/BPGM/ENSOCUG00000014726/ENSOCUG00000001018/DDIT4/ATP8/NDUFS1/SLC25A33/ENSOCUG00000006119/ENPP3/PFKP/SLC25A25/PRKAG3/HK3/ENSOCUG00000026908/FIS1/PGAM2/ALDOA/ENSOCUG00000025023/ENSOCUG00000026677/NDUFV2/PFKFB2/OLA1/ENSOCUG00000005171/HKDC1/ENSOCUG00000024946	33	14	ENSOCUG00000022657/ENSOCUG00000025100/ENSOCUG00000015076/ENSOCUG00000026115/ENSOCUG00000003144/ENSOCUG00000014726/ENSOCUG00000012368/ENSOCUG00000006119/ENSOCUG00000003384/ENSOCUG00000027853/ENSOCUG00000006329/ENSOCUG00000009899/ENSOCUG00000003574/ENSOCUG00000005171	19	ENSOCUG00000010229/ENSOCUG00000011037/ENSOCUG00000000197/ENSOCUG00000024043/ENSOCUG00000001018/ENSOCUG00000016772/ENSOCUG00000029101/ENSOCUG00000004163/ENSOCUG00000014432/ENSOCUG00000011039/ENSOCUG00000007130/ENSOCUG00000000401/ENSOCUG00000026908/ENSOCUG00000023720/ENSOCUG00000025023/ENSOCUG00000026677/ENSOCUG00000014355/ENSOCUG00000004938/ENSOCUG00000024946
BP	GO:0016049	cell growth	34/1162	214/11449	0.00545732	0.130324	ENSOCUG00000011473/ENSOCUG00000025586/ENSOCUG00000004160/ENSOCUG00000015076/ENSOCUG00000011500/ENSOCUG00000010693/ENSOCUG00000015471/ENSOCUG00000000380/ENSOCUG00000007035/ENSOCUG00000001028/ENSOCUG00000010569/ENSOCUG00000006731/ENSOCUG00000006034/ENSOCUG00000007225/ENSOCUG00000007198/ENSOCUG00000012420/ENSOCUG00000015063/ENSOCUG00000004521/ENSOCUG00000004163/ENSOCUG00000008385/ENSOCUG00000011670/…	PRKG1/MYL2/FAM107A/FXN/TNC/CCN3/PLAA/WNT5A/OSTN/MFSD2A/ERBB2/BDNF/FHL1/CRABP2/USP9X/IP6K2/URI1/JADE1/SLC25A33/CDKN2C/SEMA3F/N6AMT1/ARMC12/BRCA1/NTN1/CDC73/MYOCD/PLXNA3/ENSOCUG00000027827/PABIR1/GJA1/RB1/SEMA3A/ACVRL1	34	13	ENSOCUG00000004160/ENSOCUG00000015076/ENSOCUG00000015471/ENSOCUG00000000380/ENSOCUG00000001028/ENSOCUG00000007198/ENSOCUG00000015063/ENSOCUG00000004521/ENSOCUG00000008385/ENSOCUG00000027183/ENSOCUG00000016332/ENSOCUG00000002637/ENSOCUG00000016404	21	ENSOCUG00000011473/ENSOCUG00000025586/ENSOCUG00000011500/ENSOCUG00000010693/ENSOCUG00000007035/ENSOCUG00000010569/ENSOCUG00000006731/ENSOCUG00000006034/ENSOCUG00000007225/ENSOCUG00000012420/ENSOCUG00000004163/ENSOCUG00000011670/ENSOCUG00000001084/ENSOCUG00000005519/ENSOCUG00000003883/ENSOCUG00000009225/ENSOCUG00000015623/ENSOCUG00000027827/ENSOCUG00000009324/ENSOCUG00000011919/ENSOCUG00000022530
BP	GO:0051188	cofactor biosynthetic process	27/1162	160/11449	0.00557818	0.131833	ENSOCUG00000022657/ENSOCUG00000025100/ENSOCUG00000017120/ENSOCUG00000000197/ENSOCUG00000003144/ENSOCUG00000014726/ENSOCUG00000001018/ENSOCUG00000016772/ENSOCUG00000012805/ENSOCUG00000006119/ENSOCUG00000017305/ENSOCUG00000011039/ENSOCUG00000000408/ENSOCUG00000024474/ENSOCUG00000013125/ENSOCUG00000003384/ENSOCUG00000000401/ENSOCUG00000027853/ENSOCUG00000006329/ENSOCUG00000025023/ENSOCUG00000008004/…	ENSOCUG00000022657/ENSOCUG00000025100/PDK4/HK2/BPGM/ENSOCUG00000014726/ENSOCUG00000001018/DDIT4/GCLC/ENSOCUG00000006119/COQ8A/PFKP/PDK1/ENSOCUG00000024474/ACSS1/PRKAG3/HK3/PGAM2/ALDOA/ENSOCUG00000025023/PDHX/PANK1/ENSOCUG00000026677/PDSS1/PFKFB2/PDSS2/HKDC1	27	12	ENSOCUG00000022657/ENSOCUG00000025100/ENSOCUG00000003144/ENSOCUG00000014726/ENSOCUG00000012805/ENSOCUG00000006119/ENSOCUG00000003384/ENSOCUG00000027853/ENSOCUG00000006329/ENSOCUG00000008004/ENSOCUG00000010068/ENSOCUG00000011259	15	ENSOCUG00000017120/ENSOCUG00000000197/ENSOCUG00000001018/ENSOCUG00000016772/ENSOCUG00000017305/ENSOCUG00000011039/ENSOCUG00000000408/ENSOCUG00000024474/ENSOCUG00000013125/ENSOCUG00000000401/ENSOCUG00000025023/ENSOCUG00000002780/ENSOCUG00000026677/ENSOCUG00000014355/ENSOCUG00000004938
BP	GO:0010761	fibroblast migration	9/1162	34/11449	0.00558323	0.131833	ENSOCUG00000027029/ENSOCUG00000009097/ENSOCUG00000010693/ENSOCUG00000003792/ENSOCUG00000009956/ENSOCUG00000005579/ENSOCUG00000001963/ENSOCUG00000004667/ENSOCUG00000024877	ARID5B/SDC4/CCN3/THBS1/RAC1/ITGB3/TNS1/FUT8/DMTN	9	3	ENSOCUG00000009956/ENSOCUG00000004667/ENSOCUG00000024877	6	ENSOCUG00000027029/ENSOCUG00000009097/ENSOCUG00000010693/ENSOCUG00000003792/ENSOCUG00000005579/ENSOCUG00000001963
BP	GO:0060538	skeletal muscle organ development	20/1162	108/11449	0.00565105	0.132184	ENSOCUG00000024010/ENSOCUG00000017424/ENSOCUG00000006901/ENSOCUG00000006266/ENSOCUG00000012543/ENSOCUG00000011746/ENSOCUG00000023408/ENSOCUG00000008959/ENSOCUG00000012663/ENSOCUG00000009784/ENSOCUG00000027279/ENSOCUG00000010604/ENSOCUG00000006455/ENSOCUG00000016712/ENSOCUG00000021468/ENSOCUG00000001203/ENSOCUG00000009225/ENSOCUG00000016404/ENSOCUG00000001019/ENSOCUG00000004422	GPCPD1/ATF3/ANKRD1/MAFF/PPP3CB/NR4A1/CITED2/MYOZ2/MSTN/FOXN2/CHRND/RCAN1/COPS2/DNER/BARX2/HIVEP3/MYOCD/RB1/DMRTA2/BTG2	20	8	ENSOCUG00000024010/ENSOCUG00000012543/ENSOCUG00000012663/ENSOCUG00000009784/ENSOCUG00000006455/ENSOCUG00000016712/ENSOCUG00000016404/ENSOCUG00000001019	12	ENSOCUG00000017424/ENSOCUG00000006901/ENSOCUG00000006266/ENSOCUG00000011746/ENSOCUG00000023408/ENSOCUG00000008959/ENSOCUG00000027279/ENSOCUG00000010604/ENSOCUG00000021468/ENSOCUG00000001203/ENSOCUG00000009225/ENSOCUG00000004422
BP	GO:0006732	coenzyme metabolic process	31/1162	191/11449	0.005661	0.132184	ENSOCUG00000022657/ENSOCUG00000010814/ENSOCUG00000025100/ENSOCUG00000017120/ENSOCUG00000000197/ENSOCUG00000003144/ENSOCUG00000014726/ENSOCUG00000007893/ENSOCUG00000001018/ENSOCUG00000016772/ENSOCUG00000012805/ENSOCUG00000006119/ENSOCUG00000017305/ENSOCUG00000011039/ENSOCUG00000000408/ENSOCUG00000024474/ENSOCUG00000013125/ENSOCUG00000003384/ENSOCUG00000000401/ENSOCUG00000027853/ENSOCUG00000006329/…	ENSOCUG00000022657/ME1/ENSOCUG00000025100/PDK4/HK2/BPGM/ENSOCUG00000014726/GPAM/ENSOCUG00000001018/DDIT4/GCLC/ENSOCUG00000006119/COQ8A/PFKP/PDK1/ENSOCUG00000024474/ACSS1/PRKAG3/HK3/PGAM2/ALDOA/ENSOCUG00000025023/PDHX/PANK1/SHMT1/ENSOCUG00000026677/PDSS1/PFKFB2/PDSS2/HKDC1/AIFM2	31	14	ENSOCUG00000022657/ENSOCUG00000010814/ENSOCUG00000025100/ENSOCUG00000003144/ENSOCUG00000014726/ENSOCUG00000012805/ENSOCUG00000006119/ENSOCUG00000003384/ENSOCUG00000027853/ENSOCUG00000006329/ENSOCUG00000008004/ENSOCUG00000021541/ENSOCUG00000010068/ENSOCUG00000011259	17	ENSOCUG00000017120/ENSOCUG00000000197/ENSOCUG00000007893/ENSOCUG00000001018/ENSOCUG00000016772/ENSOCUG00000017305/ENSOCUG00000011039/ENSOCUG00000000408/ENSOCUG00000024474/ENSOCUG00000013125/ENSOCUG00000000401/ENSOCUG00000025023/ENSOCUG00000002780/ENSOCUG00000026677/ENSOCUG00000014355/ENSOCUG00000004938/ENSOCUG00000004543
BP	GO:0033993	response to lipid	49/1162	336/11449	0.00577767	0.134163	ENSOCUG00000016068/ENSOCUG00000012101/ENSOCUG00000003790/ENSOCUG00000022823/ENSOCUG00000026333/ENSOCUG00000009732/ENSOCUG00000027507/ENSOCUG00000006901/ENSOCUG00000014127/ENSOCUG00000017120/ENSOCUG00000013527/ENSOCUG00000003344/ENSOCUG00000007700/ENSOCUG00000011141/ENSOCUG00000004923/ENSOCUG00000013795/ENSOCUG00000015471/ENSOCUG00000000380/ENSOCUG00000009279/ENSOCUG00000022794/ENSOCUG00000012663/…	SERPINE1/ARID5A/LITAF/ID3/PER1/NR1D1/VDR/ANKRD1/TNFRSF1B/PDK4/ABHD2/IDO1/GDAP1/RET/BCR/INSIG1/PLAA/WNT5A/ABCA1/F2R/MSTN/UBE3A/GPLD1/RPL13A/CXCL10/DDIT4/PTGIR/URI1/NFKBIA/OSBPL7/UMOD/ABL2/RORC/EPHA3/IL1RN/PTAFR/BRCA1/IRAK2/PMVK/PYCARD/CDC73/TAB2/SCIMP/FIBIN/PAK1/CALCR/CD14/ACOD1/MTDH	49	16	ENSOCUG00000009732/ENSOCUG00000007700/ENSOCUG00000011141/ENSOCUG00000013795/ENSOCUG00000015471/ENSOCUG00000000380/ENSOCUG00000012663/ENSOCUG00000017465/ENSOCUG00000000348/ENSOCUG00000015063/ENSOCUG00000009447/ENSOCUG00000016332/ENSOCUG00000012180/ENSOCUG00000010538/ENSOCUG00000006148/ENSOCUG00000011400	33	ENSOCUG00000016068/ENSOCUG00000012101/ENSOCUG00000003790/ENSOCUG00000022823/ENSOCUG00000026333/ENSOCUG00000027507/ENSOCUG00000006901/ENSOCUG00000014127/ENSOCUG00000017120/ENSOCUG00000013527/ENSOCUG00000003344/ENSOCUG00000004923/ENSOCUG00000009279/ENSOCUG00000022794/ENSOCUG00000025258/ENSOCUG00000016280/ENSOCUG00000016772/ENSOCUG00000026915/ENSOCUG00000015642/ENSOCUG00000006106/ENSOCUG00000008738/…
BP	GO:0034333	adherens junction assembly	12/1162	53/11449	0.00589171	0.135361	ENSOCUG00000017871/ENSOCUG00000004160/ENSOCUG00000004923/ENSOCUG00000006982/ENSOCUG00000015449/ENSOCUG00000001026/ENSOCUG00000009956/ENSOCUG00000010465/ENSOCUG00000011610/ENSOCUG00000001467/ENSOCUG00000022530/ENSOCUG00000024877	ACTN2/FAM107A/BCR/STON1/ACTN1/PPM1F/RAC1/EPHA3/VEGFA/DLC1/ACVRL1/DMTN	12	4	ENSOCUG00000004160/ENSOCUG00000006982/ENSOCUG00000009956/ENSOCUG00000024877	8	ENSOCUG00000017871/ENSOCUG00000004923/ENSOCUG00000015449/ENSOCUG00000001026/ENSOCUG00000010465/ENSOCUG00000011610/ENSOCUG00000001467/ENSOCUG00000022530
BP	GO:0002683	negative regulation of immune system process	41/1162	271/11449	0.00589366	0.135361	ENSOCUG00000014289/ENSOCUG00000014647/ENSOCUG00000009732/ENSOCUG00000009097/ENSOCUG00000003344/ENSOCUG00000004923/ENSOCUG00000010693/ENSOCUG00000012543/ENSOCUG00000003792/ENSOCUG00000007589/ENSOCUG00000010569/ENSOCUG00000006229/ENSOCUG00000003829/ENSOCUG00000011017/ENSOCUG00000024755/ENSOCUG00000007893/ENSOCUG00000015642/ENSOCUG00000005091/ENSOCUG00000012907/ENSOCUG00000021270/ENSOCUG00000014432/…	MYC/USP15/NR1D1/SDC4/IDO1/BCR/CCN3/PPP3CB/THBS1/TRAFD1/ERBB2/TYRO3/EZR/ADORA1/TYROBP/GPAM/NFKBIA/SERPINB9/TBX21/PARP3/ENPP3/LGR4/ISG15/PPP6C/GBP1/GRN/ATG5/RIN3/PARP14/C1QC/CDC73/MEIS2/LRFN5/SERPING1/PPM1B/PSMB4/ARG2/TNFAIP8L2/NCKAP1L/TMBIM6/TNFAIP6	41	14	ENSOCUG00000014647/ENSOCUG00000009732/ENSOCUG00000012543/ENSOCUG00000011017/ENSOCUG00000012907/ENSOCUG00000004061/ENSOCUG00000009375/ENSOCUG00000013358/ENSOCUG00000016332/ENSOCUG00000009906/ENSOCUG00000006290/ENSOCUG00000005461/ENSOCUG00000015257/ENSOCUG00000001847	27	ENSOCUG00000014289/ENSOCUG00000009097/ENSOCUG00000003344/ENSOCUG00000004923/ENSOCUG00000010693/ENSOCUG00000003792/ENSOCUG00000007589/ENSOCUG00000010569/ENSOCUG00000006229/ENSOCUG00000003829/ENSOCUG00000024755/ENSOCUG00000007893/ENSOCUG00000015642/ENSOCUG00000005091/ENSOCUG00000021270/ENSOCUG00000014432/ENSOCUG00000027981/ENSOCUG00000017251/ENSOCUG00000013567/ENSOCUG00000005729/ENSOCUG00000003418/…
BP	GO:0051346	negative regulation of hydrolase activity	21/1162	116/11449	0.00608111	0.138428	ENSOCUG00000016068/ENSOCUG00000013865/ENSOCUG00000012972/ENSOCUG00000011746/ENSOCUG00000003792/ENSOCUG00000022575/ENSOCUG00000005190/ENSOCUG00000011786/ENSOCUG00000027400/ENSOCUG00000008310/ENSOCUG00000015063/ENSOCUG00000000715/ENSOCUG00000005091/ENSOCUG00000017932/ENSOCUG00000016580/ENSOCUG00000011610/ENSOCUG00000016603/ENSOCUG00000016506/ENSOCUG00000013517/ENSOCUG00000001847/ENSOCUG00000010718	SERPINE1/PLN/CRYAB/NR4A1/THBS1/VTN/DHCR24/ECM1/PLAUR/TIMP3/URI1/CD44/SERPINB9/ENSOCUG00000017932/CTSB/VEGFA/ANGPTL4/PLXNB3/NCKAP1L/TMBIM6/TIMP1	21	5	ENSOCUG00000022575/ENSOCUG00000005190/ENSOCUG00000015063/ENSOCUG00000016506/ENSOCUG00000001847	16	ENSOCUG00000016068/ENSOCUG00000013865/ENSOCUG00000012972/ENSOCUG00000011746/ENSOCUG00000003792/ENSOCUG00000011786/ENSOCUG00000027400/ENSOCUG00000008310/ENSOCUG00000000715/ENSOCUG00000005091/ENSOCUG00000017932/ENSOCUG00000016580/ENSOCUG00000011610/ENSOCUG00000016603/ENSOCUG00000013517/ENSOCUG00000010718
BP	GO:0031589	cell-substrate adhesion	32/1162	200/11449	0.00619689	0.138428	ENSOCUG00000016068/ENSOCUG00000017871/ENSOCUG00000002835/ENSOCUG00000011137/ENSOCUG00000004160/ENSOCUG00000013369/ENSOCUG00000004923/ENSOCUG00000006982/ENSOCUG00000025029/ENSOCUG00000003792/ENSOCUG00000006229/ENSOCUG00000022575/ENSOCUG00000022293/ENSOCUG00000014951/ENSOCUG00000015449/ENSOCUG00000001026/ENSOCUG00000009956/ENSOCUG00000024465/ENSOCUG00000015882/ENSOCUG00000004899/ENSOCUG00000001102/…	SERPINE1/ACTN2/CCN2/FBLN1/FAM107A/ITGA5/BCR/STON1/CSF1/THBS1/TYRO3/VTN/COL26A1/ITGB4/ACTN1/PPM1F/RAC1/COL8A1/EPDR1/PIK3CB/L1CAM/EPHA3/GBP1/ITGB3/ITGA4/VEGFA/DLC1/ATP1B2/PLAU/ITGB6/ACVRL1/DMTN	32	11	ENSOCUG00000004160/ENSOCUG00000006982/ENSOCUG00000022575/ENSOCUG00000014951/ENSOCUG00000009956/ENSOCUG00000015882/ENSOCUG00000004899/ENSOCUG00000001102/ENSOCUG00000002988/ENSOCUG00000014850/ENSOCUG00000024877	21	ENSOCUG00000016068/ENSOCUG00000017871/ENSOCUG00000002835/ENSOCUG00000011137/ENSOCUG00000013369/ENSOCUG00000004923/ENSOCUG00000025029/ENSOCUG00000003792/ENSOCUG00000006229/ENSOCUG00000022293/ENSOCUG00000015449/ENSOCUG00000001026/ENSOCUG00000024465/ENSOCUG00000010465/ENSOCUG00000017251/ENSOCUG00000005579/ENSOCUG00000003008/ENSOCUG00000011610/ENSOCUG00000001467/ENSOCUG00000003155/ENSOCUG00000022530
BP	GO:0014888	striated muscle adaptation	7/1162	23/11449	0.00620717	0.138428	ENSOCUG00000011037/ENSOCUG00000010424/ENSOCUG00000007983/ENSOCUG00000008959/ENSOCUG00000012493/ENSOCUG00000015082/ENSOCUG00000002226	MYH7/TNNI1/TNNC1/MYOZ2/KLF15/ATP2A2/INPP5F	7	0		7	ENSOCUG00000011037/ENSOCUG00000010424/ENSOCUG00000007983/ENSOCUG00000008959/ENSOCUG00000012493/ENSOCUG00000015082/ENSOCUG00000002226
BP	GO:0046394	carboxylic acid biosynthetic process	34/1162	216/11449	0.00630843	0.138428	ENSOCUG00000022657/ENSOCUG00000029634/ENSOCUG00000025100/ENSOCUG00000009732/ENSOCUG00000010532/ENSOCUG00000017120/ENSOCUG00000008274/ENSOCUG00000003344/ENSOCUG00000000197/ENSOCUG00000014352/ENSOCUG00000017653/ENSOCUG00000003144/ENSOCUG00000014726/ENSOCUG00000016168/ENSOCUG00000001018/ENSOCUG00000007887/ENSOCUG00000016772/ENSOCUG00000006119/ENSOCUG00000005164/ENSOCUG00000005428/ENSOCUG00000011039/…	ENSOCUG00000022657/ALOXE3/ENSOCUG00000025100/NR1D1/OTC/PDK4/PROX1/IDO1/HK2/GATM/CBS/BPGM/ENSOCUG00000014726/ABCD2/ENSOCUG00000001018/ABCC5/DDIT4/ENSOCUG00000006119/SLC38A1/ALOX5/PFKP/ENSOCUG00000024474/PRKAG3/HK3/BRCA1/TBXAS1/PGAM2/ALDOA/ENSOCUG00000025023/SHMT1/ENSOCUG00000026677/MGST3/PFKFB2/HKDC1	34	14	ENSOCUG00000022657/ENSOCUG00000029634/ENSOCUG00000025100/ENSOCUG00000009732/ENSOCUG00000010532/ENSOCUG00000014352/ENSOCUG00000003144/ENSOCUG00000014726/ENSOCUG00000016168/ENSOCUG00000006119/ENSOCUG00000003384/ENSOCUG00000027853/ENSOCUG00000006329/ENSOCUG00000021541	20	ENSOCUG00000017120/ENSOCUG00000008274/ENSOCUG00000003344/ENSOCUG00000000197/ENSOCUG00000017653/ENSOCUG00000001018/ENSOCUG00000007887/ENSOCUG00000016772/ENSOCUG00000005164/ENSOCUG00000005428/ENSOCUG00000011039/ENSOCUG00000024474/ENSOCUG00000000401/ENSOCUG00000003883/ENSOCUG00000016140/ENSOCUG00000025023/ENSOCUG00000026677/ENSOCUG00000010376/ENSOCUG00000014355/ENSOCUG00000004938
BP	GO:0031032	actomyosin structure organization	19/1162	102/11449	0.00645268	0.138428	ENSOCUG00000017871/ENSOCUG00000002835/ENSOCUG00000017131/ENSOCUG00000008274/ENSOCUG00000014122/ENSOCUG00000004074/ENSOCUG00000008959/ENSOCUG00000015393/ENSOCUG00000010660/ENSOCUG00000004480/ENSOCUG00000001026/ENSOCUG00000009956/ENSOCUG00000010039/ENSOCUG00000016624/ENSOCUG00000010538/ENSOCUG00000004142/ENSOCUG00000001467/ENSOCUG00000017725/ENSOCUG00000013060	ACTN2/CCN2/LMOD2/PROX1/TPM1/ACTC1/MYOZ2/WAS/CUL3/CSRP3/PPM1F/RAC1/FHOD1/MYH10/PAK1/MYH9/DLC1/TMEFF2/MET	19	7	ENSOCUG00000014122/ENSOCUG00000010660/ENSOCUG00000009956/ENSOCUG00000010039/ENSOCUG00000010538/ENSOCUG00000017725/ENSOCUG00000013060	12	ENSOCUG00000017871/ENSOCUG00000002835/ENSOCUG00000017131/ENSOCUG00000008274/ENSOCUG00000004074/ENSOCUG00000008959/ENSOCUG00000015393/ENSOCUG00000004480/ENSOCUG00000001026/ENSOCUG00000016624/ENSOCUG00000004142/ENSOCUG00000001467
BP	GO:1905475	regulation of protein localization to membrane	19/1162	102/11449	0.00645268	0.138428	ENSOCUG00000002065/ENSOCUG00000003201/ENSOCUG00000021770/ENSOCUG00000010569/ENSOCUG00000003829/ENSOCUG00000016290/ENSOCUG00000004480/ENSOCUG00000000786/ENSOCUG00000000069/ENSOCUG00000010465/ENSOCUG00000017251/ENSOCUG00000010908/ENSOCUG00000023720/ENSOCUG00000014585/ENSOCUG00000002052/ENSOCUG00000001692/ENSOCUG00000000182/ENSOCUG00000013688/ENSOCUG00000024877	TCAF1/BCL2L1/ENSOCUG00000021770/ERBB2/EZR/MESD/CSRP3/EPHA2/MYO1C/EPHA3/GBP1/SHISA6/FIS1/ZDHHC2/LRP4/ARF6/LYPD1/TNFAIP6/DMTN	19	4	ENSOCUG00000021770/ENSOCUG00000010908/ENSOCUG00000000182/ENSOCUG00000024877	15	ENSOCUG00000002065/ENSOCUG00000003201/ENSOCUG00000010569/ENSOCUG00000003829/ENSOCUG00000016290/ENSOCUG00000004480/ENSOCUG00000000786/ENSOCUG00000000069/ENSOCUG00000010465/ENSOCUG00000017251/ENSOCUG00000023720/ENSOCUG00000014585/ENSOCUG00000002052/ENSOCUG00000001692/ENSOCUG00000013688
BP	GO:0001952	regulation of cell-matrix adhesion	14/1162	67/11449	0.00654384	0.138428	ENSOCUG00000016068/ENSOCUG00000004160/ENSOCUG00000025029/ENSOCUG00000003792/ENSOCUG00000001026/ENSOCUG00000009956/ENSOCUG00000004899/ENSOCUG00000010465/ENSOCUG00000005579/ENSOCUG00000011610/ENSOCUG00000001467/ENSOCUG00000003155/ENSOCUG00000022530/ENSOCUG00000024877	SERPINE1/FAM107A/CSF1/THBS1/PPM1F/RAC1/PIK3CB/EPHA3/ITGB3/VEGFA/DLC1/PLAU/ACVRL1/DMTN	14	4	ENSOCUG00000004160/ENSOCUG00000009956/ENSOCUG00000004899/ENSOCUG00000024877	10	ENSOCUG00000016068/ENSOCUG00000025029/ENSOCUG00000003792/ENSOCUG00000001026/ENSOCUG00000010465/ENSOCUG00000005579/ENSOCUG00000011610/ENSOCUG00000001467/ENSOCUG00000003155/ENSOCUG00000022530
BP	GO:0043500	muscle adaptation	10/1162	41/11449	0.00667224	0.138428	ENSOCUG00000014127/ENSOCUG00000011037/ENSOCUG00000014352/ENSOCUG00000010136/ENSOCUG00000010424/ENSOCUG00000007983/ENSOCUG00000008959/ENSOCUG00000012493/ENSOCUG00000015082/ENSOCUG00000002226	TNFRSF1B/MYH7/GATM/LMCD1/TNNI1/TNNC1/MYOZ2/KLF15/ATP2A2/INPP5F	10	1	ENSOCUG00000014352	9	ENSOCUG00000014127/ENSOCUG00000011037/ENSOCUG00000010136/ENSOCUG00000010424/ENSOCUG00000007983/ENSOCUG00000008959/ENSOCUG00000012493/ENSOCUG00000015082/ENSOCUG00000002226
BP	GO:0006163	purine nucleotide metabolic process	41/1162	273/11449	0.00668954	0.138428	ENSOCUG00000022657/ENSOCUG00000002805/ENSOCUG00000010229/ENSOCUG00000012201/ENSOCUG00000025100/ENSOCUG00000011037/ENSOCUG00000005027/ENSOCUG00000015076/ENSOCUG00000026115/ENSOCUG00000000197/ENSOCUG00000024043/ENSOCUG00000003144/ENSOCUG00000014726/ENSOCUG00000000786/ENSOCUG00000001018/ENSOCUG00000016772/ENSOCUG00000029101/ENSOCUG00000012368/ENSOCUG00000004163/ENSOCUG00000006119/ENSOCUG00000014432/…	ENSOCUG00000022657/AMPD3/MYH8/PPAT/ENSOCUG00000025100/MYH7/PNP/FXN/ENSOCUG00000026115/HK2/ENSOCUG00000024043/BPGM/ENSOCUG00000014726/EPHA2/ENSOCUG00000001018/DDIT4/ATP8/NDUFS1/SLC25A33/ENSOCUG00000006119/ENPP3/PFKP/SLC25A25/PRKAG3/HK3/ENSOCUG00000026908/DGUOK/NT5C/FIS1/PGAM2/ALDOA/ENSOCUG00000025023/PANK1/ENSOCUG00000026677/PAICS/NDUFV2/PFKFB2/OLA1/ENSOCUG00000005171/HKDC1/ENSOCUG00000024946	41	17	ENSOCUG00000022657/ENSOCUG00000012201/ENSOCUG00000025100/ENSOCUG00000015076/ENSOCUG00000026115/ENSOCUG00000003144/ENSOCUG00000014726/ENSOCUG00000012368/ENSOCUG00000006119/ENSOCUG00000003384/ENSOCUG00000003666/ENSOCUG00000027853/ENSOCUG00000006329/ENSOCUG00000012216/ENSOCUG00000009899/ENSOCUG00000003574/ENSOCUG00000005171	24	ENSOCUG00000002805/ENSOCUG00000010229/ENSOCUG00000011037/ENSOCUG00000005027/ENSOCUG00000000197/ENSOCUG00000024043/ENSOCUG00000000786/ENSOCUG00000001018/ENSOCUG00000016772/ENSOCUG00000029101/ENSOCUG00000004163/ENSOCUG00000014432/ENSOCUG00000011039/ENSOCUG00000007130/ENSOCUG00000000401/ENSOCUG00000026908/ENSOCUG00000024974/ENSOCUG00000023720/ENSOCUG00000025023/ENSOCUG00000002780/ENSOCUG00000026677/…
BP	GO:0097529	myeloid leukocyte migration	21/1162	117/11449	0.00672317	0.138428	ENSOCUG00000016068/ENSOCUG00000017764/ENSOCUG00000017267/ENSOCUG00000004923/ENSOCUG00000010693/ENSOCUG00000025029/ENSOCUG00000009244/ENSOCUG00000012663/ENSOCUG00000025258/ENSOCUG00000016280/ENSOCUG00000006106/ENSOCUG00000009956/ENSOCUG00000001216/ENSOCUG00000005729/ENSOCUG00000023521/ENSOCUG00000012259/ENSOCUG00000000771/ENSOCUG00000013517/ENSOCUG00000022167/ENSOCUG00000013688/ENSOCUG00000012012	SERPINE1/VEGFD/SLC37A4/BCR/CCN3/CSF1/THBS4/MSTN/RPL13A/CXCL10/UMOD/RAC1/ADAM8/RIN3/AIF1/CMKLR1/ENSOCUG00000000771/NCKAP1L/C5AR1/TNFAIP6/PPIB	21	4	ENSOCUG00000017764/ENSOCUG00000017267/ENSOCUG00000012663/ENSOCUG00000009956	17	ENSOCUG00000016068/ENSOCUG00000004923/ENSOCUG00000010693/ENSOCUG00000025029/ENSOCUG00000009244/ENSOCUG00000025258/ENSOCUG00000016280/ENSOCUG00000006106/ENSOCUG00000001216/ENSOCUG00000005729/ENSOCUG00000023521/ENSOCUG00000012259/ENSOCUG00000000771/ENSOCUG00000013517/ENSOCUG00000022167/ENSOCUG00000013688/ENSOCUG00000012012
BP	GO:0009150	purine ribonucleotide metabolic process	40/1162	265/11449	0.00673318	0.138428	ENSOCUG00000022657/ENSOCUG00000002805/ENSOCUG00000010229/ENSOCUG00000012201/ENSOCUG00000025100/ENSOCUG00000011037/ENSOCUG00000005027/ENSOCUG00000015076/ENSOCUG00000026115/ENSOCUG00000000197/ENSOCUG00000024043/ENSOCUG00000003144/ENSOCUG00000014726/ENSOCUG00000000786/ENSOCUG00000001018/ENSOCUG00000016772/ENSOCUG00000029101/ENSOCUG00000012368/ENSOCUG00000004163/ENSOCUG00000006119/ENSOCUG00000014432/…	ENSOCUG00000022657/AMPD3/MYH8/PPAT/ENSOCUG00000025100/MYH7/PNP/FXN/ENSOCUG00000026115/HK2/ENSOCUG00000024043/BPGM/ENSOCUG00000014726/EPHA2/ENSOCUG00000001018/DDIT4/ATP8/NDUFS1/SLC25A33/ENSOCUG00000006119/ENPP3/PFKP/SLC25A25/PRKAG3/HK3/ENSOCUG00000026908/NT5C/FIS1/PGAM2/ALDOA/ENSOCUG00000025023/PANK1/ENSOCUG00000026677/PAICS/NDUFV2/PFKFB2/OLA1/ENSOCUG00000005171/HKDC1/ENSOCUG00000024946	40	16	ENSOCUG00000022657/ENSOCUG00000012201/ENSOCUG00000025100/ENSOCUG00000015076/ENSOCUG00000026115/ENSOCUG00000003144/ENSOCUG00000014726/ENSOCUG00000012368/ENSOCUG00000006119/ENSOCUG00000003384/ENSOCUG00000027853/ENSOCUG00000006329/ENSOCUG00000012216/ENSOCUG00000009899/ENSOCUG00000003574/ENSOCUG00000005171	24	ENSOCUG00000002805/ENSOCUG00000010229/ENSOCUG00000011037/ENSOCUG00000005027/ENSOCUG00000000197/ENSOCUG00000024043/ENSOCUG00000000786/ENSOCUG00000001018/ENSOCUG00000016772/ENSOCUG00000029101/ENSOCUG00000004163/ENSOCUG00000014432/ENSOCUG00000011039/ENSOCUG00000007130/ENSOCUG00000000401/ENSOCUG00000026908/ENSOCUG00000024974/ENSOCUG00000023720/ENSOCUG00000025023/ENSOCUG00000002780/ENSOCUG00000026677/…
BP	GO:0006687	glycosphingolipid metabolic process	8/1162	29/11449	0.00675467	0.138428	ENSOCUG00000002197/ENSOCUG00000009190/ENSOCUG00000030940/ENSOCUG00000001596/ENSOCUG00000014121/ENSOCUG00000005982/ENSOCUG00000010843/ENSOCUG00000012531	ITGB8/HEXA/FA2H/B3GALT2/B4GALNT1/B4GALT5/PRKCD/NEU3	8	4	ENSOCUG00000002197/ENSOCUG00000030940/ENSOCUG00000001596/ENSOCUG00000014121	4	ENSOCUG00000009190/ENSOCUG00000005982/ENSOCUG00000010843/ENSOCUG00000012531
BP	GO:0033173	calcineurin-NFAT signaling cascade	8/1162	29/11449	0.00675467	0.138428	ENSOCUG00000016205/ENSOCUG00000010136/ENSOCUG00000027562/ENSOCUG00000012543/ENSOCUG00000008959/ENSOCUG00000012556/ENSOCUG00000000793/ENSOCUG00000010604	HOMER2/LMCD1/PPP3R1/PPP3CB/MYOZ2/NFATC2/CHP2/RCAN1	8	2	ENSOCUG00000027562/ENSOCUG00000012543	6	ENSOCUG00000016205/ENSOCUG00000010136/ENSOCUG00000008959/ENSOCUG00000012556/ENSOCUG00000000793/ENSOCUG00000010604
BP	GO:0097720	calcineurin-mediated signaling	8/1162	29/11449	0.00675467	0.138428	ENSOCUG00000016205/ENSOCUG00000010136/ENSOCUG00000027562/ENSOCUG00000012543/ENSOCUG00000008959/ENSOCUG00000012556/ENSOCUG00000000793/ENSOCUG00000010604	HOMER2/LMCD1/PPP3R1/PPP3CB/MYOZ2/NFATC2/CHP2/RCAN1	8	2	ENSOCUG00000027562/ENSOCUG00000012543	6	ENSOCUG00000016205/ENSOCUG00000010136/ENSOCUG00000008959/ENSOCUG00000012556/ENSOCUG00000000793/ENSOCUG00000010604
BP	GO:0001773	myeloid dendritic cell activation	5/1162	13/11449	0.00684837	0.138428	ENSOCUG00000002197/ENSOCUG00000014263/ENSOCUG00000004495/ENSOCUG00000026625/ENSOCUG00000014850	ITGB8/BATF2/PYCARD/BATF/ITGB6	5	2	ENSOCUG00000002197/ENSOCUG00000014850	3	ENSOCUG00000014263/ENSOCUG00000004495/ENSOCUG00000026625
BP	GO:0031639	plasminogen activation	5/1162	13/11449	0.00684837	0.138428	ENSOCUG00000016068/ENSOCUG00000011311/ENSOCUG00000003792/ENSOCUG00000005190/ENSOCUG00000003155	SERPINE1/KLKB1/THBS1/DHCR24/PLAU	5	2	ENSOCUG00000011311/ENSOCUG00000005190	3	ENSOCUG00000016068/ENSOCUG00000003792/ENSOCUG00000003155
BP	GO:0043501	skeletal muscle adaptation	5/1162	13/11449	0.00684837	0.138428	ENSOCUG00000011037/ENSOCUG00000010424/ENSOCUG00000007983/ENSOCUG00000008959/ENSOCUG00000015082	MYH7/TNNI1/TNNC1/MYOZ2/ATP2A2	5	0		5	ENSOCUG00000011037/ENSOCUG00000010424/ENSOCUG00000007983/ENSOCUG00000008959/ENSOCUG00000015082
BP	GO:0045662	negative regulation of myoblast differentiation	5/1162	13/11449	0.00684837	0.138428	ENSOCUG00000022823/ENSOCUG00000012663/ENSOCUG00000016280/ENSOCUG00000017004/ENSOCUG00000012541	ID3/MSTN/CXCL10/TMEM182/SOSTDC1	5	3	ENSOCUG00000012663/ENSOCUG00000017004/ENSOCUG00000012541	2	ENSOCUG00000022823/ENSOCUG00000016280
BP	GO:0061450	trophoblast cell migration	5/1162	13/11449	0.00684837	0.138428	ENSOCUG00000014951/ENSOCUG00000005579/ENSOCUG00000011610/ENSOCUG00000009324/ENSOCUG00000010718	ITGB4/ITGB3/VEGFA/GJA1/TIMP1	5	1	ENSOCUG00000014951	4	ENSOCUG00000005579/ENSOCUG00000011610/ENSOCUG00000009324/ENSOCUG00000010718
BP	GO:1903587	regulation of blood vessel endothelial cell proliferation involved in sprouting angiogenesis	5/1162	13/11449	0.00684837	0.138428	ENSOCUG00000010633/ENSOCUG00000016098/ENSOCUG00000003792/ENSOCUG00000011610/ENSOCUG00000003078	HMOX1/FGFBP1/THBS1/VEGFA/APLNR	5	2	ENSOCUG00000016098/ENSOCUG00000003078	3	ENSOCUG00000010633/ENSOCUG00000003792/ENSOCUG00000011610
BP	GO:1903729	regulation of plasma membrane organization	5/1162	13/11449	0.00684837	0.138428	ENSOCUG00000009625/ENSOCUG00000006386/ENSOCUG00000004142/ENSOCUG00000017725/ENSOCUG00000010843	ATP8B1/ATP10A/MYH9/TMEFF2/PRKCD	5	1	ENSOCUG00000017725	4	ENSOCUG00000009625/ENSOCUG00000006386/ENSOCUG00000004142/ENSOCUG00000010843
BP	GO:1904752	regulation of vascular associated smooth muscle cell migration	5/1162	13/11449	0.00684837	0.138428	ENSOCUG00000000737/ENSOCUG00000011473/ENSOCUG00000014122/ENSOCUG00000016362/ENSOCUG00000009225	NR4A3/PRKG1/TPM1/ADAMTS1/MYOCD	5	1	ENSOCUG00000014122	4	ENSOCUG00000000737/ENSOCUG00000011473/ENSOCUG00000016362/ENSOCUG00000009225
BP	GO:0032703	negative regulation of interleukin-2 production	6/1162	18/11449	0.00685057	0.138428	ENSOCUG00000016205/ENSOCUG00000003829/ENSOCUG00000017821/ENSOCUG00000012907/ENSOCUG00000017251/ENSOCUG00000003479	HOMER2/EZR/GATA3/TBX21/GBP1/CD34	6	2	ENSOCUG00000017821/ENSOCUG00000012907	4	ENSOCUG00000016205/ENSOCUG00000003829/ENSOCUG00000017251/ENSOCUG00000003479
BP	GO:0040036	regulation of fibroblast growth factor receptor signaling pathway	6/1162	18/11449	0.00685057	0.138428	ENSOCUG00000026784/ENSOCUG00000016098/ENSOCUG00000003792/ENSOCUG00000000380/ENSOCUG00000017821/ENSOCUG00000003908	PRKD2/FGFBP1/THBS1/WNT5A/GATA3/LRIT3	6	3	ENSOCUG00000016098/ENSOCUG00000000380/ENSOCUG00000017821	3	ENSOCUG00000026784/ENSOCUG00000003792/ENSOCUG00000003908
BP	GO:0045730	respiratory burst	6/1162	18/11449	0.00685057	0.138428	ENSOCUG00000017267/ENSOCUG00000004923/ENSOCUG00000009956/ENSOCUG00000021337/ENSOCUG00000013567/ENSOCUG00000032490	SLC37A4/BCR/RAC1/NCF4/GRN/CYBB	6	2	ENSOCUG00000017267/ENSOCUG00000009956	4	ENSOCUG00000004923/ENSOCUG00000021337/ENSOCUG00000013567/ENSOCUG00000032490
BP	GO:0042692	muscle cell differentiation	31/1162	194/11449	0.0071143	0.143069	ENSOCUG00000017871/ENSOCUG00000017131/ENSOCUG00000000374/ENSOCUG00000008274/ENSOCUG00000005474/ENSOCUG00000014122/ENSOCUG00000006316/ENSOCUG00000010693/ENSOCUG00000012543/ENSOCUG00000004074/ENSOCUG00000008959/ENSOCUG00000012556/ENSOCUG00000015082/ENSOCUG00000004480/ENSOCUG00000016280/ENSOCUG00000010604/ENSOCUG00000016712/ENSOCUG00000017004/ENSOCUG00000025710/ENSOCUG00000001136/ENSOCUG00000000249/…	ACTN2/LMOD2/ADAMTS15/PROX1/SGCB/TPM1/PLEKHO1/CCN3/PPP3CB/ACTC1/MYOZ2/NFATC2/ATP2A2/CSRP3/CXCL10/RCAN1/DNER/TMEM182/PLD3/TMEM204/SMARCD3/ATG5/BARX2/MYOCD/MYH9/NFATC3/RARB/RB1/APLNR/UCHL1/MYH11	31	12	ENSOCUG00000000374/ENSOCUG00000005474/ENSOCUG00000014122/ENSOCUG00000012543/ENSOCUG00000016712/ENSOCUG00000017004/ENSOCUG00000000249/ENSOCUG00000013358/ENSOCUG00000010052/ENSOCUG00000000714/ENSOCUG00000016404/ENSOCUG00000003078	19	ENSOCUG00000017871/ENSOCUG00000017131/ENSOCUG00000008274/ENSOCUG00000006316/ENSOCUG00000010693/ENSOCUG00000004074/ENSOCUG00000008959/ENSOCUG00000012556/ENSOCUG00000015082/ENSOCUG00000004480/ENSOCUG00000016280/ENSOCUG00000010604/ENSOCUG00000025710/ENSOCUG00000001136/ENSOCUG00000021468/ENSOCUG00000009225/ENSOCUG00000004142/ENSOCUG00000001353/ENSOCUG00000013450
BP	GO:0019362	pyridine nucleotide metabolic process	18/1162	96/11449	0.00736521	0.146711	ENSOCUG00000022657/ENSOCUG00000010814/ENSOCUG00000025100/ENSOCUG00000000197/ENSOCUG00000003144/ENSOCUG00000014726/ENSOCUG00000001018/ENSOCUG00000016772/ENSOCUG00000006119/ENSOCUG00000011039/ENSOCUG00000003384/ENSOCUG00000000401/ENSOCUG00000027853/ENSOCUG00000006329/ENSOCUG00000025023/ENSOCUG00000026677/ENSOCUG00000014355/ENSOCUG00000004938	ENSOCUG00000022657/ME1/ENSOCUG00000025100/HK2/BPGM/ENSOCUG00000014726/ENSOCUG00000001018/DDIT4/ENSOCUG00000006119/PFKP/PRKAG3/HK3/PGAM2/ALDOA/ENSOCUG00000025023/ENSOCUG00000026677/PFKFB2/HKDC1	18	9	ENSOCUG00000022657/ENSOCUG00000010814/ENSOCUG00000025100/ENSOCUG00000003144/ENSOCUG00000014726/ENSOCUG00000006119/ENSOCUG00000003384/ENSOCUG00000027853/ENSOCUG00000006329	9	ENSOCUG00000000197/ENSOCUG00000001018/ENSOCUG00000016772/ENSOCUG00000011039/ENSOCUG00000000401/ENSOCUG00000025023/ENSOCUG00000026677/ENSOCUG00000014355/ENSOCUG00000004938
BP	GO:0046496	nicotinamide nucleotide metabolic process	18/1162	96/11449	0.00736521	0.146711	ENSOCUG00000022657/ENSOCUG00000010814/ENSOCUG00000025100/ENSOCUG00000000197/ENSOCUG00000003144/ENSOCUG00000014726/ENSOCUG00000001018/ENSOCUG00000016772/ENSOCUG00000006119/ENSOCUG00000011039/ENSOCUG00000003384/ENSOCUG00000000401/ENSOCUG00000027853/ENSOCUG00000006329/ENSOCUG00000025023/ENSOCUG00000026677/ENSOCUG00000014355/ENSOCUG00000004938	ENSOCUG00000022657/ME1/ENSOCUG00000025100/HK2/BPGM/ENSOCUG00000014726/ENSOCUG00000001018/DDIT4/ENSOCUG00000006119/PFKP/PRKAG3/HK3/PGAM2/ALDOA/ENSOCUG00000025023/ENSOCUG00000026677/PFKFB2/HKDC1	18	9	ENSOCUG00000022657/ENSOCUG00000010814/ENSOCUG00000025100/ENSOCUG00000003144/ENSOCUG00000014726/ENSOCUG00000006119/ENSOCUG00000003384/ENSOCUG00000027853/ENSOCUG00000006329	9	ENSOCUG00000000197/ENSOCUG00000001018/ENSOCUG00000016772/ENSOCUG00000011039/ENSOCUG00000000401/ENSOCUG00000025023/ENSOCUG00000026677/ENSOCUG00000014355/ENSOCUG00000004938
BP	GO:0016053	organic acid biosynthetic process	34/1162	219/11449	0.00779158	0.154472	ENSOCUG00000022657/ENSOCUG00000029634/ENSOCUG00000025100/ENSOCUG00000009732/ENSOCUG00000010532/ENSOCUG00000017120/ENSOCUG00000008274/ENSOCUG00000003344/ENSOCUG00000000197/ENSOCUG00000014352/ENSOCUG00000017653/ENSOCUG00000003144/ENSOCUG00000014726/ENSOCUG00000016168/ENSOCUG00000001018/ENSOCUG00000007887/ENSOCUG00000016772/ENSOCUG00000006119/ENSOCUG00000005164/ENSOCUG00000005428/ENSOCUG00000011039/…	ENSOCUG00000022657/ALOXE3/ENSOCUG00000025100/NR1D1/OTC/PDK4/PROX1/IDO1/HK2/GATM/CBS/BPGM/ENSOCUG00000014726/ABCD2/ENSOCUG00000001018/ABCC5/DDIT4/ENSOCUG00000006119/SLC38A1/ALOX5/PFKP/ENSOCUG00000024474/PRKAG3/HK3/BRCA1/TBXAS1/PGAM2/ALDOA/ENSOCUG00000025023/SHMT1/ENSOCUG00000026677/MGST3/PFKFB2/HKDC1	34	14	ENSOCUG00000022657/ENSOCUG00000029634/ENSOCUG00000025100/ENSOCUG00000009732/ENSOCUG00000010532/ENSOCUG00000014352/ENSOCUG00000003144/ENSOCUG00000014726/ENSOCUG00000016168/ENSOCUG00000006119/ENSOCUG00000003384/ENSOCUG00000027853/ENSOCUG00000006329/ENSOCUG00000021541	20	ENSOCUG00000017120/ENSOCUG00000008274/ENSOCUG00000003344/ENSOCUG00000000197/ENSOCUG00000017653/ENSOCUG00000001018/ENSOCUG00000007887/ENSOCUG00000016772/ENSOCUG00000005164/ENSOCUG00000005428/ENSOCUG00000011039/ENSOCUG00000024474/ENSOCUG00000000401/ENSOCUG00000003883/ENSOCUG00000016140/ENSOCUG00000025023/ENSOCUG00000026677/ENSOCUG00000010376/ENSOCUG00000014355/ENSOCUG00000004938
BP	GO:0072521	purine-containing compound metabolic process	42/1162	284/11449	0.00796889	0.157245	ENSOCUG00000022657/ENSOCUG00000002805/ENSOCUG00000010229/ENSOCUG00000012201/ENSOCUG00000025100/ENSOCUG00000011037/ENSOCUG00000005027/ENSOCUG00000015076/ENSOCUG00000026115/ENSOCUG00000000197/ENSOCUG00000024043/ENSOCUG00000003144/ENSOCUG00000014726/ENSOCUG00000000786/ENSOCUG00000001018/ENSOCUG00000016772/ENSOCUG00000029101/ENSOCUG00000012368/ENSOCUG00000004163/ENSOCUG00000006119/ENSOCUG00000014432/…	ENSOCUG00000022657/AMPD3/MYH8/PPAT/ENSOCUG00000025100/MYH7/PNP/FXN/ENSOCUG00000026115/HK2/ENSOCUG00000024043/BPGM/ENSOCUG00000014726/EPHA2/ENSOCUG00000001018/DDIT4/ATP8/NDUFS1/SLC25A33/ENSOCUG00000006119/ENPP3/PFKP/SLC25A25/PRKAG3/HK3/ENSOCUG00000026908/DGUOK/NT5C/FIS1/PGAM2/ALDOA/ENSOCUG00000025023/PANK1/SHMT1/ENSOCUG00000026677/PAICS/NDUFV2/PFKFB2/OLA1/ENSOCUG00000005171/HKDC1/ENSOCUG00000024946	42	18	ENSOCUG00000022657/ENSOCUG00000012201/ENSOCUG00000025100/ENSOCUG00000015076/ENSOCUG00000026115/ENSOCUG00000003144/ENSOCUG00000014726/ENSOCUG00000012368/ENSOCUG00000006119/ENSOCUG00000003384/ENSOCUG00000003666/ENSOCUG00000027853/ENSOCUG00000006329/ENSOCUG00000021541/ENSOCUG00000012216/ENSOCUG00000009899/ENSOCUG00000003574/ENSOCUG00000005171	24	ENSOCUG00000002805/ENSOCUG00000010229/ENSOCUG00000011037/ENSOCUG00000005027/ENSOCUG00000000197/ENSOCUG00000024043/ENSOCUG00000000786/ENSOCUG00000001018/ENSOCUG00000016772/ENSOCUG00000029101/ENSOCUG00000004163/ENSOCUG00000014432/ENSOCUG00000011039/ENSOCUG00000007130/ENSOCUG00000000401/ENSOCUG00000026908/ENSOCUG00000024974/ENSOCUG00000023720/ENSOCUG00000025023/ENSOCUG00000002780/ENSOCUG00000026677/…
BP	GO:0009152	purine ribonucleotide biosynthetic process	25/1162	149/11449	0.0080282	0.157675	ENSOCUG00000022657/ENSOCUG00000002805/ENSOCUG00000012201/ENSOCUG00000025100/ENSOCUG00000026115/ENSOCUG00000000197/ENSOCUG00000024043/ENSOCUG00000003144/ENSOCUG00000014726/ENSOCUG00000001018/ENSOCUG00000016772/ENSOCUG00000029101/ENSOCUG00000006119/ENSOCUG00000011039/ENSOCUG00000003384/ENSOCUG00000000401/ENSOCUG00000027853/ENSOCUG00000006329/ENSOCUG00000025023/ENSOCUG00000002780/ENSOCUG00000026677/…	ENSOCUG00000022657/AMPD3/PPAT/ENSOCUG00000025100/ENSOCUG00000026115/HK2/ENSOCUG00000024043/BPGM/ENSOCUG00000014726/ENSOCUG00000001018/DDIT4/ATP8/ENSOCUG00000006119/PFKP/PRKAG3/HK3/PGAM2/ALDOA/ENSOCUG00000025023/PANK1/ENSOCUG00000026677/PAICS/PFKFB2/HKDC1/ENSOCUG00000024946	25	11	ENSOCUG00000022657/ENSOCUG00000012201/ENSOCUG00000025100/ENSOCUG00000026115/ENSOCUG00000003144/ENSOCUG00000014726/ENSOCUG00000006119/ENSOCUG00000003384/ENSOCUG00000027853/ENSOCUG00000006329/ENSOCUG00000012216	14	ENSOCUG00000002805/ENSOCUG00000000197/ENSOCUG00000024043/ENSOCUG00000001018/ENSOCUG00000016772/ENSOCUG00000029101/ENSOCUG00000011039/ENSOCUG00000000401/ENSOCUG00000025023/ENSOCUG00000002780/ENSOCUG00000026677/ENSOCUG00000014355/ENSOCUG00000004938/ENSOCUG00000024946
BP	GO:0006664	glycolipid metabolic process	13/1162	62/11449	0.00836679	0.161381	ENSOCUG00000008311/ENSOCUG00000002197/ENSOCUG00000009190/ENSOCUG00000000348/ENSOCUG00000030940/ENSOCUG00000001596/ENSOCUG00000014121/ENSOCUG00000022451/ENSOCUG00000005982/ENSOCUG00000009656/ENSOCUG00000010843/ENSOCUG00000000107/ENSOCUG00000012531	ST3GAL6/ITGB8/HEXA/GPLD1/FA2H/B3GALT2/B4GALNT1/PIGP/B4GALT5/ENSOCUG00000009656/PRKCD/MPPE1/NEU3	13	8	ENSOCUG00000008311/ENSOCUG00000002197/ENSOCUG00000000348/ENSOCUG00000030940/ENSOCUG00000001596/ENSOCUG00000014121/ENSOCUG00000022451/ENSOCUG00000009656	5	ENSOCUG00000009190/ENSOCUG00000005982/ENSOCUG00000010843/ENSOCUG00000000107/ENSOCUG00000012531
BP	GO:0019722	calcium-mediated signaling	17/1162	90/11449	0.00840265	0.161381	ENSOCUG00000016205/ENSOCUG00000013865/ENSOCUG00000010594/ENSOCUG00000010136/ENSOCUG00000027562/ENSOCUG00000012543/ENSOCUG00000008959/ENSOCUG00000012556/ENSOCUG00000025884/ENSOCUG00000000793/ENSOCUG00000010604/ENSOCUG00000017251/ENSOCUG00000012148/ENSOCUG00000012259/ENSOCUG00000023720/ENSOCUG00000016477/ENSOCUG00000024877	HOMER2/PLN/CASQ2/LMCD1/PPP3R1/PPP3CB/MYOZ2/NFATC2/RCAN2/CHP2/RCAN1/GBP1/ITPR1/CMKLR1/FIS1/SELP/DMTN	17	3	ENSOCUG00000027562/ENSOCUG00000012543/ENSOCUG00000024877	14	ENSOCUG00000016205/ENSOCUG00000013865/ENSOCUG00000010594/ENSOCUG00000010136/ENSOCUG00000008959/ENSOCUG00000012556/ENSOCUG00000025884/ENSOCUG00000000793/ENSOCUG00000010604/ENSOCUG00000017251/ENSOCUG00000012148/ENSOCUG00000012259/ENSOCUG00000023720/ENSOCUG00000016477
BP	GO:0055001	muscle cell development	17/1162	90/11449	0.00840265	0.161381	ENSOCUG00000017871/ENSOCUG00000017131/ENSOCUG00000008274/ENSOCUG00000005474/ENSOCUG00000014122/ENSOCUG00000012543/ENSOCUG00000004074/ENSOCUG00000008959/ENSOCUG00000012556/ENSOCUG00000015082/ENSOCUG00000004480/ENSOCUG00000010604/ENSOCUG00000016712/ENSOCUG00000017004/ENSOCUG00000013358/ENSOCUG00000001353/ENSOCUG00000013450	ACTN2/LMOD2/PROX1/SGCB/TPM1/PPP3CB/ACTC1/MYOZ2/NFATC2/ATP2A2/CSRP3/RCAN1/DNER/TMEM182/ATG5/UCHL1/MYH11	17	6	ENSOCUG00000005474/ENSOCUG00000014122/ENSOCUG00000012543/ENSOCUG00000016712/ENSOCUG00000017004/ENSOCUG00000013358	11	ENSOCUG00000017871/ENSOCUG00000017131/ENSOCUG00000008274/ENSOCUG00000004074/ENSOCUG00000008959/ENSOCUG00000012556/ENSOCUG00000015082/ENSOCUG00000004480/ENSOCUG00000010604/ENSOCUG00000001353/ENSOCUG00000013450
BP	GO:0072331	signal transduction by p53 class mediator	17/1162	90/11449	0.00840265	0.161381	ENSOCUG00000014289/ENSOCUG00000014647/ENSOCUG00000006901/ENSOCUG00000022282/ENSOCUG00000029674/ENSOCUG00000014828/ENSOCUG00000016772/ENSOCUG00000000715/ENSOCUG00000034509/ENSOCUG00000016048/ENSOCUG00000026628/ENSOCUG00000004495/ENSOCUG00000026625/ENSOCUG00000005422/ENSOCUG00000012587/ENSOCUG00000007421/ENSOCUG00000008545	MYC/USP15/ANKRD1/EDA2R/RPL37/BDKRB2/DDIT4/CD44/CASP6/ENSOCUG00000016048/BCL3/PYCARD/BATF/SNAI1/EEF1E1/DYRK3/RRM2B	17	3	ENSOCUG00000014647/ENSOCUG00000012587/ENSOCUG00000008545	14	ENSOCUG00000014289/ENSOCUG00000006901/ENSOCUG00000022282/ENSOCUG00000029674/ENSOCUG00000014828/ENSOCUG00000016772/ENSOCUG00000000715/ENSOCUG00000034509/ENSOCUG00000016048/ENSOCUG00000026628/ENSOCUG00000004495/ENSOCUG00000026625/ENSOCUG00000005422/ENSOCUG00000007421
BP	GO:0071675	regulation of mononuclear cell migration	8/1162	30/11449	0.00840885	0.161381	ENSOCUG00000016068/ENSOCUG00000010693/ENSOCUG00000025029/ENSOCUG00000012663/ENSOCUG00000016280/ENSOCUG00000023521/ENSOCUG00000012259/ENSOCUG00000022167	SERPINE1/CCN3/CSF1/MSTN/CXCL10/AIF1/CMKLR1/C5AR1	8	1	ENSOCUG00000012663	7	ENSOCUG00000016068/ENSOCUG00000010693/ENSOCUG00000025029/ENSOCUG00000016280/ENSOCUG00000023521/ENSOCUG00000012259/ENSOCUG00000022167
BP	GO:0007596	blood coagulation	16/1162	83/11449	0.00853598	0.163076	ENSOCUG00000016068/ENSOCUG00000011473/ENSOCUG00000011137/ENSOCUG00000011311/ENSOCUG00000003792/ENSOCUG00000006229/ENSOCUG00000022794/ENSOCUG00000008962/ENSOCUG00000017624/ENSOCUG00000005579/ENSOCUG00000023860/ENSOCUG00000010843/ENSOCUG00000016477/ENSOCUG00000004834/ENSOCUG00000003155/ENSOCUG00000024877	SERPINE1/PRKG1/FBLN1/KLKB1/THBS1/TYRO3/F2R/LNPK/HPS5/ITGB3/ADRA2B/PRKCD/SELP/F3/PLAU/DMTN	16	4	ENSOCUG00000011311/ENSOCUG00000008962/ENSOCUG00000017624/ENSOCUG00000024877	12	ENSOCUG00000016068/ENSOCUG00000011473/ENSOCUG00000011137/ENSOCUG00000003792/ENSOCUG00000006229/ENSOCUG00000022794/ENSOCUG00000005579/ENSOCUG00000023860/ENSOCUG00000010843/ENSOCUG00000016477/ENSOCUG00000004834/ENSOCUG00000003155
BP	GO:0055002	striated muscle cell development	15/1162	76/11449	0.00859119	0.163388	ENSOCUG00000017871/ENSOCUG00000017131/ENSOCUG00000008274/ENSOCUG00000005474/ENSOCUG00000014122/ENSOCUG00000012543/ENSOCUG00000004074/ENSOCUG00000008959/ENSOCUG00000012556/ENSOCUG00000004480/ENSOCUG00000010604/ENSOCUG00000016712/ENSOCUG00000017004/ENSOCUG00000013358/ENSOCUG00000013450	ACTN2/LMOD2/PROX1/SGCB/TPM1/PPP3CB/ACTC1/MYOZ2/NFATC2/CSRP3/RCAN1/DNER/TMEM182/ATG5/MYH11	15	6	ENSOCUG00000005474/ENSOCUG00000014122/ENSOCUG00000012543/ENSOCUG00000016712/ENSOCUG00000017004/ENSOCUG00000013358	9	ENSOCUG00000017871/ENSOCUG00000017131/ENSOCUG00000008274/ENSOCUG00000004074/ENSOCUG00000008959/ENSOCUG00000012556/ENSOCUG00000004480/ENSOCUG00000010604/ENSOCUG00000013450
BP	GO:0043086	negative regulation of catalytic activity	39/1162	261/11449	0.00871927	0.165077	ENSOCUG00000016068/ENSOCUG00000013865/ENSOCUG00000012972/ENSOCUG00000009442/ENSOCUG00000011746/ENSOCUG00000003792/ENSOCUG00000012663/ENSOCUG00000022575/ENSOCUG00000005190/ENSOCUG00000011786/ENSOCUG00000012690/ENSOCUG00000010103/ENSOCUG00000027400/ENSOCUG00000008310/ENSOCUG00000015063/ENSOCUG00000000715/ENSOCUG00000001026/ENSOCUG00000013520/ENSOCUG00000005091/ENSOCUG00000021270/ENSOCUG00000017932/…	SERPINE1/PLN/CRYAB/LATS2/NR4A1/THBS1/MSTN/VTN/DHCR24/ECM1/HSPB1/ENSOCUG00000010103/PLAUR/TIMP3/URI1/CD44/PPM1F/NR2F2/SERPINB9/PARP3/ENSOCUG00000017932/NES/CDKN2C/MVP/PYCARD/MYOCD/CTSB/PTPRT/VEGFA/ANGPTL4/SHB/RB1/COX11/PLXNB3/PRKCD/NCKAP1L/TMBIM6/TIMP1/UCHL1	39	11	ENSOCUG00000012663/ENSOCUG00000022575/ENSOCUG00000005190/ENSOCUG00000015063/ENSOCUG00000013520/ENSOCUG00000008385/ENSOCUG00000001573/ENSOCUG00000016404/ENSOCUG00000008473/ENSOCUG00000016506/ENSOCUG00000001847	28	ENSOCUG00000016068/ENSOCUG00000013865/ENSOCUG00000012972/ENSOCUG00000009442/ENSOCUG00000011746/ENSOCUG00000003792/ENSOCUG00000011786/ENSOCUG00000012690/ENSOCUG00000010103/ENSOCUG00000027400/ENSOCUG00000008310/ENSOCUG00000000715/ENSOCUG00000001026/ENSOCUG00000005091/ENSOCUG00000021270/ENSOCUG00000017932/ENSOCUG00000001454/ENSOCUG00000008668/ENSOCUG00000004495/ENSOCUG00000009225/ENSOCUG00000016580/…
BP	GO:0030195	negative regulation of blood coagulation	6/1162	19/11449	0.00916725	0.172009	ENSOCUG00000016068/ENSOCUG00000011473/ENSOCUG00000011311/ENSOCUG00000003792/ENSOCUG00000010843/ENSOCUG00000003155	SERPINE1/PRKG1/KLKB1/THBS1/PRKCD/PLAU	6	1	ENSOCUG00000011311	5	ENSOCUG00000016068/ENSOCUG00000011473/ENSOCUG00000003792/ENSOCUG00000010843/ENSOCUG00000003155
BP	GO:1900047	negative regulation of hemostasis	6/1162	19/11449	0.00916725	0.172009	ENSOCUG00000016068/ENSOCUG00000011473/ENSOCUG00000011311/ENSOCUG00000003792/ENSOCUG00000010843/ENSOCUG00000003155	SERPINE1/PRKG1/KLKB1/THBS1/PRKCD/PLAU	6	1	ENSOCUG00000011311	5	ENSOCUG00000016068/ENSOCUG00000011473/ENSOCUG00000003792/ENSOCUG00000010843/ENSOCUG00000003155
BP	GO:0010927	cellular component assembly involved in morphogenesis	12/1162	56/11449	0.0092933	0.172347	ENSOCUG00000017871/ENSOCUG00000013865/ENSOCUG00000017131/ENSOCUG00000008274/ENSOCUG00000014122/ENSOCUG00000004074/ENSOCUG00000008959/ENSOCUG00000014951/ENSOCUG00000004480/ENSOCUG00000017836/ENSOCUG00000009395/ENSOCUG00000005664	ACTN2/PLN/LMOD2/PROX1/TPM1/ACTC1/MYOZ2/ITGB4/CSRP3/NECTIN2/CNTN1/GNPAT	12	4	ENSOCUG00000014122/ENSOCUG00000014951/ENSOCUG00000009395/ENSOCUG00000005664	8	ENSOCUG00000017871/ENSOCUG00000013865/ENSOCUG00000017131/ENSOCUG00000008274/ENSOCUG00000004074/ENSOCUG00000008959/ENSOCUG00000004480/ENSOCUG00000017836
BP	GO:1905477	positive regulation of protein localization to membrane	12/1162	56/11449	0.0092933	0.172347	ENSOCUG00000002065/ENSOCUG00000021770/ENSOCUG00000010569/ENSOCUG00000003829/ENSOCUG00000016290/ENSOCUG00000000786/ENSOCUG00000000069/ENSOCUG00000010465/ENSOCUG00000023720/ENSOCUG00000002052/ENSOCUG00000001692/ENSOCUG00000013688	TCAF1/ENSOCUG00000021770/ERBB2/EZR/MESD/EPHA2/MYO1C/EPHA3/FIS1/LRP4/ARF6/TNFAIP6	12	1	ENSOCUG00000021770	11	ENSOCUG00000002065/ENSOCUG00000010569/ENSOCUG00000003829/ENSOCUG00000016290/ENSOCUG00000000786/ENSOCUG00000000069/ENSOCUG00000010465/ENSOCUG00000023720/ENSOCUG00000002052/ENSOCUG00000001692/ENSOCUG00000013688
BP	GO:0008284	positive regulation of cell proliferation	61/1162	446/11449	0.00930829	0.172347	ENSOCUG00000010633/ENSOCUG00000014289/ENSOCUG00000000737/ENSOCUG00000037528/ENSOCUG00000010706/ENSOCUG00000012067/ENSOCUG00000026784/ENSOCUG00000008274/ENSOCUG00000003201/ENSOCUG00000016098/ENSOCUG00000005027/ENSOCUG00000015076/ENSOCUG00000011500/ENSOCUG00000017764/ENSOCUG00000025029/ENSOCUG00000011746/ENSOCUG00000003792/ENSOCUG00000000380/ENSOCUG00000005263/ENSOCUG00000010569/ENSOCUG00000016362/…	HMOX1/MYC/NR4A3/MUSTN1/FOSL2/SOX10/PRKD2/PROX1/BCL2L1/FGFBP1/PNP/FXN/TNC/VEGFD/CSF1/NR4A1/THBS1/WNT5A/TOX/ERBB2/ADAMTS1/NFATC2/THBS4/CD320/ECM1/GPAM/CHP2/SLC25A33/CLDN1/CNTF/SMARCD3/GRN/ITGB3/ROMO1/CRNN/ITGA4/AGGF1/AIF1/ADGRG1/PYCARD/NTN1/PDGFC/GDNF/MEIS2/MYOCD/IL6R/PAK1/VEGFA/GJA1/S1PR1/PLXNB3/DMRTA2/APLNR/NCKAP1L/VHL/C5AR1/F3/PKHD1/TIMP1/ACVRL1/EFNB1	61	15	ENSOCUG00000012067/ENSOCUG00000016098/ENSOCUG00000015076/ENSOCUG00000017764/ENSOCUG00000000380/ENSOCUG00000025026/ENSOCUG00000011464/ENSOCUG00000005392/ENSOCUG00000000249/ENSOCUG00000027183/ENSOCUG00000009906/ENSOCUG00000010538/ENSOCUG00000016506/ENSOCUG00000001019/ENSOCUG00000003078	46	ENSOCUG00000010633/ENSOCUG00000014289/ENSOCUG00000000737/ENSOCUG00000037528/ENSOCUG00000010706/ENSOCUG00000026784/ENSOCUG00000008274/ENSOCUG00000003201/ENSOCUG00000005027/ENSOCUG00000011500/ENSOCUG00000025029/ENSOCUG00000011746/ENSOCUG00000003792/ENSOCUG00000005263/ENSOCUG00000010569/ENSOCUG00000016362/ENSOCUG00000012556/ENSOCUG00000009244/ENSOCUG00000011786/ENSOCUG00000007893/ENSOCUG00000000793/…
BP	GO:0007599	hemostasis	16/1162	84/11449	0.00958005	0.173353	ENSOCUG00000016068/ENSOCUG00000011473/ENSOCUG00000011137/ENSOCUG00000011311/ENSOCUG00000003792/ENSOCUG00000006229/ENSOCUG00000022794/ENSOCUG00000008962/ENSOCUG00000017624/ENSOCUG00000005579/ENSOCUG00000023860/ENSOCUG00000010843/ENSOCUG00000016477/ENSOCUG00000004834/ENSOCUG00000003155/ENSOCUG00000024877	SERPINE1/PRKG1/FBLN1/KLKB1/THBS1/TYRO3/F2R/LNPK/HPS5/ITGB3/ADRA2B/PRKCD/SELP/F3/PLAU/DMTN	16	4	ENSOCUG00000011311/ENSOCUG00000008962/ENSOCUG00000017624/ENSOCUG00000024877	12	ENSOCUG00000016068/ENSOCUG00000011473/ENSOCUG00000011137/ENSOCUG00000003792/ENSOCUG00000006229/ENSOCUG00000022794/ENSOCUG00000005579/ENSOCUG00000023860/ENSOCUG00000010843/ENSOCUG00000016477/ENSOCUG00000004834/ENSOCUG00000003155
BP	GO:1903509	liposaccharide metabolic process	13/1162	63/11449	0.00958974	0.173353	ENSOCUG00000008311/ENSOCUG00000002197/ENSOCUG00000009190/ENSOCUG00000000348/ENSOCUG00000030940/ENSOCUG00000001596/ENSOCUG00000014121/ENSOCUG00000022451/ENSOCUG00000005982/ENSOCUG00000009656/ENSOCUG00000010843/ENSOCUG00000000107/ENSOCUG00000012531	ST3GAL6/ITGB8/HEXA/GPLD1/FA2H/B3GALT2/B4GALNT1/PIGP/B4GALT5/ENSOCUG00000009656/PRKCD/MPPE1/NEU3	13	8	ENSOCUG00000008311/ENSOCUG00000002197/ENSOCUG00000000348/ENSOCUG00000030940/ENSOCUG00000001596/ENSOCUG00000014121/ENSOCUG00000022451/ENSOCUG00000009656	5	ENSOCUG00000009190/ENSOCUG00000005982/ENSOCUG00000010843/ENSOCUG00000000107/ENSOCUG00000012531
BP	GO:0048738	cardiac muscle tissue development	19/1162	106/11449	0.00977457	0.173353	ENSOCUG00000017871/ENSOCUG00000013865/ENSOCUG00000006901/ENSOCUG00000025586/ENSOCUG00000011037/ENSOCUG00000008274/ENSOCUG00000005474/ENSOCUG00000014122/ENSOCUG00000010424/ENSOCUG00000007983/ENSOCUG00000000380/ENSOCUG00000004074/ENSOCUG00000004480/ENSOCUG00000013358/ENSOCUG00000009225/ENSOCUG00000000714/ENSOCUG00000015574/ENSOCUG00000009899/ENSOCUG00000013450	ACTN2/PLN/ANKRD1/MYL2/MYH7/PROX1/SGCB/TPM1/TNNI1/TNNC1/WNT5A/ACTC1/CSRP3/ATG5/MYOCD/RARB/S1PR1/NDUFV2/MYH11	19	6	ENSOCUG00000005474/ENSOCUG00000014122/ENSOCUG00000000380/ENSOCUG00000013358/ENSOCUG00000000714/ENSOCUG00000009899	13	ENSOCUG00000017871/ENSOCUG00000013865/ENSOCUG00000006901/ENSOCUG00000025586/ENSOCUG00000011037/ENSOCUG00000008274/ENSOCUG00000010424/ENSOCUG00000007983/ENSOCUG00000004074/ENSOCUG00000004480/ENSOCUG00000009225/ENSOCUG00000015574/ENSOCUG00000013450
BP	GO:0002089	lens morphogenesis in camera-type eye	5/1162	14/11449	0.00977508	0.173353	ENSOCUG00000008274/ENSOCUG00000023408/ENSOCUG00000000786/ENSOCUG00000016065/ENSOCUG00000015440	PROX1/CITED2/EPHA2/PITX3/BCAR3	5	0		5	ENSOCUG00000008274/ENSOCUG00000023408/ENSOCUG00000000786/ENSOCUG00000016065/ENSOCUG00000015440
BP	GO:0022010	central nervous system myelination	5/1162	14/11449	0.00977508	0.173353	ENSOCUG00000012067/ENSOCUG00000030940/ENSOCUG00000005985/ENSOCUG00000005982/ENSOCUG00000009395	SOX10/FA2H/CLU/B4GALT5/CNTN1	5	3	ENSOCUG00000012067/ENSOCUG00000030940/ENSOCUG00000009395	2	ENSOCUG00000005985/ENSOCUG00000005982
BP	GO:0032291	axon ensheathment in central nervous system	5/1162	14/11449	0.00977508	0.173353	ENSOCUG00000012067/ENSOCUG00000030940/ENSOCUG00000005985/ENSOCUG00000005982/ENSOCUG00000009395	SOX10/FA2H/CLU/B4GALT5/CNTN1	5	3	ENSOCUG00000012067/ENSOCUG00000030940/ENSOCUG00000009395	2	ENSOCUG00000005985/ENSOCUG00000005982
BP	GO:0046040	IMP metabolic process	5/1162	14/11449	0.00977508	0.173353	ENSOCUG00000002805/ENSOCUG00000012201/ENSOCUG00000005027/ENSOCUG00000024974/ENSOCUG00000012216	AMPD3/PPAT/PNP/NT5C/PAICS	5	2	ENSOCUG00000012201/ENSOCUG00000012216	3	ENSOCUG00000002805/ENSOCUG00000005027/ENSOCUG00000024974
BP	GO:0090314	positive regulation of protein targeting to membrane	5/1162	14/11449	0.00977508	0.173353	ENSOCUG00000002065/ENSOCUG00000021770/ENSOCUG00000010569/ENSOCUG00000000069/ENSOCUG00000023720	TCAF1/ENSOCUG00000021770/ERBB2/MYO1C/FIS1	5	1	ENSOCUG00000021770	4	ENSOCUG00000002065/ENSOCUG00000010569/ENSOCUG00000000069/ENSOCUG00000023720
BP	GO:1904893	negative regulation of STAT cascade	5/1162	14/11449	0.00977508	0.173353	ENSOCUG00000026628/ENSOCUG00000003418/ENSOCUG00000002226/ENSOCUG00000001573/ENSOCUG00000032697	BCL3/PARP14/INPP5F/PTPRT/VHL	5	1	ENSOCUG00000001573	4	ENSOCUG00000026628/ENSOCUG00000003418/ENSOCUG00000002226/ENSOCUG00000032697
BP	GO:2001026	regulation of endothelial cell chemotaxis	5/1162	14/11449	0.00977508	0.173353	ENSOCUG00000026784/ENSOCUG00000003792/ENSOCUG00000012690/ENSOCUG00000011610/ENSOCUG00000013060	PRKD2/THBS1/HSPB1/VEGFA/MET	5	1	ENSOCUG00000013060	4	ENSOCUG00000026784/ENSOCUG00000003792/ENSOCUG00000012690/ENSOCUG00000011610
BP	GO:0098742	cell-cell adhesion via plasma-membrane adhesion molecules	21/1162	121/11449	0.00986873	0.174278	ENSOCUG00000006105/ENSOCUG00000012518/ENSOCUG00000014421/ENSOCUG00000013369/ENSOCUG00000011141/ENSOCUG00000008805/ENSOCUG00000023952/ENSOCUG00000000774/ENSOCUG00000006498/ENSOCUG00000013774/ENSOCUG00000017836/ENSOCUG00000006106/ENSOCUG00000017601/ENSOCUG00000017732/ENSOCUG00000011464/ENSOCUG00000000960/ENSOCUG00000004161/ENSOCUG00000022330/ENSOCUG00000001573/ENSOCUG00000016506/ENSOCUG00000016477	CDHR1/DSC2/MPZ/ITGA5/RET/CDH1/NTNG1/PCDH9/DSG1/CDH8/NECTIN2/UMOD/CDH19/CDH18/CLDN1/SDK2/IL1RN/PCDHGB1/PTPRT/PLXNB3/SELP	21	13	ENSOCUG00000006105/ENSOCUG00000014421/ENSOCUG00000011141/ENSOCUG00000008805/ENSOCUG00000023952/ENSOCUG00000000774/ENSOCUG00000013774/ENSOCUG00000017601/ENSOCUG00000017732/ENSOCUG00000011464/ENSOCUG00000022330/ENSOCUG00000001573/ENSOCUG00000016506	8	ENSOCUG00000012518/ENSOCUG00000013369/ENSOCUG00000006498/ENSOCUG00000017836/ENSOCUG00000006106/ENSOCUG00000000960/ENSOCUG00000004161/ENSOCUG00000016477
BP	GO:0031638	zymogen activation	7/1162	25/11449	0.0101702	0.178851	ENSOCUG00000016068/ENSOCUG00000011311/ENSOCUG00000007628/ENSOCUG00000003792/ENSOCUG00000005190/ENSOCUG00000004495/ENSOCUG00000003155	SERPINE1/KLKB1/TBC1D10A/THBS1/DHCR24/PYCARD/PLAU	7	2	ENSOCUG00000011311/ENSOCUG00000005190	5	ENSOCUG00000016068/ENSOCUG00000007628/ENSOCUG00000003792/ENSOCUG00000004495/ENSOCUG00000003155
BP	GO:0070252	actin-mediated cell contraction	11/1162	50/11449	0.0102453	0.179421	ENSOCUG00000010229/ENSOCUG00000013865/ENSOCUG00000011037/ENSOCUG00000012518/ENSOCUG00000007983/ENSOCUG00000004074/ENSOCUG00000010502/ENSOCUG00000005007/ENSOCUG00000015882/ENSOCUG00000005708/ENSOCUG00000004509	MYH8/PLN/MYH7/DSC2/TNNC1/ACTC1/SCN3B/KCNE5/EPDR1/STC1/ENSOCUG00000004509	11	1	ENSOCUG00000015882	10	ENSOCUG00000010229/ENSOCUG00000013865/ENSOCUG00000011037/ENSOCUG00000012518/ENSOCUG00000007983/ENSOCUG00000004074/ENSOCUG00000010502/ENSOCUG00000005007/ENSOCUG00000005708/ENSOCUG00000004509
BP	GO:0006164	purine nucleotide biosynthetic process	25/1162	152/11449	0.0102981	0.179598	ENSOCUG00000022657/ENSOCUG00000002805/ENSOCUG00000012201/ENSOCUG00000025100/ENSOCUG00000026115/ENSOCUG00000000197/ENSOCUG00000024043/ENSOCUG00000003144/ENSOCUG00000014726/ENSOCUG00000001018/ENSOCUG00000016772/ENSOCUG00000029101/ENSOCUG00000006119/ENSOCUG00000011039/ENSOCUG00000003384/ENSOCUG00000000401/ENSOCUG00000027853/ENSOCUG00000006329/ENSOCUG00000025023/ENSOCUG00000002780/ENSOCUG00000026677/…	ENSOCUG00000022657/AMPD3/PPAT/ENSOCUG00000025100/ENSOCUG00000026115/HK2/ENSOCUG00000024043/BPGM/ENSOCUG00000014726/ENSOCUG00000001018/DDIT4/ATP8/ENSOCUG00000006119/PFKP/PRKAG3/HK3/PGAM2/ALDOA/ENSOCUG00000025023/PANK1/ENSOCUG00000026677/PAICS/PFKFB2/HKDC1/ENSOCUG00000024946	25	11	ENSOCUG00000022657/ENSOCUG00000012201/ENSOCUG00000025100/ENSOCUG00000026115/ENSOCUG00000003144/ENSOCUG00000014726/ENSOCUG00000006119/ENSOCUG00000003384/ENSOCUG00000027853/ENSOCUG00000006329/ENSOCUG00000012216	14	ENSOCUG00000002805/ENSOCUG00000000197/ENSOCUG00000024043/ENSOCUG00000001018/ENSOCUG00000016772/ENSOCUG00000029101/ENSOCUG00000011039/ENSOCUG00000000401/ENSOCUG00000025023/ENSOCUG00000002780/ENSOCUG00000026677/ENSOCUG00000014355/ENSOCUG00000004938/ENSOCUG00000024946
BP	GO:0014902	myotube differentiation	13/1162	64/11449	0.010948	0.190142	ENSOCUG00000000374/ENSOCUG00000006316/ENSOCUG00000010693/ENSOCUG00000012543/ENSOCUG00000012556/ENSOCUG00000016280/ENSOCUG00000010604/ENSOCUG00000016712/ENSOCUG00000017004/ENSOCUG00000025710/ENSOCUG00000021468/ENSOCUG00000009225/ENSOCUG00000004142	ADAMTS15/PLEKHO1/CCN3/PPP3CB/NFATC2/CXCL10/RCAN1/DNER/TMEM182/PLD3/BARX2/MYOCD/MYH9	13	4	ENSOCUG00000000374/ENSOCUG00000012543/ENSOCUG00000016712/ENSOCUG00000017004	9	ENSOCUG00000006316/ENSOCUG00000010693/ENSOCUG00000012556/ENSOCUG00000016280/ENSOCUG00000010604/ENSOCUG00000025710/ENSOCUG00000021468/ENSOCUG00000009225/ENSOCUG00000004142
BP	GO:0003231	cardiac ventricle development	14/1162	71/11449	0.0109997	0.190254	ENSOCUG00000025586/ENSOCUG00000011037/ENSOCUG00000008274/ENSOCUG00000014122/ENSOCUG00000010424/ENSOCUG00000007983/ENSOCUG00000000380/ENSOCUG00000023408/ENSOCUG00000017821/ENSOCUG00000000249/ENSOCUG00000010962/ENSOCUG00000009225/ENSOCUG00000001168/ENSOCUG00000003078	MYL2/MYH7/PROX1/TPM1/TNNI1/TNNC1/WNT5A/CITED2/GATA3/SMARCD3/GREB1L/MYOCD/LUZP1/APLNR	14	5	ENSOCUG00000014122/ENSOCUG00000000380/ENSOCUG00000017821/ENSOCUG00000000249/ENSOCUG00000003078	9	ENSOCUG00000025586/ENSOCUG00000011037/ENSOCUG00000008274/ENSOCUG00000010424/ENSOCUG00000007983/ENSOCUG00000023408/ENSOCUG00000010962/ENSOCUG00000009225/ENSOCUG00000001168
BP	GO:0050878	regulation of body fluid levels	25/1162	153/11449	0.0111613	0.192258	ENSOCUG00000016068/ENSOCUG00000029634/ENSOCUG00000011473/ENSOCUG00000011137/ENSOCUG00000011311/ENSOCUG00000003792/ENSOCUG00000006229/ENSOCUG00000022794/ENSOCUG00000011017/ENSOCUG00000008962/ENSOCUG00000030940/ENSOCUG00000006106/ENSOCUG00000011464/ENSOCUG00000017624/ENSOCUG00000010507/ENSOCUG00000005579/ENSOCUG00000013358/ENSOCUG00000023860/ENSOCUG00000010843/ENSOCUG00000016477/ENSOCUG00000004834/…	SERPINE1/ALOXE3/PRKG1/FBLN1/KLKB1/THBS1/TYRO3/F2R/ADORA1/LNPK/FA2H/UMOD/CLDN1/HPS5/NPR3/ITGB3/ATG5/ADRA2B/PRKCD/SELP/F3/PDSS2/PLAU/MET/DMTN	25	11	ENSOCUG00000029634/ENSOCUG00000011311/ENSOCUG00000011017/ENSOCUG00000008962/ENSOCUG00000030940/ENSOCUG00000011464/ENSOCUG00000017624/ENSOCUG00000013358/ENSOCUG00000011259/ENSOCUG00000013060/ENSOCUG00000024877	14	ENSOCUG00000016068/ENSOCUG00000011473/ENSOCUG00000011137/ENSOCUG00000003792/ENSOCUG00000006229/ENSOCUG00000022794/ENSOCUG00000006106/ENSOCUG00000010507/ENSOCUG00000005579/ENSOCUG00000023860/ENSOCUG00000010843/ENSOCUG00000016477/ENSOCUG00000004834/ENSOCUG00000003155
BP	GO:0002456	T cell mediated immunity	11/1162	51/11449	0.0118979	0.202676	ENSOCUG00000012101/ENSOCUG00000014127/ENSOCUG00000012543/ENSOCUG00000029644/ENSOCUG00000002489/ENSOCUG00000015393/ENSOCUG00000017821/ENSOCUG00000014527/ENSOCUG00000017836/ENSOCUG00000012907/ENSOCUG00000013517	ARID5A/TNFRSF1B/PPP3CB/ICAM1/TAP2/WAS/GATA3/CTSC/NECTIN2/TBX21/NCKAP1L	11	3	ENSOCUG00000012543/ENSOCUG00000017821/ENSOCUG00000012907	8	ENSOCUG00000012101/ENSOCUG00000014127/ENSOCUG00000029644/ENSOCUG00000002489/ENSOCUG00000015393/ENSOCUG00000014527/ENSOCUG00000017836/ENSOCUG00000013517
BP	GO:0032088	negative regulation of NF-kappaB transcription factor activity	11/1162	51/11449	0.0118979	0.202676	ENSOCUG00000022110/ENSOCUG00000015642/ENSOCUG00000031945/ENSOCUG00000026628/ENSOCUG00000012730/ENSOCUG00000028059/ENSOCUG00000002819/ENSOCUG00000004495/ENSOCUG00000012259/ENSOCUG00000015796/ENSOCUG00000004246	TCEAL7/NFKBIA/FAF1/BCL3/TAX1BP1/NLRC3/IRAK2/PYCARD/CMKLR1/ANXA4/PKHD1	11	2	ENSOCUG00000031945/ENSOCUG00000012730	9	ENSOCUG00000022110/ENSOCUG00000015642/ENSOCUG00000026628/ENSOCUG00000028059/ENSOCUG00000002819/ENSOCUG00000004495/ENSOCUG00000012259/ENSOCUG00000015796/ENSOCUG00000004246
BP	GO:0006911	phagocytosis, engulfment	6/1162	20/11449	0.0119933	0.202676	ENSOCUG00000003792/ENSOCUG00000009279/ENSOCUG00000024080/ENSOCUG00000023521/ENSOCUG00000004142/ENSOCUG00000013517	THBS1/ABCA1/SH3BP1/AIF1/MYH9/NCKAP1L	6	0		6	ENSOCUG00000003792/ENSOCUG00000009279/ENSOCUG00000024080/ENSOCUG00000023521/ENSOCUG00000004142/ENSOCUG00000013517
BP	GO:2000647	negative regulation of stem cell proliferation	6/1162	20/11449	0.0119933	0.202676	ENSOCUG00000011137/ENSOCUG00000008274/ENSOCUG00000008385/ENSOCUG00000004035/ENSOCUG00000000714/ENSOCUG00000004422	FBLN1/PROX1/CDKN2C/IRF6/RARB/BTG2	6	3	ENSOCUG00000008385/ENSOCUG00000004035/ENSOCUG00000000714	3	ENSOCUG00000011137/ENSOCUG00000008274/ENSOCUG00000004422
BP	GO:0035023	regulation of Rho protein signal transduction	9/1162	38/11449	0.0120072	0.202676	ENSOCUG00000006570/ENSOCUG00000004923/ENSOCUG00000009279/ENSOCUG00000022794/ENSOCUG00000010660/ENSOCUG00000007622/ENSOCUG00000001467/ENSOCUG00000014810/ENSOCUG00000013060	ABRA/BCR/ABCA1/F2R/CUL3/ADGRG1/DLC1/MYO9B/MET	9	2	ENSOCUG00000010660/ENSOCUG00000013060	7	ENSOCUG00000006570/ENSOCUG00000004923/ENSOCUG00000009279/ENSOCUG00000022794/ENSOCUG00000007622/ENSOCUG00000001467/ENSOCUG00000014810
BP	GO:0017144	drug metabolic process	52/1162	375/11449	0.0120857	0.203186	ENSOCUG00000022657/ENSOCUG00000010229/ENSOCUG00000012201/ENSOCUG00000025100/ENSOCUG00000011037/ENSOCUG00000005027/ENSOCUG00000009190/ENSOCUG00000015076/ENSOCUG00000003344/ENSOCUG00000026115/ENSOCUG00000013005/ENSOCUG00000000197/ENSOCUG00000014352/ENSOCUG00000017653/ENSOCUG00000024043/ENSOCUG00000003144/ENSOCUG00000014726/ENSOCUG00000000784/ENSOCUG00000017017/ENSOCUG00000025889/ENSOCUG00000001018/…	ENSOCUG00000022657/MYH8/PPAT/ENSOCUG00000025100/MYH7/PNP/HEXA/FXN/IDO1/ENSOCUG00000026115/STARD3/HK2/GATM/CBS/ENSOCUG00000024043/BPGM/ENSOCUG00000014726/NR4A2/CARNMT1/SUCLA2/ENSOCUG00000001018/DDIT4/CLU/ATP8/NDUFS1/SLC25A33/ENSOCUG00000006119/ENPP3/PFKP/SLC25A25/PRKAG3/HK3/ENSOCUG00000026908/IDE/ASPA/AMDHD2/NT5C/FIS1/PGAM2/DKK3/ALDOA/ENSOCUG00000025023/SHMT1/ENSOCUG00000026677/PAICS/NDUFV2/MMACHC…	52	24	ENSOCUG00000022657/ENSOCUG00000012201/ENSOCUG00000025100/ENSOCUG00000015076/ENSOCUG00000026115/ENSOCUG00000014352/ENSOCUG00000003144/ENSOCUG00000014726/ENSOCUG00000017017/ENSOCUG00000025889/ENSOCUG00000012368/ENSOCUG00000006119/ENSOCUG00000003384/ENSOCUG00000002827/ENSOCUG00000005855/ENSOCUG00000027853/ENSOCUG00000006329/ENSOCUG00000021541/ENSOCUG00000012216/ENSOCUG00000009899/ENSOCUG00000005954/…	28	ENSOCUG00000010229/ENSOCUG00000011037/ENSOCUG00000005027/ENSOCUG00000009190/ENSOCUG00000003344/ENSOCUG00000013005/ENSOCUG00000000197/ENSOCUG00000017653/ENSOCUG00000024043/ENSOCUG00000000784/ENSOCUG00000001018/ENSOCUG00000016772/ENSOCUG00000005985/ENSOCUG00000029101/ENSOCUG00000004163/ENSOCUG00000014432/ENSOCUG00000011039/ENSOCUG00000007130/ENSOCUG00000000401/ENSOCUG00000026908/ENSOCUG00000021194/…
BP	GO:0050777	negative regulation of immune response	18/1162	101/11449	0.0124022	0.207675	ENSOCUG00000014647/ENSOCUG00000004923/ENSOCUG00000012543/ENSOCUG00000007589/ENSOCUG00000006229/ENSOCUG00000005091/ENSOCUG00000012907/ENSOCUG00000021270/ENSOCUG00000014432/ENSOCUG00000027981/ENSOCUG00000009375/ENSOCUG00000013567/ENSOCUG00000013358/ENSOCUG00000003418/ENSOCUG00000026479/ENSOCUG00000015257/ENSOCUG00000000584/ENSOCUG00000013517	USP15/BCR/PPP3CB/TRAFD1/TYRO3/SERPINB9/TBX21/PARP3/ENPP3/ISG15/PPP6C/GRN/ATG5/PARP14/SERPING1/PSMB4/ARG2/NCKAP1L	18	6	ENSOCUG00000014647/ENSOCUG00000012543/ENSOCUG00000012907/ENSOCUG00000009375/ENSOCUG00000013358/ENSOCUG00000015257	12	ENSOCUG00000004923/ENSOCUG00000007589/ENSOCUG00000006229/ENSOCUG00000005091/ENSOCUG00000021270/ENSOCUG00000014432/ENSOCUG00000027981/ENSOCUG00000013567/ENSOCUG00000003418/ENSOCUG00000026479/ENSOCUG00000000584/ENSOCUG00000013517
BP	GO:0035987	endodermal cell differentiation	8/1162	32/11449	0.0126005	0.208073	ENSOCUG00000013369/ENSOCUG00000022575/ENSOCUG00000024465/ENSOCUG00000021735/ENSOCUG00000003008/ENSOCUG00000016332/ENSOCUG00000004013/ENSOCUG00000015320	ITGA5/VTN/COL8A1/ITGA7/ITGA4/CDC73/LAMB3/COL12A1	8	2	ENSOCUG00000022575/ENSOCUG00000016332	6	ENSOCUG00000013369/ENSOCUG00000024465/ENSOCUG00000021735/ENSOCUG00000003008/ENSOCUG00000004013/ENSOCUG00000015320
BP	GO:0048016	inositol phosphate-mediated signaling	8/1162	32/11449	0.0126005	0.208073	ENSOCUG00000016205/ENSOCUG00000010136/ENSOCUG00000027562/ENSOCUG00000012543/ENSOCUG00000008959/ENSOCUG00000012556/ENSOCUG00000000793/ENSOCUG00000010604	HOMER2/LMCD1/PPP3R1/PPP3CB/MYOZ2/NFATC2/CHP2/RCAN1	8	2	ENSOCUG00000027562/ENSOCUG00000012543	6	ENSOCUG00000016205/ENSOCUG00000010136/ENSOCUG00000008959/ENSOCUG00000012556/ENSOCUG00000000793/ENSOCUG00000010604
BP	GO:0071396	cellular response to lipid	37/1162	251/11449	0.0128269	0.208073	ENSOCUG00000016068/ENSOCUG00000012101/ENSOCUG00000003790/ENSOCUG00000022823/ENSOCUG00000026333/ENSOCUG00000009732/ENSOCUG00000027507/ENSOCUG00000006901/ENSOCUG00000014127/ENSOCUG00000017120/ENSOCUG00000013527/ENSOCUG00000011141/ENSOCUG00000004923/ENSOCUG00000013795/ENSOCUG00000015471/ENSOCUG00000000380/ENSOCUG00000009279/ENSOCUG00000012663/ENSOCUG00000017465/ENSOCUG00000000348/ENSOCUG00000016280/…	SERPINE1/ARID5A/LITAF/ID3/PER1/NR1D1/VDR/ANKRD1/TNFRSF1B/PDK4/ABHD2/RET/BCR/INSIG1/PLAA/WNT5A/ABCA1/MSTN/UBE3A/GPLD1/CXCL10/DDIT4/URI1/NFKBIA/OSBPL7/ABL2/RORC/EPHA3/BRCA1/IRAK2/PYCARD/CDC73/SCIMP/PAK1/CD14/ACOD1/MTDH	37	13	ENSOCUG00000009732/ENSOCUG00000011141/ENSOCUG00000013795/ENSOCUG00000015471/ENSOCUG00000000380/ENSOCUG00000012663/ENSOCUG00000017465/ENSOCUG00000000348/ENSOCUG00000015063/ENSOCUG00000009447/ENSOCUG00000016332/ENSOCUG00000010538/ENSOCUG00000011400	24	ENSOCUG00000016068/ENSOCUG00000012101/ENSOCUG00000003790/ENSOCUG00000022823/ENSOCUG00000026333/ENSOCUG00000027507/ENSOCUG00000006901/ENSOCUG00000014127/ENSOCUG00000017120/ENSOCUG00000013527/ENSOCUG00000004923/ENSOCUG00000009279/ENSOCUG00000016280/ENSOCUG00000016772/ENSOCUG00000015642/ENSOCUG00000008738/ENSOCUG00000022907/ENSOCUG00000010465/ENSOCUG00000003883/ENSOCUG00000002819/ENSOCUG00000004495/…
BP	GO:0009259	ribonucleotide metabolic process	40/1162	276/11449	0.0130565	0.208073	ENSOCUG00000022657/ENSOCUG00000002805/ENSOCUG00000010229/ENSOCUG00000012201/ENSOCUG00000025100/ENSOCUG00000011037/ENSOCUG00000005027/ENSOCUG00000015076/ENSOCUG00000026115/ENSOCUG00000000197/ENSOCUG00000024043/ENSOCUG00000003144/ENSOCUG00000014726/ENSOCUG00000000786/ENSOCUG00000001018/ENSOCUG00000016772/ENSOCUG00000029101/ENSOCUG00000012368/ENSOCUG00000004163/ENSOCUG00000006119/ENSOCUG00000014432/…	ENSOCUG00000022657/AMPD3/MYH8/PPAT/ENSOCUG00000025100/MYH7/PNP/FXN/ENSOCUG00000026115/HK2/ENSOCUG00000024043/BPGM/ENSOCUG00000014726/EPHA2/ENSOCUG00000001018/DDIT4/ATP8/NDUFS1/SLC25A33/ENSOCUG00000006119/ENPP3/PFKP/SLC25A25/PRKAG3/HK3/ENSOCUG00000026908/NT5C/FIS1/PGAM2/ALDOA/ENSOCUG00000025023/PANK1/ENSOCUG00000026677/PAICS/NDUFV2/PFKFB2/OLA1/ENSOCUG00000005171/HKDC1/ENSOCUG00000024946	40	16	ENSOCUG00000022657/ENSOCUG00000012201/ENSOCUG00000025100/ENSOCUG00000015076/ENSOCUG00000026115/ENSOCUG00000003144/ENSOCUG00000014726/ENSOCUG00000012368/ENSOCUG00000006119/ENSOCUG00000003384/ENSOCUG00000027853/ENSOCUG00000006329/ENSOCUG00000012216/ENSOCUG00000009899/ENSOCUG00000003574/ENSOCUG00000005171	24	ENSOCUG00000002805/ENSOCUG00000010229/ENSOCUG00000011037/ENSOCUG00000005027/ENSOCUG00000000197/ENSOCUG00000024043/ENSOCUG00000000786/ENSOCUG00000001018/ENSOCUG00000016772/ENSOCUG00000029101/ENSOCUG00000004163/ENSOCUG00000014432/ENSOCUG00000011039/ENSOCUG00000007130/ENSOCUG00000000401/ENSOCUG00000026908/ENSOCUG00000024974/ENSOCUG00000023720/ENSOCUG00000025023/ENSOCUG00000002780/ENSOCUG00000026677/…
BP	GO:0048008	platelet-derived growth factor receptor signaling pathway	10/1162	45/11449	0.0130989	0.208073	ENSOCUG00000022080/ENSOCUG00000027029/ENSOCUG00000000737/ENSOCUG00000006982/ENSOCUG00000026915/ENSOCUG00000005579/ENSOCUG00000017242/ENSOCUG00000009225/ENSOCUG00000011610/ENSOCUG00000004834	CSRNP1/ARID5B/NR4A3/STON1/PTGIR/ITGB3/PDGFC/MYOCD/VEGFA/F3	10	1	ENSOCUG00000006982	9	ENSOCUG00000022080/ENSOCUG00000027029/ENSOCUG00000000737/ENSOCUG00000026915/ENSOCUG00000005579/ENSOCUG00000017242/ENSOCUG00000009225/ENSOCUG00000011610/ENSOCUG00000004834
BP	GO:0052547	regulation of peptidase activity	26/1162	163/11449	0.0132257	0.208073	ENSOCUG00000016068/ENSOCUG00000014289/ENSOCUG00000007628/ENSOCUG00000012972/ENSOCUG00000011746/ENSOCUG00000003792/ENSOCUG00000022794/ENSOCUG00000022575/ENSOCUG00000005190/ENSOCUG00000011786/ENSOCUG00000027400/ENSOCUG00000008310/ENSOCUG00000000715/ENSOCUG00000001026/ENSOCUG00000005091/ENSOCUG00000016933/ENSOCUG00000013567/ENSOCUG00000002131/ENSOCUG00000004495/ENSOCUG00000016580/ENSOCUG00000023720/…	SERPINE1/MYC/TBC1D10A/CRYAB/NR4A1/THBS1/F2R/VTN/DHCR24/ECM1/PLAUR/TIMP3/CD44/PPM1F/SERPINB9/DELE1/GRN/PSMB8/PYCARD/CTSB/FIS1/VEGFA/DLC1/F3/TIMP1/DAPK1	26	3	ENSOCUG00000022575/ENSOCUG00000005190/ENSOCUG00000016933	23	ENSOCUG00000016068/ENSOCUG00000014289/ENSOCUG00000007628/ENSOCUG00000012972/ENSOCUG00000011746/ENSOCUG00000003792/ENSOCUG00000022794/ENSOCUG00000011786/ENSOCUG00000027400/ENSOCUG00000008310/ENSOCUG00000000715/ENSOCUG00000001026/ENSOCUG00000005091/ENSOCUG00000013567/ENSOCUG00000002131/ENSOCUG00000004495/ENSOCUG00000016580/ENSOCUG00000023720/ENSOCUG00000011610/ENSOCUG00000001467/ENSOCUG00000004834/…
BP	GO:0050817	coagulation	16/1162	87/11449	0.0133298	0.208073	ENSOCUG00000016068/ENSOCUG00000011473/ENSOCUG00000011137/ENSOCUG00000011311/ENSOCUG00000003792/ENSOCUG00000006229/ENSOCUG00000022794/ENSOCUG00000008962/ENSOCUG00000017624/ENSOCUG00000005579/ENSOCUG00000023860/ENSOCUG00000010843/ENSOCUG00000016477/ENSOCUG00000004834/ENSOCUG00000003155/ENSOCUG00000024877	SERPINE1/PRKG1/FBLN1/KLKB1/THBS1/TYRO3/F2R/LNPK/HPS5/ITGB3/ADRA2B/PRKCD/SELP/F3/PLAU/DMTN	16	4	ENSOCUG00000011311/ENSOCUG00000008962/ENSOCUG00000017624/ENSOCUG00000024877	12	ENSOCUG00000016068/ENSOCUG00000011473/ENSOCUG00000011137/ENSOCUG00000003792/ENSOCUG00000006229/ENSOCUG00000022794/ENSOCUG00000005579/ENSOCUG00000023860/ENSOCUG00000010843/ENSOCUG00000016477/ENSOCUG00000004834/ENSOCUG00000003155
BP	GO:0006085	acetyl-CoA biosynthetic process	4/1162	10/11449	0.0134315	0.208073	ENSOCUG00000017120/ENSOCUG00000000408/ENSOCUG00000013125/ENSOCUG00000008004	PDK4/PDK1/ACSS1/PDHX	4	1	ENSOCUG00000008004	3	ENSOCUG00000017120/ENSOCUG00000000408/ENSOCUG00000013125
BP	GO:0010759	positive regulation of macrophage chemotaxis	4/1162	10/11449	0.0134315	0.208073	ENSOCUG00000025029/ENSOCUG00000012663/ENSOCUG00000012259/ENSOCUG00000022167	CSF1/MSTN/CMKLR1/C5AR1	4	1	ENSOCUG00000012663	3	ENSOCUG00000025029/ENSOCUG00000012259/ENSOCUG00000022167
BP	GO:0030517	negative regulation of axon extension	4/1162	10/11449	0.0134315	0.208073	ENSOCUG00000000380/ENSOCUG00000011670/ENSOCUG00000027183/ENSOCUG00000015623	WNT5A/SEMA3F/NTN1/PLXNA3	4	2	ENSOCUG00000000380/ENSOCUG00000027183	2	ENSOCUG00000011670/ENSOCUG00000015623
BP	GO:0031065	positive regulation of histone deacetylation	4/1162	10/11449	0.0134315	0.208073	ENSOCUG00000026784/ENSOCUG00000011812/ENSOCUG00000011610/ENSOCUG00000003078	PRKD2/ING2/VEGFA/APLNR	4	2	ENSOCUG00000011812/ENSOCUG00000003078	2	ENSOCUG00000026784/ENSOCUG00000011610
BP	GO:0043011	myeloid dendritic cell differentiation	4/1162	10/11449	0.0134315	0.208073	ENSOCUG00000002197/ENSOCUG00000014263/ENSOCUG00000026625/ENSOCUG00000014850	ITGB8/BATF2/BATF/ITGB6	4	2	ENSOCUG00000002197/ENSOCUG00000014850	2	ENSOCUG00000014263/ENSOCUG00000026625
BP	GO:0061042	vascular wound healing	4/1162	10/11449	0.0134315	0.208073	ENSOCUG00000016068/ENSOCUG00000005428/ENSOCUG00000011610/ENSOCUG00000003479	SERPINE1/ALOX5/VEGFA/CD34	4	0		4	ENSOCUG00000016068/ENSOCUG00000005428/ENSOCUG00000011610/ENSOCUG00000003479
BP	GO:0070841	inclusion body assembly	4/1162	10/11449	0.0134315	0.208073	ENSOCUG00000000228/ENSOCUG00000005985/ENSOCUG00000010916/ENSOCUG00000011745	DNAJA4/CLU/SACS/HSPA2	4	0		4	ENSOCUG00000000228/ENSOCUG00000005985/ENSOCUG00000010916/ENSOCUG00000011745
BP	GO:0090399	replicative senescence	4/1162	10/11449	0.0134315	0.208073	ENSOCUG00000016068/ENSOCUG00000014744/ENSOCUG00000017062/ENSOCUG00000017924	SERPINE1/WNT16/ROMO1/MME	4	1	ENSOCUG00000017924	3	ENSOCUG00000016068/ENSOCUG00000014744/ENSOCUG00000017062
BP	GO:0002504	antigen processing and presentation of peptide or polysaccharide antigen via MHC class II	5/1162	15/11449	0.0134579	0.208073	ENSOCUG00000003792/ENSOCUG00000029731/ENSOCUG00000004495/ENSOCUG00000011085/ENSOCUG00000022573	THBS1/ENSOCUG00000029731/PYCARD/CTSS/HLA-DMA	5	0		5	ENSOCUG00000003792/ENSOCUG00000029731/ENSOCUG00000004495/ENSOCUG00000011085/ENSOCUG00000022573
BP	GO:0060065	uterus development	5/1162	15/11449	0.0134579	0.208073	ENSOCUG00000000380/ENSOCUG00000017821/ENSOCUG00000029439/ENSOCUG00000010962/ENSOCUG00000009225	WNT5A/GATA3/HOXA10/GREB1L/MYOCD	5	3	ENSOCUG00000000380/ENSOCUG00000017821/ENSOCUG00000029439	2	ENSOCUG00000010962/ENSOCUG00000009225
BP	GO:0090594	inflammatory response to wounding	5/1162	15/11449	0.0134579	0.208073	ENSOCUG00000010633/ENSOCUG00000022794/ENSOCUG00000005428/ENSOCUG00000015542/ENSOCUG00000010718	HMOX1/F2R/ALOX5/MAPK9/TIMP1	5	1	ENSOCUG00000015542	4	ENSOCUG00000010633/ENSOCUG00000022794/ENSOCUG00000005428/ENSOCUG00000010718
BP	GO:1901223	negative regulation of NIK/NF-kappaB signaling	5/1162	15/11449	0.0134579	0.208073	ENSOCUG00000003790/ENSOCUG00000010693/ENSOCUG00000028059/ENSOCUG00000005461/ENSOCUG00000026419	LITAF/CCN3/NLRC3/PPM1B/C1QTNF3	5	1	ENSOCUG00000005461	4	ENSOCUG00000003790/ENSOCUG00000010693/ENSOCUG00000028059/ENSOCUG00000026419
BP	GO:1904738	vascular associated smooth muscle cell migration	5/1162	15/11449	0.0134579	0.208073	ENSOCUG00000000737/ENSOCUG00000011473/ENSOCUG00000014122/ENSOCUG00000016362/ENSOCUG00000009225	NR4A3/PRKG1/TPM1/ADAMTS1/MYOCD	5	1	ENSOCUG00000014122	4	ENSOCUG00000000737/ENSOCUG00000011473/ENSOCUG00000016362/ENSOCUG00000009225
BP	GO:0050776	regulation of immune response	59/1162	437/11449	0.0134656	0.208073	ENSOCUG00000012101/ENSOCUG00000003790/ENSOCUG00000014647/ENSOCUG00000009732/ENSOCUG00000006228/ENSOCUG00000014127/ENSOCUG00000026784/ENSOCUG00000003344/ENSOCUG00000005983/ENSOCUG00000004923/ENSOCUG00000012543/ENSOCUG00000029682/ENSOCUG00000002489/ENSOCUG00000000380/ENSOCUG00000007589/ENSOCUG00000006229/ENSOCUG00000012556/ENSOCUG00000003829/ENSOCUG00000024755/ENSOCUG00000000348/ENSOCUG00000015393/…	ARID5A/LITAF/USP15/NR1D1/SUSD4/TNFRSF1B/PRKD2/IDO1/HMCES/BCR/PPP3CB/CFB/TAP2/WNT5A/TRAFD1/TYRO3/NFATC2/EZR/TYROBP/GPLD1/WAS/GATA3/ECM1/ALPK1/OASL/NFKBIA/NECTIN2/FCER1G/SERPINB9/TBX21/PARP3/ENPP3/LGR4/CASP6/TP53BP1/ISG15/PPP6C/GBP1/GRN/ATG5/ITGAM/PYCARD/PARP14/C1QC/ENSOCUG00000005631/SCIMP/SERPING1/LCP2/KHDRBS1/PSMB4/ARG2/TRIM56/SHB/NCKAP1L/SPNS2/TICAM2/C5AR1/CD14/ACOD1	59	14	ENSOCUG00000014647/ENSOCUG00000009732/ENSOCUG00000006228/ENSOCUG00000012543/ENSOCUG00000000380/ENSOCUG00000000348/ENSOCUG00000017821/ENSOCUG00000012907/ENSOCUG00000004061/ENSOCUG00000009375/ENSOCUG00000013358/ENSOCUG00000007654/ENSOCUG00000015257/ENSOCUG00000012070	45	ENSOCUG00000012101/ENSOCUG00000003790/ENSOCUG00000014127/ENSOCUG00000026784/ENSOCUG00000003344/ENSOCUG00000005983/ENSOCUG00000004923/ENSOCUG00000029682/ENSOCUG00000002489/ENSOCUG00000007589/ENSOCUG00000006229/ENSOCUG00000012556/ENSOCUG00000003829/ENSOCUG00000024755/ENSOCUG00000015393/ENSOCUG00000011786/ENSOCUG00000024991/ENSOCUG00000029328/ENSOCUG00000015642/ENSOCUG00000017836/ENSOCUG00000031105/…
BP	GO:0031347	regulation of defense response	53/1162	386/11449	0.0136424	0.209403	ENSOCUG00000016068/ENSOCUG00000014647/ENSOCUG00000009732/ENSOCUG00000006228/ENSOCUG00000014127/ENSOCUG00000003344/ENSOCUG00000011500/ENSOCUG00000004923/ENSOCUG00000010693/ENSOCUG00000000380/ENSOCUG00000007589/ENSOCUG00000006229/ENSOCUG00000011017/ENSOCUG00000024755/ENSOCUG00000017821/ENSOCUG00000004630/ENSOCUG00000024991/ENSOCUG00000016168/ENSOCUG00000029328/ENSOCUG00000031273/ENSOCUG00000015642/…	SERPINE1/USP15/NR1D1/SUSD4/TNFRSF1B/IDO1/TNC/BCR/CCN3/WNT5A/TRAFD1/TYRO3/ADORA1/TYROBP/GATA3/AKNA/ALPK1/ABCD2/OASL/GPSM3/NFKBIA/NECTIN2/SERPINB9/PLD3/ENPP3/LGR4/CASP6/ISG15/ENSOCUG00000026742/PPP6C/IL10RA/ALOX5/GRN/ATG5/NLRC3/MAPK9/PYCARD/PARP14/ENSOCUG00000000771/LRFN5/SCIMP/SERPING1/PPM1B/PSMB4/ARG2/TNFAIP8L2/TRIM56/RB1/MVK/TICAM2/C1QTNF3/CD14/TNFAIP6	53	16	ENSOCUG00000014647/ENSOCUG00000009732/ENSOCUG00000006228/ENSOCUG00000000380/ENSOCUG00000011017/ENSOCUG00000017821/ENSOCUG00000016168/ENSOCUG00000004061/ENSOCUG00000009375/ENSOCUG00000013358/ENSOCUG00000015542/ENSOCUG00000006290/ENSOCUG00000005461/ENSOCUG00000015257/ENSOCUG00000016404/ENSOCUG00000013967	37	ENSOCUG00000016068/ENSOCUG00000014127/ENSOCUG00000003344/ENSOCUG00000011500/ENSOCUG00000004923/ENSOCUG00000010693/ENSOCUG00000007589/ENSOCUG00000006229/ENSOCUG00000024755/ENSOCUG00000004630/ENSOCUG00000024991/ENSOCUG00000029328/ENSOCUG00000031273/ENSOCUG00000015642/ENSOCUG00000017836/ENSOCUG00000005091/ENSOCUG00000025710/ENSOCUG00000014432/ENSOCUG00000034509/ENSOCUG00000027981/ENSOCUG00000026742/…
BP	GO:0045216	cell-cell junction organization	23/1162	140/11449	0.0136513	0.209403	ENSOCUG00000017871/ENSOCUG00000004160/ENSOCUG00000026826/ENSOCUG00000004923/ENSOCUG00000006982/ENSOCUG00000008805/ENSOCUG00000022794/ENSOCUG00000015449/ENSOCUG00000000786/ENSOCUG00000001026/ENSOCUG00000009956/ENSOCUG00000011464/ENSOCUG00000000069/ENSOCUG00000010465/ENSOCUG00000006286/ENSOCUG00000005422/ENSOCUG00000011610/ENSOCUG00000001467/ENSOCUG00000003078/ENSOCUG00000004246/ENSOCUG00000022530/…	ACTN2/FAM107A/CLDN19/BCR/STON1/CDH1/F2R/ACTN1/EPHA2/PPM1F/RAC1/CLDN1/MYO1C/EPHA3/RAB13/SNAI1/VEGFA/DLC1/APLNR/PKHD1/ACVRL1/GNPAT/DMTN	23	9	ENSOCUG00000004160/ENSOCUG00000026826/ENSOCUG00000006982/ENSOCUG00000008805/ENSOCUG00000009956/ENSOCUG00000011464/ENSOCUG00000003078/ENSOCUG00000005664/ENSOCUG00000024877	14	ENSOCUG00000017871/ENSOCUG00000004923/ENSOCUG00000022794/ENSOCUG00000015449/ENSOCUG00000000786/ENSOCUG00000001026/ENSOCUG00000000069/ENSOCUG00000010465/ENSOCUG00000006286/ENSOCUG00000005422/ENSOCUG00000011610/ENSOCUG00000001467/ENSOCUG00000004246/ENSOCUG00000022530
BP	GO:0034332	adherens junction organization	13/1162	66/11449	0.0141082	0.215624	ENSOCUG00000017871/ENSOCUG00000004160/ENSOCUG00000004923/ENSOCUG00000006982/ENSOCUG00000008805/ENSOCUG00000015449/ENSOCUG00000001026/ENSOCUG00000009956/ENSOCUG00000010465/ENSOCUG00000011610/ENSOCUG00000001467/ENSOCUG00000022530/ENSOCUG00000024877	ACTN2/FAM107A/BCR/STON1/CDH1/ACTN1/PPM1F/RAC1/EPHA3/VEGFA/DLC1/ACVRL1/DMTN	13	5	ENSOCUG00000004160/ENSOCUG00000006982/ENSOCUG00000008805/ENSOCUG00000009956/ENSOCUG00000024877	8	ENSOCUG00000017871/ENSOCUG00000004923/ENSOCUG00000015449/ENSOCUG00000001026/ENSOCUG00000010465/ENSOCUG00000011610/ENSOCUG00000001467/ENSOCUG00000022530
BP	GO:0071216	cellular response to biotic stimulus	19/1162	110/11449	0.0143446	0.218443	ENSOCUG00000016068/ENSOCUG00000012101/ENSOCUG00000003790/ENSOCUG00000009732/ENSOCUG00000006901/ENSOCUG00000014127/ENSOCUG00000004923/ENSOCUG00000015471/ENSOCUG00000000380/ENSOCUG00000009279/ENSOCUG00000016280/ENSOCUG00000015642/ENSOCUG00000002819/ENSOCUG00000004495/ENSOCUG00000016332/ENSOCUG00000025793/ENSOCUG00000004218/ENSOCUG00000022836/ENSOCUG00000011400	SERPINE1/ARID5A/LITAF/NR1D1/ANKRD1/TNFRSF1B/BCR/PLAA/WNT5A/ABCA1/CXCL10/NFKBIA/IRAK2/PYCARD/CDC73/SCIMP/CD14/ACOD1/MTDH	19	5	ENSOCUG00000009732/ENSOCUG00000015471/ENSOCUG00000000380/ENSOCUG00000016332/ENSOCUG00000011400	14	ENSOCUG00000016068/ENSOCUG00000012101/ENSOCUG00000003790/ENSOCUG00000006901/ENSOCUG00000014127/ENSOCUG00000004923/ENSOCUG00000009279/ENSOCUG00000016280/ENSOCUG00000015642/ENSOCUG00000002819/ENSOCUG00000004495/ENSOCUG00000025793/ENSOCUG00000004218/ENSOCUG00000022836
BP	GO:0006936	muscle contraction	23/1162	141/11449	0.0147981	0.224535	ENSOCUG00000010229/ENSOCUG00000011473/ENSOCUG00000013865/ENSOCUG00000011037/ENSOCUG00000010594/ENSOCUG00000012518/ENSOCUG00000008193/ENSOCUG00000014122/ENSOCUG00000007983/ENSOCUG00000014828/ENSOCUG00000010502/ENSOCUG00000029864/ENSOCUG00000004480/ENSOCUG00000029652/ENSOCUG00000005007/ENSOCUG00000015634/ENSOCUG00000003033/ENSOCUG00000009225/ENSOCUG00000027853/ENSOCUG00000023860/ENSOCUG00000006329/…	MYH8/PRKG1/PLN/MYH7/CASQ2/DSC2/ACTA2/TPM1/TNNC1/BDKRB2/SCN3B/ENSOCUG00000029864/CSRP3/MYH4/KCNE5/ENSOCUG00000015634/GDNF/MYOCD/PGAM2/ADRA2B/ALDOA/ARG2/STC1	23	4	ENSOCUG00000014122/ENSOCUG00000029652/ENSOCUG00000027853/ENSOCUG00000006329	19	ENSOCUG00000010229/ENSOCUG00000011473/ENSOCUG00000013865/ENSOCUG00000011037/ENSOCUG00000010594/ENSOCUG00000012518/ENSOCUG00000008193/ENSOCUG00000007983/ENSOCUG00000014828/ENSOCUG00000010502/ENSOCUG00000029864/ENSOCUG00000004480/ENSOCUG00000005007/ENSOCUG00000015634/ENSOCUG00000003033/ENSOCUG00000009225/ENSOCUG00000023860/ENSOCUG00000000584/ENSOCUG00000005708
BP	GO:0061045	negative regulation of wound healing	8/1162	33/11449	0.0151918	0.226026	ENSOCUG00000016068/ENSOCUG00000011473/ENSOCUG00000011311/ENSOCUG00000026826/ENSOCUG00000003792/ENSOCUG00000005428/ENSOCUG00000010843/ENSOCUG00000003155	SERPINE1/PRKG1/KLKB1/CLDN19/THBS1/ALOX5/PRKCD/PLAU	8	2	ENSOCUG00000011311/ENSOCUG00000026826	6	ENSOCUG00000016068/ENSOCUG00000011473/ENSOCUG00000003792/ENSOCUG00000005428/ENSOCUG00000010843/ENSOCUG00000003155
BP	GO:0071622	regulation of granulocyte chemotaxis	8/1162	33/11449	0.0151918	0.226026	ENSOCUG00000025029/ENSOCUG00000009244/ENSOCUG00000012663/ENSOCUG00000009956/ENSOCUG00000012259/ENSOCUG00000013517/ENSOCUG00000022167/ENSOCUG00000013688	CSF1/THBS4/MSTN/RAC1/CMKLR1/NCKAP1L/C5AR1/TNFAIP6	8	2	ENSOCUG00000012663/ENSOCUG00000009956	6	ENSOCUG00000025029/ENSOCUG00000009244/ENSOCUG00000012259/ENSOCUG00000013517/ENSOCUG00000022167/ENSOCUG00000013688
BP	GO:0008625	extrinsic apoptotic signaling pathway via death domain receptors	10/1162	46/11449	0.0152591	0.226026	ENSOCUG00000016068/ENSOCUG00000017424/ENSOCUG00000010633/ENSOCUG00000003201/ENSOCUG00000029644/ENSOCUG00000003792/ENSOCUG00000008310/ENSOCUG00000031945/ENSOCUG00000016933/ENSOCUG00000003883	SERPINE1/ATF3/HMOX1/BCL2L1/ICAM1/THBS1/TIMP3/FAF1/DELE1/BRCA1	10	2	ENSOCUG00000031945/ENSOCUG00000016933	8	ENSOCUG00000016068/ENSOCUG00000017424/ENSOCUG00000010633/ENSOCUG00000003201/ENSOCUG00000029644/ENSOCUG00000003792/ENSOCUG00000008310/ENSOCUG00000003883
BP	GO:0045824	negative regulation of innate immune response	10/1162	46/11449	0.0152591	0.226026	ENSOCUG00000014647/ENSOCUG00000007589/ENSOCUG00000006229/ENSOCUG00000005091/ENSOCUG00000027981/ENSOCUG00000009375/ENSOCUG00000013567/ENSOCUG00000013358/ENSOCUG00000003418/ENSOCUG00000026479	USP15/TRAFD1/TYRO3/SERPINB9/ISG15/PPP6C/GRN/ATG5/PARP14/SERPING1	10	3	ENSOCUG00000014647/ENSOCUG00000009375/ENSOCUG00000013358	7	ENSOCUG00000007589/ENSOCUG00000006229/ENSOCUG00000005091/ENSOCUG00000027981/ENSOCUG00000013567/ENSOCUG00000003418/ENSOCUG00000026479
BP	GO:0050848	regulation of calcium-mediated signaling	10/1162	46/11449	0.0152591	0.226026	ENSOCUG00000016205/ENSOCUG00000013865/ENSOCUG00000010594/ENSOCUG00000010136/ENSOCUG00000008959/ENSOCUG00000000793/ENSOCUG00000010604/ENSOCUG00000017251/ENSOCUG00000012148/ENSOCUG00000012259	HOMER2/PLN/CASQ2/LMCD1/MYOZ2/CHP2/RCAN1/GBP1/ITPR1/CMKLR1	10	0		10	ENSOCUG00000016205/ENSOCUG00000013865/ENSOCUG00000010594/ENSOCUG00000010136/ENSOCUG00000008959/ENSOCUG00000000793/ENSOCUG00000010604/ENSOCUG00000017251/ENSOCUG00000012148/ENSOCUG00000012259
BP	GO:1901796	regulation of signal transduction by p53 class mediator	10/1162	46/11449	0.0152591	0.226026	ENSOCUG00000014289/ENSOCUG00000014647/ENSOCUG00000006901/ENSOCUG00000029674/ENSOCUG00000014828/ENSOCUG00000000715/ENSOCUG00000005422/ENSOCUG00000012587/ENSOCUG00000007421/ENSOCUG00000008545	MYC/USP15/ANKRD1/RPL37/BDKRB2/CD44/SNAI1/EEF1E1/DYRK3/RRM2B	10	3	ENSOCUG00000014647/ENSOCUG00000012587/ENSOCUG00000008545	7	ENSOCUG00000014289/ENSOCUG00000006901/ENSOCUG00000029674/ENSOCUG00000014828/ENSOCUG00000000715/ENSOCUG00000005422/ENSOCUG00000007421
BP	GO:0030036	actin cytoskeleton organization	48/1162	346/11449	0.015339	0.226026	ENSOCUG00000017871/ENSOCUG00000002835/ENSOCUG00000017131/ENSOCUG00000004160/ENSOCUG00000008274/ENSOCUG00000026826/ENSOCUG00000014122/ENSOCUG00000011396/ENSOCUG00000017506/ENSOCUG00000004923/ENSOCUG00000004074/ENSOCUG00000001299/ENSOCUG00000008959/ENSOCUG00000003829/ENSOCUG00000024511/ENSOCUG00000015393/ENSOCUG00000007701/ENSOCUG00000010660/ENSOCUG00000025962/ENSOCUG00000015449/ENSOCUG00000004480/…	ACTN2/CCN2/LMOD2/FAM107A/PROX1/CLDN19/TPM1/XIRP1/TMSB10/BCR/ACTC1/MICAL2/MYOZ2/EZR/RA_m006_jsm7BED4f/WAS/KANK4/CUL3/ARPC1B/ACTN1/CSRP3/PPM1F/RAC1/FHOD1/EPHA3/INSRR/ITGB3/MYH10/SH3BP1/AIF1/PYCARD/PAK1/MYH9/DLC1/GDPD2/S1PR1/TMEFF2/PLEK/SCIN/PRKCD/SHROOM4/NCKAP1L/ARF6/FCHSD1/PACSIN2/NUAK2/MET/DMTN	48	14	ENSOCUG00000004160/ENSOCUG00000026826/ENSOCUG00000014122/ENSOCUG00000001299/ENSOCUG00000007701/ENSOCUG00000010660/ENSOCUG00000009956/ENSOCUG00000010039/ENSOCUG00000010677/ENSOCUG00000010538/ENSOCUG00000017725/ENSOCUG00000006986/ENSOCUG00000013060/ENSOCUG00000024877	34	ENSOCUG00000017871/ENSOCUG00000002835/ENSOCUG00000017131/ENSOCUG00000008274/ENSOCUG00000011396/ENSOCUG00000017506/ENSOCUG00000004923/ENSOCUG00000004074/ENSOCUG00000008959/ENSOCUG00000003829/ENSOCUG00000024511/ENSOCUG00000015393/ENSOCUG00000025962/ENSOCUG00000015449/ENSOCUG00000004480/ENSOCUG00000001026/ENSOCUG00000010465/ENSOCUG00000005579/ENSOCUG00000016624/ENSOCUG00000024080/ENSOCUG00000023521/…
BP	GO:0070528	protein kinase C signaling	6/1162	21/11449	0.0153803	0.226026	ENSOCUG00000006901/ENSOCUG00000000380/ENSOCUG00000004480/ENSOCUG00000007622/ENSOCUG00000011624/ENSOCUG00000011610	ANKRD1/WNT5A/CSRP3/ADGRG1/FIBIN/VEGFA	6	1	ENSOCUG00000000380	5	ENSOCUG00000006901/ENSOCUG00000004480/ENSOCUG00000007622/ENSOCUG00000011624/ENSOCUG00000011610
BP	GO:1905953	negative regulation of lipid localization	6/1162	21/11449	0.0153803	0.226026	ENSOCUG00000003792/ENSOCUG00000015642/ENSOCUG00000005579/ENSOCUG00000023720/ENSOCUG00000010656/ENSOCUG00000006495	THBS1/NFKBIA/ITGB3/FIS1/TTC39B/ABHD5	6	1	ENSOCUG00000006495	5	ENSOCUG00000003792/ENSOCUG00000015642/ENSOCUG00000005579/ENSOCUG00000023720/ENSOCUG00000010656
BP	GO:0001944	vasculature development	57/1162	423/11449	0.0155089	0.226333	ENSOCUG00000016068/ENSOCUG00000010633/ENSOCUG00000002835/ENSOCUG00000002197/ENSOCUG00000002752/ENSOCUG00000026784/ENSOCUG00000008274/ENSOCUG00000005474/ENSOCUG00000008193/ENSOCUG00000016098/ENSOCUG00000000197/ENSOCUG00000013369/ENSOCUG00000027562/ENSOCUG00000010693/ENSOCUG00000012543/ENSOCUG00000011746/ENSOCUG00000003792/ENSOCUG00000000380/ENSOCUG00000023408/ENSOCUG00000016362/ENSOCUG00000012556/…	SERPINE1/HMOX1/CCN2/ITGB8/S100A1/PRKD2/PROX1/SGCB/ACTA2/FGFBP1/HK2/ITGA5/PPP3R1/CCN3/PPP3CB/NR4A1/THBS1/WNT5A/CITED2/ADAMTS1/NFATC2/THBS4/GPLD1/ECM1/HSPB1/EPHA2/CXCL10/CLEC14A/NR2F2/CHI3L1/TMEM204/PIK3CB/ALOX5/NPR3/BRCA1/AGGF1/CCBE1/ADGRG1/MYOCD/IL6R/MYH9/VEGFA/LUZP1/ADRA2B/NFATC3/S1PR1/SHB/APLNR/VHL/SEMA4A/C5AR1/F3/STAB1/PLPP3/CD34/ACVRL1/MTDH	57	13	ENSOCUG00000002197/ENSOCUG00000005474/ENSOCUG00000016098/ENSOCUG00000027562/ENSOCUG00000012543/ENSOCUG00000000380/ENSOCUG00000000348/ENSOCUG00000013520/ENSOCUG00000004899/ENSOCUG00000010052/ENSOCUG00000003078/ENSOCUG00000010024/ENSOCUG00000011400	44	ENSOCUG00000016068/ENSOCUG00000010633/ENSOCUG00000002835/ENSOCUG00000002752/ENSOCUG00000026784/ENSOCUG00000008274/ENSOCUG00000008193/ENSOCUG00000000197/ENSOCUG00000013369/ENSOCUG00000010693/ENSOCUG00000011746/ENSOCUG00000003792/ENSOCUG00000023408/ENSOCUG00000016362/ENSOCUG00000012556/ENSOCUG00000009244/ENSOCUG00000011786/ENSOCUG00000012690/ENSOCUG00000000786/ENSOCUG00000016280/ENSOCUG00000008676/…
BP	GO:0072358	cardiovascular system development	57/1162	423/11449	0.0155089	0.226333	ENSOCUG00000016068/ENSOCUG00000010633/ENSOCUG00000002835/ENSOCUG00000002197/ENSOCUG00000002752/ENSOCUG00000026784/ENSOCUG00000008274/ENSOCUG00000005474/ENSOCUG00000008193/ENSOCUG00000016098/ENSOCUG00000000197/ENSOCUG00000013369/ENSOCUG00000027562/ENSOCUG00000010693/ENSOCUG00000012543/ENSOCUG00000011746/ENSOCUG00000003792/ENSOCUG00000000380/ENSOCUG00000023408/ENSOCUG00000016362/ENSOCUG00000012556/…	SERPINE1/HMOX1/CCN2/ITGB8/S100A1/PRKD2/PROX1/SGCB/ACTA2/FGFBP1/HK2/ITGA5/PPP3R1/CCN3/PPP3CB/NR4A1/THBS1/WNT5A/CITED2/ADAMTS1/NFATC2/THBS4/GPLD1/ECM1/HSPB1/EPHA2/CXCL10/CLEC14A/NR2F2/CHI3L1/TMEM204/PIK3CB/ALOX5/NPR3/BRCA1/AGGF1/CCBE1/ADGRG1/MYOCD/IL6R/MYH9/VEGFA/LUZP1/ADRA2B/NFATC3/S1PR1/SHB/APLNR/VHL/SEMA4A/C5AR1/F3/STAB1/PLPP3/CD34/ACVRL1/MTDH	57	13	ENSOCUG00000002197/ENSOCUG00000005474/ENSOCUG00000016098/ENSOCUG00000027562/ENSOCUG00000012543/ENSOCUG00000000380/ENSOCUG00000000348/ENSOCUG00000013520/ENSOCUG00000004899/ENSOCUG00000010052/ENSOCUG00000003078/ENSOCUG00000010024/ENSOCUG00000011400	44	ENSOCUG00000016068/ENSOCUG00000010633/ENSOCUG00000002835/ENSOCUG00000002752/ENSOCUG00000026784/ENSOCUG00000008274/ENSOCUG00000008193/ENSOCUG00000000197/ENSOCUG00000013369/ENSOCUG00000010693/ENSOCUG00000011746/ENSOCUG00000003792/ENSOCUG00000023408/ENSOCUG00000016362/ENSOCUG00000012556/ENSOCUG00000009244/ENSOCUG00000011786/ENSOCUG00000012690/ENSOCUG00000000786/ENSOCUG00000016280/ENSOCUG00000008676/…
BP	GO:0048483	autonomic nervous system development	7/1162	27/11449	0.0157115	0.227708	ENSOCUG00000012067/ENSOCUG00000011141/ENSOCUG00000017821/ENSOCUG00000007597/ENSOCUG00000011670/ENSOCUG00000003033/ENSOCUG00000015623	SOX10/RET/GATA3/NAV2/SEMA3F/GDNF/PLXNA3	7	3	ENSOCUG00000012067/ENSOCUG00000011141/ENSOCUG00000017821	4	ENSOCUG00000007597/ENSOCUG00000011670/ENSOCUG00000003033/ENSOCUG00000015623
BP	GO:1903533	regulation of protein targeting	7/1162	27/11449	0.0157115	0.227708	ENSOCUG00000002065/ENSOCUG00000021770/ENSOCUG00000010569/ENSOCUG00000000069/ENSOCUG00000023720/ENSOCUG00000010542/ENSOCUG00000024877	TCAF1/ENSOCUG00000021770/ERBB2/MYO1C/FIS1/BNIP3L/DMTN	7	2	ENSOCUG00000021770/ENSOCUG00000024877	5	ENSOCUG00000002065/ENSOCUG00000010569/ENSOCUG00000000069/ENSOCUG00000023720/ENSOCUG00000010542
BP	GO:0008360	regulation of cell shape	13/1162	67/11449	0.0159292	0.230071	ENSOCUG00000014122/ENSOCUG00000021304/ENSOCUG00000006316/ENSOCUG00000003829/ENSOCUG00000008316/ENSOCUG00000025387/ENSOCUG00000000771/ENSOCUG00000004142/ENSOCUG00000011610/ENSOCUG00000006329/ENSOCUG00000001467/ENSOCUG00000001326/ENSOCUG00000024877	TPM1/ENSOCUG00000021304/PLEKHO1/EZR/STRIP2/ENSOCUG00000025387/ENSOCUG00000000771/MYH9/VEGFA/ALDOA/DLC1/SEMA4A/DMTN	13	3	ENSOCUG00000014122/ENSOCUG00000006329/ENSOCUG00000024877	10	ENSOCUG00000021304/ENSOCUG00000006316/ENSOCUG00000003829/ENSOCUG00000008316/ENSOCUG00000025387/ENSOCUG00000000771/ENSOCUG00000004142/ENSOCUG00000011610/ENSOCUG00000001467/ENSOCUG00000001326
BP	GO:0009260	ribonucleotide biosynthetic process	25/1162	158/11449	0.0163936	0.235966	ENSOCUG00000022657/ENSOCUG00000002805/ENSOCUG00000012201/ENSOCUG00000025100/ENSOCUG00000026115/ENSOCUG00000000197/ENSOCUG00000024043/ENSOCUG00000003144/ENSOCUG00000014726/ENSOCUG00000001018/ENSOCUG00000016772/ENSOCUG00000029101/ENSOCUG00000006119/ENSOCUG00000011039/ENSOCUG00000003384/ENSOCUG00000000401/ENSOCUG00000027853/ENSOCUG00000006329/ENSOCUG00000025023/ENSOCUG00000002780/ENSOCUG00000026677/…	ENSOCUG00000022657/AMPD3/PPAT/ENSOCUG00000025100/ENSOCUG00000026115/HK2/ENSOCUG00000024043/BPGM/ENSOCUG00000014726/ENSOCUG00000001018/DDIT4/ATP8/ENSOCUG00000006119/PFKP/PRKAG3/HK3/PGAM2/ALDOA/ENSOCUG00000025023/PANK1/ENSOCUG00000026677/PAICS/PFKFB2/HKDC1/ENSOCUG00000024946	25	11	ENSOCUG00000022657/ENSOCUG00000012201/ENSOCUG00000025100/ENSOCUG00000026115/ENSOCUG00000003144/ENSOCUG00000014726/ENSOCUG00000006119/ENSOCUG00000003384/ENSOCUG00000027853/ENSOCUG00000006329/ENSOCUG00000012216	14	ENSOCUG00000002805/ENSOCUG00000000197/ENSOCUG00000024043/ENSOCUG00000001018/ENSOCUG00000016772/ENSOCUG00000029101/ENSOCUG00000011039/ENSOCUG00000000401/ENSOCUG00000025023/ENSOCUG00000002780/ENSOCUG00000026677/ENSOCUG00000014355/ENSOCUG00000004938/ENSOCUG00000024946
BP	GO:0010634	positive regulation of epithelial cell migration	18/1162	104/11449	0.0165342	0.237178	ENSOCUG00000010633/ENSOCUG00000026784/ENSOCUG00000008274/ENSOCUG00000016098/ENSOCUG00000003792/ENSOCUG00000000380/ENSOCUG00000000348/ENSOCUG00000017821/ENSOCUG00000012690/ENSOCUG00000001026/ENSOCUG00000009956/ENSOCUG00000004899/ENSOCUG00000005579/ENSOCUG00000003209/ENSOCUG00000011610/ENSOCUG00000001692/ENSOCUG00000010024/ENSOCUG00000013060	HMOX1/PRKD2/PROX1/FGFBP1/THBS1/WNT5A/GPLD1/GATA3/HSPB1/PPM1F/RAC1/PIK3CB/ITGB3/CCBE1/VEGFA/ARF6/PLPP3/MET	18	8	ENSOCUG00000016098/ENSOCUG00000000380/ENSOCUG00000000348/ENSOCUG00000017821/ENSOCUG00000009956/ENSOCUG00000004899/ENSOCUG00000010024/ENSOCUG00000013060	10	ENSOCUG00000010633/ENSOCUG00000026784/ENSOCUG00000008274/ENSOCUG00000003792/ENSOCUG00000012690/ENSOCUG00000001026/ENSOCUG00000005579/ENSOCUG00000003209/ENSOCUG00000011610/ENSOCUG00000001692
BP	GO:0030162	regulation of proteolysis	47/1162	340/11449	0.0173143	0.247523	ENSOCUG00000016068/ENSOCUG00000014289/ENSOCUG00000006228/ENSOCUG00000014127/ENSOCUG00000001034/ENSOCUG00000017399/ENSOCUG00000007628/ENSOCUG00000012972/ENSOCUG00000011746/ENSOCUG00000003792/ENSOCUG00000003153/ENSOCUG00000022794/ENSOCUG00000022575/ENSOCUG00000017465/ENSOCUG00000000348/ENSOCUG00000005190/ENSOCUG00000011786/ENSOCUG00000007198/ENSOCUG00000027400/ENSOCUG00000005985/ENSOCUG00000008310/…	SERPINE1/MYC/SUSD4/TNFRSF1B/PTPN3/RNF139/TBC1D10A/CRYAB/NR4A1/THBS1/TRIB2/F2R/VTN/UBE3A/GPLD1/DHCR24/ECM1/USP9X/PLAUR/CLU/TIMP3/OSBPL7/CD44/PPM1F/SERPINB9/GCLC/DELE1/PLK3/GRN/ADAM8/EDEM1/MAPK9/PSMB8/CCBE1/WAC/PYCARD/CTSB/FIS1/SERPING1/MYH9/UBQLN2/VEGFA/PABIR1/DLC1/F3/TIMP1/DAPK1	47	14	ENSOCUG00000006228/ENSOCUG00000017399/ENSOCUG00000022575/ENSOCUG00000017465/ENSOCUG00000000348/ENSOCUG00000005190/ENSOCUG00000007198/ENSOCUG00000009447/ENSOCUG00000012805/ENSOCUG00000016933/ENSOCUG00000015542/ENSOCUG00000004713/ENSOCUG00000025886/ENSOCUG00000002637	33	ENSOCUG00000016068/ENSOCUG00000014289/ENSOCUG00000014127/ENSOCUG00000001034/ENSOCUG00000007628/ENSOCUG00000012972/ENSOCUG00000011746/ENSOCUG00000003792/ENSOCUG00000003153/ENSOCUG00000022794/ENSOCUG00000011786/ENSOCUG00000027400/ENSOCUG00000005985/ENSOCUG00000008310/ENSOCUG00000000715/ENSOCUG00000001026/ENSOCUG00000005091/ENSOCUG00000012460/ENSOCUG00000013567/ENSOCUG00000001216/ENSOCUG00000014098/…
BP	GO:0007156	homophilic cell adhesion via plasma membrane adhesion molecules	14/1162	75/11449	0.0175317	0.249782	ENSOCUG00000006105/ENSOCUG00000012518/ENSOCUG00000011141/ENSOCUG00000008805/ENSOCUG00000000774/ENSOCUG00000006498/ENSOCUG00000013774/ENSOCUG00000017836/ENSOCUG00000017601/ENSOCUG00000017732/ENSOCUG00000000960/ENSOCUG00000022330/ENSOCUG00000001573/ENSOCUG00000016506	CDHR1/DSC2/RET/CDH1/PCDH9/DSG1/CDH8/NECTIN2/CDH19/CDH18/SDK2/PCDHGB1/PTPRT/PLXNB3	14	10	ENSOCUG00000006105/ENSOCUG00000011141/ENSOCUG00000008805/ENSOCUG00000000774/ENSOCUG00000013774/ENSOCUG00000017601/ENSOCUG00000017732/ENSOCUG00000022330/ENSOCUG00000001573/ENSOCUG00000016506	4	ENSOCUG00000012518/ENSOCUG00000006498/ENSOCUG00000017836/ENSOCUG00000000960
BP	GO:0046390	ribose phosphate biosynthetic process	25/1162	159/11449	0.0176423	0.250117	ENSOCUG00000022657/ENSOCUG00000002805/ENSOCUG00000012201/ENSOCUG00000025100/ENSOCUG00000026115/ENSOCUG00000000197/ENSOCUG00000024043/ENSOCUG00000003144/ENSOCUG00000014726/ENSOCUG00000001018/ENSOCUG00000016772/ENSOCUG00000029101/ENSOCUG00000006119/ENSOCUG00000011039/ENSOCUG00000003384/ENSOCUG00000000401/ENSOCUG00000027853/ENSOCUG00000006329/ENSOCUG00000025023/ENSOCUG00000002780/ENSOCUG00000026677/…	ENSOCUG00000022657/AMPD3/PPAT/ENSOCUG00000025100/ENSOCUG00000026115/HK2/ENSOCUG00000024043/BPGM/ENSOCUG00000014726/ENSOCUG00000001018/DDIT4/ATP8/ENSOCUG00000006119/PFKP/PRKAG3/HK3/PGAM2/ALDOA/ENSOCUG00000025023/PANK1/ENSOCUG00000026677/PAICS/PFKFB2/HKDC1/ENSOCUG00000024946	25	11	ENSOCUG00000022657/ENSOCUG00000012201/ENSOCUG00000025100/ENSOCUG00000026115/ENSOCUG00000003144/ENSOCUG00000014726/ENSOCUG00000006119/ENSOCUG00000003384/ENSOCUG00000027853/ENSOCUG00000006329/ENSOCUG00000012216	14	ENSOCUG00000002805/ENSOCUG00000000197/ENSOCUG00000024043/ENSOCUG00000001018/ENSOCUG00000016772/ENSOCUG00000029101/ENSOCUG00000011039/ENSOCUG00000000401/ENSOCUG00000025023/ENSOCUG00000002780/ENSOCUG00000026677/ENSOCUG00000014355/ENSOCUG00000004938/ENSOCUG00000024946
BP	GO:0071375	cellular response to peptide hormone stimulus	20/1162	120/11449	0.0177162	0.250117	ENSOCUG00000017871/ENSOCUG00000011793/ENSOCUG00000008644/ENSOCUG00000006052/ENSOCUG00000017120/ENSOCUG00000005474/ENSOCUG00000011746/ENSOCUG00000009722/ENSOCUG00000012663/ENSOCUG00000000348/ENSOCUG00000014641/ENSOCUG00000000784/ENSOCUG00000004480/ENSOCUG00000004163/ENSOCUG00000000069/ENSOCUG00000011742/ENSOCUG00000009577/ENSOCUG00000016404/ENSOCUG00000010843/ENSOCUG00000015440	ACTN2/ENSOCUG00000011793/ENSOCUG00000008644/SOS2/PDK4/SGCB/NR4A1/AHCYL1/MSTN/GPLD1/USO1/NR4A2/CSRP3/SLC25A33/MYO1C/CA2/GKAP1/RB1/PRKCD/BCAR3	20	10	ENSOCUG00000008644/ENSOCUG00000006052/ENSOCUG00000005474/ENSOCUG00000009722/ENSOCUG00000012663/ENSOCUG00000000348/ENSOCUG00000014641/ENSOCUG00000011742/ENSOCUG00000009577/ENSOCUG00000016404	10	ENSOCUG00000017871/ENSOCUG00000011793/ENSOCUG00000017120/ENSOCUG00000011746/ENSOCUG00000000784/ENSOCUG00000004480/ENSOCUG00000004163/ENSOCUG00000000069/ENSOCUG00000010843/ENSOCUG00000015440
BP	GO:0001941	postsynaptic membrane organization	5/1162	16/11449	0.0179718	0.250117	ENSOCUG00000016105/ENSOCUG00000016290/ENSOCUG00000010908/ENSOCUG00000003033/ENSOCUG00000002052	COLQ/MESD/SHISA6/GDNF/LRP4	5	1	ENSOCUG00000010908	4	ENSOCUG00000016105/ENSOCUG00000016290/ENSOCUG00000003033/ENSOCUG00000002052
BP	GO:0003416	endochondral bone growth	5/1162	16/11449	0.0179718	0.250117	ENSOCUG00000007035/ENSOCUG00000011786/ENSOCUG00000000714/ENSOCUG00000010032/ENSOCUG00000005708	OSTN/ECM1/RARB/THBS3/STC1	5	1	ENSOCUG00000000714	4	ENSOCUG00000007035/ENSOCUG00000011786/ENSOCUG00000010032/ENSOCUG00000005708
BP	GO:0036314	response to sterol	5/1162	16/11449	0.0179718	0.250117	ENSOCUG00000013795/ENSOCUG00000000348/ENSOCUG00000009447/ENSOCUG00000022907/ENSOCUG00000016158	INSIG1/GPLD1/OSBPL7/RORC/PMVK	5	3	ENSOCUG00000013795/ENSOCUG00000000348/ENSOCUG00000009447	2	ENSOCUG00000022907/ENSOCUG00000016158
BP	GO:0050919	negative chemotaxis	5/1162	16/11449	0.0179718	0.250117	ENSOCUG00000000380/ENSOCUG00000011670/ENSOCUG00000005579/ENSOCUG00000027183/ENSOCUG00000015623	WNT5A/SEMA3F/ITGB3/NTN1/PLXNA3	5	2	ENSOCUG00000000380/ENSOCUG00000027183	3	ENSOCUG00000011670/ENSOCUG00000005579/ENSOCUG00000015623
BP	GO:1900746	regulation of vascular endothelial growth factor signaling pathway	5/1162	16/11449	0.0179718	0.250117	ENSOCUG00000004899/ENSOCUG00000000069/ENSOCUG00000026547/ENSOCUG00000003209/ENSOCUG00000011610	PIK3CB/MYO1C/CADM4/CCBE1/VEGFA	5	2	ENSOCUG00000004899/ENSOCUG00000026547	3	ENSOCUG00000000069/ENSOCUG00000003209/ENSOCUG00000011610
BP	GO:0006672	ceramide metabolic process	12/1162	61/11449	0.0181323	0.251303	ENSOCUG00000029634/ENSOCUG00000002197/ENSOCUG00000009190/ENSOCUG00000030940/ENSOCUG00000001596/ENSOCUG00000014121/ENSOCUG00000005982/ENSOCUG00000025039/ENSOCUG00000008515/ENSOCUG00000010843/ENSOCUG00000010024/ENSOCUG00000012531	ALOXE3/ITGB8/HEXA/FA2H/B3GALT2/B4GALNT1/B4GALT5/PLPP2/PLA2G15/PRKCD/PLPP3/NEU3	12	7	ENSOCUG00000029634/ENSOCUG00000002197/ENSOCUG00000030940/ENSOCUG00000001596/ENSOCUG00000014121/ENSOCUG00000008515/ENSOCUG00000010024	5	ENSOCUG00000009190/ENSOCUG00000005982/ENSOCUG00000025039/ENSOCUG00000010843/ENSOCUG00000012531
BP	GO:0008285	negative regulation of cell proliferation	47/1162	341/11449	0.0181766	0.251303	ENSOCUG00000010633/ENSOCUG00000014289/ENSOCUG00000011473/ENSOCUG00000027507/ENSOCUG00000011137/ENSOCUG00000008274/ENSOCUG00000009097/ENSOCUG00000026826/ENSOCUG00000014122/ENSOCUG00000017399/ENSOCUG00000003344/ENSOCUG00000010693/ENSOCUG00000003792/ENSOCUG00000000380/ENSOCUG00000010569/ENSOCUG00000008491/ENSOCUG00000022794/ENSOCUG00000024755/ENSOCUG00000000348/ENSOCUG00000021137/ENSOCUG00000017821/…	HMOX1/MYC/PRKG1/VDR/FBLN1/PROX1/SDC4/CLDN19/TPM1/RNF139/IDO1/CCN3/THBS1/WNT5A/ERBB2/TES/F2R/TYROBP/GPLD1/SFRP5/GATA3/PTGIR/NR2F2/ENPP3/CDKN2C/ALOX5/NIBAN2/IRF6/AIF1/ADGRG1/CDC73/SLC16A2/MYOCD/PAK1/MCC/ARG2/DLC1/RARB/EEF1E1/RB1/SCIN/VHL/BTG2/NUPR2/SKAP2/FKTN/ACVRL1	47	17	ENSOCUG00000026826/ENSOCUG00000014122/ENSOCUG00000017399/ENSOCUG00000000380/ENSOCUG00000000348/ENSOCUG00000021137/ENSOCUG00000017821/ENSOCUG00000013520/ENSOCUG00000008385/ENSOCUG00000004035/ENSOCUG00000016332/ENSOCUG00000010538/ENSOCUG00000000714/ENSOCUG00000012587/ENSOCUG00000016404/ENSOCUG00000006986/ENSOCUG00000005809	30	ENSOCUG00000010633/ENSOCUG00000014289/ENSOCUG00000011473/ENSOCUG00000027507/ENSOCUG00000011137/ENSOCUG00000008274/ENSOCUG00000009097/ENSOCUG00000003344/ENSOCUG00000010693/ENSOCUG00000003792/ENSOCUG00000010569/ENSOCUG00000008491/ENSOCUG00000022794/ENSOCUG00000024755/ENSOCUG00000026915/ENSOCUG00000014432/ENSOCUG00000005428/ENSOCUG00000004918/ENSOCUG00000023521/ENSOCUG00000007622/ENSOCUG00000001197/…
BP	GO:0050808	synapse organization	32/1162	216/11449	0.0183697	0.252033	ENSOCUG00000001991/ENSOCUG00000011500/ENSOCUG00000000380/ENSOCUG00000016105/ENSOCUG00000010569/ENSOCUG00000006731/ENSOCUG00000003829/ENSOCUG00000000670/ENSOCUG00000000819/ENSOCUG00000023952/ENSOCUG00000007881/ENSOCUG00000016290/ENSOCUG00000013774/ENSOCUG00000017885/ENSOCUG00000000960/ENSOCUG00000011670/ENSOCUG00000001102/ENSOCUG00000010908/ENSOCUG00000020921/ENSOCUG00000015143/ENSOCUG00000009653/…	C1QL3/TNC/WNT5A/COLQ/ERBB2/BDNF/EZR/SLITRK6/ABHD17B/NTNG1/FLRT2/MESD/CDH8/MUSK/SDK2/SEMA3F/L1CAM/SHISA6/LRTM2/C1QB/SLITRK4/NTN1/C1QC/GDNF/LRFN5/FILIP1/ZDHHC2/LRP4/VHL/SEMA4A/C5AR1/GNPAT	32	13	ENSOCUG00000001991/ENSOCUG00000000380/ENSOCUG00000000670/ENSOCUG00000000819/ENSOCUG00000023952/ENSOCUG00000013774/ENSOCUG00000001102/ENSOCUG00000010908/ENSOCUG00000020921/ENSOCUG00000027183/ENSOCUG00000006290/ENSOCUG00000012854/ENSOCUG00000005664	19	ENSOCUG00000011500/ENSOCUG00000016105/ENSOCUG00000010569/ENSOCUG00000006731/ENSOCUG00000003829/ENSOCUG00000007881/ENSOCUG00000016290/ENSOCUG00000017885/ENSOCUG00000000960/ENSOCUG00000011670/ENSOCUG00000015143/ENSOCUG00000009653/ENSOCUG00000015138/ENSOCUG00000003033/ENSOCUG00000014585/ENSOCUG00000002052/ENSOCUG00000032697/ENSOCUG00000001326/ENSOCUG00000022167
BP	GO:0005996	monosaccharide metabolic process	22/1162	136/11449	0.0184625	0.252033	ENSOCUG00000022657/ENSOCUG00000017424/ENSOCUG00000017120/ENSOCUG00000029891/ENSOCUG00000000197/ENSOCUG00000023112/ENSOCUG00000017267/ENSOCUG00000006205/ENSOCUG00000006419/ENSOCUG00000012805/ENSOCUG00000007516/ENSOCUG00000000408/ENSOCUG00000024474/novel.1542/ENSOCUG00000014100/ENSOCUG00000027853/ENSOCUG00000012934/ENSOCUG00000006329/ENSOCUG00000025023/ENSOCUG00000008473/ENSOCUG00000014355/ENSOCUG0…	ENSOCUG00000022657/ATF3/PDK4/ENSOCUG00000029891/HK2/XYLB/SLC37A4/OTOG/DHDH/GCLC/PFKFB3/PDK1/ENSOCUG00000024474/-/ENSOCUG00000014100/PGAM2/GNB3/ALDOA/ENSOCUG00000025023/COX11/PFKFB2/C1QTNF3	22	8	ENSOCUG00000022657/ENSOCUG00000029891/ENSOCUG00000017267/ENSOCUG00000006419/ENSOCUG00000012805/ENSOCUG00000027853/ENSOCUG00000006329/ENSOCUG00000008473	14	ENSOCUG00000017424/ENSOCUG00000017120/ENSOCUG00000000197/ENSOCUG00000023112/ENSOCUG00000006205/ENSOCUG00000007516/ENSOCUG00000000408/ENSOCUG00000024474/novel.1542/ENSOCUG00000014100/ENSOCUG00000012934/ENSOCUG00000025023/ENSOCUG00000014355/ENSOCUG00000026419
BP	GO:2001234	negative regulation of apoptotic signaling pathway	22/1162	136/11449	0.0184625	0.252033	ENSOCUG00000016068/ENSOCUG00000010633/ENSOCUG00000014744/ENSOCUG00000003201/ENSOCUG00000015076/ENSOCUG00000011812/ENSOCUG00000029644/ENSOCUG00000014828/ENSOCUG00000012690/ENSOCUG00000000784/ENSOCUG00000027400/ENSOCUG00000005985/ENSOCUG00000015063/ENSOCUG00000007721/ENSOCUG00000000715/ENSOCUG00000012805/ENSOCUG00000003883/ENSOCUG00000012152/ENSOCUG00000003033/ENSOCUG00000005422/ENSOCUG00000008545/…	SERPINE1/HMOX1/WNT16/BCL2L1/FXN/ING2/ICAM1/BDKRB2/HSPB1/NR4A2/PLAUR/CLU/URI1/ENSOCUG00000007721/CD44/GCLC/BRCA1/MCL1/GDNF/SNAI1/RRM2B/TMBIM6	22	6	ENSOCUG00000015076/ENSOCUG00000011812/ENSOCUG00000015063/ENSOCUG00000012805/ENSOCUG00000008545/ENSOCUG00000001847	16	ENSOCUG00000016068/ENSOCUG00000010633/ENSOCUG00000014744/ENSOCUG00000003201/ENSOCUG00000029644/ENSOCUG00000014828/ENSOCUG00000012690/ENSOCUG00000000784/ENSOCUG00000027400/ENSOCUG00000005985/ENSOCUG00000007721/ENSOCUG00000000715/ENSOCUG00000003883/ENSOCUG00000012152/ENSOCUG00000003033/ENSOCUG00000005422
BP	GO:0032970	regulation of actin filament-based process	31/1162	208/11449	0.0185544	0.252033	ENSOCUG00000017871/ENSOCUG00000002835/ENSOCUG00000013865/ENSOCUG00000017131/ENSOCUG00000004160/ENSOCUG00000008274/ENSOCUG00000012518/ENSOCUG00000007983/ENSOCUG00000015393/ENSOCUG00000007701/ENSOCUG00000025962/ENSOCUG00000001026/ENSOCUG00000009956/ENSOCUG00000010039/ENSOCUG00000010465/ENSOCUG00000005579/ENSOCUG00000024080/ENSOCUG00000004495/ENSOCUG00000010538/ENSOCUG00000004142/ENSOCUG00000001467/…	ACTN2/CCN2/PLN/LMOD2/FAM107A/PROX1/DSC2/TNNC1/WAS/KANK4/ARPC1B/PPM1F/RAC1/FHOD1/EPHA3/ITGB3/SH3BP1/PYCARD/PAK1/MYH9/DLC1/TMEFF2/PLEK/SCIN/PRKCD/NCKAP1L/STC1/ARF6/FCHSD1/MET/DMTN	31	9	ENSOCUG00000004160/ENSOCUG00000007701/ENSOCUG00000009956/ENSOCUG00000010039/ENSOCUG00000010538/ENSOCUG00000017725/ENSOCUG00000006986/ENSOCUG00000013060/ENSOCUG00000024877	22	ENSOCUG00000017871/ENSOCUG00000002835/ENSOCUG00000013865/ENSOCUG00000017131/ENSOCUG00000008274/ENSOCUG00000012518/ENSOCUG00000007983/ENSOCUG00000015393/ENSOCUG00000025962/ENSOCUG00000001026/ENSOCUG00000010465/ENSOCUG00000005579/ENSOCUG00000024080/ENSOCUG00000004495/ENSOCUG00000004142/ENSOCUG00000001467/ENSOCUG00000006113/ENSOCUG00000010843/ENSOCUG00000013517/ENSOCUG00000005708/ENSOCUG00000001692/…
BP	GO:0007162	negative regulation of cell adhesion	23/1162	144/11449	0.0187022	0.252033	ENSOCUG00000016068/ENSOCUG00000011473/ENSOCUG00000011137/ENSOCUG00000004160/ENSOCUG00000009097/ENSOCUG00000003344/ENSOCUG00000003792/ENSOCUG00000010569/ENSOCUG00000008805/ENSOCUG00000004630/ENSOCUG00000001026/ENSOCUG00000012907/ENSOCUG00000017251/ENSOCUG00000004161/ENSOCUG00000011610/ENSOCUG00000000584/ENSOCUG00000001467/ENSOCUG00000004719/ENSOCUG00000016506/ENSOCUG00000010843/ENSOCUG00000013517/…	SERPINE1/PRKG1/FBLN1/FAM107A/SDC4/IDO1/THBS1/ERBB2/CDH1/AKNA/PPM1F/TBX21/GBP1/IL1RN/VEGFA/ARG2/DLC1/TNFAIP8L2/PLXNB3/PRKCD/NCKAP1L/ACVRL1/DMTN	23	5	ENSOCUG00000004160/ENSOCUG00000008805/ENSOCUG00000012907/ENSOCUG00000016506/ENSOCUG00000024877	18	ENSOCUG00000016068/ENSOCUG00000011473/ENSOCUG00000011137/ENSOCUG00000009097/ENSOCUG00000003344/ENSOCUG00000003792/ENSOCUG00000010569/ENSOCUG00000004630/ENSOCUG00000001026/ENSOCUG00000017251/ENSOCUG00000004161/ENSOCUG00000011610/ENSOCUG00000000584/ENSOCUG00000001467/ENSOCUG00000004719/ENSOCUG00000010843/ENSOCUG00000013517/ENSOCUG00000022530
BP	GO:1901293	nucleoside phosphate biosynthetic process	29/1162	192/11449	0.0188426	0.252033	ENSOCUG00000022657/ENSOCUG00000002805/ENSOCUG00000012201/ENSOCUG00000025100/ENSOCUG00000005027/ENSOCUG00000026115/ENSOCUG00000000197/ENSOCUG00000024043/ENSOCUG00000003144/ENSOCUG00000014726/ENSOCUG00000001018/ENSOCUG00000016772/ENSOCUG00000029101/ENSOCUG00000006119/ENSOCUG00000011039/ENSOCUG00000003384/ENSOCUG00000000401/ENSOCUG00000027853/ENSOCUG00000006329/ENSOCUG00000025023/ENSOCUG00000002780/…	ENSOCUG00000022657/AMPD3/PPAT/ENSOCUG00000025100/PNP/ENSOCUG00000026115/HK2/ENSOCUG00000024043/BPGM/ENSOCUG00000014726/ENSOCUG00000001018/DDIT4/ATP8/ENSOCUG00000006119/PFKP/PRKAG3/HK3/PGAM2/ALDOA/ENSOCUG00000025023/PANK1/ENSOCUG00000026677/PAICS/RRM1/PFKFB2/RRM2B/ENSOCUG00000005171/HKDC1/ENSOCUG00000024946	29	14	ENSOCUG00000022657/ENSOCUG00000012201/ENSOCUG00000025100/ENSOCUG00000026115/ENSOCUG00000003144/ENSOCUG00000014726/ENSOCUG00000006119/ENSOCUG00000003384/ENSOCUG00000027853/ENSOCUG00000006329/ENSOCUG00000012216/ENSOCUG00000013372/ENSOCUG00000008545/ENSOCUG00000005171	15	ENSOCUG00000002805/ENSOCUG00000005027/ENSOCUG00000000197/ENSOCUG00000024043/ENSOCUG00000001018/ENSOCUG00000016772/ENSOCUG00000029101/ENSOCUG00000011039/ENSOCUG00000000401/ENSOCUG00000025023/ENSOCUG00000002780/ENSOCUG00000026677/ENSOCUG00000014355/ENSOCUG00000004938/ENSOCUG00000024946
BP	GO:1905517	macrophage migration	7/1162	28/11449	0.0191624	0.252033	ENSOCUG00000004923/ENSOCUG00000025029/ENSOCUG00000012663/ENSOCUG00000025258/ENSOCUG00000012259/ENSOCUG00000000771/ENSOCUG00000022167	BCR/CSF1/MSTN/RPL13A/CMKLR1/ENSOCUG00000000771/C5AR1	7	1	ENSOCUG00000012663	6	ENSOCUG00000004923/ENSOCUG00000025029/ENSOCUG00000025258/ENSOCUG00000012259/ENSOCUG00000000771/ENSOCUG00000022167
BP	GO:0001953	negative regulation of cell-matrix adhesion	6/1162	22/11449	0.0193761	0.252033	ENSOCUG00000016068/ENSOCUG00000004160/ENSOCUG00000003792/ENSOCUG00000001467/ENSOCUG00000022530/ENSOCUG00000024877	SERPINE1/FAM107A/THBS1/DLC1/ACVRL1/DMTN	6	2	ENSOCUG00000004160/ENSOCUG00000024877	4	ENSOCUG00000016068/ENSOCUG00000003792/ENSOCUG00000001467/ENSOCUG00000022530
BP	GO:0042092	type 2 immune response	6/1162	22/11449	0.0193761	0.252033	ENSOCUG00000003344/ENSOCUG00000017821/ENSOCUG00000011786/ENSOCUG00000012907/ENSOCUG00000026625/ENSOCUG00000000584	IDO1/GATA3/ECM1/TBX21/BATF/ARG2	6	2	ENSOCUG00000017821/ENSOCUG00000012907	4	ENSOCUG00000003344/ENSOCUG00000011786/ENSOCUG00000026625/ENSOCUG00000000584
BP	GO:0050819	negative regulation of coagulation	6/1162	22/11449	0.0193761	0.252033	ENSOCUG00000016068/ENSOCUG00000011473/ENSOCUG00000011311/ENSOCUG00000003792/ENSOCUG00000010843/ENSOCUG00000003155	SERPINE1/PRKG1/KLKB1/THBS1/PRKCD/PLAU	6	1	ENSOCUG00000011311	5	ENSOCUG00000016068/ENSOCUG00000011473/ENSOCUG00000003792/ENSOCUG00000010843/ENSOCUG00000003155
BP	GO:0003299	muscle hypertrophy in response to stress	4/1162	11/11449	0.0194369	0.252033	ENSOCUG00000011037/ENSOCUG00000012493/ENSOCUG00000015082/ENSOCUG00000002226	MYH7/KLF15/ATP2A2/INPP5F	4	0		4	ENSOCUG00000011037/ENSOCUG00000012493/ENSOCUG00000015082/ENSOCUG00000002226
BP	GO:0014887	cardiac muscle adaptation	4/1162	11/11449	0.0194369	0.252033	ENSOCUG00000011037/ENSOCUG00000012493/ENSOCUG00000015082/ENSOCUG00000002226	MYH7/KLF15/ATP2A2/INPP5F	4	0		4	ENSOCUG00000011037/ENSOCUG00000012493/ENSOCUG00000015082/ENSOCUG00000002226
BP	GO:0014898	cardiac muscle hypertrophy in response to stress	4/1162	11/11449	0.0194369	0.252033	ENSOCUG00000011037/ENSOCUG00000012493/ENSOCUG00000015082/ENSOCUG00000002226	MYH7/KLF15/ATP2A2/INPP5F	4	0		4	ENSOCUG00000011037/ENSOCUG00000012493/ENSOCUG00000015082/ENSOCUG00000002226
BP	GO:0032328	alanine transport	4/1162	11/11449	0.0194369	0.252033	ENSOCUG00000027198/ENSOCUG00000001685/ENSOCUG00000004827/ENSOCUG00000011686	SLC38A4/SLC7A8/SFXN1/SLC38A3	4	2	ENSOCUG00000027198/ENSOCUG00000004827	2	ENSOCUG00000001685/ENSOCUG00000011686
BP	GO:0048486	parasympathetic nervous system development	4/1162	11/11449	0.0194369	0.252033	ENSOCUG00000007597/ENSOCUG00000011670/ENSOCUG00000003033/ENSOCUG00000015623	NAV2/SEMA3F/GDNF/PLXNA3	4	0		4	ENSOCUG00000007597/ENSOCUG00000011670/ENSOCUG00000003033/ENSOCUG00000015623
BP	GO:0055091	phospholipid homeostasis	4/1162	11/11449	0.0194369	0.252033	ENSOCUG00000009279/ENSOCUG00000014608/ENSOCUG00000007893/ENSOCUG00000014850	ABCA1/FABP3/GPAM/ITGB6	4	1	ENSOCUG00000014850	3	ENSOCUG00000009279/ENSOCUG00000014608/ENSOCUG00000007893
BP	GO:1902043	positive regulation of extrinsic apoptotic signaling pathway via death domain receptors	4/1162	11/11449	0.0194369	0.252033	ENSOCUG00000017424/ENSOCUG00000003792/ENSOCUG00000008310/ENSOCUG00000031945	ATF3/THBS1/TIMP3/FAF1	4	1	ENSOCUG00000031945	3	ENSOCUG00000017424/ENSOCUG00000003792/ENSOCUG00000008310
BP	GO:1902667	regulation of axon guidance	4/1162	11/11449	0.0194369	0.252033	ENSOCUG00000000380/ENSOCUG00000011670/ENSOCUG00000015623/ENSOCUG00000011919	WNT5A/SEMA3F/PLXNA3/SEMA3A	4	1	ENSOCUG00000000380	3	ENSOCUG00000011670/ENSOCUG00000015623/ENSOCUG00000011919
BP	GO:1905523	positive regulation of macrophage migration	4/1162	11/11449	0.0194369	0.252033	ENSOCUG00000025029/ENSOCUG00000012663/ENSOCUG00000012259/ENSOCUG00000022167	CSF1/MSTN/CMKLR1/C5AR1	4	1	ENSOCUG00000012663	3	ENSOCUG00000025029/ENSOCUG00000012259/ENSOCUG00000022167
BP	GO:0008361	regulation of cell size	14/1162	76/11449	0.0195505	0.252033	ENSOCUG00000011793/ENSOCUG00000000200/ENSOCUG00000011141/ENSOCUG00000000380/ENSOCUG00000006731/ENSOCUG00000007225/ENSOCUG00000001729/ENSOCUG00000009956/ENSOCUG00000011670/ENSOCUG00000027183/ENSOCUG00000015623/ENSOCUG00000012934/ENSOCUG00000006113/ENSOCUG00000011919	ENSOCUG00000011793/RAP1GAP2/RET/WNT5A/BDNF/CRABP2/LRRC8A/RAC1/SEMA3F/NTN1/PLXNA3/GNB3/PLEK/SEMA3A	14	4	ENSOCUG00000011141/ENSOCUG00000000380/ENSOCUG00000009956/ENSOCUG00000027183	10	ENSOCUG00000011793/ENSOCUG00000000200/ENSOCUG00000006731/ENSOCUG00000007225/ENSOCUG00000001729/ENSOCUG00000011670/ENSOCUG00000015623/ENSOCUG00000012934/ENSOCUG00000006113/ENSOCUG00000011919
BP	GO:0030308	negative regulation of cell growth	14/1162	76/11449	0.0195505	0.252033	ENSOCUG00000025586/ENSOCUG00000010693/ENSOCUG00000000380/ENSOCUG00000007035/ENSOCUG00000006034/ENSOCUG00000012420/ENSOCUG00000008385/ENSOCUG00000011670/ENSOCUG00000003883/ENSOCUG00000027183/ENSOCUG00000015623/ENSOCUG00000009324/ENSOCUG00000016404/ENSOCUG00000022530	MYL2/CCN3/WNT5A/OSTN/FHL1/IP6K2/CDKN2C/SEMA3F/BRCA1/NTN1/PLXNA3/GJA1/RB1/ACVRL1	14	4	ENSOCUG00000000380/ENSOCUG00000008385/ENSOCUG00000027183/ENSOCUG00000016404	10	ENSOCUG00000025586/ENSOCUG00000010693/ENSOCUG00000007035/ENSOCUG00000006034/ENSOCUG00000012420/ENSOCUG00000011670/ENSOCUG00000003883/ENSOCUG00000015623/ENSOCUG00000009324/ENSOCUG00000022530
BP	GO:0002709	regulation of T cell mediated immunity	9/1162	41/11449	0.0196086	0.252033	ENSOCUG00000012101/ENSOCUG00000014127/ENSOCUG00000012543/ENSOCUG00000002489/ENSOCUG00000015393/ENSOCUG00000017821/ENSOCUG00000017836/ENSOCUG00000012907/ENSOCUG00000013517	ARID5A/TNFRSF1B/PPP3CB/TAP2/WAS/GATA3/NECTIN2/TBX21/NCKAP1L	9	3	ENSOCUG00000012543/ENSOCUG00000017821/ENSOCUG00000012907	6	ENSOCUG00000012101/ENSOCUG00000014127/ENSOCUG00000002489/ENSOCUG00000015393/ENSOCUG00000017836/ENSOCUG00000013517
BP	GO:0031056	regulation of histone modification	9/1162	41/11449	0.0196086	0.252033	ENSOCUG00000026784/ENSOCUG00000011812/ENSOCUG00000003883/ENSOCUG00000016869/ENSOCUG00000008775/ENSOCUG00000009225/ENSOCUG00000011610/ENSOCUG00000004415/ENSOCUG00000003078	PRKD2/ING2/BRCA1/NFYA/AUTS2/MYOCD/VEGFA/NFYB/APLNR	9	3	ENSOCUG00000011812/ENSOCUG00000004415/ENSOCUG00000003078	6	ENSOCUG00000026784/ENSOCUG00000003883/ENSOCUG00000016869/ENSOCUG00000008775/ENSOCUG00000009225/ENSOCUG00000011610
BP	GO:0002252	immune effector process	49/1162	360/11449	0.0199485	0.255621	ENSOCUG00000012101/ENSOCUG00000003790/ENSOCUG00000014647/ENSOCUG00000006228/ENSOCUG00000014127/ENSOCUG00000003201/ENSOCUG00000005983/ENSOCUG00000004923/ENSOCUG00000012543/ENSOCUG00000029644/ENSOCUG00000029682/ENSOCUG00000002489/ENSOCUG00000000380/ENSOCUG00000004165/ENSOCUG00000027445/ENSOCUG00000015393/ENSOCUG00000017821/ENSOCUG00000007893/ENSOCUG00000030734/ENSOCUG00000014527/ENSOCUG00000029328/…	ARID5A/LITAF/USP15/SUSD4/TNFRSF1B/BCL2L1/HMCES/BCR/PPP3CB/ICAM1/CFB/TAP2/WNT5A/IRF1/TCIM/WAS/GATA3/GPAM/GPR15LG/CTSC/OASL/CXCL10/DDIT4/CLU/NECTIN2/SERPINB9/TBX21/PARP3/ENPP3/TP53BP1/ISG15/CD207/GRN/ATG5/ITGAM/PYCARD/BATF/C1QC/BNIP3L/SCIMP/SERPING1/PPM1B/SNAP23/TRIM56/SHB/PRKCD/NCKAP1L/SEMA4A/TMBIM6	49	10	ENSOCUG00000014647/ENSOCUG00000006228/ENSOCUG00000012543/ENSOCUG00000000380/ENSOCUG00000017821/ENSOCUG00000030734/ENSOCUG00000012907/ENSOCUG00000013358/ENSOCUG00000005461/ENSOCUG00000001847	39	ENSOCUG00000012101/ENSOCUG00000003790/ENSOCUG00000014127/ENSOCUG00000003201/ENSOCUG00000005983/ENSOCUG00000004923/ENSOCUG00000029644/ENSOCUG00000029682/ENSOCUG00000002489/ENSOCUG00000004165/ENSOCUG00000027445/ENSOCUG00000015393/ENSOCUG00000007893/ENSOCUG00000014527/ENSOCUG00000029328/ENSOCUG00000016280/ENSOCUG00000016772/ENSOCUG00000005985/ENSOCUG00000017836/ENSOCUG00000005091/ENSOCUG00000021270/…
BP	GO:0043065	positive regulation of apoptotic process	42/1162	301/11449	0.0203812	0.260371	ENSOCUG00000008772/ENSOCUG00000017424/ENSOCUG00000010633/ENSOCUG00000014289/ENSOCUG00000006901/ENSOCUG00000014127/ENSOCUG00000005489/ENSOCUG00000003344/ENSOCUG00000011746/ENSOCUG00000003792/ENSOCUG00000000380/ENSOCUG00000022794/ENSOCUG00000000348/ENSOCUG00000015082/ENSOCUG00000014527/ENSOCUG00000027400/ENSOCUG00000005985/ENSOCUG00000012420/ENSOCUG00000008310/ENSOCUG00000031945/ENSOCUG00000001026/…	FANK1/ATF3/HMOX1/MYC/ANKRD1/TNFRSF1B/PRKRA/IDO1/NR4A1/THBS1/WNT5A/F2R/GPLD1/ATP2A2/CTSC/PLAUR/CLU/IP6K2/TIMP3/FAF1/PPM1F/PHLDA1/CASP6/PIK3CB/GADD45G/MAPK9/ITGA4/MCL1/PYCARD/ENSOCUG00000000771/FIS1/BNIP3L/G0S2/TPD52L1/DLC1/RARB/EEF1E1/SCIN/PRKCD/F3/AIFM2/DAPK1	42	10	ENSOCUG00000005489/ENSOCUG00000000380/ENSOCUG00000000348/ENSOCUG00000031945/ENSOCUG00000004899/ENSOCUG00000015542/ENSOCUG00000004023/ENSOCUG00000000714/ENSOCUG00000012587/ENSOCUG00000006986	32	ENSOCUG00000008772/ENSOCUG00000017424/ENSOCUG00000010633/ENSOCUG00000014289/ENSOCUG00000006901/ENSOCUG00000014127/ENSOCUG00000003344/ENSOCUG00000011746/ENSOCUG00000003792/ENSOCUG00000022794/ENSOCUG00000015082/ENSOCUG00000014527/ENSOCUG00000027400/ENSOCUG00000005985/ENSOCUG00000012420/ENSOCUG00000008310/ENSOCUG00000001026/ENSOCUG00000022950/ENSOCUG00000034509/ENSOCUG00000013296/ENSOCUG00000003008/…
BP	GO:0048659	smooth muscle cell proliferation	12/1162	62/11449	0.0204761	0.26079	ENSOCUG00000010633/ENSOCUG00000000737/ENSOCUG00000011473/ENSOCUG00000014122/ENSOCUG00000010693/ENSOCUG00000003792/ENSOCUG00000016362/ENSOCUG00000026915/ENSOCUG00000023521/ENSOCUG00000009225/ENSOCUG00000016354/ENSOCUG00000009324	HMOX1/NR4A3/PRKG1/TPM1/CCN3/THBS1/ADAMTS1/PTGIR/AIF1/MYOCD/IL6R/GJA1	12	1	ENSOCUG00000014122	11	ENSOCUG00000010633/ENSOCUG00000000737/ENSOCUG00000011473/ENSOCUG00000010693/ENSOCUG00000003792/ENSOCUG00000016362/ENSOCUG00000026915/ENSOCUG00000023521/ENSOCUG00000009225/ENSOCUG00000016354/ENSOCUG00000009324
BP	GO:0007565	female pregnancy	11/1162	55/11449	0.0205975	0.261545	ENSOCUG00000027507/ENSOCUG00000023408/ENSOCUG00000014951/ENSOCUG00000005579/ENSOCUG00000005010/ENSOCUG00000004456/ENSOCUG00000016580/ENSOCUG00000011610/ENSOCUG00000009324/ENSOCUG00000007366/ENSOCUG00000010718	VDR/CITED2/ITGB4/ITGB3/ACSL4/MAGED2/CTSB/VEGFA/GJA1/ENDOU/TIMP1	11	2	ENSOCUG00000014951/ENSOCUG00000005010	9	ENSOCUG00000027507/ENSOCUG00000023408/ENSOCUG00000005579/ENSOCUG00000004456/ENSOCUG00000016580/ENSOCUG00000011610/ENSOCUG00000009324/ENSOCUG00000007366/ENSOCUG00000010718
BP	GO:0006941	striated muscle contraction	15/1162	84/11449	0.0209041	0.264639	ENSOCUG00000010229/ENSOCUG00000013865/ENSOCUG00000011037/ENSOCUG00000010594/ENSOCUG00000012518/ENSOCUG00000014122/ENSOCUG00000007983/ENSOCUG00000010502/ENSOCUG00000029864/ENSOCUG00000004480/ENSOCUG00000005007/ENSOCUG00000027853/ENSOCUG00000006329/ENSOCUG00000000584/ENSOCUG00000005708	MYH8/PLN/MYH7/CASQ2/DSC2/TPM1/TNNC1/SCN3B/ENSOCUG00000029864/CSRP3/KCNE5/PGAM2/ALDOA/ARG2/STC1	15	3	ENSOCUG00000014122/ENSOCUG00000027853/ENSOCUG00000006329	12	ENSOCUG00000010229/ENSOCUG00000013865/ENSOCUG00000011037/ENSOCUG00000010594/ENSOCUG00000012518/ENSOCUG00000007983/ENSOCUG00000010502/ENSOCUG00000029864/ENSOCUG00000004480/ENSOCUG00000005007/ENSOCUG00000000584/ENSOCUG00000005708
BP	GO:0048514	blood vessel morphogenesis	47/1162	344/11449	0.0209737	0.264722	ENSOCUG00000016068/ENSOCUG00000010633/ENSOCUG00000002835/ENSOCUG00000002197/ENSOCUG00000002752/ENSOCUG00000026784/ENSOCUG00000008274/ENSOCUG00000016098/ENSOCUG00000000197/ENSOCUG00000013369/ENSOCUG00000027562/ENSOCUG00000010693/ENSOCUG00000011746/ENSOCUG00000003792/ENSOCUG00000000380/ENSOCUG00000023408/ENSOCUG00000016362/ENSOCUG00000009244/ENSOCUG00000000348/ENSOCUG00000011786/ENSOCUG00000012690/…	SERPINE1/HMOX1/CCN2/ITGB8/S100A1/PRKD2/PROX1/FGFBP1/HK2/ITGA5/PPP3R1/CCN3/NR4A1/THBS1/WNT5A/CITED2/ADAMTS1/THBS4/GPLD1/ECM1/HSPB1/EPHA2/CXCL10/CLEC14A/CHI3L1/PIK3CB/ALOX5/NPR3/BRCA1/AGGF1/CCBE1/ADGRG1/MYOCD/MYH9/VEGFA/ADRA2B/S1PR1/SHB/APLNR/VHL/SEMA4A/C5AR1/F3/STAB1/CD34/ACVRL1/MTDH	47	8	ENSOCUG00000002197/ENSOCUG00000016098/ENSOCUG00000027562/ENSOCUG00000000380/ENSOCUG00000000348/ENSOCUG00000004899/ENSOCUG00000003078/ENSOCUG00000011400	39	ENSOCUG00000016068/ENSOCUG00000010633/ENSOCUG00000002835/ENSOCUG00000002752/ENSOCUG00000026784/ENSOCUG00000008274/ENSOCUG00000000197/ENSOCUG00000013369/ENSOCUG00000010693/ENSOCUG00000011746/ENSOCUG00000003792/ENSOCUG00000023408/ENSOCUG00000016362/ENSOCUG00000009244/ENSOCUG00000011786/ENSOCUG00000012690/ENSOCUG00000000786/ENSOCUG00000016280/ENSOCUG00000008676/ENSOCUG00000026988/ENSOCUG00000005428/…
BP	GO:0001706	endoderm formation	8/1162	35/11449	0.0214949	0.268879	ENSOCUG00000013369/ENSOCUG00000022575/ENSOCUG00000024465/ENSOCUG00000021735/ENSOCUG00000003008/ENSOCUG00000016332/ENSOCUG00000004013/ENSOCUG00000015320	ITGA5/VTN/COL8A1/ITGA7/ITGA4/CDC73/LAMB3/COL12A1	8	2	ENSOCUG00000022575/ENSOCUG00000016332	6	ENSOCUG00000013369/ENSOCUG00000024465/ENSOCUG00000021735/ENSOCUG00000003008/ENSOCUG00000004013/ENSOCUG00000015320
BP	GO:0051893	regulation of focal adhesion assembly	8/1162	35/11449	0.0214949	0.268879	ENSOCUG00000004160/ENSOCUG00000001026/ENSOCUG00000009956/ENSOCUG00000010465/ENSOCUG00000011610/ENSOCUG00000001467/ENSOCUG00000022530/ENSOCUG00000024877	FAM107A/PPM1F/RAC1/EPHA3/VEGFA/DLC1/ACVRL1/DMTN	8	3	ENSOCUG00000004160/ENSOCUG00000009956/ENSOCUG00000024877	5	ENSOCUG00000001026/ENSOCUG00000010465/ENSOCUG00000011610/ENSOCUG00000001467/ENSOCUG00000022530
BP	GO:0090109	regulation of cell-substrate junction assembly	8/1162	35/11449	0.0214949	0.268879	ENSOCUG00000004160/ENSOCUG00000001026/ENSOCUG00000009956/ENSOCUG00000010465/ENSOCUG00000011610/ENSOCUG00000001467/ENSOCUG00000022530/ENSOCUG00000024877	FAM107A/PPM1F/RAC1/EPHA3/VEGFA/DLC1/ACVRL1/DMTN	8	3	ENSOCUG00000004160/ENSOCUG00000009956/ENSOCUG00000024877	5	ENSOCUG00000001026/ENSOCUG00000010465/ENSOCUG00000011610/ENSOCUG00000001467/ENSOCUG00000022530
BP	GO:0006643	membrane lipid metabolic process	19/1162	115/11449	0.0222475	0.277467	ENSOCUG00000029634/ENSOCUG00000008311/ENSOCUG00000002197/ENSOCUG00000009190/ENSOCUG00000002148/ENSOCUG00000000348/ENSOCUG00000030940/ENSOCUG00000001596/ENSOCUG00000014121/ENSOCUG00000022451/ENSOCUG00000005982/ENSOCUG00000025039/ENSOCUG00000008515/ENSOCUG00000009656/ENSOCUG00000010843/ENSOCUG00000012070/ENSOCUG00000010024/ENSOCUG00000000107/ENSOCUG00000012531	ALOXE3/ST3GAL6/ITGB8/HEXA/OSBP/GPLD1/FA2H/B3GALT2/B4GALNT1/PIGP/B4GALT5/PLPP2/PLA2G15/ENSOCUG00000009656/PRKCD/SPNS2/PLPP3/MPPE1/NEU3	19	13	ENSOCUG00000029634/ENSOCUG00000008311/ENSOCUG00000002197/ENSOCUG00000002148/ENSOCUG00000000348/ENSOCUG00000030940/ENSOCUG00000001596/ENSOCUG00000014121/ENSOCUG00000022451/ENSOCUG00000008515/ENSOCUG00000009656/ENSOCUG00000012070/ENSOCUG00000010024	6	ENSOCUG00000009190/ENSOCUG00000005982/ENSOCUG00000025039/ENSOCUG00000010843/ENSOCUG00000000107/ENSOCUG00000012531
BP	GO:0019693	ribose phosphate metabolic process	40/1162	286/11449	0.0224055	0.278611	ENSOCUG00000022657/ENSOCUG00000002805/ENSOCUG00000010229/ENSOCUG00000012201/ENSOCUG00000025100/ENSOCUG00000011037/ENSOCUG00000005027/ENSOCUG00000015076/ENSOCUG00000026115/ENSOCUG00000000197/ENSOCUG00000024043/ENSOCUG00000003144/ENSOCUG00000014726/ENSOCUG00000000786/ENSOCUG00000001018/ENSOCUG00000016772/ENSOCUG00000029101/ENSOCUG00000012368/ENSOCUG00000004163/ENSOCUG00000006119/ENSOCUG00000014432/…	ENSOCUG00000022657/AMPD3/MYH8/PPAT/ENSOCUG00000025100/MYH7/PNP/FXN/ENSOCUG00000026115/HK2/ENSOCUG00000024043/BPGM/ENSOCUG00000014726/EPHA2/ENSOCUG00000001018/DDIT4/ATP8/NDUFS1/SLC25A33/ENSOCUG00000006119/ENPP3/PFKP/SLC25A25/PRKAG3/HK3/ENSOCUG00000026908/NT5C/FIS1/PGAM2/ALDOA/ENSOCUG00000025023/PANK1/ENSOCUG00000026677/PAICS/NDUFV2/PFKFB2/OLA1/ENSOCUG00000005171/HKDC1/ENSOCUG00000024946	40	16	ENSOCUG00000022657/ENSOCUG00000012201/ENSOCUG00000025100/ENSOCUG00000015076/ENSOCUG00000026115/ENSOCUG00000003144/ENSOCUG00000014726/ENSOCUG00000012368/ENSOCUG00000006119/ENSOCUG00000003384/ENSOCUG00000027853/ENSOCUG00000006329/ENSOCUG00000012216/ENSOCUG00000009899/ENSOCUG00000003574/ENSOCUG00000005171	24	ENSOCUG00000002805/ENSOCUG00000010229/ENSOCUG00000011037/ENSOCUG00000005027/ENSOCUG00000000197/ENSOCUG00000024043/ENSOCUG00000000786/ENSOCUG00000001018/ENSOCUG00000016772/ENSOCUG00000029101/ENSOCUG00000004163/ENSOCUG00000014432/ENSOCUG00000011039/ENSOCUG00000007130/ENSOCUG00000000401/ENSOCUG00000026908/ENSOCUG00000024974/ENSOCUG00000023720/ENSOCUG00000025023/ENSOCUG00000002780/ENSOCUG00000026677/…
BP	GO:0007548	sex differentiation	20/1162	123/11449	0.0226932	0.28105	ENSOCUG00000027029/ENSOCUG00000003201/ENSOCUG00000011812/ENSOCUG00000000380/ENSOCUG00000023408/ENSOCUG00000016362/ENSOCUG00000006229/ENSOCUG00000017465/ENSOCUG00000005190/ENSOCUG00000017821/ENSOCUG00000029439/ENSOCUG00000013520/ENSOCUG00000004061/ENSOCUG00000010962/ENSOCUG00000007622/ENSOCUG00000002869/ENSOCUG00000004037/ENSOCUG00000029219/ENSOCUG00000013688/ENSOCUG00000015845	ARID5B/BCL2L1/ING2/WNT5A/CITED2/ADAMTS1/TYRO3/UBE3A/DHCR24/GATA3/HOXA10/NR2F2/LGR4/GREB1L/ADGRG1/REC8/SYCP2/DHH/TNFAIP6/RHOBTB3	20	11	ENSOCUG00000011812/ENSOCUG00000000380/ENSOCUG00000017465/ENSOCUG00000005190/ENSOCUG00000017821/ENSOCUG00000029439/ENSOCUG00000013520/ENSOCUG00000004061/ENSOCUG00000004037/ENSOCUG00000029219/ENSOCUG00000015845	9	ENSOCUG00000027029/ENSOCUG00000003201/ENSOCUG00000023408/ENSOCUG00000016362/ENSOCUG00000006229/ENSOCUG00000010962/ENSOCUG00000007622/ENSOCUG00000002869/ENSOCUG00000013688
BP	GO:0046578	regulation of Ras protein signal transduction	17/1162	100/11449	0.0229109	0.28105	ENSOCUG00000006570/ENSOCUG00000004923/ENSOCUG00000025029/ENSOCUG00000009279/ENSOCUG00000022794/ENSOCUG00000010660/ENSOCUG00000004899/ENSOCUG00000026547/ENSOCUG00000008965/ENSOCUG00000026563/ENSOCUG00000007622/ENSOCUG00000026930/ENSOCUG00000001467/ENSOCUG00000014810/ENSOCUG00000000305/ENSOCUG00000001692/ENSOCUG00000013060	ABRA/BCR/CSF1/ABCA1/F2R/CUL3/PIK3CB/CADM4/CYTH1/PSD2/ADGRG1/RGL2/DLC1/MYO9B/RASGRP4/ARF6/MET	17	4	ENSOCUG00000010660/ENSOCUG00000004899/ENSOCUG00000026547/ENSOCUG00000013060	13	ENSOCUG00000006570/ENSOCUG00000004923/ENSOCUG00000025029/ENSOCUG00000009279/ENSOCUG00000022794/ENSOCUG00000008965/ENSOCUG00000026563/ENSOCUG00000007622/ENSOCUG00000026930/ENSOCUG00000001467/ENSOCUG00000014810/ENSOCUG00000000305/ENSOCUG00000001692
BP	GO:0003300	cardiac muscle hypertrophy	7/1162	29/11449	0.0231104	0.28105	ENSOCUG00000014127/ENSOCUG00000011037/ENSOCUG00000010136/ENSOCUG00000012493/ENSOCUG00000015082/ENSOCUG00000004480/ENSOCUG00000002226	TNFRSF1B/MYH7/LMCD1/KLF15/ATP2A2/CSRP3/INPP5F	7	0		7	ENSOCUG00000014127/ENSOCUG00000011037/ENSOCUG00000010136/ENSOCUG00000012493/ENSOCUG00000015082/ENSOCUG00000004480/ENSOCUG00000002226
BP	GO:0038084	vascular endothelial growth factor signaling pathway	7/1162	29/11449	0.0231104	0.28105	ENSOCUG00000026784/ENSOCUG00000012690/ENSOCUG00000004899/ENSOCUG00000000069/ENSOCUG00000026547/ENSOCUG00000003209/ENSOCUG00000011610	PRKD2/HSPB1/PIK3CB/MYO1C/CADM4/CCBE1/VEGFA	7	2	ENSOCUG00000004899/ENSOCUG00000026547	5	ENSOCUG00000026784/ENSOCUG00000012690/ENSOCUG00000000069/ENSOCUG00000003209/ENSOCUG00000011610
BP	GO:0043502	regulation of muscle adaptation	7/1162	29/11449	0.0231104	0.28105	ENSOCUG00000014127/ENSOCUG00000011037/ENSOCUG00000010136/ENSOCUG00000010424/ENSOCUG00000007983/ENSOCUG00000015082/ENSOCUG00000003384	TNFRSF1B/MYH7/LMCD1/TNNI1/TNNC1/ATP2A2/PRKAG3	7	1	ENSOCUG00000003384	6	ENSOCUG00000014127/ENSOCUG00000011037/ENSOCUG00000010136/ENSOCUG00000010424/ENSOCUG00000007983/ENSOCUG00000015082
BP	GO:0097193	intrinsic apoptotic signaling pathway	27/1162	179/11449	0.0231996	0.28105	ENSOCUG00000014289/ENSOCUG00000014647/ENSOCUG00000014127/ENSOCUG00000005489/ENSOCUG00000003201/ENSOCUG00000022282/ENSOCUG00000014828/ENSOCUG00000010096/ENSOCUG00000012690/ENSOCUG00000000786/ENSOCUG00000027400/ENSOCUG00000016772/ENSOCUG00000005985/ENSOCUG00000015063/ENSOCUG00000000715/ENSOCUG00000001026/ENSOCUG00000034509/ENSOCUG00000000408/ENSOCUG00000026628/ENSOCUG00000003883/ENSOCUG00000012148/…	MYC/USP15/TNFRSF1B/PRKRA/BCL2L1/EDA2R/BDKRB2/MAP2K4/HSPB1/EPHA2/PLAUR/DDIT4/CLU/URI1/CD44/PPM1F/CASP6/PDK1/BCL3/BRCA1/ITPR1/MCL1/PYCARD/FIS1/SNAI1/RRM2B/TMBIM6	27	6	ENSOCUG00000014647/ENSOCUG00000005489/ENSOCUG00000010096/ENSOCUG00000015063/ENSOCUG00000008545/ENSOCUG00000001847	21	ENSOCUG00000014289/ENSOCUG00000014127/ENSOCUG00000003201/ENSOCUG00000022282/ENSOCUG00000014828/ENSOCUG00000012690/ENSOCUG00000000786/ENSOCUG00000027400/ENSOCUG00000016772/ENSOCUG00000005985/ENSOCUG00000000715/ENSOCUG00000001026/ENSOCUG00000034509/ENSOCUG00000000408/ENSOCUG00000026628/ENSOCUG00000003883/ENSOCUG00000012148/ENSOCUG00000012152/ENSOCUG00000004495/ENSOCUG00000023720/ENSOCUG00000005422
BP	GO:0002532	production of molecular mediator involved in inflammatory response	10/1162	49/11449	0.0233277	0.28105	ENSOCUG00000016068/ENSOCUG00000000329/ENSOCUG00000016168/ENSOCUG00000031273/ENSOCUG00000025710/ENSOCUG00000005428/ENSOCUG00000013567/ENSOCUG00000015542/ENSOCUG00000004495/ENSOCUG00000010995	SERPINE1/ENSOCUG00000000329/ABCD2/GPSM3/PLD3/ALOX5/GRN/MAPK9/PYCARD/SNAP23	10	2	ENSOCUG00000016168/ENSOCUG00000015542	8	ENSOCUG00000016068/ENSOCUG00000000329/ENSOCUG00000031273/ENSOCUG00000025710/ENSOCUG00000005428/ENSOCUG00000013567/ENSOCUG00000004495/ENSOCUG00000010995
BP	GO:0072332	intrinsic apoptotic signaling pathway by p53 class mediator	10/1162	49/11449	0.0233277	0.28105	ENSOCUG00000014289/ENSOCUG00000014647/ENSOCUG00000022282/ENSOCUG00000014828/ENSOCUG00000016772/ENSOCUG00000000715/ENSOCUG00000034509/ENSOCUG00000026628/ENSOCUG00000004495/ENSOCUG00000008545	MYC/USP15/EDA2R/BDKRB2/DDIT4/CD44/CASP6/BCL3/PYCARD/RRM2B	10	2	ENSOCUG00000014647/ENSOCUG00000008545	8	ENSOCUG00000014289/ENSOCUG00000022282/ENSOCUG00000014828/ENSOCUG00000016772/ENSOCUG00000000715/ENSOCUG00000034509/ENSOCUG00000026628/ENSOCUG00000004495
BP	GO:0001573	ganglioside metabolic process	5/1162	17/11449	0.0233812	0.28105	ENSOCUG00000002197/ENSOCUG00000009190/ENSOCUG00000014121/ENSOCUG00000005982/ENSOCUG00000012531	ITGB8/HEXA/B4GALNT1/B4GALT5/NEU3	5	2	ENSOCUG00000002197/ENSOCUG00000014121	3	ENSOCUG00000009190/ENSOCUG00000005982/ENSOCUG00000012531
BP	GO:1902253	regulation of intrinsic apoptotic signaling pathway by p53 class mediator	5/1162	17/11449	0.0233812	0.28105	ENSOCUG00000014289/ENSOCUG00000014647/ENSOCUG00000014828/ENSOCUG00000000715/ENSOCUG00000008545	MYC/USP15/BDKRB2/CD44/RRM2B	5	2	ENSOCUG00000014647/ENSOCUG00000008545	3	ENSOCUG00000014289/ENSOCUG00000014828/ENSOCUG00000000715
BP	GO:1902547	regulation of cellular response to vascular endothelial growth factor stimulus	5/1162	17/11449	0.0233812	0.28105	ENSOCUG00000004899/ENSOCUG00000000069/ENSOCUG00000026547/ENSOCUG00000003209/ENSOCUG00000011610	PIK3CB/MYO1C/CADM4/CCBE1/VEGFA	5	2	ENSOCUG00000004899/ENSOCUG00000026547	3	ENSOCUG00000000069/ENSOCUG00000003209/ENSOCUG00000011610
BP	GO:0019932	second-messenger-mediated signaling	25/1162	163/11449	0.0234041	0.28105	ENSOCUG00000016205/ENSOCUG00000011473/ENSOCUG00000013865/ENSOCUG00000010594/ENSOCUG00000010136/ENSOCUG00000027562/ENSOCUG00000012543/ENSOCUG00000003792/ENSOCUG00000009279/ENSOCUG00000008959/ENSOCUG00000012556/ENSOCUG00000025884/ENSOCUG00000016280/ENSOCUG00000000793/ENSOCUG00000026915/ENSOCUG00000010604/ENSOCUG00000017251/ENSOCUG00000012148/ENSOCUG00000012259/ENSOCUG00000023720/ENSOCUG00000011610/…	HOMER2/PRKG1/PLN/CASQ2/LMCD1/PPP3R1/PPP3CB/THBS1/ABCA1/MYOZ2/NFATC2/RCAN2/CXCL10/CHP2/PTGIR/RCAN1/GBP1/ITPR1/CMKLR1/FIS1/VEGFA/APLNR/SELP/CALCR/DMTN	25	5	ENSOCUG00000027562/ENSOCUG00000012543/ENSOCUG00000003078/ENSOCUG00000006148/ENSOCUG00000024877	20	ENSOCUG00000016205/ENSOCUG00000011473/ENSOCUG00000013865/ENSOCUG00000010594/ENSOCUG00000010136/ENSOCUG00000003792/ENSOCUG00000009279/ENSOCUG00000008959/ENSOCUG00000012556/ENSOCUG00000025884/ENSOCUG00000016280/ENSOCUG00000000793/ENSOCUG00000026915/ENSOCUG00000010604/ENSOCUG00000017251/ENSOCUG00000012148/ENSOCUG00000012259/ENSOCUG00000023720/ENSOCUG00000011610/ENSOCUG00000016477
BP	GO:0043068	positive regulation of programmed cell death	42/1162	304/11449	0.0236731	0.28347	ENSOCUG00000008772/ENSOCUG00000017424/ENSOCUG00000010633/ENSOCUG00000014289/ENSOCUG00000006901/ENSOCUG00000014127/ENSOCUG00000005489/ENSOCUG00000003344/ENSOCUG00000011746/ENSOCUG00000003792/ENSOCUG00000000380/ENSOCUG00000022794/ENSOCUG00000000348/ENSOCUG00000015082/ENSOCUG00000014527/ENSOCUG00000027400/ENSOCUG00000005985/ENSOCUG00000012420/ENSOCUG00000008310/ENSOCUG00000031945/ENSOCUG00000001026/…	FANK1/ATF3/HMOX1/MYC/ANKRD1/TNFRSF1B/PRKRA/IDO1/NR4A1/THBS1/WNT5A/F2R/GPLD1/ATP2A2/CTSC/PLAUR/CLU/IP6K2/TIMP3/FAF1/PPM1F/PHLDA1/CASP6/PIK3CB/GADD45G/MAPK9/ITGA4/MCL1/PYCARD/ENSOCUG00000000771/FIS1/BNIP3L/G0S2/TPD52L1/DLC1/RARB/EEF1E1/SCIN/PRKCD/F3/AIFM2/DAPK1	42	10	ENSOCUG00000005489/ENSOCUG00000000380/ENSOCUG00000000348/ENSOCUG00000031945/ENSOCUG00000004899/ENSOCUG00000015542/ENSOCUG00000004023/ENSOCUG00000000714/ENSOCUG00000012587/ENSOCUG00000006986	32	ENSOCUG00000008772/ENSOCUG00000017424/ENSOCUG00000010633/ENSOCUG00000014289/ENSOCUG00000006901/ENSOCUG00000014127/ENSOCUG00000003344/ENSOCUG00000011746/ENSOCUG00000003792/ENSOCUG00000022794/ENSOCUG00000015082/ENSOCUG00000014527/ENSOCUG00000027400/ENSOCUG00000005985/ENSOCUG00000012420/ENSOCUG00000008310/ENSOCUG00000001026/ENSOCUG00000022950/ENSOCUG00000034509/ENSOCUG00000013296/ENSOCUG00000003008/…
BP	GO:0007520	myoblast fusion	6/1162	23/11449	0.0240239	0.285233	ENSOCUG00000000374/ENSOCUG00000006316/ENSOCUG00000012556/ENSOCUG00000016280/ENSOCUG00000017004/ENSOCUG00000004142	ADAMTS15/PLEKHO1/NFATC2/CXCL10/TMEM182/MYH9	6	2	ENSOCUG00000000374/ENSOCUG00000017004	4	ENSOCUG00000006316/ENSOCUG00000012556/ENSOCUG00000016280/ENSOCUG00000004142
BP	GO:0048002	antigen processing and presentation of peptide antigen	6/1162	23/11449	0.0240239	0.285233	ENSOCUG00000002489/ENSOCUG00000002135/ENSOCUG00000002827/ENSOCUG00000004495/ENSOCUG00000011085/ENSOCUG00000022573	TAP2/TAP1/IDE/PYCARD/CTSS/HLA-DMA	6	1	ENSOCUG00000002827	5	ENSOCUG00000002489/ENSOCUG00000002135/ENSOCUG00000004495/ENSOCUG00000011085/ENSOCUG00000022573
BP	GO:0048246	macrophage chemotaxis	6/1162	23/11449	0.0240239	0.285233	ENSOCUG00000025029/ENSOCUG00000012663/ENSOCUG00000025258/ENSOCUG00000012259/ENSOCUG00000000771/ENSOCUG00000022167	CSF1/MSTN/RPL13A/CMKLR1/ENSOCUG00000000771/C5AR1	6	1	ENSOCUG00000012663	5	ENSOCUG00000025029/ENSOCUG00000025258/ENSOCUG00000012259/ENSOCUG00000000771/ENSOCUG00000022167
BP	GO:0051017	actin filament bundle assembly	14/1162	78/11449	0.0241085	0.285431	ENSOCUG00000002835/ENSOCUG00000003829/ENSOCUG00000015393/ENSOCUG00000010660/ENSOCUG00000015449/ENSOCUG00000001026/ENSOCUG00000009956/ENSOCUG00000010039/ENSOCUG00000023521/ENSOCUG00000010538/ENSOCUG00000001467/ENSOCUG00000017725/ENSOCUG00000006113/ENSOCUG00000013060	CCN2/EZR/WAS/CUL3/ACTN1/PPM1F/RAC1/FHOD1/AIF1/PAK1/DLC1/TMEFF2/PLEK/MET	14	6	ENSOCUG00000010660/ENSOCUG00000009956/ENSOCUG00000010039/ENSOCUG00000010538/ENSOCUG00000017725/ENSOCUG00000013060	8	ENSOCUG00000002835/ENSOCUG00000003829/ENSOCUG00000015393/ENSOCUG00000015449/ENSOCUG00000001026/ENSOCUG00000023521/ENSOCUG00000001467/ENSOCUG00000006113
BP	GO:0035239	tube morphogenesis	63/1162	486/11449	0.0243366	0.287322	ENSOCUG00000016068/ENSOCUG00000010633/ENSOCUG00000002835/ENSOCUG00000002197/ENSOCUG00000002752/ENSOCUG00000012067/ENSOCUG00000026784/ENSOCUG00000008274/ENSOCUG00000009097/ENSOCUG00000016098/ENSOCUG00000000197/ENSOCUG00000013369/ENSOCUG00000011141/ENSOCUG00000027562/ENSOCUG00000010693/ENSOCUG00000025029/ENSOCUG00000011746/ENSOCUG00000003792/ENSOCUG00000000380/ENSOCUG00000023408/ENSOCUG00000016362/…	SERPINE1/HMOX1/CCN2/ITGB8/S100A1/SOX10/PRKD2/PROX1/SDC4/FGFBP1/HK2/ITGA5/RET/PPP3R1/CCN3/CSF1/NR4A1/THBS1/WNT5A/CITED2/ADAMTS1/THBS4/GPLD1/SFRP5/GATA3/ECM1/HSPB1/EPHA2/CXCL10/CLEC14A/WNT6/CHI3L1/LGR4/PIK3CB/ALOX5/NPR3/BRCA1/GREB1L/AGGF1/CCBE1/ADGRG1/NTN1/GDNF/MYOCD/PAK1/MYH9/VEGFA/LUZP1/ADRA2B/S1PR1/SHB/APLNR/SOSTDC1/VHL/SEMA4A/C5AR1/F3/STAB1/PKHD1/CD34/ACVRL1/MTDH/MET	63	18	ENSOCUG00000002197/ENSOCUG00000012067/ENSOCUG00000016098/ENSOCUG00000011141/ENSOCUG00000027562/ENSOCUG00000000380/ENSOCUG00000000348/ENSOCUG00000021137/ENSOCUG00000017821/ENSOCUG00000024007/ENSOCUG00000004061/ENSOCUG00000004899/ENSOCUG00000027183/ENSOCUG00000010538/ENSOCUG00000003078/ENSOCUG00000012541/ENSOCUG00000011400/ENSOCUG00000013060	45	ENSOCUG00000016068/ENSOCUG00000010633/ENSOCUG00000002835/ENSOCUG00000002752/ENSOCUG00000026784/ENSOCUG00000008274/ENSOCUG00000009097/ENSOCUG00000000197/ENSOCUG00000013369/ENSOCUG00000010693/ENSOCUG00000025029/ENSOCUG00000011746/ENSOCUG00000003792/ENSOCUG00000023408/ENSOCUG00000016362/ENSOCUG00000009244/ENSOCUG00000011786/ENSOCUG00000012690/ENSOCUG00000000786/ENSOCUG00000016280/ENSOCUG00000008676/…
BP	GO:0007015	actin filament organization	32/1162	221/11449	0.0247362	0.291222	ENSOCUG00000017871/ENSOCUG00000002835/ENSOCUG00000017131/ENSOCUG00000008274/ENSOCUG00000011396/ENSOCUG00000017506/ENSOCUG00000004074/ENSOCUG00000001299/ENSOCUG00000003829/ENSOCUG00000015393/ENSOCUG00000007701/ENSOCUG00000010660/ENSOCUG00000025962/ENSOCUG00000015449/ENSOCUG00000001026/ENSOCUG00000009956/ENSOCUG00000010039/ENSOCUG00000024080/ENSOCUG00000023521/ENSOCUG00000004495/ENSOCUG00000010538/…	ACTN2/CCN2/LMOD2/PROX1/XIRP1/TMSB10/ACTC1/MICAL2/EZR/WAS/KANK4/CUL3/ARPC1B/ACTN1/PPM1F/RAC1/FHOD1/SH3BP1/AIF1/PYCARD/PAK1/DLC1/GDPD2/TMEFF2/PLEK/SCIN/PRKCD/SHROOM4/NCKAP1L/ARF6/FCHSD1/MET	32	9	ENSOCUG00000001299/ENSOCUG00000007701/ENSOCUG00000010660/ENSOCUG00000009956/ENSOCUG00000010039/ENSOCUG00000010538/ENSOCUG00000017725/ENSOCUG00000006986/ENSOCUG00000013060	23	ENSOCUG00000017871/ENSOCUG00000002835/ENSOCUG00000017131/ENSOCUG00000008274/ENSOCUG00000011396/ENSOCUG00000017506/ENSOCUG00000004074/ENSOCUG00000003829/ENSOCUG00000015393/ENSOCUG00000025962/ENSOCUG00000015449/ENSOCUG00000001026/ENSOCUG00000024080/ENSOCUG00000023521/ENSOCUG00000004495/ENSOCUG00000001467/ENSOCUG00000017133/ENSOCUG00000006113/ENSOCUG00000010843/ENSOCUG00000014342/ENSOCUG00000013517/…
BP	GO:0001704	formation of primary germ layer	13/1162	71/11449	0.0250416	0.293994	ENSOCUG00000013369/ENSOCUG00000000380/ENSOCUG00000022575/ENSOCUG00000014951/ENSOCUG00000000786/ENSOCUG00000024465/ENSOCUG00000021735/ENSOCUG00000005579/ENSOCUG00000003008/ENSOCUG00000016332/ENSOCUG00000004013/ENSOCUG00000009324/ENSOCUG00000015320	ITGA5/WNT5A/VTN/ITGB4/EPHA2/COL8A1/ITGA7/ITGB3/ITGA4/CDC73/LAMB3/GJA1/COL12A1	13	4	ENSOCUG00000000380/ENSOCUG00000022575/ENSOCUG00000014951/ENSOCUG00000016332	9	ENSOCUG00000013369/ENSOCUG00000000786/ENSOCUG00000024465/ENSOCUG00000021735/ENSOCUG00000005579/ENSOCUG00000003008/ENSOCUG00000004013/ENSOCUG00000009324/ENSOCUG00000015320
BP	GO:0034113	heterotypic cell-cell adhesion	8/1162	36/11449	0.0252553	0.29474	ENSOCUG00000012518/ENSOCUG00000013369/ENSOCUG00000000715/ENSOCUG00000021735/ENSOCUG00000004161/ENSOCUG00000005579/ENSOCUG00000003008/ENSOCUG00000007440	DSC2/ITGA5/CD44/ITGA7/IL1RN/ITGB3/ITGA4/ITGAD	8	0		8	ENSOCUG00000012518/ENSOCUG00000013369/ENSOCUG00000000715/ENSOCUG00000021735/ENSOCUG00000004161/ENSOCUG00000005579/ENSOCUG00000003008/ENSOCUG00000007440
BP	GO:1901989	positive regulation of cell cycle phase transition	12/1162	64/11449	0.0258274	0.29474	ENSOCUG00000016362/ENSOCUG00000010660/ENSOCUG00000012176/ENSOCUG00000011745/ENSOCUG00000011842/ENSOCUG00000023521/ENSOCUG00000016332/ENSOCUG00000030813/ENSOCUG00000007421/ENSOCUG00000016404/ENSOCUG00000013372/ENSOCUG00000008545	ADAMTS1/CUL3/UBE2C/HSPA2/CRNN/AIF1/CDC73/KLHL18/DYRK3/RB1/RRM1/RRM2B	12	5	ENSOCUG00000010660/ENSOCUG00000016332/ENSOCUG00000016404/ENSOCUG00000013372/ENSOCUG00000008545	7	ENSOCUG00000016362/ENSOCUG00000012176/ENSOCUG00000011745/ENSOCUG00000011842/ENSOCUG00000023521/ENSOCUG00000030813/ENSOCUG00000007421
BP	GO:0008584	male gonad development	11/1162	57/11449	0.0263849	0.29474	ENSOCUG00000027029/ENSOCUG00000003201/ENSOCUG00000011812/ENSOCUG00000000380/ENSOCUG00000023408/ENSOCUG00000017821/ENSOCUG00000029439/ENSOCUG00000007622/ENSOCUG00000002869/ENSOCUG00000029219/ENSOCUG00000015845	ARID5B/BCL2L1/ING2/WNT5A/CITED2/GATA3/HOXA10/ADGRG1/REC8/DHH/RHOBTB3	11	6	ENSOCUG00000011812/ENSOCUG00000000380/ENSOCUG00000017821/ENSOCUG00000029439/ENSOCUG00000029219/ENSOCUG00000015845	5	ENSOCUG00000027029/ENSOCUG00000003201/ENSOCUG00000023408/ENSOCUG00000007622/ENSOCUG00000002869
BP	GO:0046546	development of primary male sexual characteristics	11/1162	57/11449	0.0263849	0.29474	ENSOCUG00000027029/ENSOCUG00000003201/ENSOCUG00000011812/ENSOCUG00000000380/ENSOCUG00000023408/ENSOCUG00000017821/ENSOCUG00000029439/ENSOCUG00000007622/ENSOCUG00000002869/ENSOCUG00000029219/ENSOCUG00000015845	ARID5B/BCL2L1/ING2/WNT5A/CITED2/GATA3/HOXA10/ADGRG1/REC8/DHH/RHOBTB3	11	6	ENSOCUG00000011812/ENSOCUG00000000380/ENSOCUG00000017821/ENSOCUG00000029439/ENSOCUG00000029219/ENSOCUG00000015845	5	ENSOCUG00000027029/ENSOCUG00000003201/ENSOCUG00000023408/ENSOCUG00000007622/ENSOCUG00000002869
BP	GO:0043433	negative regulation of DNA binding transcription factor activity	16/1162	94/11449	0.0264887	0.29474	ENSOCUG00000022823/ENSOCUG00000024967/ENSOCUG00000022110/ENSOCUG00000008274/ENSOCUG00000021137/ENSOCUG00000015642/ENSOCUG00000031945/ENSOCUG00000026628/ENSOCUG00000012730/ENSOCUG00000028059/ENSOCUG00000002819/ENSOCUG00000004495/ENSOCUG00000012259/ENSOCUG00000015796/ENSOCUG00000016404/ENSOCUG00000004246	ID3/ID1/TCEAL7/PROX1/SFRP5/NFKBIA/FAF1/BCL3/TAX1BP1/NLRC3/IRAK2/PYCARD/CMKLR1/ANXA4/RB1/PKHD1	16	4	ENSOCUG00000021137/ENSOCUG00000031945/ENSOCUG00000012730/ENSOCUG00000016404	12	ENSOCUG00000022823/ENSOCUG00000024967/ENSOCUG00000022110/ENSOCUG00000008274/ENSOCUG00000015642/ENSOCUG00000026628/ENSOCUG00000028059/ENSOCUG00000002819/ENSOCUG00000004495/ENSOCUG00000012259/ENSOCUG00000015796/ENSOCUG00000004246
BP	GO:0007229	integrin-mediated signaling pathway	10/1162	50/11449	0.0265983	0.29474	ENSOCUG00000002835/ENSOCUG00000002197/ENSOCUG00000013369/ENSOCUG00000010660/ENSOCUG00000014951/ENSOCUG00000027981/ENSOCUG00000006113/ENSOCUG00000010024/ENSOCUG00000010718/ENSOCUG00000004667	CCN2/ITGB8/ITGA5/CUL3/ITGB4/ISG15/PLEK/PLPP3/TIMP1/FUT8	10	5	ENSOCUG00000002197/ENSOCUG00000010660/ENSOCUG00000014951/ENSOCUG00000010024/ENSOCUG00000004667	5	ENSOCUG00000002835/ENSOCUG00000013369/ENSOCUG00000027981/ENSOCUG00000006113/ENSOCUG00000010718
BP	GO:0006979	response to oxidative stress	31/1162	214/11449	0.0266246	0.29474	ENSOCUG00000010633/ENSOCUG00000014744/ENSOCUG00000005489/ENSOCUG00000014122/ENSOCUG00000015076/ENSOCUG00000012972/ENSOCUG00000005190/ENSOCUG00000015082/ENSOCUG00000010096/ENSOCUG00000013331/ENSOCUG00000012690/ENSOCUG00000000784/ENSOCUG00000010604/ENSOCUG00000012805/ENSOCUG00000037867/ENSOCUG00000012460/ENSOCUG00000005428/ENSOCUG00000000408/ENSOCUG00000017062/ENSOCUG00000034991/ENSOCUG00000015542/…	HMOX1/WNT16/PRKRA/TPM1/FXN/CRYAB/DHCR24/ATP2A2/MAP2K4/ENSOCUG00000013331/HSPB1/NR4A2/RCAN1/GCLC/ENSOCUG00000037867/PLK3/ALOX5/PDK1/ROMO1/UCP3/MAPK9/AIF1/MCL1/C12orf29/PRKCD/RRM2B/AIFM2/ENSOCUG00000000887/FUT8/MET/DAPK1	31	13	ENSOCUG00000005489/ENSOCUG00000014122/ENSOCUG00000015076/ENSOCUG00000005190/ENSOCUG00000010096/ENSOCUG00000013331/ENSOCUG00000012805/ENSOCUG00000015542/ENSOCUG00000004284/ENSOCUG00000008545/ENSOCUG00000000887/ENSOCUG00000004667/ENSOCUG00000013060	18	ENSOCUG00000010633/ENSOCUG00000014744/ENSOCUG00000012972/ENSOCUG00000015082/ENSOCUG00000012690/ENSOCUG00000000784/ENSOCUG00000010604/ENSOCUG00000037867/ENSOCUG00000012460/ENSOCUG00000005428/ENSOCUG00000000408/ENSOCUG00000017062/ENSOCUG00000034991/ENSOCUG00000023521/ENSOCUG00000012152/ENSOCUG00000010843/ENSOCUG00000004543/ENSOCUG00000003518
BP	GO:0061572	actin filament bundle organization	14/1162	79/11449	0.0266637	0.29474	ENSOCUG00000002835/ENSOCUG00000003829/ENSOCUG00000015393/ENSOCUG00000010660/ENSOCUG00000015449/ENSOCUG00000001026/ENSOCUG00000009956/ENSOCUG00000010039/ENSOCUG00000023521/ENSOCUG00000010538/ENSOCUG00000001467/ENSOCUG00000017725/ENSOCUG00000006113/ENSOCUG00000013060	CCN2/EZR/WAS/CUL3/ACTN1/PPM1F/RAC1/FHOD1/AIF1/PAK1/DLC1/TMEFF2/PLEK/MET	14	6	ENSOCUG00000010660/ENSOCUG00000009956/ENSOCUG00000010039/ENSOCUG00000010538/ENSOCUG00000017725/ENSOCUG00000013060	8	ENSOCUG00000002835/ENSOCUG00000003829/ENSOCUG00000015393/ENSOCUG00000015449/ENSOCUG00000001026/ENSOCUG00000023521/ENSOCUG00000001467/ENSOCUG00000006113
BP	GO:0002026	regulation of the force of heart contraction	4/1162	12/11449	0.0268583	0.29474	ENSOCUG00000013865/ENSOCUG00000011037/ENSOCUG00000015082/ENSOCUG00000004480	PLN/MYH7/ATP2A2/CSRP3	4	0		4	ENSOCUG00000013865/ENSOCUG00000011037/ENSOCUG00000015082/ENSOCUG00000004480
BP	GO:0010659	cardiac muscle cell apoptotic process	4/1162	12/11449	0.0268583	0.29474	ENSOCUG00000015082/ENSOCUG00000013358/ENSOCUG00000009225/ENSOCUG00000026930	ATP2A2/ATG5/MYOCD/RGL2	4	1	ENSOCUG00000013358	3	ENSOCUG00000015082/ENSOCUG00000009225/ENSOCUG00000026930
BP	GO:0010665	regulation of cardiac muscle cell apoptotic process	4/1162	12/11449	0.0268583	0.29474	ENSOCUG00000015082/ENSOCUG00000013358/ENSOCUG00000009225/ENSOCUG00000026930	ATP2A2/ATG5/MYOCD/RGL2	4	1	ENSOCUG00000013358	3	ENSOCUG00000015082/ENSOCUG00000009225/ENSOCUG00000026930
BP	GO:0019432	triglyceride biosynthetic process	4/1162	12/11449	0.0268583	0.29474	ENSOCUG00000001028/ENSOCUG00000007893/ENSOCUG00000012071/ENSOCUG00000003071	MFSD2A/GPAM/GPAT3/LPIN1	4	2	ENSOCUG00000001028/ENSOCUG00000003071	2	ENSOCUG00000007893/ENSOCUG00000012071
BP	GO:0030539	male genitalia development	4/1162	12/11449	0.0268583	0.29474	ENSOCUG00000005190/ENSOCUG00000004061/ENSOCUG00000010962/ENSOCUG00000004037	DHCR24/LGR4/GREB1L/SYCP2	4	3	ENSOCUG00000005190/ENSOCUG00000004061/ENSOCUG00000004037	1	ENSOCUG00000010962
BP	GO:0032682	negative regulation of chemokine production	4/1162	12/11449	0.0268583	0.29474	ENSOCUG00000017267/ENSOCUG00000000786/ENSOCUG00000000584/ENSOCUG00000026419	SLC37A4/EPHA2/ARG2/C1QTNF3	4	1	ENSOCUG00000017267	3	ENSOCUG00000000786/ENSOCUG00000000584/ENSOCUG00000026419
BP	GO:0036315	cellular response to sterol	4/1162	12/11449	0.0268583	0.29474	ENSOCUG00000013795/ENSOCUG00000000348/ENSOCUG00000009447/ENSOCUG00000022907	INSIG1/GPLD1/OSBPL7/RORC	4	3	ENSOCUG00000013795/ENSOCUG00000000348/ENSOCUG00000009447	1	ENSOCUG00000022907
BP	GO:0046426	negative regulation of JAK-STAT cascade	4/1162	12/11449	0.0268583	0.29474	ENSOCUG00000026628/ENSOCUG00000003418/ENSOCUG00000002226/ENSOCUG00000032697	BCL3/PARP14/INPP5F/VHL	4	0		4	ENSOCUG00000026628/ENSOCUG00000003418/ENSOCUG00000002226/ENSOCUG00000032697
BP	GO:0048846	axon extension involved in axon guidance	4/1162	12/11449	0.0268583	0.29474	ENSOCUG00000000380/ENSOCUG00000011670/ENSOCUG00000015623/ENSOCUG00000011919	WNT5A/SEMA3F/PLXNA3/SEMA3A	4	1	ENSOCUG00000000380	3	ENSOCUG00000011670/ENSOCUG00000015623/ENSOCUG00000011919
BP	GO:0060142	regulation of syncytium formation by plasma membrane fusion	4/1162	12/11449	0.0268583	0.29474	ENSOCUG00000012556/ENSOCUG00000024755/ENSOCUG00000016280/ENSOCUG00000017004	NFATC2/TYROBP/CXCL10/TMEM182	4	1	ENSOCUG00000017004	3	ENSOCUG00000012556/ENSOCUG00000024755/ENSOCUG00000016280
BP	GO:0090312	positive regulation of protein deacetylation	4/1162	12/11449	0.0268583	0.29474	ENSOCUG00000026784/ENSOCUG00000011812/ENSOCUG00000011610/ENSOCUG00000003078	PRKD2/ING2/VEGFA/APLNR	4	2	ENSOCUG00000011812/ENSOCUG00000003078	2	ENSOCUG00000026784/ENSOCUG00000011610
BP	GO:0097284	hepatocyte apoptotic process	4/1162	12/11449	0.0268583	0.29474	ENSOCUG00000003201/ENSOCUG00000034509/ENSOCUG00000016404/ENSOCUG00000001692	BCL2L1/CASP6/RB1/ARF6	4	1	ENSOCUG00000016404	3	ENSOCUG00000003201/ENSOCUG00000034509/ENSOCUG00000001692
BP	GO:1901163	regulation of trophoblast cell migration	4/1162	12/11449	0.0268583	0.29474	ENSOCUG00000005579/ENSOCUG00000011610/ENSOCUG00000009324/ENSOCUG00000010718	ITGB3/VEGFA/GJA1/TIMP1	4	0		4	ENSOCUG00000005579/ENSOCUG00000011610/ENSOCUG00000009324/ENSOCUG00000010718
BP	GO:1902284	neuron projection extension involved in neuron projection guidance	4/1162	12/11449	0.0268583	0.29474	ENSOCUG00000000380/ENSOCUG00000011670/ENSOCUG00000015623/ENSOCUG00000011919	WNT5A/SEMA3F/PLXNA3/SEMA3A	4	1	ENSOCUG00000000380	3	ENSOCUG00000011670/ENSOCUG00000015623/ENSOCUG00000011919
BP	GO:1904385	cellular response to angiotensin	4/1162	12/11449	0.0268583	0.29474	ENSOCUG00000017871/ENSOCUG00000009722/ENSOCUG00000011742/ENSOCUG00000010843	ACTN2/AHCYL1/CA2/PRKCD	4	2	ENSOCUG00000009722/ENSOCUG00000011742	2	ENSOCUG00000017871/ENSOCUG00000010843
BP	GO:2000209	regulation of anoikis	4/1162	12/11449	0.0268583	0.29474	ENSOCUG00000017120/ENSOCUG00000013369/ENSOCUG00000002007/ENSOCUG00000012152	PDK4/ITGA5/ANKRD13C/MCL1	4	1	ENSOCUG00000002007	3	ENSOCUG00000017120/ENSOCUG00000013369/ENSOCUG00000012152
BP	GO:2001028	positive regulation of endothelial cell chemotaxis	4/1162	12/11449	0.0268583	0.29474	ENSOCUG00000026784/ENSOCUG00000012690/ENSOCUG00000011610/ENSOCUG00000013060	PRKD2/HSPB1/VEGFA/MET	4	1	ENSOCUG00000013060	3	ENSOCUG00000026784/ENSOCUG00000012690/ENSOCUG00000011610
BP	GO:0050866	negative regulation of cell activation	17/1162	102/11449	0.0273097	0.298913	ENSOCUG00000009732/ENSOCUG00000011473/ENSOCUG00000009097/ENSOCUG00000003344/ENSOCUG00000004923/ENSOCUG00000010569/ENSOCUG00000006229/ENSOCUG00000024755/ENSOCUG00000012907/ENSOCUG00000021270/ENSOCUG00000014432/ENSOCUG00000013567/ENSOCUG00000006290/ENSOCUG00000000584/ENSOCUG00000004719/ENSOCUG00000010843/ENSOCUG00000013517	NR1D1/PRKG1/SDC4/IDO1/BCR/ERBB2/TYRO3/TYROBP/TBX21/PARP3/ENPP3/GRN/LRFN5/ARG2/TNFAIP8L2/PRKCD/NCKAP1L	17	3	ENSOCUG00000009732/ENSOCUG00000012907/ENSOCUG00000006290	14	ENSOCUG00000011473/ENSOCUG00000009097/ENSOCUG00000003344/ENSOCUG00000004923/ENSOCUG00000010569/ENSOCUG00000006229/ENSOCUG00000024755/ENSOCUG00000021270/ENSOCUG00000014432/ENSOCUG00000013567/ENSOCUG00000000584/ENSOCUG00000004719/ENSOCUG00000010843/ENSOCUG00000013517
BP	GO:0006509	membrane protein ectodomain proteolysis	7/1162	30/11449	0.0275847	0.301139	ENSOCUG00000014127/ENSOCUG00000001034/ENSOCUG00000000348/ENSOCUG00000008310/ENSOCUG00000001216/ENSOCUG00000004142/ENSOCUG00000010718	TNFRSF1B/PTPN3/GPLD1/TIMP3/ADAM8/MYH9/TIMP1	7	1	ENSOCUG00000000348	6	ENSOCUG00000014127/ENSOCUG00000001034/ENSOCUG00000008310/ENSOCUG00000001216/ENSOCUG00000004142/ENSOCUG00000010718
BP	GO:0009165	nucleotide biosynthetic process	28/1162	190/11449	0.027776	0.302172	ENSOCUG00000022657/ENSOCUG00000002805/ENSOCUG00000012201/ENSOCUG00000025100/ENSOCUG00000005027/ENSOCUG00000026115/ENSOCUG00000000197/ENSOCUG00000024043/ENSOCUG00000003144/ENSOCUG00000014726/ENSOCUG00000001018/ENSOCUG00000016772/ENSOCUG00000029101/ENSOCUG00000006119/ENSOCUG00000011039/ENSOCUG00000003384/ENSOCUG00000000401/ENSOCUG00000027853/ENSOCUG00000006329/ENSOCUG00000025023/ENSOCUG00000002780/…	ENSOCUG00000022657/AMPD3/PPAT/ENSOCUG00000025100/PNP/ENSOCUG00000026115/HK2/ENSOCUG00000024043/BPGM/ENSOCUG00000014726/ENSOCUG00000001018/DDIT4/ATP8/ENSOCUG00000006119/PFKP/PRKAG3/HK3/PGAM2/ALDOA/ENSOCUG00000025023/PANK1/ENSOCUG00000026677/PAICS/RRM1/PFKFB2/RRM2B/HKDC1/ENSOCUG00000024946	28	13	ENSOCUG00000022657/ENSOCUG00000012201/ENSOCUG00000025100/ENSOCUG00000026115/ENSOCUG00000003144/ENSOCUG00000014726/ENSOCUG00000006119/ENSOCUG00000003384/ENSOCUG00000027853/ENSOCUG00000006329/ENSOCUG00000012216/ENSOCUG00000013372/ENSOCUG00000008545	15	ENSOCUG00000002805/ENSOCUG00000005027/ENSOCUG00000000197/ENSOCUG00000024043/ENSOCUG00000001018/ENSOCUG00000016772/ENSOCUG00000029101/ENSOCUG00000011039/ENSOCUG00000000401/ENSOCUG00000025023/ENSOCUG00000002780/ENSOCUG00000026677/ENSOCUG00000014355/ENSOCUG00000004938/ENSOCUG00000024946
BP	GO:1904019	epithelial cell apoptotic process	13/1162	72/11449	0.0278231	0.302172	ENSOCUG00000016068/ENSOCUG00000010633/ENSOCUG00000003201/ENSOCUG00000029644/ENSOCUG00000003792/ENSOCUG00000017821/ENSOCUG00000034509/ENSOCUG00000003008/ENSOCUG00000016603/ENSOCUG00000016404/ENSOCUG00000001692/ENSOCUG00000013733/ENSOCUG00000004246	SERPINE1/HMOX1/BCL2L1/ICAM1/THBS1/GATA3/CASP6/ITGA4/ANGPTL4/RB1/ARF6/USP53/PKHD1	13	3	ENSOCUG00000017821/ENSOCUG00000016404/ENSOCUG00000013733	10	ENSOCUG00000016068/ENSOCUG00000010633/ENSOCUG00000003201/ENSOCUG00000029644/ENSOCUG00000003792/ENSOCUG00000034509/ENSOCUG00000003008/ENSOCUG00000016603/ENSOCUG00000001692/ENSOCUG00000004246
BP	GO:0048771	tissue remodeling	15/1162	87/11449	0.0279558	0.302831	ENSOCUG00000014744/ENSOCUG00000017120/ENSOCUG00000004923/ENSOCUG00000009244/ENSOCUG00000022794/ENSOCUG00000000786/ENSOCUG00000006106/ENSOCUG00000004061/ENSOCUG00000011090/ENSOCUG00000010507/ENSOCUG00000013358/ENSOCUG00000009324/ENSOCUG00000015574/ENSOCUG00000010718/ENSOCUG00000022530	WNT16/PDK4/BCR/THBS4/F2R/EPHA2/UMOD/LGR4/CTSK/NPR3/ATG5/GJA1/S1PR1/TIMP1/ACVRL1	15	2	ENSOCUG00000004061/ENSOCUG00000013358	13	ENSOCUG00000014744/ENSOCUG00000017120/ENSOCUG00000004923/ENSOCUG00000009244/ENSOCUG00000022794/ENSOCUG00000000786/ENSOCUG00000006106/ENSOCUG00000011090/ENSOCUG00000010507/ENSOCUG00000009324/ENSOCUG00000015574/ENSOCUG00000010718/ENSOCUG00000022530
BP	GO:0010810	regulation of cell-substrate adhesion	19/1162	118/11449	0.0283778	0.306611	ENSOCUG00000016068/ENSOCUG00000011137/ENSOCUG00000004160/ENSOCUG00000025029/ENSOCUG00000003792/ENSOCUG00000022575/ENSOCUG00000022293/ENSOCUG00000001026/ENSOCUG00000009956/ENSOCUG00000024465/ENSOCUG00000004899/ENSOCUG00000010465/ENSOCUG00000017251/ENSOCUG00000005579/ENSOCUG00000011610/ENSOCUG00000001467/ENSOCUG00000003155/ENSOCUG00000022530/ENSOCUG00000024877	SERPINE1/FBLN1/FAM107A/CSF1/THBS1/VTN/COL26A1/PPM1F/RAC1/COL8A1/PIK3CB/EPHA3/GBP1/ITGB3/VEGFA/DLC1/PLAU/ACVRL1/DMTN	19	5	ENSOCUG00000004160/ENSOCUG00000022575/ENSOCUG00000009956/ENSOCUG00000004899/ENSOCUG00000024877	14	ENSOCUG00000016068/ENSOCUG00000011137/ENSOCUG00000025029/ENSOCUG00000003792/ENSOCUG00000022293/ENSOCUG00000001026/ENSOCUG00000024465/ENSOCUG00000010465/ENSOCUG00000017251/ENSOCUG00000005579/ENSOCUG00000011610/ENSOCUG00000001467/ENSOCUG00000003155/ENSOCUG00000022530
BP	GO:0010942	positive regulation of cell death	42/1162	308/11449	0.0287026	0.309325	ENSOCUG00000008772/ENSOCUG00000017424/ENSOCUG00000010633/ENSOCUG00000014289/ENSOCUG00000006901/ENSOCUG00000014127/ENSOCUG00000005489/ENSOCUG00000003344/ENSOCUG00000011746/ENSOCUG00000003792/ENSOCUG00000000380/ENSOCUG00000022794/ENSOCUG00000000348/ENSOCUG00000015082/ENSOCUG00000014527/ENSOCUG00000027400/ENSOCUG00000005985/ENSOCUG00000012420/ENSOCUG00000008310/ENSOCUG00000031945/ENSOCUG00000001026/…	FANK1/ATF3/HMOX1/MYC/ANKRD1/TNFRSF1B/PRKRA/IDO1/NR4A1/THBS1/WNT5A/F2R/GPLD1/ATP2A2/CTSC/PLAUR/CLU/IP6K2/TIMP3/FAF1/PPM1F/PHLDA1/CASP6/PIK3CB/GADD45G/MAPK9/ITGA4/MCL1/PYCARD/ENSOCUG00000000771/FIS1/BNIP3L/G0S2/TPD52L1/DLC1/RARB/EEF1E1/SCIN/PRKCD/F3/AIFM2/DAPK1	42	10	ENSOCUG00000005489/ENSOCUG00000000380/ENSOCUG00000000348/ENSOCUG00000031945/ENSOCUG00000004899/ENSOCUG00000015542/ENSOCUG00000004023/ENSOCUG00000000714/ENSOCUG00000012587/ENSOCUG00000006986	32	ENSOCUG00000008772/ENSOCUG00000017424/ENSOCUG00000010633/ENSOCUG00000014289/ENSOCUG00000006901/ENSOCUG00000014127/ENSOCUG00000003344/ENSOCUG00000011746/ENSOCUG00000003792/ENSOCUG00000022794/ENSOCUG00000015082/ENSOCUG00000014527/ENSOCUG00000027400/ENSOCUG00000005985/ENSOCUG00000012420/ENSOCUG00000008310/ENSOCUG00000001026/ENSOCUG00000022950/ENSOCUG00000034509/ENSOCUG00000013296/ENSOCUG00000003008/…
BP	GO:0003206	cardiac chamber morphogenesis	12/1162	65/11449	0.0288561	0.310184	ENSOCUG00000025586/ENSOCUG00000011037/ENSOCUG00000008274/ENSOCUG00000014122/ENSOCUG00000010424/ENSOCUG00000007983/ENSOCUG00000000380/ENSOCUG00000023408/ENSOCUG00000016362/ENSOCUG00000017821/ENSOCUG00000000249/ENSOCUG00000003078	MYL2/MYH7/PROX1/TPM1/TNNI1/TNNC1/WNT5A/CITED2/ADAMTS1/GATA3/SMARCD3/APLNR	12	5	ENSOCUG00000014122/ENSOCUG00000000380/ENSOCUG00000017821/ENSOCUG00000000249/ENSOCUG00000003078	7	ENSOCUG00000025586/ENSOCUG00000011037/ENSOCUG00000008274/ENSOCUG00000010424/ENSOCUG00000007983/ENSOCUG00000023408/ENSOCUG00000016362
BP	GO:0007528	neuromuscular junction development	6/1162	24/11449	0.029362	0.312484	ENSOCUG00000011500/ENSOCUG00000016105/ENSOCUG00000010569/ENSOCUG00000016290/ENSOCUG00000017885/ENSOCUG00000002052	TNC/COLQ/ERBB2/MESD/MUSK/LRP4	6	0		6	ENSOCUG00000011500/ENSOCUG00000016105/ENSOCUG00000010569/ENSOCUG00000016290/ENSOCUG00000017885/ENSOCUG00000002052
BP	GO:0043113	receptor clustering	6/1162	24/11449	0.029362	0.312484	ENSOCUG00000016105/ENSOCUG00000016290/ENSOCUG00000010908/ENSOCUG00000003008/ENSOCUG00000002052/ENSOCUG00000013688	COLQ/MESD/SHISA6/ITGA4/LRP4/TNFAIP6	6	1	ENSOCUG00000010908	5	ENSOCUG00000016105/ENSOCUG00000016290/ENSOCUG00000003008/ENSOCUG00000002052/ENSOCUG00000013688
BP	GO:0006665	sphingolipid metabolic process	14/1162	80/11449	0.0294133	0.312484	ENSOCUG00000029634/ENSOCUG00000002197/ENSOCUG00000009190/ENSOCUG00000002148/ENSOCUG00000030940/ENSOCUG00000001596/ENSOCUG00000014121/ENSOCUG00000005982/ENSOCUG00000025039/ENSOCUG00000008515/ENSOCUG00000010843/ENSOCUG00000012070/ENSOCUG00000010024/ENSOCUG00000012531	ALOXE3/ITGB8/HEXA/OSBP/FA2H/B3GALT2/B4GALNT1/B4GALT5/PLPP2/PLA2G15/PRKCD/SPNS2/PLPP3/NEU3	14	9	ENSOCUG00000029634/ENSOCUG00000002197/ENSOCUG00000002148/ENSOCUG00000030940/ENSOCUG00000001596/ENSOCUG00000014121/ENSOCUG00000008515/ENSOCUG00000012070/ENSOCUG00000010024	5	ENSOCUG00000009190/ENSOCUG00000005982/ENSOCUG00000025039/ENSOCUG00000010843/ENSOCUG00000012531
BP	GO:0033619	membrane protein proteolysis	8/1162	37/11449	0.0294513	0.312484	ENSOCUG00000014127/ENSOCUG00000001034/ENSOCUG00000011141/ENSOCUG00000000348/ENSOCUG00000008310/ENSOCUG00000001216/ENSOCUG00000004142/ENSOCUG00000010718	TNFRSF1B/PTPN3/RET/GPLD1/TIMP3/ADAM8/MYH9/TIMP1	8	2	ENSOCUG00000011141/ENSOCUG00000000348	6	ENSOCUG00000014127/ENSOCUG00000001034/ENSOCUG00000008310/ENSOCUG00000001216/ENSOCUG00000004142/ENSOCUG00000010718
BP	GO:2000401	regulation of lymphocyte migration	8/1162	37/11449	0.0294513	0.312484	ENSOCUG00000000380/ENSOCUG00000011786/ENSOCUG00000030734/ENSOCUG00000016280/ENSOCUG00000005579/ENSOCUG00000023521/ENSOCUG00000004495/ENSOCUG00000012070	WNT5A/ECM1/GPR15LG/CXCL10/ITGB3/AIF1/PYCARD/SPNS2	8	3	ENSOCUG00000000380/ENSOCUG00000030734/ENSOCUG00000012070	5	ENSOCUG00000011786/ENSOCUG00000016280/ENSOCUG00000005579/ENSOCUG00000023521/ENSOCUG00000004495
BP	GO:0002828	regulation of type 2 immune response	5/1162	18/11449	0.0297391	0.312484	ENSOCUG00000003344/ENSOCUG00000017821/ENSOCUG00000011786/ENSOCUG00000012907/ENSOCUG00000000584	IDO1/GATA3/ECM1/TBX21/ARG2	5	2	ENSOCUG00000017821/ENSOCUG00000012907	3	ENSOCUG00000003344/ENSOCUG00000011786/ENSOCUG00000000584
BP	GO:0035886	vascular smooth muscle cell differentiation	5/1162	18/11449	0.0297391	0.312484	ENSOCUG00000005474/ENSOCUG00000012556/ENSOCUG00000009225/ENSOCUG00000010052/ENSOCUG00000003078	SGCB/NFATC2/MYOCD/NFATC3/APLNR	5	3	ENSOCUG00000005474/ENSOCUG00000010052/ENSOCUG00000003078	2	ENSOCUG00000012556/ENSOCUG00000009225
BP	GO:0046716	muscle cell cellular homeostasis	5/1162	18/11449	0.0297391	0.312484	ENSOCUG00000013865/ENSOCUG00000015076/ENSOCUG00000012663/ENSOCUG00000004480/ENSOCUG00000006329	PLN/FXN/MSTN/CSRP3/ALDOA	5	3	ENSOCUG00000015076/ENSOCUG00000012663/ENSOCUG00000006329	2	ENSOCUG00000013865/ENSOCUG00000004480
BP	GO:0098868	bone growth	5/1162	18/11449	0.0297391	0.312484	ENSOCUG00000007035/ENSOCUG00000011786/ENSOCUG00000000714/ENSOCUG00000010032/ENSOCUG00000005708	OSTN/ECM1/RARB/THBS3/STC1	5	1	ENSOCUG00000000714	4	ENSOCUG00000007035/ENSOCUG00000011786/ENSOCUG00000010032/ENSOCUG00000005708
BP	GO:0032637	interleukin-8 production	10/1162	51/11449	0.0301838	0.314872	ENSOCUG00000016068/ENSOCUG00000026784/ENSOCUG00000000380/ENSOCUG00000022794/ENSOCUG00000026988/ENSOCUG00000026628/ENSOCUG00000004495/ENSOCUG00000015796/ENSOCUG00000004834/ENSOCUG00000004218	SERPINE1/PRKD2/WNT5A/F2R/CHI3L1/BCL3/PYCARD/ANXA4/F3/CD14	10	1	ENSOCUG00000000380	9	ENSOCUG00000016068/ENSOCUG00000026784/ENSOCUG00000022794/ENSOCUG00000026988/ENSOCUG00000026628/ENSOCUG00000004495/ENSOCUG00000015796/ENSOCUG00000004834/ENSOCUG00000004218
BP	GO:0032677	regulation of interleukin-8 production	10/1162	51/11449	0.0301838	0.314872	ENSOCUG00000016068/ENSOCUG00000026784/ENSOCUG00000000380/ENSOCUG00000022794/ENSOCUG00000026988/ENSOCUG00000026628/ENSOCUG00000004495/ENSOCUG00000015796/ENSOCUG00000004834/ENSOCUG00000004218	SERPINE1/PRKD2/WNT5A/F2R/CHI3L1/BCL3/PYCARD/ANXA4/F3/CD14	10	1	ENSOCUG00000000380	9	ENSOCUG00000016068/ENSOCUG00000026784/ENSOCUG00000022794/ENSOCUG00000026988/ENSOCUG00000026628/ENSOCUG00000004495/ENSOCUG00000015796/ENSOCUG00000004834/ENSOCUG00000004218
BP	GO:1903035	negative regulation of response to wounding	9/1162	44/11449	0.0301912	0.314872	ENSOCUG00000016068/ENSOCUG00000011473/ENSOCUG00000011311/ENSOCUG00000026826/ENSOCUG00000003792/ENSOCUG00000005428/ENSOCUG00000002226/ENSOCUG00000010843/ENSOCUG00000003155	SERPINE1/PRKG1/KLKB1/CLDN19/THBS1/ALOX5/INPP5F/PRKCD/PLAU	9	2	ENSOCUG00000011311/ENSOCUG00000026826	7	ENSOCUG00000016068/ENSOCUG00000011473/ENSOCUG00000003792/ENSOCUG00000005428/ENSOCUG00000002226/ENSOCUG00000010843/ENSOCUG00000003155
BP	GO:0007416	synapse assembly	15/1162	88/11449	0.0306578	0.318947	ENSOCUG00000001991/ENSOCUG00000000380/ENSOCUG00000016105/ENSOCUG00000006731/ENSOCUG00000000670/ENSOCUG00000007881/ENSOCUG00000000960/ENSOCUG00000020921/ENSOCUG00000009653/ENSOCUG00000027183/ENSOCUG00000006290/ENSOCUG00000014585/ENSOCUG00000002052/ENSOCUG00000001326/ENSOCUG00000005664	C1QL3/WNT5A/COLQ/BDNF/SLITRK6/FLRT2/SDK2/LRTM2/SLITRK4/NTN1/LRFN5/ZDHHC2/LRP4/SEMA4A/GNPAT	15	7	ENSOCUG00000001991/ENSOCUG00000000380/ENSOCUG00000000670/ENSOCUG00000020921/ENSOCUG00000027183/ENSOCUG00000006290/ENSOCUG00000005664	8	ENSOCUG00000016105/ENSOCUG00000006731/ENSOCUG00000007881/ENSOCUG00000000960/ENSOCUG00000009653/ENSOCUG00000014585/ENSOCUG00000002052/ENSOCUG00000001326
BP	GO:0052548	regulation of endopeptidase activity	23/1162	151/11449	0.0309338	0.321024	ENSOCUG00000016068/ENSOCUG00000014289/ENSOCUG00000007628/ENSOCUG00000012972/ENSOCUG00000011746/ENSOCUG00000003792/ENSOCUG00000022794/ENSOCUG00000022575/ENSOCUG00000005190/ENSOCUG00000027400/ENSOCUG00000008310/ENSOCUG00000000715/ENSOCUG00000001026/ENSOCUG00000005091/ENSOCUG00000016933/ENSOCUG00000002131/ENSOCUG00000004495/ENSOCUG00000023720/ENSOCUG00000011610/ENSOCUG00000001467/ENSOCUG00000004834/…	SERPINE1/MYC/TBC1D10A/CRYAB/NR4A1/THBS1/F2R/VTN/DHCR24/PLAUR/TIMP3/CD44/PPM1F/SERPINB9/DELE1/PSMB8/PYCARD/FIS1/VEGFA/DLC1/F3/TIMP1/DAPK1	23	3	ENSOCUG00000022575/ENSOCUG00000005190/ENSOCUG00000016933	20	ENSOCUG00000016068/ENSOCUG00000014289/ENSOCUG00000007628/ENSOCUG00000012972/ENSOCUG00000011746/ENSOCUG00000003792/ENSOCUG00000022794/ENSOCUG00000027400/ENSOCUG00000008310/ENSOCUG00000000715/ENSOCUG00000001026/ENSOCUG00000005091/ENSOCUG00000002131/ENSOCUG00000004495/ENSOCUG00000023720/ENSOCUG00000011610/ENSOCUG00000001467/ENSOCUG00000004834/ENSOCUG00000010718/ENSOCUG00000003518
BP	GO:0006820	anion transport	40/1162	293/11449	0.0316549	0.327698	ENSOCUG00000003052/ENSOCUG00000027507/ENSOCUG00000002065/ENSOCUG00000008575/ENSOCUG00000000744/ENSOCUG00000002148/ENSOCUG00000011284/ENSOCUG00000003792/ENSOCUG00000001028/ENSOCUG00000009722/ENSOCUG00000009279/ENSOCUG00000027198/ENSOCUG00000009625/ENSOCUG00000014828/ENSOCUG00000014608/ENSOCUG00000001729/ENSOCUG00000004222/ENSOCUG00000007887/ENSOCUG00000011567/ENSOCUG00000006106/ENSOCUG00000010782/…	SLC16A7/VDR/TCAF1/ENSOCUG00000008575/PLTP/OSBP/SLC7A2/THBS1/MFSD2A/AHCYL1/ABCA1/SLC38A4/ATP8B1/BDKRB2/FABP3/LRRC8A/SLC22A3/ABCC5/ENSOCUG00000011567/UMOD/LRRC8C/BEST1/CASP6/SLC38A1/MTTP/SLC27A3/ATP10A/SLC16A2/SLC7A8/FIS1/CA2/SFXN1/TTYH3/SLC38A3/PRKCD/BEST3/STC1/XPR1/ATP10D/ATP8A2	40	11	ENSOCUG00000002148/ENSOCUG00000011284/ENSOCUG00000001028/ENSOCUG00000009722/ENSOCUG00000027198/ENSOCUG00000014092/ENSOCUG00000005457/ENSOCUG00000011742/ENSOCUG00000004827/ENSOCUG00000022219/ENSOCUG00000000566	29	ENSOCUG00000003052/ENSOCUG00000027507/ENSOCUG00000002065/ENSOCUG00000008575/ENSOCUG00000000744/ENSOCUG00000003792/ENSOCUG00000009279/ENSOCUG00000009625/ENSOCUG00000014828/ENSOCUG00000014608/ENSOCUG00000001729/ENSOCUG00000004222/ENSOCUG00000007887/ENSOCUG00000011567/ENSOCUG00000006106/ENSOCUG00000010782/ENSOCUG00000034509/ENSOCUG00000005164/ENSOCUG00000013288/ENSOCUG00000006386/ENSOCUG00000001197/…
BP	GO:0043534	blood vessel endothelial cell migration	14/1162	81/11449	0.0323649	0.331884	ENSOCUG00000010633/ENSOCUG00000026784/ENSOCUG00000016098/ENSOCUG00000011746/ENSOCUG00000003792/ENSOCUG00000000348/ENSOCUG00000012690/ENSOCUG00000000786/ENSOCUG00000008676/ENSOCUG00000024080/ENSOCUG00000004142/ENSOCUG00000011610/ENSOCUG00000032697/ENSOCUG00000022530	HMOX1/PRKD2/FGFBP1/NR4A1/THBS1/GPLD1/HSPB1/EPHA2/CLEC14A/SH3BP1/MYH9/VEGFA/VHL/ACVRL1	14	2	ENSOCUG00000016098/ENSOCUG00000000348	12	ENSOCUG00000010633/ENSOCUG00000026784/ENSOCUG00000011746/ENSOCUG00000003792/ENSOCUG00000012690/ENSOCUG00000000786/ENSOCUG00000008676/ENSOCUG00000024080/ENSOCUG00000004142/ENSOCUG00000011610/ENSOCUG00000032697/ENSOCUG00000022530
BP	GO:0000768	syncytium formation by plasma membrane fusion	7/1162	31/11449	0.032612	0.331884	ENSOCUG00000000374/ENSOCUG00000006316/ENSOCUG00000012556/ENSOCUG00000024755/ENSOCUG00000016280/ENSOCUG00000017004/ENSOCUG00000004142	ADAMTS15/PLEKHO1/NFATC2/TYROBP/CXCL10/TMEM182/MYH9	7	2	ENSOCUG00000000374/ENSOCUG00000017004	5	ENSOCUG00000006316/ENSOCUG00000012556/ENSOCUG00000024755/ENSOCUG00000016280/ENSOCUG00000004142
BP	GO:0006949	syncytium formation	7/1162	31/11449	0.032612	0.331884	ENSOCUG00000000374/ENSOCUG00000006316/ENSOCUG00000012556/ENSOCUG00000024755/ENSOCUG00000016280/ENSOCUG00000017004/ENSOCUG00000004142	ADAMTS15/PLEKHO1/NFATC2/TYROBP/CXCL10/TMEM182/MYH9	7	2	ENSOCUG00000000374/ENSOCUG00000017004	5	ENSOCUG00000006316/ENSOCUG00000012556/ENSOCUG00000024755/ENSOCUG00000016280/ENSOCUG00000004142
BP	GO:0014896	muscle hypertrophy	7/1162	31/11449	0.032612	0.331884	ENSOCUG00000014127/ENSOCUG00000011037/ENSOCUG00000010136/ENSOCUG00000012493/ENSOCUG00000015082/ENSOCUG00000004480/ENSOCUG00000002226	TNFRSF1B/MYH7/LMCD1/KLF15/ATP2A2/CSRP3/INPP5F	7	0		7	ENSOCUG00000014127/ENSOCUG00000011037/ENSOCUG00000010136/ENSOCUG00000012493/ENSOCUG00000015082/ENSOCUG00000004480/ENSOCUG00000002226
BP	GO:0014897	striated muscle hypertrophy	7/1162	31/11449	0.032612	0.331884	ENSOCUG00000014127/ENSOCUG00000011037/ENSOCUG00000010136/ENSOCUG00000012493/ENSOCUG00000015082/ENSOCUG00000004480/ENSOCUG00000002226	TNFRSF1B/MYH7/LMCD1/KLF15/ATP2A2/CSRP3/INPP5F	7	0		7	ENSOCUG00000014127/ENSOCUG00000011037/ENSOCUG00000010136/ENSOCUG00000012493/ENSOCUG00000015082/ENSOCUG00000004480/ENSOCUG00000002226
BP	GO:0030239	myofibril assembly	7/1162	31/11449	0.032612	0.331884	ENSOCUG00000017871/ENSOCUG00000017131/ENSOCUG00000008274/ENSOCUG00000014122/ENSOCUG00000004074/ENSOCUG00000008959/ENSOCUG00000004480	ACTN2/LMOD2/PROX1/TPM1/ACTC1/MYOZ2/CSRP3	7	1	ENSOCUG00000014122	6	ENSOCUG00000017871/ENSOCUG00000017131/ENSOCUG00000008274/ENSOCUG00000004074/ENSOCUG00000008959/ENSOCUG00000004480
BP	GO:0050830	defense response to Gram-positive bacterium	7/1162	31/11449	0.032612	0.331884	ENSOCUG00000030734/ENSOCUG00000000786/ENSOCUG00000017062/ENSOCUG00000013891/ENSOCUG00000004495/ENSOCUG00000006858/ENSOCUG00000022167	GPR15LG/EPHA2/ROMO1/LYZ/PYCARD/SEH1L/C5AR1	7	2	ENSOCUG00000030734/ENSOCUG00000006858	5	ENSOCUG00000000786/ENSOCUG00000017062/ENSOCUG00000013891/ENSOCUG00000004495/ENSOCUG00000022167
BP	GO:0051056	regulation of small GTPase mediated signal transduction	19/1162	120/11449	0.0331185	0.336225	ENSOCUG00000006570/ENSOCUG00000000200/ENSOCUG00000004923/ENSOCUG00000025029/ENSOCUG00000009279/ENSOCUG00000022794/ENSOCUG00000010660/ENSOCUG00000004899/ENSOCUG00000026547/ENSOCUG00000008965/ENSOCUG00000026563/ENSOCUG00000024080/ENSOCUG00000007622/ENSOCUG00000026930/ENSOCUG00000001467/ENSOCUG00000014810/ENSOCUG00000000305/ENSOCUG00000001692/ENSOCUG00000013060	ABRA/RAP1GAP2/BCR/CSF1/ABCA1/F2R/CUL3/PIK3CB/CADM4/CYTH1/PSD2/SH3BP1/ADGRG1/RGL2/DLC1/MYO9B/RASGRP4/ARF6/MET	19	4	ENSOCUG00000010660/ENSOCUG00000004899/ENSOCUG00000026547/ENSOCUG00000013060	15	ENSOCUG00000006570/ENSOCUG00000000200/ENSOCUG00000004923/ENSOCUG00000025029/ENSOCUG00000009279/ENSOCUG00000022794/ENSOCUG00000008965/ENSOCUG00000026563/ENSOCUG00000024080/ENSOCUG00000007622/ENSOCUG00000026930/ENSOCUG00000001467/ENSOCUG00000014810/ENSOCUG00000000305/ENSOCUG00000001692
BP	GO:0022604	regulation of cell morphogenesis	31/1162	218/11449	0.0333641	0.337901	ENSOCUG00000011137/ENSOCUG00000014122/ENSOCUG00000021304/ENSOCUG00000006316/ENSOCUG00000011141/ENSOCUG00000015471/ENSOCUG00000000380/ENSOCUG00000007035/ENSOCUG00000001028/ENSOCUG00000006731/ENSOCUG00000003829/ENSOCUG00000023952/ENSOCUG00000007225/ENSOCUG00000000715/ENSOCUG00000008316/ENSOCUG00000009956/ENSOCUG00000025387/ENSOCUG00000011670/ENSOCUG00000017251/ENSOCUG00000005579/ENSOCUG00000027183/…	FBLN1/TPM1/ENSOCUG00000021304/PLEKHO1/RET/PLAA/WNT5A/OSTN/MFSD2A/BDNF/EZR/NTNG1/CRABP2/CD44/STRIP2/RAC1/ENSOCUG00000025387/SEMA3F/GBP1/ITGB3/NTN1/ENSOCUG00000000771/PLXNA3/MYH9/VEGFA/ALDOA/DLC1/LRP4/SEMA3A/SEMA4A/DMTN	31	10	ENSOCUG00000014122/ENSOCUG00000011141/ENSOCUG00000015471/ENSOCUG00000000380/ENSOCUG00000001028/ENSOCUG00000023952/ENSOCUG00000009956/ENSOCUG00000027183/ENSOCUG00000006329/ENSOCUG00000024877	21	ENSOCUG00000011137/ENSOCUG00000021304/ENSOCUG00000006316/ENSOCUG00000007035/ENSOCUG00000006731/ENSOCUG00000003829/ENSOCUG00000007225/ENSOCUG00000000715/ENSOCUG00000008316/ENSOCUG00000025387/ENSOCUG00000011670/ENSOCUG00000017251/ENSOCUG00000005579/ENSOCUG00000000771/ENSOCUG00000015623/ENSOCUG00000004142/ENSOCUG00000011610/ENSOCUG00000001467/ENSOCUG00000002052/ENSOCUG00000011919/ENSOCUG00000001326
BP	GO:0051051	negative regulation of transport	30/1162	210/11449	0.0340066	0.340463	ENSOCUG00000017871/ENSOCUG00000013865/ENSOCUG00000014127/ENSOCUG00000010594/ENSOCUG00000004923/ENSOCUG00000013795/ENSOCUG00000010693/ENSOCUG00000012972/ENSOCUG00000003792/ENSOCUG00000007035/ENSOCUG00000022794/ENSOCUG00000011017/ENSOCUG00000001026/ENSOCUG00000012805/ENSOCUG00000023315/ENSOCUG00000005007/ENSOCUG00000000585/ENSOCUG00000010465/ENSOCUG00000005579/ENSOCUG00000013358/ENSOCUG00000005729/…	ACTN2/PLN/TNFRSF1B/CASQ2/BCR/INSIG1/CCN3/CRYAB/THBS1/OSTN/F2R/ADORA1/PPM1F/GCLC/CTTNBP2NL/KCNE5/RRAD/EPHA3/ITGB3/ATG5/RIN3/FIS1/UBQLN2/GJA1/BEST3/NCKAP1L/STC1/TMBIM6/NEU3/DMTN	30	8	ENSOCUG00000013795/ENSOCUG00000011017/ENSOCUG00000012805/ENSOCUG00000013358/ENSOCUG00000025886/ENSOCUG00000022219/ENSOCUG00000001847/ENSOCUG00000024877	22	ENSOCUG00000017871/ENSOCUG00000013865/ENSOCUG00000014127/ENSOCUG00000010594/ENSOCUG00000004923/ENSOCUG00000010693/ENSOCUG00000012972/ENSOCUG00000003792/ENSOCUG00000007035/ENSOCUG00000022794/ENSOCUG00000001026/ENSOCUG00000023315/ENSOCUG00000005007/ENSOCUG00000000585/ENSOCUG00000010465/ENSOCUG00000005579/ENSOCUG00000005729/ENSOCUG00000023720/ENSOCUG00000009324/ENSOCUG00000013517/ENSOCUG00000005708/…
BP	GO:2000177	regulation of neural precursor cell proliferation	10/1162	52/11449	0.0340975	0.340463	ENSOCUG00000012067/ENSOCUG00000008274/ENSOCUG00000000380/ENSOCUG00000005263/ENSOCUG00000013209/ENSOCUG00000000249/ENSOCUG00000007622/ENSOCUG00000001197/ENSOCUG00000001019/ENSOCUG00000004422	SOX10/PROX1/WNT5A/TOX/PTPRZ1/SMARCD3/ADGRG1/SLC16A2/DMRTA2/BTG2	10	5	ENSOCUG00000012067/ENSOCUG00000000380/ENSOCUG00000013209/ENSOCUG00000000249/ENSOCUG00000001019	5	ENSOCUG00000008274/ENSOCUG00000005263/ENSOCUG00000007622/ENSOCUG00000001197/ENSOCUG00000004422
BP	GO:0003208	cardiac ventricle morphogenesis	8/1162	38/11449	0.034103	0.340463	ENSOCUG00000025586/ENSOCUG00000011037/ENSOCUG00000008274/ENSOCUG00000014122/ENSOCUG00000010424/ENSOCUG00000007983/ENSOCUG00000017821/ENSOCUG00000000249	MYL2/MYH7/PROX1/TPM1/TNNI1/TNNC1/GATA3/SMARCD3	8	3	ENSOCUG00000014122/ENSOCUG00000017821/ENSOCUG00000000249	5	ENSOCUG00000025586/ENSOCUG00000011037/ENSOCUG00000008274/ENSOCUG00000010424/ENSOCUG00000007983
BP	GO:0007422	peripheral nervous system development	8/1162	38/11449	0.034103	0.340463	ENSOCUG00000024399/ENSOCUG00000012067/ENSOCUG00000027562/ENSOCUG00000023408/ENSOCUG00000010569/ENSOCUG00000030940/ENSOCUG00000014951/ENSOCUG00000003033	NAB2/SOX10/PPP3R1/CITED2/ERBB2/FA2H/ITGB4/GDNF	8	4	ENSOCUG00000012067/ENSOCUG00000027562/ENSOCUG00000030940/ENSOCUG00000014951	4	ENSOCUG00000024399/ENSOCUG00000023408/ENSOCUG00000010569/ENSOCUG00000003033
BP	GO:0010771	negative regulation of cell morphogenesis involved in differentiation	8/1162	38/11449	0.034103	0.340463	ENSOCUG00000011137/ENSOCUG00000000380/ENSOCUG00000011670/ENSOCUG00000017251/ENSOCUG00000027183/ENSOCUG00000015623/ENSOCUG00000002052/ENSOCUG00000024877	FBLN1/WNT5A/SEMA3F/GBP1/NTN1/PLXNA3/LRP4/DMTN	8	3	ENSOCUG00000000380/ENSOCUG00000027183/ENSOCUG00000024877	5	ENSOCUG00000011137/ENSOCUG00000011670/ENSOCUG00000017251/ENSOCUG00000015623/ENSOCUG00000002052
BP	GO:0010812	negative regulation of cell-substrate adhesion	8/1162	38/11449	0.034103	0.340463	ENSOCUG00000016068/ENSOCUG00000011137/ENSOCUG00000004160/ENSOCUG00000003792/ENSOCUG00000017251/ENSOCUG00000001467/ENSOCUG00000022530/ENSOCUG00000024877	SERPINE1/FBLN1/FAM107A/THBS1/GBP1/DLC1/ACVRL1/DMTN	8	2	ENSOCUG00000004160/ENSOCUG00000024877	6	ENSOCUG00000016068/ENSOCUG00000011137/ENSOCUG00000003792/ENSOCUG00000017251/ENSOCUG00000001467/ENSOCUG00000022530
BP	GO:0090066	regulation of anatomical structure size	36/1162	261/11449	0.0349433	0.345434	ENSOCUG00000017871/ENSOCUG00000011793/ENSOCUG00000011473/ENSOCUG00000017131/ENSOCUG00000000200/ENSOCUG00000008193/ENSOCUG00000011141/ENSOCUG00000000380/ENSOCUG00000006731/ENSOCUG00000022794/ENSOCUG00000003829/ENSOCUG00000015393/ENSOCUG00000014828/ENSOCUG00000007225/ENSOCUG00000001729/ENSOCUG00000007701/ENSOCUG00000025962/ENSOCUG00000012805/ENSOCUG00000009956/ENSOCUG00000011670/ENSOCUG00000013358/…	ACTN2/ENSOCUG00000011793/PRKG1/LMOD2/RAP1GAP2/ACTA2/RET/WNT5A/BDNF/F2R/EZR/WAS/BDKRB2/CRABP2/LRRC8A/KANK4/ARPC1B/GCLC/RAC1/SEMA3F/ATG5/SH3BP1/RIN3/PYCARD/NTN1/PLXNA3/GNB3/ADRA2B/PLEK/SCIN/PRKCD/SEMA3A/NCKAP1L/ARF6/FCHSD1/MET	36	9	ENSOCUG00000011141/ENSOCUG00000000380/ENSOCUG00000007701/ENSOCUG00000012805/ENSOCUG00000009956/ENSOCUG00000013358/ENSOCUG00000027183/ENSOCUG00000006986/ENSOCUG00000013060	27	ENSOCUG00000017871/ENSOCUG00000011793/ENSOCUG00000011473/ENSOCUG00000017131/ENSOCUG00000000200/ENSOCUG00000008193/ENSOCUG00000006731/ENSOCUG00000022794/ENSOCUG00000003829/ENSOCUG00000015393/ENSOCUG00000014828/ENSOCUG00000007225/ENSOCUG00000001729/ENSOCUG00000025962/ENSOCUG00000011670/ENSOCUG00000024080/ENSOCUG00000005729/ENSOCUG00000004495/ENSOCUG00000015623/ENSOCUG00000012934/ENSOCUG00000023860/…
BP	GO:0046503	glycerolipid catabolic process	6/1162	25/11449	0.0354225	0.345434	ENSOCUG00000013527/ENSOCUG00000008515/ENSOCUG00000011984/ENSOCUG00000002226/ENSOCUG00000006495/ENSOCUG00000017544	ABHD2/PLA2G15/PLA2G4B/INPP5F/ABHD5/PNPLA7	6	2	ENSOCUG00000008515/ENSOCUG00000006495	4	ENSOCUG00000013527/ENSOCUG00000011984/ENSOCUG00000002226/ENSOCUG00000017544
BP	GO:0050732	negative regulation of peptidyl-tyrosine phosphorylation	6/1162	25/11449	0.0354225	0.345434	ENSOCUG00000026547/ENSOCUG00000008668/ENSOCUG00000003418/ENSOCUG00000002226/ENSOCUG00000010843/ENSOCUG00000024877	CADM4/MVP/PARP14/INPP5F/PRKCD/DMTN	6	2	ENSOCUG00000026547/ENSOCUG00000024877	4	ENSOCUG00000008668/ENSOCUG00000003418/ENSOCUG00000002226/ENSOCUG00000010843
BP	GO:0070232	regulation of T cell apoptotic process	6/1162	25/11449	0.0354225	0.345434	ENSOCUG00000026784/ENSOCUG00000003344/ENSOCUG00000000380/ENSOCUG00000007893/ENSOCUG00000000584/ENSOCUG00000032697	PRKD2/IDO1/WNT5A/GPAM/ARG2/VHL	6	1	ENSOCUG00000000380	5	ENSOCUG00000026784/ENSOCUG00000003344/ENSOCUG00000007893/ENSOCUG00000000584/ENSOCUG00000032697
BP	GO:0009410	response to xenobiotic stimulus	22/1162	145/11449	0.0355869	0.345434	ENSOCUG00000010056/ENSOCUG00000014289/ENSOCUG00000006901/ENSOCUG00000010594/ENSOCUG00000005027/ENSOCUG00000003792/ENSOCUG00000012556/ENSOCUG00000012663/ENSOCUG00000000348/ENSOCUG00000000784/ENSOCUG00000016772/ENSOCUG00000001026/ENSOCUG00000006106/ENSOCUG00000012805/ENSOCUG00000003038/ENSOCUG00000013358/ENSOCUG00000001084/ENSOCUG00000003644/ENSOCUG00000011624/ENSOCUG00000016404/ENSOCUG00000013517/…	CYP1A2/MYC/ANKRD1/CASQ2/PNP/THBS1/NFATC2/MSTN/GPLD1/NR4A2/DDIT4/PPM1F/UMOD/GCLC/CRYZ/ATG5/N6AMT1/BLMH/FIBIN/RB1/NCKAP1L/UCHL1	22	8	ENSOCUG00000010056/ENSOCUG00000012663/ENSOCUG00000000348/ENSOCUG00000012805/ENSOCUG00000003038/ENSOCUG00000013358/ENSOCUG00000003644/ENSOCUG00000016404	14	ENSOCUG00000014289/ENSOCUG00000006901/ENSOCUG00000010594/ENSOCUG00000005027/ENSOCUG00000003792/ENSOCUG00000012556/ENSOCUG00000000784/ENSOCUG00000016772/ENSOCUG00000001026/ENSOCUG00000006106/ENSOCUG00000001084/ENSOCUG00000011624/ENSOCUG00000013517/ENSOCUG00000001353
BP	GO:0010658	striated muscle cell apoptotic process	4/1162	13/11449	0.0357516	0.345434	ENSOCUG00000015082/ENSOCUG00000013358/ENSOCUG00000009225/ENSOCUG00000026930	ATP2A2/ATG5/MYOCD/RGL2	4	1	ENSOCUG00000013358	3	ENSOCUG00000015082/ENSOCUG00000009225/ENSOCUG00000026930
BP	GO:0010662	regulation of striated muscle cell apoptotic process	4/1162	13/11449	0.0357516	0.345434	ENSOCUG00000015082/ENSOCUG00000013358/ENSOCUG00000009225/ENSOCUG00000026930	ATP2A2/ATG5/MYOCD/RGL2	4	1	ENSOCUG00000013358	3	ENSOCUG00000015082/ENSOCUG00000009225/ENSOCUG00000026930
BP	GO:0034377	plasma lipoprotein particle assembly	4/1162	13/11449	0.0357516	0.345434	ENSOCUG00000001028/ENSOCUG00000009279/ENSOCUG00000001415/ENSOCUG00000013288	MFSD2A/ABCA1/SOAT2/MTTP	4	1	ENSOCUG00000001028	3	ENSOCUG00000009279/ENSOCUG00000001415/ENSOCUG00000013288
BP	GO:0035384	thioester biosynthetic process	4/1162	13/11449	0.0357516	0.345434	ENSOCUG00000017120/ENSOCUG00000000408/ENSOCUG00000013125/ENSOCUG00000008004	PDK4/PDK1/ACSS1/PDHX	4	1	ENSOCUG00000008004	3	ENSOCUG00000017120/ENSOCUG00000000408/ENSOCUG00000013125
BP	GO:0042403	thyroid hormone metabolic process	4/1162	13/11449	0.0357516	0.345434	ENSOCUG00000017821/ENSOCUG00000011090/ENSOCUG00000001197/ENSOCUG00000016580	GATA3/CTSK/SLC16A2/CTSB	4	1	ENSOCUG00000017821	3	ENSOCUG00000011090/ENSOCUG00000001197/ENSOCUG00000016580
BP	GO:0046475	glycerophospholipid catabolic process	4/1162	13/11449	0.0357516	0.345434	ENSOCUG00000008515/ENSOCUG00000011984/ENSOCUG00000002226/ENSOCUG00000017544	PLA2G15/PLA2G4B/INPP5F/PNPLA7	4	1	ENSOCUG00000008515	3	ENSOCUG00000011984/ENSOCUG00000002226/ENSOCUG00000017544
BP	GO:0060055	angiogenesis involved in wound healing	4/1162	13/11449	0.0357516	0.345434	ENSOCUG00000016068/ENSOCUG00000005428/ENSOCUG00000011610/ENSOCUG00000003479	SERPINE1/ALOX5/VEGFA/CD34	4	0		4	ENSOCUG00000016068/ENSOCUG00000005428/ENSOCUG00000011610/ENSOCUG00000003479
BP	GO:0071616	acyl-CoA biosynthetic process	4/1162	13/11449	0.0357516	0.345434	ENSOCUG00000017120/ENSOCUG00000000408/ENSOCUG00000013125/ENSOCUG00000008004	PDK4/PDK1/ACSS1/PDHX	4	1	ENSOCUG00000008004	3	ENSOCUG00000017120/ENSOCUG00000000408/ENSOCUG00000013125
BP	GO:1990776	response to angiotensin	4/1162	13/11449	0.0357516	0.345434	ENSOCUG00000017871/ENSOCUG00000009722/ENSOCUG00000011742/ENSOCUG00000010843	ACTN2/AHCYL1/CA2/PRKCD	4	2	ENSOCUG00000009722/ENSOCUG00000011742	2	ENSOCUG00000017871/ENSOCUG00000010843
BP	GO:0001913	T cell mediated cytotoxicity	5/1162	19/11449	0.0370862	0.352365	ENSOCUG00000012543/ENSOCUG00000002489/ENSOCUG00000014527/ENSOCUG00000017836/ENSOCUG00000013517	PPP3CB/TAP2/CTSC/NECTIN2/NCKAP1L	5	1	ENSOCUG00000012543	4	ENSOCUG00000002489/ENSOCUG00000014527/ENSOCUG00000017836/ENSOCUG00000013517
BP	GO:0046460	neutral lipid biosynthetic process	5/1162	19/11449	0.0370862	0.352365	ENSOCUG00000001028/ENSOCUG00000007893/ENSOCUG00000012071/ENSOCUG00000003071/ENSOCUG00000008515	MFSD2A/GPAM/GPAT3/LPIN1/PLA2G15	5	3	ENSOCUG00000001028/ENSOCUG00000003071/ENSOCUG00000008515	2	ENSOCUG00000007893/ENSOCUG00000012071
BP	GO:0046463	acylglycerol biosynthetic process	5/1162	19/11449	0.0370862	0.352365	ENSOCUG00000001028/ENSOCUG00000007893/ENSOCUG00000012071/ENSOCUG00000003071/ENSOCUG00000008515	MFSD2A/GPAM/GPAT3/LPIN1/PLA2G15	5	3	ENSOCUG00000001028/ENSOCUG00000003071/ENSOCUG00000008515	2	ENSOCUG00000007893/ENSOCUG00000012071
BP	GO:0050849	negative regulation of calcium-mediated signaling	5/1162	19/11449	0.0370862	0.352365	ENSOCUG00000016205/ENSOCUG00000010594/ENSOCUG00000008959/ENSOCUG00000010604/ENSOCUG00000012148	HOMER2/CASQ2/MYOZ2/RCAN1/ITPR1	5	0		5	ENSOCUG00000016205/ENSOCUG00000010594/ENSOCUG00000008959/ENSOCUG00000010604/ENSOCUG00000012148
BP	GO:0090184	positive regulation of kidney development	5/1162	19/11449	0.0370862	0.352365	ENSOCUG00000011141/ENSOCUG00000017821/ENSOCUG00000004061/ENSOCUG00000003033/ENSOCUG00000016354	RET/GATA3/LGR4/GDNF/IL6R	5	3	ENSOCUG00000011141/ENSOCUG00000017821/ENSOCUG00000004061	2	ENSOCUG00000003033/ENSOCUG00000016354
BP	GO:1901797	negative regulation of signal transduction by p53 class mediator	5/1162	19/11449	0.0370862	0.352365	ENSOCUG00000014828/ENSOCUG00000000715/ENSOCUG00000005422/ENSOCUG00000007421/ENSOCUG00000008545	BDKRB2/CD44/SNAI1/DYRK3/RRM2B	5	1	ENSOCUG00000008545	4	ENSOCUG00000014828/ENSOCUG00000000715/ENSOCUG00000005422/ENSOCUG00000007421
BP	GO:1905521	regulation of macrophage migration	5/1162	19/11449	0.0370862	0.352365	ENSOCUG00000004923/ENSOCUG00000025029/ENSOCUG00000012663/ENSOCUG00000012259/ENSOCUG00000022167	BCR/CSF1/MSTN/CMKLR1/C5AR1	5	1	ENSOCUG00000012663	4	ENSOCUG00000004923/ENSOCUG00000025029/ENSOCUG00000012259/ENSOCUG00000022167
BP	GO:0048660	regulation of smooth muscle cell proliferation	11/1162	60/11449	0.0371396	0.352365	ENSOCUG00000010633/ENSOCUG00000000737/ENSOCUG00000011473/ENSOCUG00000014122/ENSOCUG00000003792/ENSOCUG00000016362/ENSOCUG00000026915/ENSOCUG00000023521/ENSOCUG00000009225/ENSOCUG00000016354/ENSOCUG00000009324	HMOX1/NR4A3/PRKG1/TPM1/THBS1/ADAMTS1/PTGIR/AIF1/MYOCD/IL6R/GJA1	11	1	ENSOCUG00000014122	10	ENSOCUG00000010633/ENSOCUG00000000737/ENSOCUG00000011473/ENSOCUG00000003792/ENSOCUG00000016362/ENSOCUG00000026915/ENSOCUG00000023521/ENSOCUG00000009225/ENSOCUG00000016354/ENSOCUG00000009324
BP	GO:0045926	negative regulation of growth	17/1162	106/11449	0.0379585	0.359324	ENSOCUG00000025586/ENSOCUG00000015076/ENSOCUG00000010693/ENSOCUG00000000380/ENSOCUG00000007035/ENSOCUG00000012663/ENSOCUG00000029235/ENSOCUG00000006034/ENSOCUG00000012420/ENSOCUG00000008385/ENSOCUG00000011670/ENSOCUG00000003883/ENSOCUG00000027183/ENSOCUG00000015623/ENSOCUG00000009324/ENSOCUG00000016404/ENSOCUG00000022530	MYL2/FXN/CCN3/WNT5A/OSTN/MSTN/ENSOCUG00000029235/FHL1/IP6K2/CDKN2C/SEMA3F/BRCA1/NTN1/PLXNA3/GJA1/RB1/ACVRL1	17	6	ENSOCUG00000015076/ENSOCUG00000000380/ENSOCUG00000012663/ENSOCUG00000008385/ENSOCUG00000027183/ENSOCUG00000016404	11	ENSOCUG00000025586/ENSOCUG00000010693/ENSOCUG00000007035/ENSOCUG00000029235/ENSOCUG00000006034/ENSOCUG00000012420/ENSOCUG00000011670/ENSOCUG00000003883/ENSOCUG00000015623/ENSOCUG00000009324/ENSOCUG00000022530
BP	GO:0043462	regulation of ATPase activity	7/1162	32/11449	0.0382152	0.36094	ENSOCUG00000013865/ENSOCUG00000007983/ENSOCUG00000029864/ENSOCUG00000010198/ENSOCUG00000017932/ENSOCUG00000011745/ENSOCUG00000002988	PLN/TNNC1/ENSOCUG00000029864/Tpm2/ENSOCUG00000017932/HSPA2/ATP1B2	7	1	ENSOCUG00000002988	6	ENSOCUG00000013865/ENSOCUG00000007983/ENSOCUG00000029864/ENSOCUG00000010198/ENSOCUG00000017932/ENSOCUG00000011745
BP	GO:0032535	regulation of cellular component size	29/1162	204/11449	0.0387393	0.364773	ENSOCUG00000017871/ENSOCUG00000011793/ENSOCUG00000017131/ENSOCUG00000000200/ENSOCUG00000011141/ENSOCUG00000000380/ENSOCUG00000006731/ENSOCUG00000003829/ENSOCUG00000015393/ENSOCUG00000007225/ENSOCUG00000001729/ENSOCUG00000007701/ENSOCUG00000025962/ENSOCUG00000009956/ENSOCUG00000011670/ENSOCUG00000024080/ENSOCUG00000005729/ENSOCUG00000004495/ENSOCUG00000027183/ENSOCUG00000015623/ENSOCUG00000012934/…	ACTN2/ENSOCUG00000011793/LMOD2/RAP1GAP2/RET/WNT5A/BDNF/EZR/WAS/CRABP2/LRRC8A/KANK4/ARPC1B/RAC1/SEMA3F/SH3BP1/RIN3/PYCARD/NTN1/PLXNA3/GNB3/PLEK/SCIN/PRKCD/SEMA3A/NCKAP1L/ARF6/FCHSD1/MET	29	7	ENSOCUG00000011141/ENSOCUG00000000380/ENSOCUG00000007701/ENSOCUG00000009956/ENSOCUG00000027183/ENSOCUG00000006986/ENSOCUG00000013060	22	ENSOCUG00000017871/ENSOCUG00000011793/ENSOCUG00000017131/ENSOCUG00000000200/ENSOCUG00000006731/ENSOCUG00000003829/ENSOCUG00000015393/ENSOCUG00000007225/ENSOCUG00000001729/ENSOCUG00000025962/ENSOCUG00000011670/ENSOCUG00000024080/ENSOCUG00000005729/ENSOCUG00000004495/ENSOCUG00000015623/ENSOCUG00000012934/ENSOCUG00000006113/ENSOCUG00000010843/ENSOCUG00000011919/ENSOCUG00000013517/ENSOCUG00000001692/…
BP	GO:0006641	triglyceride metabolic process	8/1162	39/11449	0.0392285	0.364773	ENSOCUG00000017267/ENSOCUG00000001028/ENSOCUG00000007893/ENSOCUG00000012071/ENSOCUG00000013288/ENSOCUG00000003071/ENSOCUG00000012934/ENSOCUG00000006495	SLC37A4/MFSD2A/GPAM/GPAT3/MTTP/LPIN1/GNB3/ABHD5	8	4	ENSOCUG00000017267/ENSOCUG00000001028/ENSOCUG00000003071/ENSOCUG00000006495	4	ENSOCUG00000007893/ENSOCUG00000012071/ENSOCUG00000013288/ENSOCUG00000012934
BP	GO:0030032	lamellipodium assembly	8/1162	39/11449	0.0392285	0.364773	ENSOCUG00000012663/ENSOCUG00000015393/ENSOCUG00000000786/ENSOCUG00000009956/ENSOCUG00000010087/ENSOCUG00000015864/ENSOCUG00000015574/ENSOCUG00000024877	MSTN/WAS/EPHA2/RAC1/SPATA13/ABLIM1/S1PR1/DMTN	8	4	ENSOCUG00000012663/ENSOCUG00000009956/ENSOCUG00000010087/ENSOCUG00000024877	4	ENSOCUG00000015393/ENSOCUG00000000786/ENSOCUG00000015864/ENSOCUG00000015574
BP	GO:0035924	cellular response to vascular endothelial growth factor stimulus	8/1162	39/11449	0.0392285	0.364773	ENSOCUG00000026784/ENSOCUG00000011746/ENSOCUG00000012690/ENSOCUG00000004899/ENSOCUG00000000069/ENSOCUG00000026547/ENSOCUG00000003209/ENSOCUG00000011610	PRKD2/NR4A1/HSPB1/PIK3CB/MYO1C/CADM4/CCBE1/VEGFA	8	2	ENSOCUG00000004899/ENSOCUG00000026547	6	ENSOCUG00000026784/ENSOCUG00000011746/ENSOCUG00000012690/ENSOCUG00000000069/ENSOCUG00000003209/ENSOCUG00000011610
BP	GO:0055081	anion homeostasis	8/1162	39/11449	0.0392285	0.364773	ENSOCUG00000009279/ENSOCUG00000014608/ENSOCUG00000007893/ENSOCUG00000006106/ENSOCUG00000014432/ENSOCUG00000011686/ENSOCUG00000000566/ENSOCUG00000014850	ABCA1/FABP3/GPAM/UMOD/ENPP3/SLC38A3/XPR1/ITGB6	8	2	ENSOCUG00000000566/ENSOCUG00000014850	6	ENSOCUG00000009279/ENSOCUG00000014608/ENSOCUG00000007893/ENSOCUG00000006106/ENSOCUG00000014432/ENSOCUG00000011686
BP	GO:0071674	mononuclear cell migration	8/1162	39/11449	0.0392285	0.364773	ENSOCUG00000016068/ENSOCUG00000010693/ENSOCUG00000025029/ENSOCUG00000012663/ENSOCUG00000016280/ENSOCUG00000023521/ENSOCUG00000012259/ENSOCUG00000022167	SERPINE1/CCN3/CSF1/MSTN/CXCL10/AIF1/CMKLR1/C5AR1	8	1	ENSOCUG00000012663	7	ENSOCUG00000016068/ENSOCUG00000010693/ENSOCUG00000025029/ENSOCUG00000016280/ENSOCUG00000023521/ENSOCUG00000012259/ENSOCUG00000022167
BP	GO:1903391	regulation of adherens junction organization	8/1162	39/11449	0.0392285	0.364773	ENSOCUG00000004160/ENSOCUG00000001026/ENSOCUG00000009956/ENSOCUG00000010465/ENSOCUG00000011610/ENSOCUG00000001467/ENSOCUG00000022530/ENSOCUG00000024877	FAM107A/PPM1F/RAC1/EPHA3/VEGFA/DLC1/ACVRL1/DMTN	8	3	ENSOCUG00000004160/ENSOCUG00000009956/ENSOCUG00000024877	5	ENSOCUG00000001026/ENSOCUG00000010465/ENSOCUG00000011610/ENSOCUG00000001467/ENSOCUG00000022530
BP	GO:0030307	positive regulation of cell growth	12/1162	68/11449	0.0394714	0.366221	ENSOCUG00000015076/ENSOCUG00000015471/ENSOCUG00000001028/ENSOCUG00000010569/ENSOCUG00000006731/ENSOCUG00000007225/ENSOCUG00000004163/ENSOCUG00000001084/ENSOCUG00000005519/ENSOCUG00000027183/ENSOCUG00000027827/ENSOCUG00000002637	FXN/PLAA/MFSD2A/ERBB2/BDNF/CRABP2/SLC25A33/N6AMT1/ARMC12/NTN1/ENSOCUG00000027827/PABIR1	12	5	ENSOCUG00000015076/ENSOCUG00000015471/ENSOCUG00000001028/ENSOCUG00000027183/ENSOCUG00000002637	7	ENSOCUG00000010569/ENSOCUG00000006731/ENSOCUG00000007225/ENSOCUG00000004163/ENSOCUG00000001084/ENSOCUG00000005519/ENSOCUG00000027827
BP	GO:0002695	negative regulation of leukocyte activation	15/1162	91/11449	0.0399095	0.36947	ENSOCUG00000009732/ENSOCUG00000009097/ENSOCUG00000003344/ENSOCUG00000004923/ENSOCUG00000010569/ENSOCUG00000006229/ENSOCUG00000024755/ENSOCUG00000012907/ENSOCUG00000021270/ENSOCUG00000014432/ENSOCUG00000013567/ENSOCUG00000006290/ENSOCUG00000000584/ENSOCUG00000004719/ENSOCUG00000013517	NR1D1/SDC4/IDO1/BCR/ERBB2/TYRO3/TYROBP/TBX21/PARP3/ENPP3/GRN/LRFN5/ARG2/TNFAIP8L2/NCKAP1L	15	3	ENSOCUG00000009732/ENSOCUG00000012907/ENSOCUG00000006290	12	ENSOCUG00000009097/ENSOCUG00000003344/ENSOCUG00000004923/ENSOCUG00000010569/ENSOCUG00000006229/ENSOCUG00000024755/ENSOCUG00000021270/ENSOCUG00000014432/ENSOCUG00000013567/ENSOCUG00000000584/ENSOCUG00000004719/ENSOCUG00000013517
BP	GO:0045596	negative regulation of cell differentiation	47/1162	359/11449	0.0405054	0.374163	ENSOCUG00000014289/ENSOCUG00000022823/ENSOCUG00000009732/ENSOCUG00000011137/ENSOCUG00000008274/ENSOCUG00000008466/ENSOCUG00000011025/ENSOCUG00000010693/ENSOCUG00000000380/ENSOCUG00000007035/ENSOCUG00000010569/ENSOCUG00000003153/ENSOCUG00000012556/ENSOCUG00000012663/ENSOCUG00000017821/ENSOCUG00000016280/ENSOCUG00000015642/ENSOCUG00000017004/ENSOCUG00000012907/ENSOCUG00000005392/ENSOCUG00000005605/…	MYC/ID3/NR1D1/FBLN1/PROX1/JDP2/CNTN4/CCN3/WNT5A/OSTN/ERBB2/TRIB2/NFATC2/MSTN/GATA3/CXCL10/NFKBIA/TMEM182/TBX21/CNTF/LDLRAD4/SEMA3F/GBP1/ITGB3/EFEMP1/ADGRG1/NTN1/C1QC/CDC73/MEIS2/INPP5F/MYOCD/PLXNA3/VEGFA/NFATC3/RARB/SHB/RB1/LRP4/SEMA3A/SOSTDC1/VHL/BTG2/ATP1B2/TNFAIP6/ACVRL1/DMTN	47	17	ENSOCUG00000009732/ENSOCUG00000011025/ENSOCUG00000000380/ENSOCUG00000012663/ENSOCUG00000017821/ENSOCUG00000017004/ENSOCUG00000012907/ENSOCUG00000005392/ENSOCUG00000027183/ENSOCUG00000016332/ENSOCUG00000009906/ENSOCUG00000010052/ENSOCUG00000000714/ENSOCUG00000016404/ENSOCUG00000012541/ENSOCUG00000002988/ENSOCUG00000024877	30	ENSOCUG00000014289/ENSOCUG00000022823/ENSOCUG00000011137/ENSOCUG00000008274/ENSOCUG00000008466/ENSOCUG00000010693/ENSOCUG00000007035/ENSOCUG00000010569/ENSOCUG00000003153/ENSOCUG00000012556/ENSOCUG00000016280/ENSOCUG00000015642/ENSOCUG00000005605/ENSOCUG00000011670/ENSOCUG00000017251/ENSOCUG00000005579/ENSOCUG00000014657/ENSOCUG00000007622/ENSOCUG00000015138/ENSOCUG00000002226/ENSOCUG00000009225/…
BP	GO:0046579	positive regulation of Ras protein signal transduction	6/1162	26/11449	0.0422317	0.385032	ENSOCUG00000006570/ENSOCUG00000025029/ENSOCUG00000022794/ENSOCUG00000004899/ENSOCUG00000007622/ENSOCUG00000000305	ABRA/CSF1/F2R/PIK3CB/ADGRG1/RASGRP4	6	1	ENSOCUG00000004899	5	ENSOCUG00000006570/ENSOCUG00000025029/ENSOCUG00000022794/ENSOCUG00000007622/ENSOCUG00000000305
BP	GO:0048662	negative regulation of smooth muscle cell proliferation	6/1162	26/11449	0.0422317	0.385032	ENSOCUG00000010633/ENSOCUG00000011473/ENSOCUG00000014122/ENSOCUG00000026915/ENSOCUG00000023521/ENSOCUG00000009225	HMOX1/PRKG1/TPM1/PTGIR/AIF1/MYOCD	6	1	ENSOCUG00000014122	5	ENSOCUG00000010633/ENSOCUG00000011473/ENSOCUG00000026915/ENSOCUG00000023521/ENSOCUG00000009225
BP	GO:0051353	positive regulation of oxidoreductase activity	6/1162	26/11449	0.0422317	0.385032	ENSOCUG00000027507/ENSOCUG00000002752/ENSOCUG00000015076/ENSOCUG00000008738/ENSOCUG00000004899/ENSOCUG00000003033	VDR/S100A1/FXN/ABL2/PIK3CB/GDNF	6	2	ENSOCUG00000015076/ENSOCUG00000004899	4	ENSOCUG00000027507/ENSOCUG00000002752/ENSOCUG00000008738/ENSOCUG00000003033
BP	GO:0055010	ventricular cardiac muscle tissue morphogenesis	6/1162	26/11449	0.0422317	0.385032	ENSOCUG00000025586/ENSOCUG00000011037/ENSOCUG00000008274/ENSOCUG00000014122/ENSOCUG00000010424/ENSOCUG00000007983	MYL2/MYH7/PROX1/TPM1/TNNI1/TNNC1	6	1	ENSOCUG00000014122	5	ENSOCUG00000025586/ENSOCUG00000011037/ENSOCUG00000008274/ENSOCUG00000010424/ENSOCUG00000007983
BP	GO:0072376	protein activation cascade	6/1162	26/11449	0.0422317	0.385032	ENSOCUG00000011137/ENSOCUG00000006228/ENSOCUG00000029682/ENSOCUG00000005579/ENSOCUG00000015138/ENSOCUG00000026479	FBLN1/SUSD4/CFB/ITGB3/C1QC/SERPING1	6	1	ENSOCUG00000006228	5	ENSOCUG00000011137/ENSOCUG00000029682/ENSOCUG00000005579/ENSOCUG00000015138/ENSOCUG00000026479
BP	GO:0099024	plasma membrane invagination	6/1162	26/11449	0.0422317	0.385032	ENSOCUG00000003792/ENSOCUG00000009279/ENSOCUG00000024080/ENSOCUG00000023521/ENSOCUG00000004142/ENSOCUG00000013517	THBS1/ABCA1/SH3BP1/AIF1/MYH9/NCKAP1L	6	0		6	ENSOCUG00000003792/ENSOCUG00000009279/ENSOCUG00000024080/ENSOCUG00000023521/ENSOCUG00000004142/ENSOCUG00000013517
BP	GO:0032231	regulation of actin filament bundle assembly	10/1162	54/11449	0.0429587	0.389128	ENSOCUG00000002835/ENSOCUG00000015393/ENSOCUG00000001026/ENSOCUG00000009956/ENSOCUG00000010039/ENSOCUG00000010538/ENSOCUG00000001467/ENSOCUG00000017725/ENSOCUG00000006113/ENSOCUG00000013060	CCN2/WAS/PPM1F/RAC1/FHOD1/PAK1/DLC1/TMEFF2/PLEK/MET	10	5	ENSOCUG00000009956/ENSOCUG00000010039/ENSOCUG00000010538/ENSOCUG00000017725/ENSOCUG00000013060	5	ENSOCUG00000002835/ENSOCUG00000015393/ENSOCUG00000001026/ENSOCUG00000001467/ENSOCUG00000006113
BP	GO:0097581	lamellipodium organization	10/1162	54/11449	0.0429587	0.389128	ENSOCUG00000006316/ENSOCUG00000012663/ENSOCUG00000015393/ENSOCUG00000000786/ENSOCUG00000000715/ENSOCUG00000009956/ENSOCUG00000010087/ENSOCUG00000015864/ENSOCUG00000015574/ENSOCUG00000024877	PLEKHO1/MSTN/WAS/EPHA2/CD44/RAC1/SPATA13/ABLIM1/S1PR1/DMTN	10	4	ENSOCUG00000012663/ENSOCUG00000009956/ENSOCUG00000010087/ENSOCUG00000024877	6	ENSOCUG00000006316/ENSOCUG00000015393/ENSOCUG00000000786/ENSOCUG00000000715/ENSOCUG00000015864/ENSOCUG00000015574
BP	GO:0110020	regulation of actomyosin structure organization	10/1162	54/11449	0.0429587	0.389128	ENSOCUG00000002835/ENSOCUG00000008274/ENSOCUG00000015393/ENSOCUG00000001026/ENSOCUG00000009956/ENSOCUG00000010039/ENSOCUG00000010538/ENSOCUG00000001467/ENSOCUG00000017725/ENSOCUG00000013060	CCN2/PROX1/WAS/PPM1F/RAC1/FHOD1/PAK1/DLC1/TMEFF2/MET	10	5	ENSOCUG00000009956/ENSOCUG00000010039/ENSOCUG00000010538/ENSOCUG00000017725/ENSOCUG00000013060	5	ENSOCUG00000002835/ENSOCUG00000008274/ENSOCUG00000015393/ENSOCUG00000001026/ENSOCUG00000001467
BP	GO:0097530	granulocyte migration	12/1162	69/11449	0.0435494	0.39333	ENSOCUG00000017267/ENSOCUG00000025029/ENSOCUG00000009244/ENSOCUG00000012663/ENSOCUG00000006106/ENSOCUG00000009956/ENSOCUG00000001216/ENSOCUG00000012259/ENSOCUG00000013517/ENSOCUG00000022167/ENSOCUG00000013688/ENSOCUG00000012012	SLC37A4/CSF1/THBS4/MSTN/UMOD/RAC1/ADAM8/CMKLR1/NCKAP1L/C5AR1/TNFAIP6/PPIB	12	3	ENSOCUG00000017267/ENSOCUG00000012663/ENSOCUG00000009956	9	ENSOCUG00000025029/ENSOCUG00000009244/ENSOCUG00000006106/ENSOCUG00000001216/ENSOCUG00000012259/ENSOCUG00000013517/ENSOCUG00000022167/ENSOCUG00000013688/ENSOCUG00000012012
BP	GO:0051336	regulation of hydrolase activity	56/1162	440/11449	0.0436427	0.39333	ENSOCUG00000016068/ENSOCUG00000014289/ENSOCUG00000014123/ENSOCUG00000011473/ENSOCUG00000013865/ENSOCUG00000026784/ENSOCUG00000004923/ENSOCUG00000007628/ENSOCUG00000012972/ENSOCUG00000011746/ENSOCUG00000015471/ENSOCUG00000003792/ENSOCUG00000007983/ENSOCUG00000000380/ENSOCUG00000010569/ENSOCUG00000022794/ENSOCUG00000022575/ENSOCUG00000005190/ENSOCUG00000011786/ENSOCUG00000029864/ENSOCUG00000000786/…	SERPINE1/MYC/PPP1R2/PRKG1/PLN/PRKD2/BCR/TBC1D10A/CRYAB/NR4A1/PLAA/THBS1/TNNC1/WNT5A/ERBB2/F2R/VTN/DHCR24/ECM1/ENSOCUG00000029864/EPHA2/PLAUR/CHP2/RCAN1/TIMP3/URI1/CD44/PPM1F/SERPINB9/Tpm2/ABL2/DELE1/ENSOCUG00000017932/EPHA3/GRN/HSPA2/SH3BP1/PSMB8/PYCARD/ADAP2/CTSB/FIS1/VEGFA/DLC1/ANGPTL4/RAB3GAP2/PLEK/PLXNB3/PRKCD/NCKAP1L/F3/BCAR3/ATP1B2/TMBIM6/TIMP1/DAPK1	56	10	ENSOCUG00000014123/ENSOCUG00000015471/ENSOCUG00000000380/ENSOCUG00000022575/ENSOCUG00000005190/ENSOCUG00000015063/ENSOCUG00000016933/ENSOCUG00000016506/ENSOCUG00000002988/ENSOCUG00000001847	46	ENSOCUG00000016068/ENSOCUG00000014289/ENSOCUG00000011473/ENSOCUG00000013865/ENSOCUG00000026784/ENSOCUG00000004923/ENSOCUG00000007628/ENSOCUG00000012972/ENSOCUG00000011746/ENSOCUG00000003792/ENSOCUG00000007983/ENSOCUG00000010569/ENSOCUG00000022794/ENSOCUG00000011786/ENSOCUG00000029864/ENSOCUG00000000786/ENSOCUG00000027400/ENSOCUG00000000793/ENSOCUG00000010604/ENSOCUG00000008310/ENSOCUG00000000715/…
BP	GO:0010522	regulation of calcium ion transport into cytosol	9/1162	47/11449	0.044219	0.39333	ENSOCUG00000013865/ENSOCUG00000010594/ENSOCUG00000022794/ENSOCUG00000016280/ENSOCUG00000013358/ENSOCUG00000008066/ENSOCUG00000003078/ENSOCUG00000006148/ENSOCUG00000001847	PLN/CASQ2/F2R/CXCL10/ATG5/DHRS7C/APLNR/CALCR/TMBIM6	9	5	ENSOCUG00000013358/ENSOCUG00000008066/ENSOCUG00000003078/ENSOCUG00000006148/ENSOCUG00000001847	4	ENSOCUG00000013865/ENSOCUG00000010594/ENSOCUG00000022794/ENSOCUG00000016280
BP	GO:0030193	regulation of blood coagulation	9/1162	47/11449	0.044219	0.39333	ENSOCUG00000016068/ENSOCUG00000011473/ENSOCUG00000011311/ENSOCUG00000003792/ENSOCUG00000022794/ENSOCUG00000010843/ENSOCUG00000016477/ENSOCUG00000003155/ENSOCUG00000024877	SERPINE1/PRKG1/KLKB1/THBS1/F2R/PRKCD/SELP/PLAU/DMTN	9	2	ENSOCUG00000011311/ENSOCUG00000024877	7	ENSOCUG00000016068/ENSOCUG00000011473/ENSOCUG00000003792/ENSOCUG00000022794/ENSOCUG00000010843/ENSOCUG00000016477/ENSOCUG00000003155
BP	GO:1900046	regulation of hemostasis	9/1162	47/11449	0.044219	0.39333	ENSOCUG00000016068/ENSOCUG00000011473/ENSOCUG00000011311/ENSOCUG00000003792/ENSOCUG00000022794/ENSOCUG00000010843/ENSOCUG00000016477/ENSOCUG00000003155/ENSOCUG00000024877	SERPINE1/PRKG1/KLKB1/THBS1/F2R/PRKCD/SELP/PLAU/DMTN	9	2	ENSOCUG00000011311/ENSOCUG00000024877	7	ENSOCUG00000016068/ENSOCUG00000011473/ENSOCUG00000003792/ENSOCUG00000022794/ENSOCUG00000010843/ENSOCUG00000016477/ENSOCUG00000003155
BP	GO:1903670	regulation of sprouting angiogenesis	9/1162	47/11449	0.044219	0.39333	ENSOCUG00000010633/ENSOCUG00000002752/ENSOCUG00000016098/ENSOCUG00000013369/ENSOCUG00000003792/ENSOCUG00000004899/ENSOCUG00000005428/ENSOCUG00000011610/ENSOCUG00000003078	HMOX1/S100A1/FGFBP1/ITGA5/THBS1/PIK3CB/ALOX5/VEGFA/APLNR	9	3	ENSOCUG00000016098/ENSOCUG00000004899/ENSOCUG00000003078	6	ENSOCUG00000010633/ENSOCUG00000002752/ENSOCUG00000013369/ENSOCUG00000003792/ENSOCUG00000005428/ENSOCUG00000011610
BP	GO:0048010	vascular endothelial growth factor receptor signaling pathway	7/1162	33/11449	0.0444138	0.39333	ENSOCUG00000026784/ENSOCUG00000017764/ENSOCUG00000012690/ENSOCUG00000008676/ENSOCUG00000001136/ENSOCUG00000026547/ENSOCUG00000011610	PRKD2/VEGFD/HSPB1/CLEC14A/TMEM204/CADM4/VEGFA	7	2	ENSOCUG00000017764/ENSOCUG00000026547	5	ENSOCUG00000026784/ENSOCUG00000012690/ENSOCUG00000008676/ENSOCUG00000001136/ENSOCUG00000011610
BP	GO:0048661	positive regulation of smooth muscle cell proliferation	7/1162	33/11449	0.0444138	0.39333	ENSOCUG00000010633/ENSOCUG00000000737/ENSOCUG00000003792/ENSOCUG00000016362/ENSOCUG00000023521/ENSOCUG00000016354/ENSOCUG00000009324	HMOX1/NR4A3/THBS1/ADAMTS1/AIF1/IL6R/GJA1	7	0		7	ENSOCUG00000010633/ENSOCUG00000000737/ENSOCUG00000003792/ENSOCUG00000016362/ENSOCUG00000023521/ENSOCUG00000016354/ENSOCUG00000009324
BP	GO:0055006	cardiac cell development	7/1162	33/11449	0.0444138	0.39333	ENSOCUG00000017871/ENSOCUG00000008274/ENSOCUG00000005474/ENSOCUG00000004074/ENSOCUG00000004480/ENSOCUG00000013358/ENSOCUG00000013450	ACTN2/PROX1/SGCB/ACTC1/CSRP3/ATG5/MYH11	7	2	ENSOCUG00000005474/ENSOCUG00000013358	5	ENSOCUG00000017871/ENSOCUG00000008274/ENSOCUG00000004074/ENSOCUG00000004480/ENSOCUG00000013450
BP	GO:0055013	cardiac muscle cell development	7/1162	33/11449	0.0444138	0.39333	ENSOCUG00000017871/ENSOCUG00000008274/ENSOCUG00000005474/ENSOCUG00000004074/ENSOCUG00000004480/ENSOCUG00000013358/ENSOCUG00000013450	ACTN2/PROX1/SGCB/ACTC1/CSRP3/ATG5/MYH11	7	2	ENSOCUG00000005474/ENSOCUG00000013358	5	ENSOCUG00000017871/ENSOCUG00000008274/ENSOCUG00000004074/ENSOCUG00000004480/ENSOCUG00000013450
BP	GO:0001819	positive regulation of cytokine production	36/1162	266/11449	0.044452	0.39333	ENSOCUG00000016068/ENSOCUG00000012101/ENSOCUG00000014647/ENSOCUG00000026784/ENSOCUG00000005027/ENSOCUG00000003344/ENSOCUG00000003792/ENSOCUG00000000380/ENSOCUG00000004165/ENSOCUG00000022794/ENSOCUG00000017821/ENSOCUG00000012690/ENSOCUG00000029328/ENSOCUG00000031273/ENSOCUG00000005985/ENSOCUG00000002748/ENSOCUG00000009374/ENSOCUG00000026988/ENSOCUG00000012907/ENSOCUG00000027981/ENSOCUG00000004027/…	SERPINE1/ARID5A/USP15/PRKD2/PNP/IDO1/THBS1/WNT5A/IRF1/F2R/GATA3/HSPB1/OASL/GPSM3/CLU/S100A13/IRF4/CHI3L1/TBX21/ISG15/TRAF3IP3/BRCA1/MAPK9/RUNX1/AIF1/CCBE1/PYCARD/BATF/ENSOCUG00000000771/IL6R/SCIMP/C5AR1/F3/C1QTNF3/CD14/CD34	36	6	ENSOCUG00000014647/ENSOCUG00000000380/ENSOCUG00000017821/ENSOCUG00000012907/ENSOCUG00000004027/ENSOCUG00000015542	30	ENSOCUG00000016068/ENSOCUG00000012101/ENSOCUG00000026784/ENSOCUG00000005027/ENSOCUG00000003344/ENSOCUG00000003792/ENSOCUG00000004165/ENSOCUG00000022794/ENSOCUG00000012690/ENSOCUG00000029328/ENSOCUG00000031273/ENSOCUG00000005985/ENSOCUG00000002748/ENSOCUG00000009374/ENSOCUG00000026988/ENSOCUG00000027981/ENSOCUG00000003883/ENSOCUG00000013731/ENSOCUG00000023521/ENSOCUG00000003209/ENSOCUG00000004495/…
BP	GO:2000377	regulation of reactive oxygen species metabolic process	13/1162	77/11449	0.0451809	0.397148	ENSOCUG00000000197/ENSOCUG00000004923/ENSOCUG00000003792/ENSOCUG00000016168/ENSOCUG00000005985/ENSOCUG00000004163/ENSOCUG00000005428/ENSOCUG00000017062/ENSOCUG00000013358/ENSOCUG00000003883/ENSOCUG00000001587/ENSOCUG00000000584/ENSOCUG00000010843	HK2/BCR/THBS1/ABCD2/CLU/SLC25A33/ALOX5/ROMO1/ATG5/BRCA1/ITGAM/ARG2/PRKCD	13	2	ENSOCUG00000016168/ENSOCUG00000013358	11	ENSOCUG00000000197/ENSOCUG00000004923/ENSOCUG00000003792/ENSOCUG00000005985/ENSOCUG00000004163/ENSOCUG00000005428/ENSOCUG00000017062/ENSOCUG00000003883/ENSOCUG00000001587/ENSOCUG00000000584/ENSOCUG00000010843
BP	GO:0010742	macrophage derived foam cell differentiation	5/1162	20/11449	0.0454505	0.397148	ENSOCUG00000025029/ENSOCUG00000000380/ENSOCUG00000015642/ENSOCUG00000005579/ENSOCUG00000015542	CSF1/WNT5A/NFKBIA/ITGB3/MAPK9	5	2	ENSOCUG00000000380/ENSOCUG00000015542	3	ENSOCUG00000025029/ENSOCUG00000015642/ENSOCUG00000005579
BP	GO:0050771	negative regulation of axonogenesis	5/1162	20/11449	0.0454505	0.397148	ENSOCUG00000000380/ENSOCUG00000011670/ENSOCUG00000027183/ENSOCUG00000015623/ENSOCUG00000002052	WNT5A/SEMA3F/NTN1/PLXNA3/LRP4	5	2	ENSOCUG00000000380/ENSOCUG00000027183	3	ENSOCUG00000011670/ENSOCUG00000015623/ENSOCUG00000002052
BP	GO:0090077	foam cell differentiation	5/1162	20/11449	0.0454505	0.397148	ENSOCUG00000025029/ENSOCUG00000000380/ENSOCUG00000015642/ENSOCUG00000005579/ENSOCUG00000015542	CSF1/WNT5A/NFKBIA/ITGB3/MAPK9	5	2	ENSOCUG00000000380/ENSOCUG00000015542	3	ENSOCUG00000025029/ENSOCUG00000015642/ENSOCUG00000005579
BP	GO:1902042	negative regulation of extrinsic apoptotic signaling pathway via death domain receptors	5/1162	20/11449	0.0454505	0.397148	ENSOCUG00000016068/ENSOCUG00000010633/ENSOCUG00000003201/ENSOCUG00000029644/ENSOCUG00000003883	SERPINE1/HMOX1/BCL2L1/ICAM1/BRCA1	5	0		5	ENSOCUG00000016068/ENSOCUG00000010633/ENSOCUG00000003201/ENSOCUG00000029644/ENSOCUG00000003883
BP	GO:2000406	positive regulation of T cell migration	5/1162	20/11449	0.0454505	0.397148	ENSOCUG00000000380/ENSOCUG00000016280/ENSOCUG00000005579/ENSOCUG00000023521/ENSOCUG00000004495	WNT5A/CXCL10/ITGB3/AIF1/PYCARD	5	1	ENSOCUG00000000380	4	ENSOCUG00000016280/ENSOCUG00000005579/ENSOCUG00000023521/ENSOCUG00000004495
BP	GO:0001914	regulation of T cell mediated cytotoxicity	4/1162	14/11449	0.0461422	0.399044	ENSOCUG00000012543/ENSOCUG00000002489/ENSOCUG00000017836/ENSOCUG00000013517	PPP3CB/TAP2/NECTIN2/NCKAP1L	4	1	ENSOCUG00000012543	3	ENSOCUG00000002489/ENSOCUG00000017836/ENSOCUG00000013517
BP	GO:0007141	male meiosis I	4/1162	14/11449	0.0461422	0.399044	ENSOCUG00000011812/ENSOCUG00000011745/ENSOCUG00000011647/ENSOCUG00000002869	ING2/HSPA2/FOXJ3/REC8	4	2	ENSOCUG00000011812/ENSOCUG00000011647	2	ENSOCUG00000011745/ENSOCUG00000002869
BP	GO:0010765	positive regulation of sodium ion transport	4/1162	14/11449	0.0461422	0.399044	ENSOCUG00000009722/ENSOCUG00000010502/ENSOCUG00000009395/ENSOCUG00000002988	AHCYL1/SCN3B/CNTN1/ATP1B2	4	3	ENSOCUG00000009722/ENSOCUG00000009395/ENSOCUG00000002988	1	ENSOCUG00000010502
BP	GO:0042554	superoxide anion generation	4/1162	14/11449	0.0461422	0.399044	ENSOCUG00000021337/ENSOCUG00000001587/ENSOCUG00000032490/ENSOCUG00000010843	NCF4/ITGAM/CYBB/PRKCD	4	0		4	ENSOCUG00000021337/ENSOCUG00000001587/ENSOCUG00000032490/ENSOCUG00000010843
BP	GO:1901985	positive regulation of protein acetylation	4/1162	14/11449	0.0461422	0.399044	ENSOCUG00000012101/ENSOCUG00000005940/ENSOCUG00000003883/ENSOCUG00000008775	ARID5A/BMAL1/BRCA1/AUTS2	4	1	ENSOCUG00000005940	3	ENSOCUG00000012101/ENSOCUG00000003883/ENSOCUG00000008775
BP	GO:0043434	response to peptide hormone	21/1162	141/11449	0.0467214	0.403224	ENSOCUG00000017871/ENSOCUG00000011793/ENSOCUG00000008644/ENSOCUG00000006052/ENSOCUG00000017120/ENSOCUG00000005474/ENSOCUG00000011746/ENSOCUG00000009722/ENSOCUG00000012663/ENSOCUG00000000348/ENSOCUG00000012493/ENSOCUG00000014641/ENSOCUG00000000784/ENSOCUG00000004480/ENSOCUG00000004163/ENSOCUG00000000069/ENSOCUG00000011742/ENSOCUG00000009577/ENSOCUG00000016404/ENSOCUG00000010843/ENSOCUG00000015440	ACTN2/ENSOCUG00000011793/ENSOCUG00000008644/SOS2/PDK4/SGCB/NR4A1/AHCYL1/MSTN/GPLD1/KLF15/USO1/NR4A2/CSRP3/SLC25A33/MYO1C/CA2/GKAP1/RB1/PRKCD/BCAR3	21	10	ENSOCUG00000008644/ENSOCUG00000006052/ENSOCUG00000005474/ENSOCUG00000009722/ENSOCUG00000012663/ENSOCUG00000000348/ENSOCUG00000014641/ENSOCUG00000011742/ENSOCUG00000009577/ENSOCUG00000016404	11	ENSOCUG00000017871/ENSOCUG00000011793/ENSOCUG00000017120/ENSOCUG00000011746/ENSOCUG00000012493/ENSOCUG00000000784/ENSOCUG00000004480/ENSOCUG00000004163/ENSOCUG00000000069/ENSOCUG00000010843/ENSOCUG00000015440
BP	GO:0003205	cardiac chamber development	15/1162	93/11449	0.0470919	0.405589	ENSOCUG00000025586/ENSOCUG00000011037/ENSOCUG00000008274/ENSOCUG00000014122/ENSOCUG00000010424/ENSOCUG00000007983/ENSOCUG00000000380/ENSOCUG00000023408/ENSOCUG00000016362/ENSOCUG00000017821/ENSOCUG00000000249/ENSOCUG00000010962/ENSOCUG00000009225/ENSOCUG00000001168/ENSOCUG00000003078	MYL2/MYH7/PROX1/TPM1/TNNI1/TNNC1/WNT5A/CITED2/ADAMTS1/GATA3/SMARCD3/GREB1L/MYOCD/LUZP1/APLNR	15	5	ENSOCUG00000014122/ENSOCUG00000000380/ENSOCUG00000017821/ENSOCUG00000000249/ENSOCUG00000003078	10	ENSOCUG00000025586/ENSOCUG00000011037/ENSOCUG00000008274/ENSOCUG00000010424/ENSOCUG00000007983/ENSOCUG00000023408/ENSOCUG00000016362/ENSOCUG00000010962/ENSOCUG00000009225/ENSOCUG00000001168
BP	GO:0007507	heart development	40/1162	302/11449	0.0475955	0.409087	ENSOCUG00000017871/ENSOCUG00000022823/ENSOCUG00000013865/ENSOCUG00000014744/ENSOCUG00000006901/ENSOCUG00000025586/ENSOCUG00000014127/ENSOCUG00000011037/ENSOCUG00000008274/ENSOCUG00000005474/ENSOCUG00000010852/ENSOCUG00000014122/ENSOCUG00000027562/ENSOCUG00000010424/ENSOCUG00000012543/ENSOCUG00000007983/ENSOCUG00000000380/ENSOCUG00000004074/ENSOCUG00000023408/ENSOCUG00000010569/ENSOCUG00000016362/…	ACTN2/ID3/PLN/WNT16/ANKRD1/MYL2/TNFRSF1B/MYH7/PROX1/SGCB/HSPB7/TPM1/PPP3R1/TNNI1/PPP3CB/TNNC1/WNT5A/ACTC1/CITED2/ERBB2/ADAMTS1/GATA3/FLRT2/CSRP3/SMARCD3/ATG5/DNAH5/GREB1L/ADAP2/MYOCD/TAB2/LUZP1/GJA1/RARB/S1PR1/RB1/APLNR/NDUFV2/ACVRL1/MYH11	40	13	ENSOCUG00000005474/ENSOCUG00000014122/ENSOCUG00000027562/ENSOCUG00000012543/ENSOCUG00000000380/ENSOCUG00000017821/ENSOCUG00000000249/ENSOCUG00000013358/ENSOCUG00000012180/ENSOCUG00000000714/ENSOCUG00000016404/ENSOCUG00000003078/ENSOCUG00000009899	27	ENSOCUG00000017871/ENSOCUG00000022823/ENSOCUG00000013865/ENSOCUG00000014744/ENSOCUG00000006901/ENSOCUG00000025586/ENSOCUG00000014127/ENSOCUG00000011037/ENSOCUG00000008274/ENSOCUG00000010852/ENSOCUG00000010424/ENSOCUG00000007983/ENSOCUG00000004074/ENSOCUG00000023408/ENSOCUG00000010569/ENSOCUG00000016362/ENSOCUG00000007881/ENSOCUG00000004480/ENSOCUG00000010205/ENSOCUG00000010962/ENSOCUG00000015269/…
BP	GO:2001235	positive regulation of apoptotic signaling pathway	17/1162	109/11449	0.0477237	0.409353	ENSOCUG00000017424/ENSOCUG00000014289/ENSOCUG00000005489/ENSOCUG00000003792/ENSOCUG00000000380/ENSOCUG00000014527/ENSOCUG00000027400/ENSOCUG00000008310/ENSOCUG00000031945/ENSOCUG00000015542/ENSOCUG00000012152/ENSOCUG00000004495/ENSOCUG00000023720/ENSOCUG00000004023/ENSOCUG00000011858/ENSOCUG00000012587/ENSOCUG00000010843	ATF3/MYC/PRKRA/THBS1/WNT5A/CTSC/PLAUR/TIMP3/FAF1/MAPK9/MCL1/PYCARD/FIS1/G0S2/TPD52L1/EEF1E1/PRKCD	17	6	ENSOCUG00000005489/ENSOCUG00000000380/ENSOCUG00000031945/ENSOCUG00000015542/ENSOCUG00000004023/ENSOCUG00000012587	11	ENSOCUG00000017424/ENSOCUG00000014289/ENSOCUG00000003792/ENSOCUG00000014527/ENSOCUG00000027400/ENSOCUG00000008310/ENSOCUG00000012152/ENSOCUG00000004495/ENSOCUG00000023720/ENSOCUG00000011858/ENSOCUG00000010843
BP	GO:0001568	blood vessel development	51/1162	399/11449	0.0490397	0.418693	ENSOCUG00000016068/ENSOCUG00000010633/ENSOCUG00000002835/ENSOCUG00000002197/ENSOCUG00000002752/ENSOCUG00000026784/ENSOCUG00000008274/ENSOCUG00000008193/ENSOCUG00000016098/ENSOCUG00000000197/ENSOCUG00000013369/ENSOCUG00000027562/ENSOCUG00000010693/ENSOCUG00000011746/ENSOCUG00000003792/ENSOCUG00000000380/ENSOCUG00000023408/ENSOCUG00000016362/ENSOCUG00000009244/ENSOCUG00000000348/ENSOCUG00000011786/…	SERPINE1/HMOX1/CCN2/ITGB8/S100A1/PRKD2/PROX1/ACTA2/FGFBP1/HK2/ITGA5/PPP3R1/CCN3/NR4A1/THBS1/WNT5A/CITED2/ADAMTS1/THBS4/GPLD1/ECM1/HSPB1/EPHA2/CXCL10/CLEC14A/CHI3L1/PIK3CB/ALOX5/NPR3/BRCA1/AGGF1/CCBE1/ADGRG1/MYOCD/IL6R/MYH9/VEGFA/LUZP1/ADRA2B/S1PR1/SHB/APLNR/VHL/SEMA4A/C5AR1/F3/STAB1/PLPP3/CD34/ACVRL1/MTDH	51	9	ENSOCUG00000002197/ENSOCUG00000016098/ENSOCUG00000027562/ENSOCUG00000000380/ENSOCUG00000000348/ENSOCUG00000004899/ENSOCUG00000003078/ENSOCUG00000010024/ENSOCUG00000011400	42	ENSOCUG00000016068/ENSOCUG00000010633/ENSOCUG00000002835/ENSOCUG00000002752/ENSOCUG00000026784/ENSOCUG00000008274/ENSOCUG00000008193/ENSOCUG00000000197/ENSOCUG00000013369/ENSOCUG00000010693/ENSOCUG00000011746/ENSOCUG00000003792/ENSOCUG00000023408/ENSOCUG00000016362/ENSOCUG00000009244/ENSOCUG00000011786/ENSOCUG00000012690/ENSOCUG00000000786/ENSOCUG00000016280/ENSOCUG00000008676/ENSOCUG00000026988/…
BP	GO:0002040	sprouting angiogenesis	13/1162	78/11449	0.0493954	0.418693	ENSOCUG00000010633/ENSOCUG00000002752/ENSOCUG00000016098/ENSOCUG00000013369/ENSOCUG00000011746/ENSOCUG00000003792/ENSOCUG00000000348/ENSOCUG00000000786/ENSOCUG00000008676/ENSOCUG00000004899/ENSOCUG00000005428/ENSOCUG00000011610/ENSOCUG00000003078	HMOX1/S100A1/FGFBP1/ITGA5/NR4A1/THBS1/GPLD1/EPHA2/CLEC14A/PIK3CB/ALOX5/VEGFA/APLNR	13	4	ENSOCUG00000016098/ENSOCUG00000000348/ENSOCUG00000004899/ENSOCUG00000003078	9	ENSOCUG00000010633/ENSOCUG00000002752/ENSOCUG00000013369/ENSOCUG00000011746/ENSOCUG00000003792/ENSOCUG00000000786/ENSOCUG00000008676/ENSOCUG00000005428/ENSOCUG00000011610
BP	GO:0033135	regulation of peptidyl-serine phosphorylation	13/1162	78/11449	0.0493954	0.418693	ENSOCUG00000026784/ENSOCUG00000011141/ENSOCUG00000000380/ENSOCUG00000014828/ENSOCUG00000024188/ENSOCUG00000012420/ENSOCUG00000000715/ENSOCUG00000001026/ENSOCUG00000010538/ENSOCUG00000011610/ENSOCUG00000015440/ENSOCUG00000006148/ENSOCUG00000024877	PRKD2/RET/WNT5A/BDKRB2/TNKS1BP1/IP6K2/CD44/PPM1F/PAK1/VEGFA/BCAR3/CALCR/DMTN	13	5	ENSOCUG00000011141/ENSOCUG00000000380/ENSOCUG00000010538/ENSOCUG00000006148/ENSOCUG00000024877	8	ENSOCUG00000026784/ENSOCUG00000014828/ENSOCUG00000024188/ENSOCUG00000012420/ENSOCUG00000000715/ENSOCUG00000001026/ENSOCUG00000011610/ENSOCUG00000015440
BP	GO:0051492	regulation of stress fiber assembly	9/1162	48/11449	0.0497255	0.418693	ENSOCUG00000002835/ENSOCUG00000015393/ENSOCUG00000001026/ENSOCUG00000009956/ENSOCUG00000010039/ENSOCUG00000010538/ENSOCUG00000001467/ENSOCUG00000017725/ENSOCUG00000013060	CCN2/WAS/PPM1F/RAC1/FHOD1/PAK1/DLC1/TMEFF2/MET	9	5	ENSOCUG00000009956/ENSOCUG00000010039/ENSOCUG00000010538/ENSOCUG00000017725/ENSOCUG00000013060	4	ENSOCUG00000002835/ENSOCUG00000015393/ENSOCUG00000001026/ENSOCUG00000001467
BP	GO:0002704	negative regulation of leukocyte mediated immunity	6/1162	27/11449	0.0498089	0.418693	ENSOCUG00000004923/ENSOCUG00000012543/ENSOCUG00000005091/ENSOCUG00000012907/ENSOCUG00000021270/ENSOCUG00000013517	BCR/PPP3CB/SERPINB9/TBX21/PARP3/NCKAP1L	6	2	ENSOCUG00000012543/ENSOCUG00000012907	4	ENSOCUG00000004923/ENSOCUG00000005091/ENSOCUG00000021270/ENSOCUG00000013517
BP	GO:0031058	positive regulation of histone modification	6/1162	27/11449	0.0498089	0.418693	ENSOCUG00000026784/ENSOCUG00000011812/ENSOCUG00000003883/ENSOCUG00000008775/ENSOCUG00000011610/ENSOCUG00000003078	PRKD2/ING2/BRCA1/AUTS2/VEGFA/APLNR	6	2	ENSOCUG00000011812/ENSOCUG00000003078	4	ENSOCUG00000026784/ENSOCUG00000003883/ENSOCUG00000008775/ENSOCUG00000011610
[truncated: 3,707 more rows]

## Sheet: CC
Category	GOID	Description	GeneRatio	BgRatio	pvalue	padj	geneID	geneName	Count	Up	Up_Gene_id	Down	Down_Gene_id
[truncated: 480 more rows]

[truncated: 2 more sheets: MF, KEGG]
