# Supplementary material for: Comparative Transcriptomic Analysis Between High- and Low-Growth-Rate Meat-Type Rabbits Reveals Key Pathways Associated with Muscle Development
Source: Animals (Basel). 2025 May 29;15(11):1585. doi: 10.3390/ani15111585 (PMC12153524; doi:10.3390/ani15111585)
Supplement: Supplementary file 1 [file animals-15-01585-s001.zip › Table S6 GO , KEGG and PPI of top 50 DEGs in the thigh muscles.xlsx]

## Sheet: GO_Leg
Category	GOID	Description	GeneRatio	BgRatio	pvalue	padj	geneID	geneName	Count
BP	GO:0014812	muscle cell migration	9/207	45/15846	5.49084761964e-09	7.85674011031e-06	ENSOCUG00000016068/ENSOCUG00000011473/ENSOCUG00000005579/ENSOCUG00000016362/ENSOCUG00000000737/ENSOCUG00000010693/ENSOCUG00000012663/ENSOCUG00000006316/ENSOCUG00000003155	SERPINE1/PRKG1/ITGB3/ADAMTS1/NR4A3/CCN3/MSTN/PLEKHO1/PLAU	9
BP	GO:0008284	positive regulation of cell proliferation	25/207	489/15846	5.77277010309e-09	7.85674011031e-06	ENSOCUG00000004246/ENSOCUG00000011746/ENSOCUG00000014289/ENSOCUG00000016098/ENSOCUG00000037528/ENSOCUG00000011500/ENSOCUG00000026784/ENSOCUG00000010706/ENSOCUG00000003201/ENSOCUG00000005579/ENSOCUG00000013726/ENSOCUG00000009086/ENSOCUG00000016362/ENSOCUG00000011610/ENSOCUG00000005027/ENSOCUG00000000249/ENSOCUG00000010633/ENSOCUG00000007622/ENSOCUG00000004163/ENSOCUG00000000737/ENSOCUG00000015574/…	PKHD1/NR4A1/MYC/FGFBP1/MUSTN1/TNC/PRKD2/FOSL2/BCL2L1/ITGB3/EFNB1/KLB/ADAMTS1/VEGFA/PNP/SMARCD3/HMOX1/ADGRG1/SLC25A33/NR4A3/S1PR1/CSF1/FXN/THBS1/SOX9	25
BP	GO:0001525	angiogenesis	18/207	308/15846	1.23705669543e-07	0.000112242277498	ENSOCUG00000016280/ENSOCUG00000016068/ENSOCUG00000011746/ENSOCUG00000016098/ENSOCUG00000026784/ENSOCUG00000016362/ENSOCUG00000011610/ENSOCUG00000000197/ENSOCUG00000010633/ENSOCUG00000007622/ENSOCUG00000012063/ENSOCUG00000002835/ENSOCUG00000012690/ENSOCUG00000010693/ENSOCUG00000026610/ENSOCUG00000013369/ENSOCUG00000015574/ENSOCUG00000003792	CXCL10/SERPINE1/NR4A1/FGFBP1/PRKD2/ADAMTS1/VEGFA/HK2/HMOX1/ADGRG1/JUP/CCN2/HSPB1/CCN3/TMEM100/ITGA5/S1PR1/THBS1	18
BP	GO:0030155	regulation of cell adhesion	21/207	432/15846	2.4070908439e-07	0.000131408112793	ENSOCUG00000016068/ENSOCUG00000011473/ENSOCUG00000009097/ENSOCUG00000011500/ENSOCUG00000026784/ENSOCUG00000005579/ENSOCUG00000013726/ENSOCUG00000011610/ENSOCUG00000005027/ENSOCUG00000007622/ENSOCUG00000000737/ENSOCUG00000012063/ENSOCUG00000015574/ENSOCUG00000017251/ENSOCUG00000025029/ENSOCUG00000003155/ENSOCUG00000003215/ENSOCUG00000001046/ENSOCUG00000003792/ENSOCUG00000011137/ENSOCUG00000011639	SERPINE1/PRKG1/SDC4/TNC/PRKD2/ITGB3/EFNB1/VEGFA/PNP/ADGRG1/NR4A3/JUP/S1PR1/GBP1/CSF1/PLAU/SPRY4/IBSP/THBS1/FBLN1/SOX9	21
BP	GO:1904018	positive regulation of vasculature development	11/207	114/15846	2.88043825886e-07	0.000131408112793	ENSOCUG00000016068/ENSOCUG00000016098/ENSOCUG00000026784/ENSOCUG00000011610/ENSOCUG00000000197/ENSOCUG00000010633/ENSOCUG00000012063/ENSOCUG00000012690/ENSOCUG00000026610/ENSOCUG00000013369/ENSOCUG00000003792	SERPINE1/FGFBP1/PRKD2/VEGFA/HK2/HMOX1/JUP/HSPB1/TMEM100/ITGA5/THBS1	11
BP	GO:0035767	endothelial cell chemotaxis	6/207	22/15846	2.89657853328e-07	0.000131408112793	ENSOCUG00000011746/ENSOCUG00000026784/ENSOCUG00000011610/ENSOCUG00000012690/ENSOCUG00000010693/ENSOCUG00000003792	NR4A1/PRKD2/VEGFA/HSPB1/CCN3/THBS1	6
BP	GO:0014909	smooth muscle cell migration	7/207	36/15846	3.55048254126e-07	0.000138063049676	ENSOCUG00000016068/ENSOCUG00000011473/ENSOCUG00000005579/ENSOCUG00000016362/ENSOCUG00000000737/ENSOCUG00000010693/ENSOCUG00000003155	SERPINE1/PRKG1/ITGB3/ADAMTS1/NR4A3/CCN3/PLAU	7
BP	GO:0001667	ameboidal-type cell migration	16/207	266/15846	4.33635842667e-07	0.000143323948762	ENSOCUG00000011746/ENSOCUG00000009097/ENSOCUG00000016098/ENSOCUG00000027029/ENSOCUG00000026784/ENSOCUG00000005579/ENSOCUG00000013726/ENSOCUG00000011610/ENSOCUG00000010633/ENSOCUG00000012063/ENSOCUG00000012690/ENSOCUG00000012007/ENSOCUG00000010693/ENSOCUG00000011670/ENSOCUG00000003792/ENSOCUG00000011639	NR4A1/SDC4/FGFBP1/ARID5B/PRKD2/ITGB3/EFNB1/VEGFA/HMOX1/JUP/HSPB1/PRR5L/CCN3/SEMA3F/THBS1/SOX9	16
BP	GO:0042060	wound healing	15/207	235/15846	4.73885208985e-07	0.000143323948762	ENSOCUG00000016068/ENSOCUG00000011473/ENSOCUG00000009097/ENSOCUG00000037528/ENSOCUG00000005579/ENSOCUG00000011311/ENSOCUG00000011610/ENSOCUG00000010633/ENSOCUG00000010693/ENSOCUG00000012663/ENSOCUG00000013369/ENSOCUG00000022794/ENSOCUG00000003155/ENSOCUG00000003792/ENSOCUG00000011137	SERPINE1/PRKG1/SDC4/MUSTN1/ITGB3/KLKB1/VEGFA/HMOX1/CCN3/MSTN/ITGA5/F2R/PLAU/THBS1/FBLN1	15
BP	GO:0045766	positive regulation of angiogenesis	10/207	106/15846	1.24680708736e-06	0.000334938647466	ENSOCUG00000016068/ENSOCUG00000016098/ENSOCUG00000026784/ENSOCUG00000011610/ENSOCUG00000000197/ENSOCUG00000010633/ENSOCUG00000012063/ENSOCUG00000012690/ENSOCUG00000013369/ENSOCUG00000003792	SERPINE1/FGFBP1/PRKD2/VEGFA/HK2/HMOX1/JUP/HSPB1/ITGA5/THBS1	10
MF	GO:0008201	heparin binding	9/205	65/15513	1.73806230797e-07	6.34392742407e-05	ENSOCUG00000016280/ENSOCUG00000016362/ENSOCUG00000011610/ENSOCUG00000000374/ENSOCUG00000007622/ENSOCUG00000002835/ENSOCUG00000012663/ENSOCUG00000003792/ENSOCUG00000029358	CXCL10/ADAMTS1/VEGFA/ADAMTS15/ADGRG1/CCN2/MSTN/THBS1/CRISPLD2	9
MF	GO:1901681	sulfur compound binding	10/205	114/15513	2.68916187039e-06	0.000490772041346	ENSOCUG00000016280/ENSOCUG00000016362/ENSOCUG00000011610/ENSOCUG00000000374/ENSOCUG00000007622/ENSOCUG00000017653/ENSOCUG00000002835/ENSOCUG00000012663/ENSOCUG00000003792/ENSOCUG00000029358	CXCL10/ADAMTS1/VEGFA/ADAMTS15/ADGRG1/CBS/CCN2/MSTN/THBS1/CRISPLD2	10
MF	GO:0005539	glycosaminoglycan binding	9/205	102/15513	8.17181991263e-06	0.000994238089369	ENSOCUG00000016280/ENSOCUG00000016362/ENSOCUG00000011610/ENSOCUG00000000374/ENSOCUG00000007622/ENSOCUG00000002835/ENSOCUG00000012663/ENSOCUG00000003792/ENSOCUG00000029358	CXCL10/ADAMTS1/VEGFA/ADAMTS15/ADGRG1/CCN2/MSTN/THBS1/CRISPLD2	9
MF	GO:0050839	cell adhesion molecule binding	9/205	115/15513	2.1643846426e-05	0.00183565243011	ENSOCUG00000005579/ENSOCUG00000012063/ENSOCUG00000002835/ENSOCUG00000010693/ENSOCUG00000013369/ENSOCUG00000001046/ENSOCUG00000003792/ENSOCUG00000011137/ENSOCUG00000017836	ITGB3/JUP/CCN2/CCN3/ITGA5/IBSP/THBS1/FBLN1/NECTIN2	9
MF	GO:0017134	fibroblast growth factor binding	4/205	14/15513	2.67218099409e-05	0.00183565243011	ENSOCUG00000016098/ENSOCUG00000005579/ENSOCUG00000009086/ENSOCUG00000003792	FGFBP1/ITGB3/KLB/THBS1	4
MF	GO:0005178	integrin binding	7/205	69/15513	3.42510875291e-05	0.00183565243011	ENSOCUG00000005579/ENSOCUG00000002835/ENSOCUG00000010693/ENSOCUG00000013369/ENSOCUG00000001046/ENSOCUG00000003792/ENSOCUG00000011137	ITGB3/CCN2/CCN3/ITGA5/IBSP/THBS1/FBLN1	7
MF	GO:0050840	extracellular matrix binding	5/205	29/15513	3.52042931801e-05	0.00183565243011	ENSOCUG00000023359/ENSOCUG00000005579/ENSOCUG00000000374/ENSOCUG00000007622/ENSOCUG00000003792	TINAGL1/ITGB3/ADAMTS15/ADGRG1/THBS1	5
MF	GO:0001968	fibronectin binding	4/205	16/15513	4.75869178468e-05	0.00217115312676	ENSOCUG00000005579/ENSOCUG00000011610/ENSOCUG00000003792/ENSOCUG00000011137	ITGB3/VEGFA/THBS1/FBLN1	4
MF	GO:0001228	transcriptional activator activity, RNA polymerase II transcription regulatory region sequence-specific DNA binding	13/205	274/15513	7.3841594861e-05	0.0029946869027	ENSOCUG00000011746/ENSOCUG00000014289/ENSOCUG00000022080/ENSOCUG00000010706/ENSOCUG00000002470/ENSOCUG00000004165/ENSOCUG00000000737/ENSOCUG00000006266/ENSOCUG00000012493/ENSOCUG00000003790/ENSOCUG00000009374/ENSOCUG00000011639/ENSOCUG00000021108	NR4A1/MYC/CSRNP1/FOSL2/KLF6/IRF1/NR4A3/MAFF/KLF15/LITAF/IRF4/SOX9/SPIB	13
MF	GO:0000981	RNA polymerase II transcription factor activity, sequence-specific DNA binding	18/205	500/15513	0.00011764399494	0.0042940058153	ENSOCUG00000011746/ENSOCUG00000014289/ENSOCUG00000022080/ENSOCUG00000027507/ENSOCUG00000010706/ENSOCUG00000002470/ENSOCUG00000017507/ENSOCUG00000004165/ENSOCUG00000017566/ENSOCUG00000002384/ENSOCUG00000000737/ENSOCUG00000006266/ENSOCUG00000012493/ENSOCUG00000008466/ENSOCUG00000003790/ENSOCUG00000009374/ENSOCUG00000011639/ENSOCUG00000021108	NR4A1/MYC/CSRNP1/VDR/FOSL2/KLF6/PAX3/IRF1/ARNT2/NPAS2/NR4A3/MAFF/KLF15/JDP2/LITAF/IRF4/SOX9/SPIB	18

## Sheet: KEGG_Leg
KEGGID	Description	GeneRatio	BgRatio	pvalue	padj	geneID	geneName	keggID	Count
ocu05206	MicroRNAs in cancer	13/161	178/8958	1.7914677829608e-05	0.00438909606825396	ENSOCUG00000014289/ENSOCUG00000011500/ENSOCUG00000005579/ENSOCUG00000011610/ENSOCUG00000010633/ENSOCUG00000032047/ENSOCUG00000013369/ENSOCUG00000003155/ENSOCUG00000016048/ENSOCUG00000025312/novel.1557/ENSOCUG00000003792/ENSOCUG00000038853	MYC/TNC/ITGB3/VEGFA/HMOX1/ENSOCUG00000032047/ITGA5/PLAU/ENSOCUG00000016048/ENSOCUG00000025312/-/THBS1/ENSOCUG00000038853	ocu:100327265/ocu:100301551/ocu:100008735/ocu:100008899/ocu:100008919/ocu:103346018/ocu:100009172/ocu:100008633/ocu:100348489/ocu:103349397/ocu:103346018/ocu:100350430/ocu:100357231	13
ocu04151	PI3K-Akt signaling pathway	18/161	359/8958	7.53008251033514e-05	0.00716038802705564	ENSOCUG00000011746/ENSOCUG00000014289/ENSOCUG00000011500/ENSOCUG00000014367/ENSOCUG00000003201/ENSOCUG00000005579/ENSOCUG00000011610/ENSOCUG00000000329/ENSOCUG00000013369/ENSOCUG00000022794/ENSOCUG00000025029/ENSOCUG00000016048/ENSOCUG00000025312/ENSOCUG00000001046/ENSOCUG00000005194/ENSOCUG00000003792/ENSOCUG00000007286/ENSOCUG00000038853	NR4A1/MYC/TNC/SGK1/BCL2L1/ITGB3/VEGFA/ENSOCUG00000000329/ITGA5/F2R/CSF1/ENSOCUG00000016048/ENSOCUG00000025312/IBSP/ENSOCUG00000005194/THBS1/COL4A4/ENSOCUG00000038853	ocu:100349994/ocu:100327265/ocu:100301551/ocu:100008723/ocu:100008875/ocu:100008735/ocu:100008899/ocu:100337721/ocu:100009172/ocu:100351711/ocu:100338577/ocu:100348489/ocu:103349397/ocu:100344425/ocu:100339997/ocu:100350430/ocu:100357900/ocu:100357231	18
ocu04066	HIF-1 signaling pathway	11/161	152/8958	8.76782207394569e-05	0.00716038802705564	ENSOCUG00000016068/ENSOCUG00000022657/ENSOCUG00000021647/novel.320/ENSOCUG00000029891/ENSOCUG00000011610/ENSOCUG00000000197/ENSOCUG00000010633/ENSOCUG00000025023/ENSOCUG00000016048/ENSOCUG00000025312	SERPINE1/ENSOCUG00000022657/ENSOCUG00000021647/-/ENSOCUG00000029891/VEGFA/HK2/HMOX1/ENSOCUG00000025023/ENSOCUG00000016048/ENSOCUG00000025312	ocu:100009588/ocu:100009074/ocu:100009074/ocu:100009074/ocu:100009074/ocu:100008899/ocu:100338214/ocu:100008919/ocu:100009074/ocu:100348489/ocu:103349397	11
ocu04512	ECM-receptor interaction	8/161	89/8958	0.000188020810910799	0.0115162746682864	ENSOCUG00000009097/ENSOCUG00000011500/ENSOCUG00000005579/ENSOCUG00000013369/ENSOCUG00000001046/ENSOCUG00000003792/ENSOCUG00000007286/ENSOCUG00000038853	SDC4/TNC/ITGB3/ITGA5/IBSP/THBS1/COL4A4/ENSOCUG00000038853	ocu:100352455/ocu:100301551/ocu:100008735/ocu:100009172/ocu:100344425/ocu:100350430/ocu:100357900/ocu:100357231	8
ocu05222	Small cell lung cancer	7/161	103/8958	0.00248627400268797	0.11388180638668	ENSOCUG00000010109/ENSOCUG00000014289/ENSOCUG00000003201/ENSOCUG00000015642/ENSOCUG00000016048/ENSOCUG00000025312/ENSOCUG00000007286	BIRC3/MYC/BCL2L1/NFKBIA/ENSOCUG00000016048/ENSOCUG00000025312/COL4A4	ocu:100340120/ocu:100327265/ocu:100008875/ocu:100357341/ocu:100348489/ocu:103349397/ocu:100357900	7
ocu05216	Thyroid cancer	4/161	36/8958	0.0037833171514136	0.11388180638668	ENSOCUG00000014289/novel.1662/ENSOCUG00000016048/ENSOCUG00000007222	MYC/-/ENSOCUG00000016048/ENSOCUG00000007222	ocu:100327265/ocu:100342735/ocu:100348489/ocu:100349893	4
ocu05219	Bladder cancer	4/161	36/8958	0.0037833171514136	0.11388180638668	ENSOCUG00000014289/ENSOCUG00000011610/ENSOCUG00000016048/ENSOCUG00000003792	MYC/VEGFA/ENSOCUG00000016048/THBS1	ocu:100327265/ocu:100008899/ocu:100348489/ocu:100350430	4
ocu00010	Glycolysis / Gluconeogenesis	6/161	85/8958	0.00417095845643859	0.11388180638668	ENSOCUG00000022657/ENSOCUG00000021647/novel.320/ENSOCUG00000029891/ENSOCUG00000000197/ENSOCUG00000025023	ENSOCUG00000022657/ENSOCUG00000021647/-/ENSOCUG00000029891/HK2/ENSOCUG00000025023	ocu:100009074/ocu:100009074/ocu:100009074/ocu:100009074/ocu:100338214/ocu:100009074	6
ocu04710	Circadian rhythm	4/161	37/8958	0.00418341329583722	0.11388180638668	ENSOCUG00000026333/ENSOCUG00000002384/ENSOCUG00000003384/ENSOCUG00000005940	PER1/NPAS2/PRKAG3/BMAL1	ocu:100342071/ocu:100346093/ocu:100352581/ocu:100350800	4
ocu04510	Focal adhesion	10/161	212/8958	0.00484826745463254	0.118782552638497	ENSOCUG00000010109/ENSOCUG00000011500/ENSOCUG00000005579/ENSOCUG00000011610/ENSOCUG00000013369/ENSOCUG00000025312/ENSOCUG00000001046/ENSOCUG00000003792/ENSOCUG00000007286/ENSOCUG00000038853	BIRC3/TNC/ITGB3/VEGFA/ITGA5/ENSOCUG00000025312/IBSP/THBS1/COL4A4/ENSOCUG00000038853	ocu:100340120/ocu:100301551/ocu:100008735/ocu:100008899/ocu:100009172/ocu:103349397/ocu:100344425/ocu:100350430/ocu:100357900/ocu:100357231	10
ocu01230	Biosynthesis of amino acids	6/161	90/8958	0.00551879735756193	0.122918668418425	ENSOCUG00000022657/ENSOCUG00000021647/novel.320/ENSOCUG00000029891/ENSOCUG00000017653/ENSOCUG00000025023	ENSOCUG00000022657/ENSOCUG00000021647/-/ENSOCUG00000029891/CBS/ENSOCUG00000025023	ocu:100009074/ocu:100009074/ocu:100009074/ocu:100009074/ocu:100008766/ocu:100009074	6
ocu05165	Human papillomavirus infection	13/161	348/8958	0.00983965786725378	0.200893014789765	ENSOCUG00000011500/ENSOCUG00000005579/ENSOCUG00000011610/ENSOCUG00000032047/ENSOCUG00000004165/ENSOCUG00000033310/ENSOCUG00000013369/ENSOCUG00000016048/novel.1557/ENSOCUG00000001046/ENSOCUG00000003792/ENSOCUG00000007286/ENSOCUG00000038853	TNC/ITGB3/VEGFA/ENSOCUG00000032047/IRF1/ENSOCUG00000033310/ITGA5/ENSOCUG00000016048/-/IBSP/THBS1/COL4A4/ENSOCUG00000038853	ocu:100301551/ocu:100008735/ocu:100008899/ocu:103346018/ocu:100328724/ocu:100350591/ocu:100009172/ocu:100348489/ocu:103346018/ocu:100344425/ocu:100350430/ocu:100357900/ocu:100357231	13
ocu00650	Butanoate metabolism	3/161	27/8958	0.0121468468427117	0.21398333992641	ENSOCUG00000005767/ENSOCUG00000005933/ENSOCUG00000017141	HMGCS2/ENSOCUG00000005933/ACSM1	ocu:100343479/ocu:100342192/ocu:100352247	3
ocu05202	Transcriptional misregulation in cancer	9/161	207/8958	0.0122672568740016	0.21398333992641	ENSOCUG00000010109/ENSOCUG00000014289/ENSOCUG00000003201/ENSOCUG00000017507/ENSOCUG00000017566/ENSOCUG00000000737/ENSOCUG00000012063/ENSOCUG00000003155/ENSOCUG00000016048	BIRC3/MYC/BCL2L1/PAX3/ARNT2/NR4A3/JUP/PLAU/ENSOCUG00000016048	ocu:100340120/ocu:100327265/ocu:100008875/ocu:100357318/ocu:100357873/ocu:100344785/ocu:100345709/ocu:100008633/ocu:100348489	9
ocu04621	NOD-like receptor signaling pathway	8/161	174/8958	0.013101020811821	0.21398333992641	novel.406/ENSOCUG00000010109/ENSOCUG00000003201/ENSOCUG00000028024/ENSOCUG00000015642/ENSOCUG00000017251/ENSOCUG00000025312/ENSOCUG00000003584	-/BIRC3/BCL2L1/ENSOCUG00000028024/NFKBIA/GBP1/ENSOCUG00000025312/ENSOCUG00000003584	ocu:103350677/ocu:100340120/ocu:100008875/ocu:100342275/ocu:100357341/ocu:100358539/ocu:103349397/ocu:100359245	8
ocu01200	Carbon metabolism	7/161	142/8958	0.0139876848562689	0.214186424361618	ENSOCUG00000022657/ENSOCUG00000021647/novel.320/ENSOCUG00000010814/ENSOCUG00000029891/ENSOCUG00000000197/ENSOCUG00000025023	ENSOCUG00000022657/ENSOCUG00000021647/-/ME1/ENSOCUG00000029891/HK2/ENSOCUG00000025023	ocu:100009074/ocu:100009074/ocu:100009074/ocu:100355457/ocu:100009074/ocu:100338214/ocu:100009074	7
ocu01524	Platinum drug resistance	5/161	81/8958	0.0150929315840494	0.2175157787113	ENSOCUG00000010109/ENSOCUG00000003201/ENSOCUG00000016048/ENSOCUG00000025312/ENSOCUG00000008164	BIRC3/BCL2L1/ENSOCUG00000016048/ENSOCUG00000025312/ABCC2	ocu:100340120/ocu:100008875/ocu:100348489/ocu:103349397/ocu:100343242	5
ocu04115	p53 signaling pathway	5/161	83/8958	0.0166245888443817	0.226279125937418	ENSOCUG00000016068/ENSOCUG00000003201/ENSOCUG00000016048/ENSOCUG00000025312/ENSOCUG00000003792	SERPINE1/BCL2L1/ENSOCUG00000016048/ENSOCUG00000025312/THBS1	ocu:100009588/ocu:100008875/ocu:100348489/ocu:103349397/ocu:100350430	5
ocu05412	Arrhythmogenic right ventricular cardiomyopathy	5/161	86/8958	0.01911054288181	0.246425421370707	ENSOCUG00000017871/ENSOCUG00000005579/ENSOCUG00000005474/ENSOCUG00000012063/ENSOCUG00000013369	ACTN2/ITGB3/SGCB/JUP/ITGA5	ocu:100350274/ocu:100008735/ocu:100009208/ocu:100345709/ocu:100009172	5
ocu04064	NF-kappa B signaling pathway	5/161	92/8958	0.0247891959661267	0.303667650585052	ENSOCUG00000010109/ENSOCUG00000003201/ENSOCUG00000015642/ENSOCUG00000003155/ENSOCUG00000025312	BIRC3/BCL2L1/NFKBIA/PLAU/ENSOCUG00000025312	ocu:100340120/ocu:100008875/ocu:100357341/ocu:100008633/ocu:103349397	5
ocu05213	Endometrial cancer	4/161	63/8958	0.0263749599857934	0.305874047538337	ENSOCUG00000014289/ENSOCUG00000032047/ENSOCUG00000016048/novel.1557	MYC/ENSOCUG00000032047/ENSOCUG00000016048/-	ocu:100327265/ocu:103346018/ocu:100348489/ocu:103346018	4
ocu00270	Cysteine and methionine metabolism	4/161	64/8958	0.0277517530000094	0.305874047538337	ENSOCUG00000024906/ENSOCUG00000009722/ENSOCUG00000017653/ENSOCUG00000012805	ENSOCUG00000024906/AHCYL1/CBS/GCLC	ocu:100344261/ocu:100338328/ocu:100008766/ocu:100342383	4
ocu04978	Mineral absorption	4/161	65/8958	0.0291707582534554	0.305874047538337	ENSOCUG00000003951/ENSOCUG00000027507/ENSOCUG00000010633/ENSOCUG00000002381	ATP1B4/VDR/HMOX1/ENSOCUG00000002381	ocu:100350113/ocu:100008907/ocu:100008919/ocu:100356734	4
ocu04068	FoxO signaling pathway	6/161	131/8958	0.0305439689466156	0.305874047538337	ENSOCUG00000014367/ENSOCUG00000003384/ENSOCUG00000008644/ENSOCUG00000015574/ENSOCUG00000016048/ENSOCUG00000012460	SGK1/PRKAG3/ENSOCUG00000008644/S1PR1/ENSOCUG00000016048/PLK3	ocu:100008723/ocu:100352581/ocu:100339305/ocu:100008820/ocu:100348489/ocu:100349159	6
ocu05410	Hypertrophic cardiomyopathy	5/161	98/8958	0.031454216794539	0.305874047538337	ENSOCUG00000005579/ENSOCUG00000005474/ENSOCUG00000003384/ENSOCUG00000013369/ENSOCUG00000007222	ITGB3/SGCB/PRKAG3/ITGA5/ENSOCUG00000007222	ocu:100008735/ocu:100009208/ocu:100352581/ocu:100009172/ocu:100349893	5
ocu04390	Hippo signaling pathway	7/161	171/8958	0.0344223911203279	0.305874047538337	ENSOCUG00000016068/ENSOCUG00000010109/ENSOCUG00000014289/ENSOCUG00000024967/ENSOCUG00000032047/ENSOCUG00000002835/novel.1557	SERPINE1/BIRC3/MYC/ID1/ENSOCUG00000032047/CCN2/-	ocu:100009588/ocu:100340120/ocu:100327265/ocu:100347305/ocu:103346018/ocu:100008638/ocu:103346018	7
ocu03320	PPAR signaling pathway	4/161	70/8958	0.0369046138192554	0.305874047538337	ENSOCUG00000005767/ENSOCUG00000010814/ENSOCUG00000001497/ENSOCUG00000016960	HMGCS2/ME1/FABP7/ENSOCUG00000016960	ocu:100343479/ocu:100355457/ocu:100358103/ocu:100354672	4
ocu05225	Hepatocellular carcinoma	7/161	174/8958	0.0372910009488261	0.305874047538337	ENSOCUG00000014289/ENSOCUG00000003201/ENSOCUG00000000249/ENSOCUG00000010633/ENSOCUG00000032047/ENSOCUG00000016048/novel.1557	MYC/BCL2L1/SMARCD3/HMOX1/ENSOCUG00000032047/ENSOCUG00000016048/-	ocu:100327265/ocu:100008875/ocu:100345769/ocu:100008919/ocu:103346018/ocu:100348489/ocu:103346018	7
ocu04668	TNF signaling pathway	5/161	103/8958	0.0377922357121077	0.305874047538337	ENSOCUG00000016280/ENSOCUG00000010109/ENSOCUG00000004165/ENSOCUG00000015642/ENSOCUG00000025029	CXCL10/BIRC3/IRF1/NFKBIA/CSF1	ocu:100353112/ocu:100340120/ocu:100328724/ocu:100357341/ocu:100338577	5
ocu04380	Osteoclast differentiation	5/161	104/8958	0.0391471367200777	0.305874047538337	ENSOCUG00000010706/ENSOCUG00000005579/ENSOCUG00000011685/ENSOCUG00000015642/ENSOCUG00000025029	FOSL2/ITGB3/ENSOCUG00000011685/NFKBIA/CSF1	ocu:100347042/ocu:100008735/ocu:100359306/ocu:100357341/ocu:100338577	5
ocu04610	Complement and coagulation cascades	4/161	72/8958	0.0402982852060017	0.305874047538337	ENSOCUG00000016068/ENSOCUG00000011311/ENSOCUG00000022794/ENSOCUG00000003155	SERPINE1/KLKB1/F2R/PLAU	ocu:100009588/ocu:100356267/ocu:100351711/ocu:100008633	4
ocu05220	Chronic myeloid leukemia	4/161	72/8958	0.0402982852060017	0.305874047538337	ENSOCUG00000014289/ENSOCUG00000003201/ENSOCUG00000015642/ENSOCUG00000016048	MYC/BCL2L1/NFKBIA/ENSOCUG00000016048	ocu:100327265/ocu:100008875/ocu:100357341/ocu:100348489	4
ocu05205	Proteoglycans in cancer	8/161	218/8958	0.0427673256574077	0.305874047538337	ENSOCUG00000014289/ENSOCUG00000009097/ENSOCUG00000005579/ENSOCUG00000011610/ENSOCUG00000013369/ENSOCUG00000003155/ENSOCUG00000016048/ENSOCUG00000003792	MYC/SDC4/ITGB3/VEGFA/ITGA5/PLAU/ENSOCUG00000016048/THBS1	ocu:100327265/ocu:100352455/ocu:100008735/ocu:100008899/ocu:100009172/ocu:100008633/ocu:100348489/ocu:100350430	8
ocu05132	Salmonella infection	10/161	300/8958	0.0438813174000919	0.305874047538337	ENSOCUG00000010109/ENSOCUG00000014289/ENSOCUG00000022657/ENSOCUG00000021647/novel.320/ENSOCUG00000029891/ENSOCUG00000015642/ENSOCUG00000025023/ENSOCUG00000025312/ENSOCUG00000003584	BIRC3/MYC/ENSOCUG00000022657/ENSOCUG00000021647/-/ENSOCUG00000029891/NFKBIA/ENSOCUG00000025023/ENSOCUG00000025312/ENSOCUG00000003584	ocu:100340120/ocu:100327265/ocu:100009074/ocu:100009074/ocu:100009074/ocu:100009074/ocu:100357341/ocu:100009074/ocu:103349397/ocu:100359245	10
ocu04215	Apoptosis - multiple species	3/161	44/8958	0.0441275806722832	0.305874047538337	ENSOCUG00000010109/ENSOCUG00000003201/ENSOCUG00000025312	BIRC3/BCL2L1/ENSOCUG00000025312	ocu:100340120/ocu:100008875/ocu:103349397	3
ocu00910	Nitrogen metabolism	2/161	19/8958	0.0449447580056333	0.305874047538337	ENSOCUG00000009032/ENSOCUG00000009399	CA14/ENSOCUG00000009399	ocu:100343732/ocu:100009226	2
ocu05226	Gastric cancer	6/161	146/8958	0.0477582491302927	0.310700154751806	ENSOCUG00000014289/ENSOCUG00000032047/ENSOCUG00000012063/ENSOCUG00000016048/ENSOCUG00000025312/novel.1557	MYC/ENSOCUG00000032047/JUP/ENSOCUG00000016048/ENSOCUG00000025312/-	ocu:100327265/ocu:103346018/ocu:100345709/ocu:100348489/ocu:103349397/ocu:103346018	6
ocu00770	Pantothenate and CoA biosynthesis	2/161	20/8958	0.0493620964944601	0.310700154751806	ENSOCUG00000002119/ENSOCUG00000000788	ENSOCUG00000002119/GADL1	ocu:100345689/ocu:100358180	2
ocu05210	Colorectal cancer	5/161	111/8958	0.0494583919808997	0.310700154751806	ENSOCUG00000014289/ENSOCUG00000032047/ENSOCUG00000016048/ENSOCUG00000025312/novel.1557	MYC/ENSOCUG00000032047/ENSOCUG00000016048/ENSOCUG00000025312/-	ocu:100327265/ocu:103346018/ocu:100348489/ocu:103349397/ocu:103346018	5
ocu02010	ABC transporters	3/161	49/8958	0.0575753334602644	0.350405939552422	ENSOCUG00000027125/novel.426/ENSOCUG00000008164	ENSOCUG00000027125/-/ABCC2	ocu:100353012/ocu:100357595/ocu:100343242	3
ocu04964	Proximal tubule bicarbonate reclamation	2/161	22/8958	0.0586393613128544	0.350405939552422	ENSOCUG00000003951/ENSOCUG00000009399	ATP1B4/ENSOCUG00000009399	ocu:100350113/ocu:100009226	2
ocu05145	Toxoplasmosis	5/161	118/8958	0.0612290063153823	0.357169203506396	ENSOCUG00000010109/ENSOCUG00000003201/ENSOCUG00000028024/ENSOCUG00000015642/ENSOCUG00000025312	BIRC3/BCL2L1/ENSOCUG00000028024/NFKBIA/ENSOCUG00000025312	ocu:100340120/ocu:100008875/ocu:100342275/ocu:100357341/ocu:103349397	5
ocu05418	Fluid shear stress and atherosclerosis	6/161	159/8958	0.0667393839616798	0.380259280711897	ENSOCUG00000009097/ENSOCUG00000005579/ENSOCUG00000011610/ENSOCUG00000010633/ENSOCUG00000025312/ENSOCUG00000003584	SDC4/ITGB3/VEGFA/HMOX1/ENSOCUG00000025312/ENSOCUG00000003584	ocu:100352455/ocu:100008735/ocu:100008899/ocu:100008919/ocu:103349397/ocu:100359245	6
ocu04061	Viral protein interaction with cytokine and cytokine receptor	4/161	86/8958	0.0688444930512187	0.383338654489741	ENSOCUG00000016280/ENSOCUG00000001224/ENSOCUG00000034927/ENSOCUG00000025029	CXCL10/ENSOCUG00000001224/ENSOCUG00000034927/CSF1	ocu:100353112/ocu:100348869/ocu:100343840/ocu:100338577	4
ocu04657	IL-17 signaling pathway	4/161	91/8958	0.0810229007487698	0.441124681854413	ENSOCUG00000016280/ENSOCUG00000012189/ENSOCUG00000034927/ENSOCUG00000015642	CXCL10/MAPK6/ENSOCUG00000034927/NFKBIA	ocu:100353112/ocu:100356648/ocu:100343840/ocu:100357341	4
ocu04216	Ferroptosis	3/161	58/8958	0.0859864750415888	0.45558563093964	novel.1662/ENSOCUG00000010633/ENSOCUG00000012805	-/HMOX1/GCLC	ocu:100342735/ocu:100008919/ocu:100342383	3
ocu04015	Rap1 signaling pathway	7/161	214/8958	0.0908802306912293	0.45558563093964	ENSOCUG00000026784/ENSOCUG00000005579/ENSOCUG00000011610/ENSOCUG00000024967/ENSOCUG00000022794/ENSOCUG00000025029/ENSOCUG00000003792	PRKD2/ITGB3/VEGFA/ID1/F2R/CSF1/THBS1	ocu:100355908/ocu:100008735/ocu:100008899/ocu:100347305/ocu:100351711/ocu:100338577/ocu:100350430	7
ocu04640	Hematopoietic cell lineage	4/161	95/8958	0.0914820080000808	0.45558563093964	ENSOCUG00000005579/ENSOCUG00000000329/ENSOCUG00000013369/ENSOCUG00000025029	ITGB3/ENSOCUG00000000329/ITGA5/CSF1	ocu:100008735/ocu:100337721/ocu:100009172/ocu:100338577	4
ocu05215	Prostate cancer	4/161	95/8958	0.0914820080000808	0.45558563093964	ENSOCUG00000015642/ENSOCUG00000003155/ENSOCUG00000016048/ENSOCUG00000025312	NFKBIA/PLAU/ENSOCUG00000016048/ENSOCUG00000025312	ocu:100357341/ocu:100008633/ocu:100348489/ocu:103349397	4
ocu04961	Endocrine and other factor-regulated calcium reabsorption	3/161	60/8958	0.0929766593754368	0.45558563093964	ENSOCUG00000003951/ENSOCUG00000027507/ENSOCUG00000002381	ATP1B4/VDR/ENSOCUG00000002381	ocu:100350113/ocu:100008907/ocu:100356734	3
ocu04933	AGE-RAGE signaling pathway in diabetic complications	4/161	98/8958	0.0997294031942902	0.479092231031394	ENSOCUG00000016068/ENSOCUG00000011610/ENSOCUG00000025312/ENSOCUG00000007286	SERPINE1/VEGFA/ENSOCUG00000025312/COL4A4	ocu:100009588/ocu:100008899/ocu:103349397/ocu:100357900	4
ocu04925	Aldosterone synthesis and secretion	4/161	99/8958	0.102553207149319	0.48318337983814	ENSOCUG00000003951/ENSOCUG00000011746/ENSOCUG00000026784/ENSOCUG00000002381	ATP1B4/NR4A1/PRKD2/ENSOCUG00000002381	ocu:100350113/ocu:100349994/ocu:100355908/ocu:100356734	4
ocu04920	Adipocytokine signaling pathway	3/161	64/8958	0.107629175304752	0.497531093389892	ENSOCUG00000003384/ENSOCUG00000015642/ENSOCUG00000008644	PRKAG3/NFKBIA/ENSOCUG00000008644	ocu:100352581/ocu:100357341/ocu:100339305	3
ocu05414	Dilated cardiomyopathy	4/161	104/8958	0.117212908223366	0.521368263697196	ENSOCUG00000005579/ENSOCUG00000005474/ENSOCUG00000013369/ENSOCUG00000007222	ITGB3/SGCB/ITGA5/ENSOCUG00000007222	ocu:100008735/ocu:100009208/ocu:100009172/ocu:100349893	4
ocu00860	Porphyrin metabolism	2/161	33/8958	0.118147352163204	0.521368263697196	ENSOCUG00000010633/ENSOCUG00000015076	HMOX1/FXN	ocu:100008919/ocu:103348216	2
ocu05217	Basal cell carcinoma	3/161	67/8958	0.119169888845073	0.521368263697196	ENSOCUG00000032047/ENSOCUG00000016048/novel.1557	ENSOCUG00000032047/ENSOCUG00000016048/-	ocu:103346018/ocu:100348489/ocu:103346018	3
ocu04210	Apoptosis	5/161	147/8958	0.12514191138653	0.537890671749121	novel.406/ENSOCUG00000010109/ENSOCUG00000003201/ENSOCUG00000015642/ENSOCUG00000025312	-/BIRC3/BCL2L1/NFKBIA/ENSOCUG00000025312	ocu:103350677/ocu:100340120/ocu:100008875/ocu:100357341/ocu:103349397	5
ocu00760	Nicotinate and nicotinamide metabolism	2/161	35/8958	0.130151268374257	0.54459468841021	ENSOCUG00000005027/ENSOCUG00000009107	PNP/ENSOCUG00000009107	ocu:100349854/ocu:100347769	2
ocu04622	RIG-I-like receptor signaling pathway	3/161	70/8958	0.13114729231103	0.54459468841021	ENSOCUG00000016280/ENSOCUG00000015642/ENSOCUG00000014771	CXCL10/NFKBIA/TBKBP1	ocu:100353112/ocu:100357341/ocu:100350523	3
ocu05207	Chemical carcinogenesis - receptor activation	6/161	193/8958	0.13425422933172	0.548204769771189	ENSOCUG00000014289/ENSOCUG00000010056/ENSOCUG00000027507/ENSOCUG00000011610/ENSOCUG00000004655/ENSOCUG00000025312	MYC/CYP1A2/VDR/VEGFA/ENSOCUG00000004655/ENSOCUG00000025312	ocu:100327265/ocu:100328937/ocu:100008907/ocu:100008899/ocu:100327257/ocu:103349397	6
ocu04960	Aldosterone-regulated sodium reabsorption	2/161	38/8958	0.148647904581632	0.59088923548816	ENSOCUG00000003951/ENSOCUG00000014367	ATP1B4/SGK1	ocu:100350113/ocu:100008723	2
ocu05160	Hepatitis C	5/161	156/8958	0.149531153470473	0.59088923548816	ENSOCUG00000016280/ENSOCUG00000014289/ENSOCUG00000015642/ENSOCUG00000014024/ENSOCUG00000016048	CXCL10/MYC/NFKBIA/CLDN14/ENSOCUG00000016048	ocu:100353112/ocu:100327265/ocu:100357341/ocu:100346496/ocu:100348489	5
ocu04630	JAK-STAT signaling pathway	5/161	158/8958	0.155209057685823	0.603590779889313	ENSOCUG00000014289/ENSOCUG00000003201/ENSOCUG00000000329/ENSOCUG00000016048/ENSOCUG00000025312	MYC/BCL2L1/ENSOCUG00000000329/ENSOCUG00000016048/ENSOCUG00000025312	ocu:100327265/ocu:100008875/ocu:100337721/ocu:100348489/ocu:103349397	5
ocu04934	Cushing syndrome	5/161	161/8958	0.16389158391242	0.608315399014826	ENSOCUG00000011746/ENSOCUG00000032047/ENSOCUG00000016048/novel.1557/ENSOCUG00000024444	NR4A1/ENSOCUG00000032047/ENSOCUG00000016048/-/CRHR2	ocu:100349994/ocu:103346018/ocu:100348489/ocu:103346018/ocu:100345681	5
ocu05211	Renal cell carcinoma	3/161	78/8958	0.164972368713914	0.608315399014826	ENSOCUG00000011610/ENSOCUG00000017566/ENSOCUG00000016048	VEGFA/ARNT2/ENSOCUG00000016048	ocu:100008899/ocu:100357873/ocu:100348489	3
ocu04919	Thyroid hormone signaling pathway	4/161	119/8958	0.16609162443755	0.608315399014826	ENSOCUG00000003951/ENSOCUG00000014289/ENSOCUG00000005579/ENSOCUG00000010604	ATP1B4/MYC/ITGB3/RCAN1	ocu:100350113/ocu:100327265/ocu:100008735/ocu:100339855	4
ocu04926	Relaxin signaling pathway	4/161	120/8958	0.169582354170868	0.608315399014826	ENSOCUG00000011610/ENSOCUG00000015642/ENSOCUG00000008193/ENSOCUG00000007286	VEGFA/NFKBIA/ACTA2/COL4A4	ocu:100008899/ocu:100357341/ocu:100009271/ocu:100357900	4
ocu04261	Adrenergic signaling in cardiomyocytes	5/161	163/8958	0.169786771351616	0.608315399014826	ENSOCUG00000003951/ENSOCUG00000032311/ENSOCUG00000002381/ENSOCUG00000025312/ENSOCUG00000007222	ATP1B4/ENSOCUG00000032311/ENSOCUG00000002381/ENSOCUG00000025312/ENSOCUG00000007222	ocu:100350113/ocu:100355414/ocu:100356734/ocu:103349397/ocu:100349893	5
ocu04814	Motor proteins	6/161	208/8958	0.171560767802013	0.608315399014826	ENSOCUG00000009644/ENSOCUG00000010229/ENSOCUG00000008193/ENSOCUG00000009547/ENSOCUG00000006633/ENSOCUG00000007222	TUBE1/MYH8/ACTA2/MYO5B/KIF6/ENSOCUG00000007222	ocu:100340587/ocu:100303760/ocu:100009271/ocu:100008736/ocu:100346720/ocu:100349893	6
ocu05212	Pancreatic cancer	3/161	80/8958	0.173804399718522	0.608315399014826	ENSOCUG00000003201/ENSOCUG00000011610/ENSOCUG00000016048	BCL2L1/VEGFA/ENSOCUG00000016048	ocu:100008875/ocu:100008899/ocu:100348489	3
ocu04611	Platelet activation	4/161	125/8958	0.187413245021836	0.636055940425532	ENSOCUG00000011473/ENSOCUG00000005579/ENSOCUG00000022794/ENSOCUG00000026915	PRKG1/ITGB3/F2R/PTGIR	ocu:100008694/ocu:100008735/ocu:100351711/ocu:100355165	4
ocu05169	Epstein-Barr virus infection	6/161	214/8958	0.187586796120811	0.636055940425532	ENSOCUG00000016280/ENSOCUG00000014289/ENSOCUG00000015642/ENSOCUG00000033310/ENSOCUG00000016048/ENSOCUG00000025312	CXCL10/MYC/NFKBIA/ENSOCUG00000033310/ENSOCUG00000016048/ENSOCUG00000025312	ocu:100353112/ocu:100327265/ocu:100357341/ocu:100350591/ocu:100348489/ocu:103349397	6
ocu04970	Salivary secretion	3/161	84/8958	0.191851987266476	0.636055940425532	ENSOCUG00000003951/ENSOCUG00000011473/ENSOCUG00000002381	ATP1B4/PRKG1/ENSOCUG00000002381	ocu:100350113/ocu:100008694/ocu:100356734	3
ocu04973	Carbohydrate digestion and absorption	2/161	45/8958	0.193533325130748	0.636055940425532	ENSOCUG00000003951/ENSOCUG00000000197	ATP1B4/HK2	ocu:100350113/ocu:100338214	2
ocu04936	Alcoholic liver disease	4/161	127/8958	0.194711002171081	0.636055940425532	ENSOCUG00000003071/ENSOCUG00000003384/ENSOCUG00000015642/ENSOCUG00000016960	LPIN1/PRKAG3/NFKBIA/ENSOCUG00000016960	ocu:100346262/ocu:100352581/ocu:100357341/ocu:100354672	4
ocu05161	Hepatitis B	5/161	173/8958	0.200447955937019	0.636904154724001	novel.406/ENSOCUG00000014289/ENSOCUG00000015642/ENSOCUG00000016048/ENSOCUG00000025312	-/MYC/NFKBIA/ENSOCUG00000016048/ENSOCUG00000025312	ocu:103350677/ocu:100327265/ocu:100357341/ocu:100348489/ocu:103349397	5
ocu00380	Tryptophan metabolism	2/161	47/8958	0.206671940167745	0.636904154724001	ENSOCUG00000010056/ENSOCUG00000024221	CYP1A2/INMT	ocu:100328937/ocu:100008695	2
ocu04060	Cytokine-cytokine receptor interaction	7/161	269/8958	0.209980747866048	0.636904154724001	ENSOCUG00000016280/ENSOCUG00000027827/ENSOCUG00000001224/ENSOCUG00000034927/ENSOCUG00000000329/ENSOCUG00000012663/ENSOCUG00000025029	CXCL10/ENSOCUG00000027827/ENSOCUG00000001224/ENSOCUG00000034927/ENSOCUG00000000329/MSTN/CSF1	ocu:100353112/ocu:100348428/ocu:100348869/ocu:100343840/ocu:100337721/ocu:100125998/ocu:100338577	7
ocu01232	Nucleotide metabolism	3/161	89/8958	0.215033736474581	0.636904154724001	ENSOCUG00000002805/ENSOCUG00000005027/ENSOCUG00000009107	AMPD3/PNP/ENSOCUG00000009107	ocu:100351884/ocu:100349854/ocu:100347769	3
ocu04930	Type II diabetes mellitus	2/161	49/8958	0.219903021496358	0.636904154724001	ENSOCUG00000000197/ENSOCUG00000008644	HK2/ENSOCUG00000008644	ocu:100338214/ocu:100339305	2
ocu00604	Glycosphingolipid biosynthesis - ganglio series	1/161	14/8958	0.224380625565668	0.636904154724001	ENSOCUG00000009190	HEXA	ocu:100008950	1
ocu01521	EGFR tyrosine kinase inhibitor resistance	3/161	91/8958	0.224470616602538	0.636904154724001	ENSOCUG00000003201/ENSOCUG00000011610/ENSOCUG00000025312	BCL2L1/VEGFA/ENSOCUG00000025312	ocu:100008875/ocu:100008899/ocu:103349397	3
ocu03010	Ribosome	11/161	470/8958	0.224559839923628	0.636904154724001	ENSOCUG00000025724/ENSOCUG00000033474/ENSOCUG00000023327/ENSOCUG00000035539/ENSOCUG00000013247/ENSOCUG00000019163/ENSOCUG00000022518/ENSOCUG00000002392/ENSOCUG00000036832/ENSOCUG00000039083/ENSOCUG00000027837	ENSOCUG00000025724/ENSOCUG00000033474/ENSOCUG00000023327/ENSOCUG00000035539/ENSOCUG00000013247/ENSOCUG00000019163/ENSOCUG00000022518/ENSOCUG00000002392/ENSOCUG00000036832/ENSOCUG00000039083/ENSOCUG00000027837	ocu:100353361/ocu:108178776/ocu:108178776/ocu:100345945/ocu:100354801/ocu:100351807/ocu:100340199/ocu:100340643/ocu:100358162/ocu:108178776/ocu:100352574	11
ocu00230	Purine metabolism	4/161	137/8958	0.232421890146489	0.636904154724001	ENSOCUG00000002805/ENSOCUG00000005027/ENSOCUG00000009107/ENSOCUG00000013850	AMPD3/PNP/ENSOCUG00000009107/PDE6A	ocu:100351884/ocu:100349854/ocu:100347769/ocu:100342363	4
ocu05152	Tuberculosis	5/161	185/8958	0.239491771976215	0.636904154724001	ENSOCUG00000027507/ENSOCUG00000002819/ENSOCUG00000011685/ENSOCUG00000025312/ENSOCUG00000012460	VDR/IRAK2/ENSOCUG00000011685/ENSOCUG00000025312/PLK3	ocu:100008907/ocu:103345503/ocu:100359306/ocu:103349397/ocu:100349159	5
ocu04062	Chemokine signaling pathway	5/161	187/8958	0.246198747743053	0.636904154724001	ENSOCUG00000016280/ENSOCUG00000027827/ENSOCUG00000001224/ENSOCUG00000034927/ENSOCUG00000015642	CXCL10/ENSOCUG00000027827/ENSOCUG00000001224/ENSOCUG00000034927/NFKBIA	ocu:100353112/ocu:100348428/ocu:100348869/ocu:100343840/ocu:100357341	5
ocu00520	Amino sugar and nucleotide sugar metabolism	2/161	53/8958	0.246551755186017	0.636904154724001	ENSOCUG00000009190/ENSOCUG00000000197	HEXA/HK2	ocu:100008950/ocu:100338214	2
ocu04024	cAMP signaling pathway	6/161	236/8958	0.250793002770776	0.636904154724001	ENSOCUG00000003951/ENSOCUG00000002381/ENSOCUG00000015642/ENSOCUG00000022794/ENSOCUG00000024444/ENSOCUG00000011639	ATP1B4/ENSOCUG00000002381/NFKBIA/F2R/CRHR2/SOX9	ocu:100350113/ocu:100356734/ocu:100357341/ocu:100351711/ocu:100345681/ocu:100008944	6
ocu00531	Glycosaminoglycan degradation	1/161	16/8958	0.252054518004839	0.636904154724001	ENSOCUG00000009190	HEXA	ocu:100008950	1
ocu05224	Breast cancer	4/161	143/8958	0.255860549901983	0.636904154724001	ENSOCUG00000014289/ENSOCUG00000032047/ENSOCUG00000016048/novel.1557	MYC/ENSOCUG00000032047/ENSOCUG00000016048/-	ocu:100327265/ocu:103346018/ocu:100348489/ocu:103346018	4
ocu05167	Kaposi sarcoma-associated herpesvirus infection	5/161	190/8958	0.256351138793815	0.636904154724001	ENSOCUG00000014289/ENSOCUG00000011610/ENSOCUG00000015642/ENSOCUG00000010604/ENSOCUG00000016048	MYC/VEGFA/NFKBIA/RCAN1/ENSOCUG00000016048	ocu:100327265/ocu:100008899/ocu:100357341/ocu:100339855/ocu:100348489	5
ocu04625	C-type lectin receptor signaling pathway	3/161	98/8958	0.258076890799097	0.636904154724001	ENSOCUG00000004165/ENSOCUG00000015642/ENSOCUG00000012460	IRF1/NFKBIA/PLK3	ocu:100328724/ocu:100357341/ocu:100349159	3
ocu04923	Regulation of lipolysis in adipocytes	2/161	55/8958	0.259927687331764	0.636904154724001	ENSOCUG00000011473/ENSOCUG00000008644	PRKG1/ENSOCUG00000008644	ocu:100008694/ocu:100339305	2
ocu04514	Cell adhesion molecules	4/161	145/8958	0.263781490705858	0.636904154724001	ENSOCUG00000009097/ENSOCUG00000014024/ENSOCUG00000026280/ENSOCUG00000017836	SDC4/CLDN14/ENSOCUG00000026280/NECTIN2	ocu:100352455/ocu:100346496/ocu:100328928/ocu:100357545	4
ocu04550	Signaling pathways regulating pluripotency of stem cells	4/161	145/8958	0.263781490705858	0.636904154724001	ENSOCUG00000014289/ENSOCUG00000024967/ENSOCUG00000032047/novel.1557	MYC/ID1/ENSOCUG00000032047/-	ocu:100327265/ocu:100347305/ocu:103346018/ocu:103346018	4
ocu00450	Selenocompound metabolism	1/161	17/8958	0.265521217020856	0.636904154724001	ENSOCUG00000024221	INMT	ocu:100008695	1
ocu00603	Glycosphingolipid biosynthesis - globo and isoglobo series	1/161	17/8958	0.265521217020856	0.636904154724001	ENSOCUG00000009190	HEXA	ocu:100008950	1
ocu05010	Alzheimer disease	11/161	490/8958	0.266032433462614	0.636904154724001	novel.406/ENSOCUG00000022657/ENSOCUG00000021647/novel.320/ENSOCUG00000029891/ENSOCUG00000032047/ENSOCUG00000008644/ENSOCUG00000025023/ENSOCUG00000033310/ENSOCUG00000025029/novel.1557	-/ENSOCUG00000022657/ENSOCUG00000021647/-/ENSOCUG00000029891/ENSOCUG00000032047/ENSOCUG00000008644/ENSOCUG00000025023/ENSOCUG00000033310/CSF1/-	ocu:103350677/ocu:100009074/ocu:100009074/ocu:100009074/ocu:100009074/ocu:103346018/ocu:100339305/ocu:100009074/ocu:100350591/ocu:100338577/ocu:103346018	11
ocu00830	Retinol metabolism	2/161	56/8958	0.266620104710048	0.636904154724001	ENSOCUG00000010056/ENSOCUG00000004655	CYP1A2/ENSOCUG00000004655	ocu:100328937/ocu:100327257	2
ocu04370	VEGF signaling pathway	2/161	56/8958	0.266620104710048	0.636904154724001	ENSOCUG00000011610/ENSOCUG00000012690	VEGFA/HSPB1	ocu:100008899/ocu:100354523	2
ocu05168	Herpes simplex virus 1 infection	10/161	440/8958	0.267291823701874	0.636904154724001	ENSOCUG00000010109/novel.1254/ENSOCUG00000003201/ENSOCUG00000005579/novel.633/ENSOCUG00000015642/novel.470/ENSOCUG00000013369/ENSOCUG00000025312/ENSOCUG00000017836	BIRC3/-/BCL2L1/ITGB3/-/NFKBIA/-/ITGA5/ENSOCUG00000025312/NECTIN2	ocu:100340120/ocu:100353013/ocu:100008875/ocu:100008735/ocu:100353013/ocu:100357341/ocu:100353013/ocu:100009172/ocu:103349397/ocu:100357545	10
ocu04371	Apelin signaling pathway	4/161	146/8958	0.26775970586356	0.636904154724001	ENSOCUG00000016068/ENSOCUG00000003384/ENSOCUG00000002835/ENSOCUG00000008193	SERPINE1/PRKAG3/CCN2/ACTA2	ocu:100009588/ocu:100352581/ocu:100008638/ocu:100009271	4
ocu05162	Measles	4/161	146/8958	0.26775970586356	0.636904154724001	ENSOCUG00000003201/ENSOCUG00000011685/ENSOCUG00000015642/ENSOCUG00000025312	BCL2L1/ENSOCUG00000011685/NFKBIA/ENSOCUG00000025312	ocu:100008875/ocu:100359306/ocu:100357341/ocu:103349397	4
ocu00140	Steroid hormone biosynthesis	2/161	60/8958	0.293368403018337	0.691108257110506	ENSOCUG00000010056/ENSOCUG00000004655	CYP1A2/ENSOCUG00000004655	ocu:100328937/ocu:100327257	2
ocu04659	Th17 cell differentiation	3/161	107/8958	0.302159311886339	0.705038394401458	ENSOCUG00000015642/ENSOCUG00000000329/ENSOCUG00000009374	NFKBIA/ENSOCUG00000000329/IRF4	ocu:100357341/ocu:100337721/ocu:100349109	3
ocu04623	Cytosolic DNA-sensing pathway	2/161	62/8958	0.306701492129659	0.706263885797784	ENSOCUG00000016280/ENSOCUG00000015642	CXCL10/NFKBIA	ocu:100353112/ocu:100357341	2
ocu04141	Protein processing in endoplasmic reticulum	5/161	205/8958	0.308449941960665	0.706263885797784	novel.406/ENSOCUG00000014773/ENSOCUG00000025828/ENSOCUG00000025312/ENSOCUG00000004833	-/HSPH1/ENSOCUG00000025828/ENSOCUG00000025312/ENSOCUG00000004833	ocu:103350677/ocu:100352543/ocu:100346508/ocu:103349397/ocu:108175354	5
ocu04213	Longevity regulating pathway - multiple species	2/161	63/8958	0.313351215768854	0.710843035771937	ENSOCUG00000003384/ENSOCUG00000008644	PRKAG3/ENSOCUG00000008644	ocu:100352581/ocu:100339305	2
ocu00430	Taurine and hypotaurine metabolism	1/161	22/8958	0.329324487325995	0.722646400276245	ENSOCUG00000000788	GADL1	ocu:100358180	1
ocu00511	Other glycan degradation	1/161	22/8958	0.329324487325995	0.722646400276245	ENSOCUG00000009190	HEXA	ocu:100008950	1
ocu04928	Parathyroid hormone synthesis, secretion and action	3/161	113/8958	0.331780574555643	0.722646400276245	ENSOCUG00000027507/ENSOCUG00000016048/ENSOCUG00000025312	VDR/ENSOCUG00000016048/ENSOCUG00000025312	ocu:100008907/ocu:100348489/ocu:103349397	3
ocu05221	Acute myeloid leukemia	2/161	66/8958	0.333212658544892	0.722646400276245	ENSOCUG00000014289/ENSOCUG00000012063	MYC/JUP	ocu:100327265/ocu:100345709	2
ocu05170	Human immunodeficiency virus 1 infection	5/161	212/8958	0.333302217270268	0.722646400276245	ENSOCUG00000003201/ENSOCUG00000013074/ENSOCUG00000015642/ENSOCUG00000025312/ENSOCUG00000002114	BCL2L1/WEE1/NFKBIA/ENSOCUG00000025312/TRIM5	ocu:100008875/ocu:100345730/ocu:100357341/ocu:103349397/ocu:100126072	5
ocu04662	B cell receptor signaling pathway	2/161	67/8958	0.339798589920272	0.727347594673206	ENSOCUG00000011685/ENSOCUG00000015642	ENSOCUG00000011685/NFKBIA	ocu:100359306/ocu:100357341	2
ocu00900	Terpenoid backbone biosynthesis	1/161	23/8958	0.341408054642525	0.727347594673206	ENSOCUG00000005767	HMGCS2	ocu:100343479	1
ocu04350	TGF-beta signaling pathway	3/161	117/8958	0.351522865433548	0.733495202167454	ENSOCUG00000014289/ENSOCUG00000024967/ENSOCUG00000003792	MYC/ID1/THBS1	ocu:100327265/ocu:100347305/ocu:100350430	3
ocu04722	Neurotrophin signaling pathway	3/161	117/8958	0.351522865433548	0.733495202167454	ENSOCUG00000002819/ENSOCUG00000015642/ENSOCUG00000025312	IRAK2/NFKBIA/ENSOCUG00000025312	ocu:103345503/ocu:100357341/ocu:103349397	3
ocu00040	Pentose and glucuronate interconversions	1/161	24/8958	0.35327524022759	0.733495202167454	ENSOCUG00000023112	XYLB	ocu:100340300	1
ocu04145	Phagosome	4/161	168/8958	0.357149994670197	0.735308812556287	ENSOCUG00000005579/ENSOCUG00000011685/ENSOCUG00000013369/ENSOCUG00000003792	ITGB3/ENSOCUG00000011685/ITGA5/THBS1	ocu:100008735/ocu:100359306/ocu:100009172/ocu:100350430	4
ocu05163	Human cytomegalovirus infection	5/161	222/8958	0.36909725578702	0.751313551920305	ENSOCUG00000014289/ENSOCUG00000005579/ENSOCUG00000011610/ENSOCUG00000015642/ENSOCUG00000016048	MYC/ITGB3/VEGFA/NFKBIA/ENSOCUG00000016048	ocu:100327265/ocu:100008735/ocu:100008899/ocu:100357341/ocu:100348489	5
ocu05133	Pertussis	2/161	72/8958	0.372404204609343	0.751313551920305	ENSOCUG00000004165/ENSOCUG00000013369	IRF1/ITGA5	ocu:100328724/ocu:100009172	2
ocu04744	Phototransduction	1/161	26/8958	0.376375802027987	0.751313551920305	ENSOCUG00000013850	PDE6A	ocu:100342363	1
ocu05203	Viral carcinogenesis	5/161	225/8958	0.379861365753828	0.751313551920305	ENSOCUG00000015642/ENSOCUG00000023535/ENSOCUG00000033310/ENSOCUG00000016048/ENSOCUG00000025188	NFKBIA/H2BC21/ENSOCUG00000033310/ENSOCUG00000016048/HDAC10	ocu:100357341/ocu:100351672/ocu:100350591/ocu:100348489/ocu:100352120	5
ocu04974	Protein digestion and absorption	3/161	124/8958	0.385894904927753	0.751313551920305	ENSOCUG00000003951/ENSOCUG00000016497/ENSOCUG00000007286	ATP1B4/COL11A2/COL4A4	ocu:100350113/ocu:100008787/ocu:100357900	3
ocu00062	Fatty acid elongation	1/161	27/8958	0.387616677069802	0.751313551920305	ENSOCUG00000005194	ENSOCUG00000005194	ocu:100339997	1
ocu01523	Antifolate resistance	1/161	27/8958	0.387616677069802	0.751313551920305	ENSOCUG00000008164	ABCC2	ocu:100343242	1
ocu00590	Arachidonic acid metabolism	2/161	75/8958	0.391662409213651	0.751313551920305	ENSOCUG00000029634/ENSOCUG00000004655	ALOXE3/ENSOCUG00000004655	ocu:100342323/ocu:100327257	2
ocu05415	Diabetic cardiomyopathy	6/161	282/8958	0.396258929701835	0.751313551920305	ENSOCUG00000022657/ENSOCUG00000021647/novel.320/ENSOCUG00000029891/ENSOCUG00000017120/ENSOCUG00000025023	ENSOCUG00000022657/ENSOCUG00000021647/-/ENSOCUG00000029891/PDK4/ENSOCUG00000025023	ocu:100009074/ocu:100009074/ocu:100009074/ocu:100009074/ocu:100351580/ocu:100009074	6
ocu04022	cGMP-PKG signaling pathway	4/161	178/8958	0.398093311329288	0.751313551920305	ENSOCUG00000003951/ENSOCUG00000011473/ENSOCUG00000002381/ENSOCUG00000008644	ATP1B4/PRKG1/ENSOCUG00000002381/ENSOCUG00000008644	ocu:100350113/ocu:100008694/ocu:100356734/ocu:100339305	4
ocu00410	beta-Alanine metabolism	1/161	28/8958	0.398656170406692	0.751313551920305	ENSOCUG00000000788	GADL1	ocu:100358180	1
ocu00601	Glycosphingolipid biosynthesis - lacto and neolacto series	1/161	29/8958	0.409497867670357	0.756469184034111	ENSOCUG00000008311	ST3GAL6	ocu:100339165	1
ocu04977	Vitamin digestion and absorption	1/161	29/8958	0.409497867670357	0.756469184034111	ENSOCUG00000026120	FOLH1	ocu:100358060	1
ocu05230	Central carbon metabolism in cancer	2/161	78/8958	0.410654699904232	0.756469184034111	ENSOCUG00000014289/ENSOCUG00000000197	MYC/HK2	ocu:100327265/ocu:100338214	2
ocu05134	Legionellosis	2/161	79/8958	0.416921798331489	0.762282392471753	ENSOCUG00000022890/ENSOCUG00000015642	ENSOCUG00000022890/NFKBIA	ocu:100009189/ocu:100357341	2
ocu03060	Protein export	1/161	30/8958	0.420145291044203	0.762485898561701	ENSOCUG00000023163	ENSOCUG00000023163	ocu:100353728	1
ocu04810	Regulation of actin cytoskeleton	5/161	238/8958	0.426374013266256	0.768100244487005	ENSOCUG00000005579/ENSOCUG00000032047/ENSOCUG00000013369/ENSOCUG00000022794/novel.1557	ITGB3/ENSOCUG00000032047/ITGA5/F2R/-	ocu:100008735/ocu:103346018/ocu:100009172/ocu:100351711/ocu:103346018	5
ocu05140	Leishmaniasis	2/161	82/8958	0.435519903392482	0.778849462271227	ENSOCUG00000022890/ENSOCUG00000015642	ENSOCUG00000022890/NFKBIA	ocu:100009189/ocu:100357341	2
ocu04976	Bile secretion	2/161	83/8958	0.441648910547638	0.783547657256954	ENSOCUG00000003951/ENSOCUG00000008164	ATP1B4/ABCC2	ocu:100350113/ocu:100343242	2
ocu04010	MAPK signaling pathway	6/161	297/8958	0.444581311272563	0.783547657256954	ENSOCUG00000011746/ENSOCUG00000014289/ENSOCUG00000011610/ENSOCUG00000012690/ENSOCUG00000025029/ENSOCUG00000000114	NR4A1/MYC/VEGFA/HSPB1/CSF1/DUSP2	ocu:100349994/ocu:100327265/ocu:100008899/ocu:100354523/ocu:100338577/ocu:100353754	6
ocu04012	ErbB signaling pathway	2/161	84/8958	0.447741518432545	0.783547657256954	ENSOCUG00000014289/ENSOCUG00000016048	MYC/ENSOCUG00000016048	ocu:100327265/ocu:100348489	2
ocu04270	Vascular smooth muscle contraction	3/161	138/8958	0.453160883734031	0.787407209325089	ENSOCUG00000011473/ENSOCUG00000008193/ENSOCUG00000026915	PRKG1/ACTA2/PTGIR	ocu:100008694/ocu:100009271/ocu:100355165	3
ocu04658	Th1 and Th2 cell differentiation	2/161	86/8958	0.459814870368173	0.789586223683022	ENSOCUG00000015642/ENSOCUG00000000329	NFKBIA/ENSOCUG00000000329	ocu:100357341/ocu:100337721	2
ocu00051	Fructose and mannose metabolism	1/161	34/8958	0.460860530557846	0.789586223683022	ENSOCUG00000000197	HK2	ocu:100338214	1
ocu00513	Various types of N-glycan biosynthesis	1/161	35/8958	0.470587273563245	0.79161006507902	ENSOCUG00000009190	HEXA	ocu:100008950	1
ocu04211	Longevity regulating pathway	2/161	88/8958	0.471734977557294	0.79161006507902	ENSOCUG00000003384/ENSOCUG00000008644	PRKAG3/ENSOCUG00000008644	ocu:100352581/ocu:100339305	2
ocu04620	Toll-like receptor signaling pathway	2/161	88/8958	0.471734977557294	0.79161006507902	ENSOCUG00000016280/ENSOCUG00000015642	CXCL10/NFKBIA	ocu:100353112/ocu:100357341	2
ocu01522	Endocrine resistance	2/161	89/8958	0.477636155513218	0.794255329398454	ENSOCUG00000016048/ENSOCUG00000025312	ENSOCUG00000016048/ENSOCUG00000025312	ocu:100348489/ocu:103349397	2
ocu04910	Insulin signaling pathway	3/161	145/8958	0.485680289343979	0.794255329398454	ENSOCUG00000000197/ENSOCUG00000003384/ENSOCUG00000008644	HK2/PRKAG3/ENSOCUG00000008644	ocu:100338214/ocu:100352581/ocu:100339305	3
ocu00052	Galactose metabolism	1/161	37/8958	0.489520631588435	0.794255329398454	ENSOCUG00000000197	HK2	ocu:100338214	1
ocu00500	Starch and sucrose metabolism	1/161	37/8958	0.489520631588435	0.794255329398454	ENSOCUG00000000197	HK2	ocu:100338214	1
ocu00591	Linoleic acid metabolism	1/161	37/8958	0.489520631588435	0.794255329398454	ENSOCUG00000010056	CYP1A2	ocu:100328937	1
ocu05323	Rheumatoid arthritis	2/161	93/8958	0.500836874648411	0.805849373722455	ENSOCUG00000011610/ENSOCUG00000025029	VEGFA/CSF1	ocu:100008899/ocu:100338577	2
ocu00564	Glycerophospholipid metabolism	2/161	94/8958	0.506533892054114	0.805849373722455	ENSOCUG00000024010/ENSOCUG00000003071	GPCPD1/LPIN1	ocu:100340388/ocu:100346262	2
ocu04713	Circadian entrainment	2/161	94/8958	0.506533892054114	0.805849373722455	ENSOCUG00000026333/ENSOCUG00000011473	PER1/PRKG1	ocu:100342071/ocu:100008694	2
ocu05033	Nicotine addiction	1/161	40/8958	0.516666151979512	0.816665853128906	ENSOCUG00000025868	ENSOCUG00000025868	ocu:100348213	1
ocu01250	Biosynthesis of nucleotide sugars	1/161	41/8958	0.525391959282865	0.825134807848088	ENSOCUG00000000197	HK2	ocu:100338214	1
ocu00250	Alanine, aspartate and glutamate metabolism	1/161	42/8958	0.533961197205423	0.833251549779164	ENSOCUG00000026120	FOLH1	ocu:100358060	1
ocu05146	Amoebiasis	2/161	101/8958	0.545218995339926	0.834892323366586	ENSOCUG00000012690/ENSOCUG00000007286	HSPB1/COL4A4	ocu:100354523/ocu:100357900	2
ocu00260	Glycine, serine and threonine metabolism	1/161	44/8958	0.550641083898955	0.834892323366586	ENSOCUG00000017653	CBS	ocu:100008766	1
ocu05144	Malaria	1/161	44/8958	0.550641083898955	0.834892323366586	ENSOCUG00000003792	THBS1	ocu:100350430	1
ocu04140	Autophagy - animal	3/161	160/8958	0.5520512505526	0.834892323366586	ENSOCUG00000003201/ENSOCUG00000008644/ENSOCUG00000025312	BCL2L1/ENSOCUG00000008644/ENSOCUG00000025312	ocu:100008875/ocu:100339305/ocu:103349397	3
ocu04921	Oxytocin signaling pathway	3/161	160/8958	0.5520512505526	0.834892323366586	ENSOCUG00000003384/ENSOCUG00000010604/ENSOCUG00000016048	PRKAG3/RCAN1/ENSOCUG00000016048	ocu:100352581/ocu:100339855/ocu:100348489	3
ocu04725	Cholinergic synapse	2/161	103/8958	0.555880344285498	0.83552567085857	ENSOCUG00000015852/ENSOCUG00000025312	KCNQ4/ENSOCUG00000025312	ocu:100358271/ocu:103349397	2
ocu04218	Cellular senescence	3/161	164/8958	0.568888931891884	0.843538687418755	ENSOCUG00000016068/ENSOCUG00000014289/ENSOCUG00000016048	SERPINE1/MYC/ENSOCUG00000016048	ocu:100009588/ocu:100327265/ocu:100348489	3
ocu04080	Neuroactive ligand-receptor interaction	6/161	338/8958	0.571064683274711	0.843538687418755	ENSOCUG00000025868/ENSOCUG00000000725/ENSOCUG00000022794/ENSOCUG00000015574/ENSOCUG00000024444/ENSOCUG00000026915	ENSOCUG00000025868/MC5R/F2R/S1PR1/CRHR2/PTGIR	ocu:100348213/ocu:100348068/ocu:100351711/ocu:100008820/ocu:100345681/ocu:100355165	6
ocu05142	Chagas disease	2/161	106/8958	0.571540498414341	0.843538687418755	ENSOCUG00000016068/ENSOCUG00000015642	SERPINE1/NFKBIA	ocu:100009588/ocu:100357341	2
ocu04931	Insulin resistance	2/161	107/8958	0.576671568633922	0.846015175540783	ENSOCUG00000003384/ENSOCUG00000015642	PRKAG3/NFKBIA	ocu:100352581/ocu:100357341	2
ocu04260	Cardiac muscle contraction	2/161	109/8958	0.586799732083738	0.84999194830139	ENSOCUG00000003951/ENSOCUG00000007222	ATP1B4/ENSOCUG00000007222	ocu:100350113/ocu:100349893	2
ocu05208	Chemical carcinogenesis - reactive oxygen species	5/161	286/8958	0.588652659510636	0.84999194830139	ENSOCUG00000010056/ENSOCUG00000026784/ENSOCUG00000011610/ENSOCUG00000010633/ENSOCUG00000015642	CYP1A2/PRKD2/VEGFA/HMOX1/NFKBIA	ocu:100328937/ocu:100355908/ocu:100008899/ocu:100008919/ocu:100357341	5
ocu00982	Drug metabolism - cytochrome P450	1/161	49/8958	0.589790331474434	0.84999194830139	ENSOCUG00000010056	CYP1A2	ocu:100328937	1
ocu00980	Metabolism of xenobiotics by cytochrome P450	1/161	50/8958	0.597203481842894	0.855167307499685	ENSOCUG00000010056	CYP1A2	ocu:100328937	1
ocu05166	Human T-cell leukemia virus 1 infection	4/161	231/8958	0.60036235465284	0.855167307499685	ENSOCUG00000014289/ENSOCUG00000003201/ENSOCUG00000015642/ENSOCUG00000016048	MYC/BCL2L1/NFKBIA/ENSOCUG00000016048	ocu:100327265/ocu:100008875/ocu:100357341/ocu:100348489	4
ocu00600	Sphingolipid metabolism	1/161	51/8958	0.604483481778154	0.856060422171374	ENSOCUG00000009190	HEXA	ocu:100008950	1
ocu04975	Fat digestion and absorption	1/161	53/8958	0.618653495722984	0.864276015875492	ENSOCUG00000016960	ENSOCUG00000016960	ocu:100354672	1
ocu05204	Chemical carcinogenesis - DNA adducts	1/161	53/8958	0.618653495722984	0.864276015875492	ENSOCUG00000010056	CYP1A2	ocu:100328937	1
ocu04150	mTOR signaling pathway	3/161	177/8958	0.620867668547292	0.864276015875492	ENSOCUG00000014367/ENSOCUG00000003071/ENSOCUG00000012007	SGK1/LPIN1/PRR5L	ocu:100008723/ocu:100346262/ocu:100342940	3
ocu03460	Fanconi anemia pathway	1/161	54/8958	0.62554813774304	0.865871716084999	ENSOCUG00000002802	ENSOCUG00000002802	ocu:100346581	1
ocu00480	Glutathione metabolism	1/161	55/8958	0.63231888682473	0.869118478038005	ENSOCUG00000012805	GCLC	ocu:100342383	1
ocu00280	Valine, leucine and isoleucine degradation	1/161	56/8958	0.638967955590452	0.869118478038005	ENSOCUG00000005767	HMGCS2	ocu:100343479	1
ocu04110	Cell cycle	3/161	182/8958	0.639700883361323	0.869118478038005	ENSOCUG00000014289/ENSOCUG00000013074/ENSOCUG00000016048	MYC/WEE1/ENSOCUG00000016048	ocu:100327265/ocu:100345730/ocu:100348489	3
ocu04340	Hedgehog signaling pathway	1/161	57/8958	0.645497517391164	0.869118478038005	ENSOCUG00000025312	ENSOCUG00000025312	ocu:103349397	1
ocu00620	Pyruvate metabolism	1/161	58/8958	0.651909706999075	0.869118478038005	ENSOCUG00000010814	ME1	ocu:100355457	1
ocu04071	Sphingolipid signaling pathway	2/161	124/8958	0.657065177678895	0.869118478038005	ENSOCUG00000015574/ENSOCUG00000025312	S1PR1/ENSOCUG00000025312	ocu:100008820/ocu:103349397	2
ocu03050	Proteasome	1/161	59/8958	0.658206621288193	0.869118478038005	ENSOCUG00000033310	ENSOCUG00000033310	ocu:100350591	1
ocu04972	Pancreatic secretion	2/161	125/8958	0.661395089486961	0.869118478038005	ENSOCUG00000003951/ENSOCUG00000002381	ATP1B4/ENSOCUG00000002381	ocu:100350113/ocu:100356734	2
ocu04310	Wnt signaling pathway	3/161	188/8958	0.66143141574862	0.869118478038005	ENSOCUG00000014289/ENSOCUG00000032047/novel.1557	MYC/ENSOCUG00000032047/-	ocu:100327265/ocu:103346018/ocu:103346018	3
ocu04360	Axon guidance	3/161	189/8958	0.664960488093176	0.869118478038005	ENSOCUG00000013726/ENSOCUG00000011670/ENSOCUG00000014916	EFNB1/SEMA3F/SEMA4B	ocu:100338775/ocu:100338816/ocu:100346924	3
ocu00240	Pyrimidine metabolism	1/161	61/8958	0.670462825915032	0.869118478038005	ENSOCUG00000009107	ENSOCUG00000009107	ocu:100347769	1
ocu05321	Inflammatory bowel disease	1/161	61/8958	0.670462825915032	0.869118478038005	ENSOCUG00000000329	ENSOCUG00000000329	ocu:100337721	1
ocu04152	AMPK signaling pathway	2/161	128/8958	0.674123564447478	0.869264596261221	ENSOCUG00000003384/ENSOCUG00000008644	PRKAG3/ENSOCUG00000008644	ocu:100352581/ocu:100339305	2
ocu04927	Cortisol synthesis and secretion	1/161	63/8958	0.682282173415666	0.875178704119571	ENSOCUG00000011746	NR4A1	ocu:100349994	1
ocu04730	Long-term depression	1/161	65/8958	0.693680141152998	0.876039353517961	ENSOCUG00000011473	PRKG1	ocu:100008694	1
ocu04917	Prolactin signaling pathway	1/161	65/8958	0.693680141152998	0.876039353517961	ENSOCUG00000004165	IRF1	ocu:100328724	1
ocu05218	Melanoma	1/161	65/8958	0.693680141152998	0.876039353517961	ENSOCUG00000016048	ENSOCUG00000016048	ocu:100348489	1
ocu04613	Neutrophil extracellular trap formation	3/161	199/8958	0.698793505390161	0.877902920393606	ENSOCUG00000005579/ENSOCUG00000023535/ENSOCUG00000025188	ITGB3/H2BC21/HDAC10	ocu:100008735/ocu:100351672/ocu:100352120	3
ocu04142	Lysosome	2/161	135/8958	0.702322336314885	0.877902920393606	ENSOCUG00000009190/ENSOCUG00000003790	HEXA/LITAF	ocu:100008950/ocu:100348894	2
ocu05214	Glioma	1/161	69/8958	0.715271140770503	0.879928995496115	ENSOCUG00000016048	ENSOCUG00000016048	ocu:100348489	1
ocu00562	Inositol phosphate metabolism	1/161	70/8958	0.72042822776971	0.879928995496115	ENSOCUG00000005896	INPP4B	ocu:100348588	1
ocu03250	Viral life cycle - HIV-1	1/161	70/8958	0.72042822776971	0.879928995496115	ENSOCUG00000002114	TRIM5	ocu:100126072	1
ocu05416	Viral myocarditis	1/161	70/8958	0.72042822776971	0.879928995496115	ENSOCUG00000005474	SGCB	ocu:100009208	1
ocu00561	Glycerolipid metabolism	1/161	71/8958	0.725492477919246	0.879928995496115	ENSOCUG00000003071	LPIN1	ocu:100346262	1
ocu05223	Non-small cell lung cancer	1/161	71/8958	0.725492477919246	0.879928995496115	ENSOCUG00000016048	ENSOCUG00000016048	ocu:100348489	1
ocu05417	Lipid and atherosclerosis	3/161	212/8958	0.738851479718117	0.887623392237054	ENSOCUG00000003201/ENSOCUG00000015642/ENSOCUG00000025312	BCL2L1/NFKBIA/ENSOCUG00000025312	ocu:100008875/ocu:100357341/ocu:103349397	3
ocu05135	Yersinia infection	2/161	145/8958	0.739082334760649	0.887623392237054	ENSOCUG00000015642/ENSOCUG00000013369	NFKBIA/ITGA5	ocu:100357341/ocu:100009172	2
ocu04971	Gastric acid secretion	1/161	76/8958	0.749478287172437	0.888147828633295	ENSOCUG00000003951	ATP1B4	ocu:100350113	1
ocu05150	Staphylococcus aureus infection	1/161	76/8958	0.749478287172437	0.888147828633295	ENSOCUG00000011685	ENSOCUG00000011685	ocu:100359306	1
ocu04137	Mitophagy - animal	1/161	77/8958	0.754019381043777	0.888147828633295	ENSOCUG00000003201	BCL2L1	ocu:100008875	1
ocu04918	Thyroid hormone synthesis	1/161	77/8958	0.754019381043777	0.888147828633295	ENSOCUG00000003951	ATP1B4	ocu:100350113	1
ocu04146	Peroxisome	1/161	83/8958	0.779598254163542	0.909531296524132	ENSOCUG00000005415	PXMP4	ocu:100348386	1
ocu04911	Insulin secretion	1/161	83/8958	0.779598254163542	0.909531296524132	ENSOCUG00000003951	ATP1B4	ocu:100350113	1
ocu05235	PD-L1 expression and PD-1 checkpoint pathway in cancer	1/161	84/8958	0.783596528088011	0.909863267211198	ENSOCUG00000015642	NFKBIA	ocu:100357341	1
ocu04020	Calcium signaling pathway	3/161	233/8958	0.79456605303923	0.916040966865171	ENSOCUG00000011610/ENSOCUG00000002381/ENSOCUG00000022794	VEGFA/ENSOCUG00000002381/F2R	ocu:100008899/ocu:100356734/ocu:100351711	3
ocu04014	Ras signaling pathway	3/161	236/8958	0.801664775900875	0.916040966865171	ENSOCUG00000003201/ENSOCUG00000011610/ENSOCUG00000025029	BCL2L1/VEGFA/CSF1	ocu:100008875/ocu:100008899/ocu:100338577	3
ocu05100	Bacterial invasion of epithelial cells	1/161	89/8958	0.802532046113578	0.916040966865171	ENSOCUG00000013369	ITGA5	ocu:100009172	1
ocu04727	GABAergic synapse	1/161	91/8958	0.809636688242036	0.916040966865171	ENSOCUG00000025868	ENSOCUG00000025868	ocu:100348213	1
ocu04120	Ubiquitin mediated proteolysis	2/161	170/8958	0.814451054894942	0.916040966865171	ENSOCUG00000010109/ENSOCUG00000012176	BIRC3/UBE2C	ocu:100340120/ocu:100338187	2
ocu05164	Influenza A	2/161	172/8958	0.819556475596511	0.916040966865171	ENSOCUG00000016280/ENSOCUG00000015642	CXCL10/NFKBIA	ocu:100353112/ocu:100357341	2
ocu04070	Phosphatidylinositol signaling system	1/161	95/8958	0.823092749375489	0.916040966865171	ENSOCUG00000005896	INPP4B	ocu:100348588	1
ocu04217	Necroptosis	2/161	174/8958	0.824536524296136	0.916040966865171	ENSOCUG00000010109/ENSOCUG00000025312	BIRC3/ENSOCUG00000025312	ocu:100340120/ocu:103349397	2
ocu04540	Gap junction	1/161	96/8958	0.826306341539603	0.916040966865171	ENSOCUG00000011473	PRKG1	ocu:100008694	1
ocu05032	Morphine addiction	1/161	96/8958	0.826306341539603	0.916040966865171	ENSOCUG00000025868	ENSOCUG00000025868	ocu:100348213	1
ocu05231	Choline metabolism in cancer	1/161	98/8958	0.832560506460176	0.918772273602378	ENSOCUG00000024010	GPCPD1	ocu:100340388	1
ocu04714	Thermogenesis	4/161	322/8958	0.836270273523797	0.918772273602378	ENSOCUG00000011473/ENSOCUG00000009086/ENSOCUG00000000249/ENSOCUG00000003384	PRKG1/KLB/SMARCD3/PRKAG3	ocu:100008694/ocu:100354505/ocu:100345769/ocu:100352581	4
ocu04666	Fc gamma R-mediated phagocytosis	1/161	102/8958	0.844405266595157	0.919457541444788	ENSOCUG00000011685	ENSOCUG00000011685	ocu:100359306	1
ocu05034	Alcoholism	2/161	183/8958	0.845458955902237	0.919457541444788	ENSOCUG00000023535/ENSOCUG00000025188	H2BC21/HDAC10	ocu:100351672/ocu:100352120	2
ocu04660	T cell receptor signaling pathway	1/161	104/8958	0.850011506989455	0.919457541444788	ENSOCUG00000015642	NFKBIA	ocu:100357341	1
ocu04520	Adherens junction	1/161	106/8958	0.855416958312658	0.919457541444788	ENSOCUG00000017836	NECTIN2	ocu:100357545	1
ocu04935	Growth hormone synthesis, secretion and action	1/161	107/8958	0.858046631800193	0.919457541444788	ENSOCUG00000008644	ENSOCUG00000008644	ocu:100339305	1
ocu04530	Tight junction	2/161	190/8958	0.860147122926833	0.919457541444788	ENSOCUG00000003384/ENSOCUG00000014024	PRKAG3/CLDN14	ocu:100352581/ocu:100346496	2
ocu04922	Glucagon signaling pathway	1/161	109/8958	0.863164222580822	0.919457541444788	ENSOCUG00000003384	PRKAG3	ocu:100352581	1
ocu04670	Leukocyte transendothelial migration	1/161	121/8958	0.890239268934455	0.944193164021392	ENSOCUG00000014024	CLDN14	ocu:100346496	1
ocu04915	Estrogen signaling pathway	1/161	129/8958	0.905258785492995	0.951398609883159	ENSOCUG00000025312	ENSOCUG00000025312	ocu:103349397	1
ocu04728	Dopaminergic synapse	1/161	130/8958	0.906986425716761	0.951398609883159	ENSOCUG00000005940	BMAL1	ocu:100350800	1
ocu05322	Systemic lupus erythematosus	1/161	131/8958	0.908682753929221	0.951398609883159	ENSOCUG00000023535	H2BC21	ocu:100351672	1
ocu01240	Biosynthesis of cofactors	1/161	148/8958	0.933239001464742	0.972951299399412	ENSOCUG00000012805	GCLC	ocu:100342383	1
ocu03013	Nucleocytoplasmic transport	1/161	163/8958	0.949385354898832	0.978262249262207	ENSOCUG00000022890	ENSOCUG00000022890	ocu:100009189	1
ocu04723	Retrograde endocannabinoid signaling	1/161	163/8958	0.949385354898832	0.978262249262207	ENSOCUG00000025868	ENSOCUG00000025868	ocu:100348213	1
ocu04072	Phospholipase D signaling pathway	1/161	164/8958	0.950311899283287	0.978262249262207	ENSOCUG00000022794	F2R	ocu:100351711	1
ocu05017	Spinocerebellar ataxia	1/161	175/8958	0.959455702824892	0.981828949011522	ENSOCUG00000033310	ENSOCUG00000033310	ocu:100350591	1
ocu05012	Parkinson disease	3/161	363/8958	0.961791623521491	0.981828949011522	ENSOCUG00000003201/ENSOCUG00000033310/ENSOCUG00000003584	BCL2L1/ENSOCUG00000033310/ENSOCUG00000003584	ocu:100008875/ocu:100350591/ocu:100359245	3
ocu03040	Spliceosome	1/161	192/8958	0.970405476491565	0.983525818314146	ENSOCUG00000026122	ENSOCUG00000026122	ocu:100357398	1
ocu04932	Non-alcoholic fatty liver disease	1/161	194/8958	0.971482645028667	0.983525818314146	ENSOCUG00000003384	PRKAG3	ocu:100352581	1
ocu05014	Amyotrophic lateral sclerosis	4/161	494/8958	0.980260277932695	0.988328263759302	novel.406/ENSOCUG00000003201/ENSOCUG00000033310/ENSOCUG00000025312	-/BCL2L1/ENSOCUG00000033310/ENSOCUG00000025312	ocu:103350677/ocu:100008875/ocu:100350591/ocu:103349397	4
ocu05020	Prion disease	2/161	366/8958	0.990906589964655	0.994967682546477	novel.406/ENSOCUG00000033310	-/ENSOCUG00000033310	ocu:103350677/ocu:100350591	2
ocu05016	Huntington disease	1/161	407/8958	0.999476819163356	0.999476819163356	ENSOCUG00000033310	ENSOCUG00000033310	ocu:100350591	1

## Sheet: PPI_Leg
node1_protein	node2_protein	node1_gene	node2_gene	score
9986.ENSOCUP00000000176	9986.ENSOCUP00000022125	ENSOCUG00000000197	ENSOCUG00000025023	713
9986.ENSOCUP00000000217	9986.ENSOCUP00000016485	ENSOCUG00000000249	ENSOCUG00000027507	710
9986.ENSOCUP00000000328	9986.ENSOCUP00000003290	ENSOCUG00000000374	ENSOCUG00000003792	703
9986.ENSOCUP00000000906	9986.ENSOCUP00000020096	ENSOCUG00000001046	ENSOCUG00000005579	933
9986.ENSOCUP00000000906	9986.ENSOCUP00000011512	ENSOCUG00000001046	ENSOCUG00000013369	812
9986.ENSOCUP00000001119	9986.ENSOCUP00000001502	ENSOCUG00000001297	ENSOCUG00000001751	782
9986.ENSOCUP00000002432	9986.ENSOCUP00000026884	ENSOCUG00000002805	ENSOCUG00000009107	768
9986.ENSOCUP00000002445	9986.ENSOCUP00000013437	ENSOCUG00000002819	ENSOCUG00000015642	821
9986.ENSOCUP00000002454	9986.ENSOCUP00000003290	ENSOCUG00000002835	ENSOCUG00000003792	728
9986.ENSOCUP00000002454	9986.ENSOCUP00000009983	ENSOCUG00000002835	ENSOCUG00000011610	915
9986.ENSOCUP00000002454	9986.ENSOCUP00000013814	ENSOCUG00000002835	ENSOCUG00000016068	752
9986.ENSOCUP00000002454	9986.ENSOCUP00000022125	ENSOCUG00000002835	ENSOCUG00000025023	755
9986.ENSOCUP00000002775	9986.ENSOCUP00000010099	ENSOCUG00000003201	ENSOCUG00000011746	837
9986.ENSOCUP00000002775	9986.ENSOCUP00000021269	ENSOCUG00000003201	ENSOCUG00000025312	984
9986.ENSOCUP00000002775	9986.ENSOCUP00000012281	ENSOCUG00000003201	ENSOCUG00000014289	761
9986.ENSOCUP00000003002	9986.ENSOCUP00000020861	ENSOCUG00000023535	ENSOCUG00000025188	877
9986.ENSOCUP00000003290	9986.ENSOCUP00000011512	ENSOCUG00000003792	ENSOCUG00000013369	823
9986.ENSOCUP00000003290	9986.ENSOCUP00000013814	ENSOCUG00000003792	ENSOCUG00000016068	719
9986.ENSOCUP00000003290	9986.ENSOCUP00000007856	ENSOCUG00000003792	ENSOCUG00000009097	981
9986.ENSOCUP00000003290	9986.ENSOCUP00000009983	ENSOCUG00000003792	ENSOCUG00000011610	839
9986.ENSOCUP00000003290	9986.ENSOCUP00000011170	ENSOCUG00000003792	ENSOCUG00000012959	710
9986.ENSOCUP00000003290	9986.ENSOCUP00000020096	ENSOCUG00000003792	ENSOCUG00000005579	958
9986.ENSOCUP00000003290	9986.ENSOCUP00000014065	ENSOCUG00000003792	ENSOCUG00000016362	750
9986.ENSOCUP00000003290	9986.ENSOCUP00000025233	ENSOCUG00000003792	ENSOCUG00000024967	857
9986.ENSOCUP00000003603	9986.ENSOCUP00000014827	ENSOCUG00000004165	ENSOCUG00000017251	810
9986.ENSOCUP00000003603	9986.ENSOCUP00000013990	ENSOCUG00000004165	ENSOCUG00000016280	860
9986.ENSOCUP00000004354	9986.ENSOCUP00000026884	ENSOCUG00000005027	ENSOCUG00000009107	989
9986.ENSOCUP00000005117	9986.ENSOCUP00000012281	ENSOCUG00000005904	ENSOCUG00000014289	963
9986.ENSOCUP00000005117	9986.ENSOCUP00000023057	ENSOCUG00000005904	ENSOCUG00000025113	766
9986.ENSOCUP00000005655	9986.ENSOCUP00000009871	ENSOCUG00000002381	ENSOCUG00000011473	809
9986.ENSOCUP00000005744	9986.ENSOCUP00000008511	ENSOCUG00000006633	ENSOCUG00000009882	756
9986.ENSOCUP00000006497	9986.ENSOCUP00000009587	novel.432	ENSOCUG00000011137	721
9986.ENSOCUP00000007491	9986.ENSOCUP00000023305	ENSOCUG00000008675	ENSOCUG00000017566	780
9986.ENSOCUP00000007491	9986.ENSOCUP00000009983	ENSOCUG00000008675	ENSOCUG00000011610	759
9986.ENSOCUP00000007856	9986.ENSOCUP00000021286	ENSOCUG00000009097	ENSOCUG00000011500	928
9986.ENSOCUP00000007856	9986.ENSOCUP00000013990	ENSOCUG00000009097	ENSOCUG00000016280	920
9986.ENSOCUP00000007856	9986.ENSOCUP00000020096	ENSOCUG00000009097	ENSOCUG00000005579	754
9986.ENSOCUP00000007856	9986.ENSOCUP00000015042	ENSOCUG00000009097	ENSOCUG00000017507	739
9986.ENSOCUP00000008085	9986.ENSOCUP00000017492	ENSOCUG00000009374	ENSOCUG00000021108	835
9986.ENSOCUP00000008381	9986.ENSOCUP00000015163	ENSOCUG00000009722	ENSOCUG00000017653	991
9986.ENSOCUP00000008665	9986.ENSOCUP00000022188	ENSOCUG00000010056	ENSOCUG00000004655	932
9986.ENSOCUP00000008665	9986.ENSOCUP00000022125	ENSOCUG00000010056	ENSOCUG00000025023	729
9986.ENSOCUP00000008710	9986.ENSOCUP00000013437	ENSOCUG00000010109	ENSOCUG00000015642	741
9986.ENSOCUP00000008830	9986.ENSOCUP00000015352	ENSOCUG00000010229	ENSOCUG00000017871	849
9986.ENSOCUP00000009161	9986.ENSOCUP00000012953	ENSOCUG00000010633	ENSOCUG00000015076	924
9986.ENSOCUP00000009161	9986.ENSOCUP00000022125	ENSOCUG00000010633	ENSOCUG00000025023	759
9986.ENSOCUP00000009161	9986.ENSOCUP00000011020	ENSOCUG00000010633	ENSOCUG00000012805	889
9986.ENSOCUP00000009983	9986.ENSOCUP00000020096	ENSOCUG00000011610	ENSOCUG00000005579	755
9986.ENSOCUP00000009983	9986.ENSOCUP00000013990	ENSOCUG00000011610	ENSOCUG00000016280	713
9986.ENSOCUP00000009983	9986.ENSOCUP00000012281	ENSOCUG00000011610	ENSOCUG00000014289	729
9986.ENSOCUP00000009983	9986.ENSOCUP00000010037	ENSOCUG00000011610	ENSOCUG00000011670	724
9986.ENSOCUP00000009983	9986.ENSOCUP00000022125	ENSOCUG00000011610	ENSOCUG00000025023	769
9986.ENSOCUP00000010009	9986.ENSOCUP00000022125	ENSOCUG00000011639	ENSOCUG00000025023	755
9986.ENSOCUP00000010099	9986.ENSOCUP00000021269	ENSOCUG00000011746	ENSOCUG00000025312	967
9986.ENSOCUP00000010477	9986.ENSOCUP00000024465	ENSOCUG00000012176	ENSOCUG00000012460	703
9986.ENSOCUP00000010477	9986.ENSOCUP00000020073	ENSOCUG00000012176	ENSOCUG00000021110	773
9986.ENSOCUP00000010752	9986.ENSOCUP00000017774	ENSOCUG00000012493	ENSOCUG00000005940	717
9986.ENSOCUP00000011020	9986.ENSOCUP00000015163	ENSOCUG00000012805	ENSOCUG00000017653	815
9986.ENSOCUP00000011255	9986.ENSOCUP00000024465	ENSOCUG00000013074	ENSOCUG00000012460	785
9986.ENSOCUP00000011512	9986.ENSOCUP00000026501	ENSOCUG00000013369	ENSOCUG00000007286	771
9986.ENSOCUP00000011512	9986.ENSOCUP00000020096	ENSOCUG00000013369	ENSOCUG00000005579	991
9986.ENSOCUP00000011512	9986.ENSOCUP00000023296	ENSOCUG00000013369	ENSOCUG00000003155	735
9986.ENSOCUP00000011512	9986.ENSOCUP00000021286	ENSOCUG00000013369	ENSOCUG00000011500	822
9986.ENSOCUP00000012281	9986.ENSOCUP00000022125	ENSOCUG00000014289	ENSOCUG00000025023	879
9986.ENSOCUP00000012281	9986.ENSOCUP00000013437	ENSOCUG00000014289	ENSOCUG00000015642	859
9986.ENSOCUP00000012281	9986.ENSOCUP00000013788	ENSOCUG00000014289	ENSOCUG00000016048	885
9986.ENSOCUP00000013437	9986.ENSOCUP00000022125	ENSOCUG00000015642	ENSOCUG00000025023	869
9986.ENSOCUP00000013788	9986.ENSOCUP00000022125	ENSOCUG00000016048	ENSOCUG00000025023	768
9986.ENSOCUP00000013814	9986.ENSOCUP00000023296	ENSOCUG00000016068	ENSOCUG00000003155	999
9986.ENSOCUP00000013814	9986.ENSOCUP00000020096	ENSOCUG00000016068	ENSOCUG00000005579	773
9986.ENSOCUP00000013990	9986.ENSOCUP00000022125	ENSOCUG00000016280	ENSOCUG00000025023	726
9986.ENSOCUP00000014195	9986.ENSOCUP00000026501	ENSOCUG00000016497	ENSOCUG00000007286	718
9986.ENSOCUP00000014195	9986.ENSOCUP00000020096	ENSOCUG00000016497	ENSOCUG00000005579	723
9986.ENSOCUP00000016233	9986.ENSOCUP00000017774	ENSOCUG00000002384	ENSOCUG00000005940	990
9986.ENSOCUP00000016233	9986.ENSOCUP00000017727	ENSOCUG00000002384	ENSOCUG00000026333	874
9986.ENSOCUP00000017727	9986.ENSOCUP00000017774	ENSOCUG00000026333	ENSOCUG00000005940	945
9986.ENSOCUP00000020096	9986.ENSOCUP00000023296	ENSOCUG00000005579	ENSOCUG00000003155	701
9986.ENSOCUP00000020096	9986.ENSOCUP00000021286	ENSOCUG00000005579	ENSOCUG00000011500	927
9986.ENSOCUP00000020096	9986.ENSOCUP00000026501	ENSOCUG00000005579	ENSOCUG00000007286	916
9986.ENSOCUP00000020096	9986.ENSOCUP00000025845	ENSOCUG00000005579	ENSOCUG00000025029	705
