# Supplementary material for: Comparative Transcriptomic Analysis Between High- and Low-Growth-Rate Meat-Type Rabbits Reveals Key Pathways Associated with Muscle Development
Source: Animals (Basel). 2025 May 29;15(11):1585. doi: 10.3390/ani15111585 (PMC12153524; doi:10.3390/ani15111585)
Supplement: Supplementary file 1 [file animals-15-01585-s001.zip › Table S7 GO , KEGG and PPI of top 50 DEGs in the longissimus dorsi muscles.xlsx]

## Sheet: GO_Long
Category	GOID	Description	GeneRatio	BgRatio	pvalue	padj	geneID	geneName	Count
BP	GO:0048644	muscle organ morphogenesis	10/219	52/15846	1.97317600838e-09	3.42752425016e-06	ENSOCUG00000027029/ENSOCUG00000006901/ENSOCUG00000025586/ENSOCUG00000011037/ENSOCUG00000008274/ENSOCUG00000014122/ENSOCUG00000010424/ENSOCUG00000007983/ENSOCUG00000000380/ENSOCUG00000004074	ARID5B/ANKRD1/MYL2/MYH7/PROX1/TPM1/TNNI1/TNNC1/WNT5A/ACTC1	10
BP	GO:0061061	muscle structure development	22/219	351/15846	3.60256750304e-09	3.42752425016e-06	ENSOCUG00000024010/ENSOCUG00000017424/ENSOCUG00000027029/ENSOCUG00000017871/ENSOCUG00000022823/ENSOCUG00000017131/ENSOCUG00000006901/ENSOCUG00000025586/ENSOCUG00000000374/ENSOCUG00000011037/ENSOCUG00000008274/ENSOCUG00000006266/ENSOCUG00000005474/ENSOCUG00000014122/ENSOCUG00000006316/ENSOCUG00000010424/ENSOCUG00000010693/ENSOCUG00000012972/ENSOCUG00000011746/ENSOCUG00000007983/ENSOCUG00000000380/…	GPCPD1/ATF3/ARID5B/ACTN2/ID3/LMOD2/ANKRD1/MYL2/ADAMTS15/MYH7/PROX1/MAFF/SGCB/TPM1/PLEKHO1/TNNI1/CCN3/CRYAB/NR4A1/TNNC1/WNT5A/ACTC1	22
BP	GO:0055008	cardiac muscle tissue morphogenesis	9/219	41/15846	3.72556983713e-09	3.42752425016e-06	ENSOCUG00000006901/ENSOCUG00000025586/ENSOCUG00000011037/ENSOCUG00000008274/ENSOCUG00000014122/ENSOCUG00000010424/ENSOCUG00000007983/ENSOCUG00000000380/ENSOCUG00000004074	ANKRD1/MYL2/MYH7/PROX1/TPM1/TNNI1/TNNC1/WNT5A/ACTC1	9
BP	GO:0060415	muscle tissue morphogenesis	9/219	45/15846	8.98264665404e-09	6.19802619129e-06	ENSOCUG00000006901/ENSOCUG00000025586/ENSOCUG00000011037/ENSOCUG00000008274/ENSOCUG00000014122/ENSOCUG00000010424/ENSOCUG00000007983/ENSOCUG00000000380/ENSOCUG00000004074	ANKRD1/MYL2/MYH7/PROX1/TPM1/TNNI1/TNNC1/WNT5A/ACTC1	9
BP	GO:0007517	muscle organ development	16/219	195/15846	1.28258641283e-08	7.07987699881e-06	ENSOCUG00000024010/ENSOCUG00000017424/ENSOCUG00000027029/ENSOCUG00000006901/ENSOCUG00000025586/ENSOCUG00000011037/ENSOCUG00000008274/ENSOCUG00000006266/ENSOCUG00000005474/ENSOCUG00000014122/ENSOCUG00000010424/ENSOCUG00000012972/ENSOCUG00000011746/ENSOCUG00000007983/ENSOCUG00000000380/ENSOCUG00000004074	GPCPD1/ATF3/ARID5B/ANKRD1/MYL2/MYH7/PROX1/MAFF/SGCB/TPM1/TNNI1/CRYAB/NR4A1/TNNC1/WNT5A/ACTC1	16
BP	GO:0048738	cardiac muscle tissue development	12/219	115/15846	6.34357140194e-08	2.91804284489e-05	ENSOCUG00000017871/ENSOCUG00000013865/ENSOCUG00000006901/ENSOCUG00000025586/ENSOCUG00000011037/ENSOCUG00000008274/ENSOCUG00000005474/ENSOCUG00000014122/ENSOCUG00000010424/ENSOCUG00000007983/ENSOCUG00000000380/ENSOCUG00000004074	ACTN2/PLN/ANKRD1/MYL2/MYH7/PROX1/SGCB/TPM1/TNNI1/TNNC1/WNT5A/ACTC1	12
BP	GO:0014706	striated muscle tissue development	16/219	222/15846	7.95637299025e-08	3.13708420758e-05	ENSOCUG00000024010/ENSOCUG00000017424/ENSOCUG00000017871/ENSOCUG00000013865/ENSOCUG00000006901/ENSOCUG00000025586/ENSOCUG00000011037/ENSOCUG00000008274/ENSOCUG00000006266/ENSOCUG00000005474/ENSOCUG00000014122/ENSOCUG00000010424/ENSOCUG00000011746/ENSOCUG00000007983/ENSOCUG00000000380/ENSOCUG00000004074	GPCPD1/ATF3/ACTN2/PLN/ANKRD1/MYL2/MYH7/PROX1/MAFF/SGCB/TPM1/TNNI1/NR4A1/TNNC1/WNT5A/ACTC1	16
BP	GO:0060537	muscle tissue development	16/219	240/15846	2.3214353451e-07	8.00895194059e-05	ENSOCUG00000024010/ENSOCUG00000017424/ENSOCUG00000017871/ENSOCUG00000013865/ENSOCUG00000006901/ENSOCUG00000025586/ENSOCUG00000011037/ENSOCUG00000008274/ENSOCUG00000006266/ENSOCUG00000005474/ENSOCUG00000014122/ENSOCUG00000010424/ENSOCUG00000011746/ENSOCUG00000007983/ENSOCUG00000000380/ENSOCUG00000004074	GPCPD1/ATF3/ACTN2/PLN/ANKRD1/MYL2/MYH7/PROX1/MAFF/SGCB/TPM1/TNNI1/NR4A1/TNNC1/WNT5A/ACTC1	16
BP	GO:0045766	positive regulation of angiogenesis	10/219	106/15846	2.07505150131e-06	0.000541065221783	ENSOCUG00000016068/ENSOCUG00000010633/ENSOCUG00000002197/ENSOCUG00000002752/ENSOCUG00000026784/ENSOCUG00000016098/ENSOCUG00000000197/ENSOCUG00000013369/ENSOCUG00000003792/ENSOCUG00000000380	SERPINE1/HMOX1/ITGB8/S100A1/PRKD2/FGFBP1/HK2/ITGA5/THBS1/WNT5A	10
BP	GO:0007507	heart development	17/219	318/15846	2.12845030942e-06	0.000541065221783	ENSOCUG00000017871/ENSOCUG00000022823/ENSOCUG00000013865/ENSOCUG00000014744/ENSOCUG00000006901/ENSOCUG00000025586/ENSOCUG00000014127/ENSOCUG00000011037/ENSOCUG00000008274/ENSOCUG00000005474/ENSOCUG00000010852/ENSOCUG00000014122/ENSOCUG00000027562/ENSOCUG00000010424/ENSOCUG00000007983/ENSOCUG00000000380/ENSOCUG00000004074	ACTN2/ID3/PLN/WNT16/ANKRD1/MYL2/TNFRSF1B/MYH7/PROX1/SGCB/HSPB7/TPM1/PPP3R1/TNNI1/TNNC1/WNT5A/ACTC1	17
CC	GO:0043292	contractile fiber	15/202	104/14950	9.00051400132e-12	2.14212233231e-09	ENSOCUG00000006728/ENSOCUG00000006570/ENSOCUG00000017871/ENSOCUG00000017131/ENSOCUG00000006901/ENSOCUG00000025586/ENSOCUG00000011037/ENSOCUG00000008193/ENSOCUG00000021304/ENSOCUG00000003344/ENSOCUG00000010424/ENSOCUG00000012972/ENSOCUG00000002272/ENSOCUG00000007983/ENSOCUG00000004074	MYOM3/ABRA/ACTN2/LMOD2/ANKRD1/MYL2/MYH7/ACTA2/ENSOCUG00000021304/IDO1/TNNI1/CRYAB/MYH7B/TNNC1/ACTC1	15
CC	GO:0030016	myofibril	13/202	100/14950	8.62183347402e-10	1.02599818341e-07	ENSOCUG00000006728/ENSOCUG00000006570/ENSOCUG00000017871/ENSOCUG00000017131/ENSOCUG00000006901/ENSOCUG00000025586/ENSOCUG00000011037/ENSOCUG00000021304/ENSOCUG00000010424/ENSOCUG00000012972/ENSOCUG00000002272/ENSOCUG00000007983/ENSOCUG00000004074	MYOM3/ABRA/ACTN2/LMOD2/ANKRD1/MYL2/MYH7/ENSOCUG00000021304/TNNI1/CRYAB/MYH7B/TNNC1/ACTC1	13
CC	GO:0044449	contractile fiber part	12/202	91/14950	3.30945993961e-09	2.62550488543e-07	ENSOCUG00000006728/ENSOCUG00000017871/ENSOCUG00000017131/ENSOCUG00000006901/ENSOCUG00000011037/ENSOCUG00000008193/ENSOCUG00000021304/ENSOCUG00000003344/ENSOCUG00000010424/ENSOCUG00000012972/ENSOCUG00000007983/ENSOCUG00000004074	MYOM3/ACTN2/LMOD2/ANKRD1/MYH7/ACTA2/ENSOCUG00000021304/IDO1/TNNI1/CRYAB/TNNC1/ACTC1	12
CC	GO:0030017	sarcomere	10/202	84/14950	1.87965993862e-07	1.11839766348e-05	ENSOCUG00000006728/ENSOCUG00000017871/ENSOCUG00000017131/ENSOCUG00000006901/ENSOCUG00000011037/ENSOCUG00000021304/ENSOCUG00000010424/ENSOCUG00000012972/ENSOCUG00000007983/ENSOCUG00000004074	MYOM3/ACTN2/LMOD2/ANKRD1/MYH7/ENSOCUG00000021304/TNNI1/CRYAB/TNNC1/ACTC1	10
CC	GO:0015629	actin cytoskeleton	16/202	292/14950	2.27627535404e-06	0.000108350706852	ENSOCUG00000010229/ENSOCUG00000006570/ENSOCUG00000017131/ENSOCUG00000025586/ENSOCUG00000011037/ENSOCUG00000004160/ENSOCUG00000008193/ENSOCUG00000010852/ENSOCUG00000014122/ENSOCUG00000021304/ENSOCUG00000011396/novel.476/ENSOCUG00000010424/ENSOCUG00000002272/ENSOCUG00000007983/ENSOCUG00000004074	MYH8/ABRA/LMOD2/MYL2/MYH7/FAM107A/ACTA2/HSPB7/TPM1/ENSOCUG00000021304/XIRP1/-/TNNI1/MYH7B/TNNC1/ACTC1	16
CC	GO:0001725	stress fiber	5/202	32/14950	6.41387760402e-05	0.00218071838537	ENSOCUG00000011037/ENSOCUG00000004160/ENSOCUG00000014122/ENSOCUG00000021304/ENSOCUG00000011396	MYH7/FAM107A/TPM1/ENSOCUG00000021304/XIRP1	5
CC	GO:0097517	contractile actin filament bundle	5/202	32/14950	6.41387760402e-05	0.00218071838537	ENSOCUG00000011037/ENSOCUG00000004160/ENSOCUG00000014122/ENSOCUG00000021304/ENSOCUG00000011396	MYH7/FAM107A/TPM1/ENSOCUG00000021304/XIRP1	5
CC	GO:0032432	actin filament bundle	5/202	35/14950	0.000100051381691	0.00264580320472	ENSOCUG00000011037/ENSOCUG00000004160/ENSOCUG00000014122/ENSOCUG00000021304/ENSOCUG00000011396	MYH7/FAM107A/TPM1/ENSOCUG00000021304/XIRP1	5
CC	GO:0042641	actomyosin	5/202	35/14950	0.000100051381691	0.00264580320472	ENSOCUG00000011037/ENSOCUG00000004160/ENSOCUG00000014122/ENSOCUG00000021304/ENSOCUG00000011396	MYH7/FAM107A/TPM1/ENSOCUG00000021304/XIRP1	5
CC	GO:0031674	I band	6/202	59/14950	0.000140271664474	0.00331585155446	ENSOCUG00000017871/ENSOCUG00000006901/ENSOCUG00000011037/ENSOCUG00000021304/ENSOCUG00000012972/ENSOCUG00000004074	ACTN2/ANKRD1/MYH7/ENSOCUG00000021304/CRYAB/ACTC1	6

## Sheet: KEGG_Long
KEGGID	Description	GeneRatio	BgRatio	pvalue	padj	geneID	geneName	keggID	Count
ocu05414	Dilated cardiomyopathy	11/154	104/8958	1.53047059607799e-06	0.000353538707694015	ENSOCUG00000007222/ENSOCUG00000036747/ENSOCUG00000002197/ENSOCUG00000013865/ENSOCUG00000025586/ENSOCUG00000011037/ENSOCUG00000005474/ENSOCUG00000012542/ENSOCUG00000013369/ENSOCUG00000007983/ENSOCUG00000004074	ENSOCUG00000007222/ENSOCUG00000036747/ITGB8/PLN/MYL2/MYH7/SGCB/CACNA2D3/ITGA5/TNNC1/ACTC1	ocu:100349893/ocu:100009272/ocu:100009141/ocu:100009299/ocu:100353304/ocu:100125987/ocu:100009208/ocu:100351327/ocu:100009172/ocu:100347570/ocu:100340339	11
ocu05410	Hypertrophic cardiomyopathy	10/154	98/8958	6.44888570105961e-06	0.000744846298472386	ENSOCUG00000007222/ENSOCUG00000036747/ENSOCUG00000002197/ENSOCUG00000025586/ENSOCUG00000011037/ENSOCUG00000005474/ENSOCUG00000012542/ENSOCUG00000013369/ENSOCUG00000007983/ENSOCUG00000004074	ENSOCUG00000007222/ENSOCUG00000036747/ITGB8/MYL2/MYH7/SGCB/CACNA2D3/ITGA5/TNNC1/ACTC1	ocu:100349893/ocu:100009272/ocu:100009141/ocu:100353304/ocu:100125987/ocu:100009208/ocu:100351327/ocu:100009172/ocu:100347570/ocu:100340339	10
ocu04814	Motor proteins	14/154	208/8958	1.28527591213242e-05	0.00098966245234196	ENSOCUG00000010229/ENSOCUG00000007222/ENSOCUG00000036747/ENSOCUG00000003663/ENSOCUG00000025586/ENSOCUG00000011037/ENSOCUG00000008193/ENSOCUG00000021304/ENSOCUG00000009644/ENSOCUG00000010424/ENSOCUG00000002272/ENSOCUG00000007983/ENSOCUG00000017368/ENSOCUG00000004074	MYH8/ENSOCUG00000007222/ENSOCUG00000036747/ACTG2/MYL2/MYH7/ACTA2/ENSOCUG00000021304/TUBE1/TNNI1/MYH7B/TNNC1/ENSOCUG00000017368/ACTC1	ocu:100303760/ocu:100349893/ocu:100009272/ocu:100350318/ocu:100353304/ocu:100125987/ocu:100009271/ocu:100343384/ocu:100340587/ocu:100337828/ocu:100356178/ocu:100347570/ocu:103348296/ocu:100340339	14
ocu04066	HIF-1 signaling pathway	10/154	152/8958	0.000279592369430721	0.0161464593346242	ENSOCUG00000016068/ENSOCUG00000022657/ENSOCUG00000010633/ENSOCUG00000025833/ENSOCUG00000025100/ENSOCUG00000022015/ENSOCUG00000024640/ENSOCUG00000029891/ENSOCUG00000000197/ENSOCUG00000022959	SERPINE1/ENSOCUG00000022657/HMOX1/ENSOCUG00000025833/ENSOCUG00000025100/LDHB/ENSOCUG00000024640/ENSOCUG00000029891/HK2/ENSOCUG00000022959	ocu:100009588/ocu:100009074/ocu:100008919/ocu:100009074/ocu:100348124/ocu:100009106/ocu:108178879/ocu:100009074/ocu:100338214/ocu:108178879	10
ocu04261	Adrenergic signaling in cardiomyocytes	10/154	163/8958	0.000488757659633601	0.0192847544473835	ENSOCUG00000003951/ENSOCUG00000007222/ENSOCUG00000013865/ENSOCUG00000025586/ENSOCUG00000011037/ENSOCUG00000032311/ENSOCUG00000002381/ENSOCUG00000012542/ENSOCUG00000007983/ENSOCUG00000004074	ATP1B4/ENSOCUG00000007222/PLN/MYL2/MYH7/ENSOCUG00000032311/ENSOCUG00000002381/CACNA2D3/TNNC1/ACTC1	ocu:100350113/ocu:100349893/ocu:100009299/ocu:100353304/ocu:100125987/ocu:100355414/ocu:100356734/ocu:100351327/ocu:100347570/ocu:100340339	10
ocu04260	Cardiac muscle contraction	8/154	109/8958	0.00055696446905749	0.0192847544473835	ENSOCUG00000003951/ENSOCUG00000007222/ENSOCUG00000025586/ENSOCUG00000011037/ENSOCUG00000010594/ENSOCUG00000012542/ENSOCUG00000007983/ENSOCUG00000004074	ATP1B4/ENSOCUG00000007222/MYL2/MYH7/CASQ2/CACNA2D3/TNNC1/ACTC1	ocu:100350113/ocu:100349893/ocu:100353304/ocu:100125987/ocu:100009261/ocu:100351327/ocu:100347570/ocu:100340339	8
ocu00010	Glycolysis / Gluconeogenesis	7/154	85/8958	0.000622339575565193	0.0192847544473835	ENSOCUG00000022657/ENSOCUG00000025833/ENSOCUG00000025100/ENSOCUG00000022015/ENSOCUG00000029891/ENSOCUG00000000197/ENSOCUG00000003144	ENSOCUG00000022657/ENSOCUG00000025833/ENSOCUG00000025100/LDHB/ENSOCUG00000029891/HK2/BPGM	ocu:100009074/ocu:100009074/ocu:100348124/ocu:100009106/ocu:100009074/ocu:100338214/ocu:100009096	7
ocu05412	Arrhythmogenic right ventricular cardiomyopathy	7/154	86/8958	0.000667870283892069	0.0192847544473835	ENSOCUG00000017871/ENSOCUG00000036747/ENSOCUG00000002197/ENSOCUG00000005474/ENSOCUG00000012518/ENSOCUG00000012542/ENSOCUG00000013369	ACTN2/ENSOCUG00000036747/ITGB8/SGCB/DSC2/CACNA2D3/ITGA5	ocu:100350274/ocu:100009272/ocu:100009141/ocu:100009208/ocu:100344572/ocu:100351327/ocu:100009172	7
ocu03010	Ribosome	18/154	470/8958	0.00114304290060405	0.029338101115504	ENSOCUG00000023327/ENSOCUG00000039083/ENSOCUG00000025724/ENSOCUG00000025034/ENSOCUG00000035539/ENSOCUG00000030948/ENSOCUG00000027837/ENSOCUG00000022150/ENSOCUG00000021292/ENSOCUG00000027946/ENSOCUG00000011792/ENSOCUG00000024640/ENSOCUG00000021439/ENSOCUG00000035553/ENSOCUG00000028015/ENSOCUG00000024020/ENSOCUG00000029674/ENSOCUG00000022959	ENSOCUG00000023327/ENSOCUG00000039083/ENSOCUG00000025724/ENSOCUG00000025034/ENSOCUG00000035539/ENSOCUG00000030948/ENSOCUG00000027837/ENSOCUG00000022150/ENSOCUG00000021292/ENSOCUG00000027946/ENSOCUG00000011792/ENSOCUG00000024640/ENSOCUG00000021439/ENSOCUG00000035553/ENSOCUG00000028015/ENSOCUG00000024020/RPL37/ENSOCUG00000022959	ocu:108178776/ocu:108178776/ocu:100353361/ocu:100337691/ocu:100345945/ocu:100340199/ocu:100352574/ocu:100339314/ocu:100352574/ocu:100342087/ocu:100345044/ocu:108178879/ocu:100354980/ocu:100353361/ocu:100346996/ocu:100348796/ocu:100355049/ocu:108178879	18
ocu05205	Proteoglycans in cancer	11/154	218/8958	0.00131438124455836	0.030362206749298	ENSOCUG00000036747/ENSOCUG00000014289/ENSOCUG00000014744/ENSOCUG00000024081/ENSOCUG00000006052/ENSOCUG00000009097/ENSOCUG00000024640/ENSOCUG00000013369/ENSOCUG00000003792/ENSOCUG00000000380/ENSOCUG00000022959	ENSOCUG00000036747/MYC/WNT16/CD63/SOS2/SDC4/ENSOCUG00000024640/ITGA5/THBS1/WNT5A/ENSOCUG00000022959	ocu:100009272/ocu:100327265/ocu:100353090/ocu:100008988/ocu:100346391/ocu:100352455/ocu:108178879/ocu:100009172/ocu:100350430/ocu:100009381/ocu:108178879	11
ocu04390	Hippo signaling pathway	9/154	171/8958	0.00270887554550393	0.0568863864555824	ENSOCUG00000016068/ENSOCUG00000032047/ENSOCUG00000036747/ENSOCUG00000014289/ENSOCUG00000002835/novel.1557/ENSOCUG00000014744/ENSOCUG00000024967/ENSOCUG00000000380	SERPINE1/ENSOCUG00000032047/ENSOCUG00000036747/MYC/CCN2/-/WNT16/ID1/WNT5A	ocu:100009588/ocu:103346018/ocu:100009272/ocu:100327265/ocu:100008638/ocu:103346018/ocu:100353090/ocu:100347305/ocu:100009381	9
ocu05225	Hepatocellular carcinoma	9/154	174/8958	0.00304457748191574	0.05731006070022	ENSOCUG00000032047/ENSOCUG00000010633/ENSOCUG00000036747/ENSOCUG00000014289/novel.1557/ENSOCUG00000014744/ENSOCUG00000006052/ENSOCUG00000003201/ENSOCUG00000000380	ENSOCUG00000032047/HMOX1/ENSOCUG00000036747/MYC/-/WNT16/SOS2/BCL2L1/WNT5A	ocu:103346018/ocu:100008919/ocu:100009272/ocu:100327265/ocu:103346018/ocu:100353090/ocu:100346391/ocu:100008875/ocu:100009381	9
ocu05216	Thyroid cancer	4/154	36/8958	0.00322524151126779	0.05731006070022	ENSOCUG00000007222/ENSOCUG00000014289/novel.1662/ENSOCUG00000011141	ENSOCUG00000007222/MYC/-/RET	ocu:100349893/ocu:100327265/ocu:100342735/ocu:100340710	4
ocu01230	Biosynthesis of amino acids	6/154	90/8958	0.00444954321615768	0.0734174630666016	ENSOCUG00000022657/ENSOCUG00000025833/ENSOCUG00000025100/ENSOCUG00000010532/ENSOCUG00000029891/ENSOCUG00000017653	ENSOCUG00000022657/ENSOCUG00000025833/ENSOCUG00000025100/OTC/ENSOCUG00000029891/CBS	ocu:100009074/ocu:100009074/ocu:100348124/ocu:100343340/ocu:100009074/ocu:100008766	6
ocu00380	Tryptophan metabolism	4/154	47/8958	0.00844274737534252	0.130018309580275	ENSOCUG00000010056/ENSOCUG00000024221/ENSOCUG00000011526/ENSOCUG00000003344	CYP1A2/INMT/AADAT/IDO1	ocu:100328937/ocu:100008695/ocu:100355602/ocu:100358205	4
ocu00650	Butanoate metabolism	3/154	27/8958	0.0107706771284454	0.146905319466233	ENSOCUG00000005933/ENSOCUG00000017141/ENSOCUG00000010327	ENSOCUG00000005933/ACSM1/BDH1	ocu:100342192/ocu:100352247/ocu:100339007	3
ocu04510	Focal adhesion	9/154	212/8958	0.0108112139866925	0.146905319466233	ENSOCUG00000036747/ENSOCUG00000002197/ENSOCUG00000025586/ENSOCUG00000006052/ENSOCUG00000021304/ENSOCUG00000011500/ENSOCUG00000017764/ENSOCUG00000013369/ENSOCUG00000003792	ENSOCUG00000036747/ITGB8/MYL2/SOS2/ENSOCUG00000021304/TNC/VEGFD/ITGA5/THBS1	ocu:100009272/ocu:100009141/ocu:100353304/ocu:100346391/ocu:100343384/ocu:100301551/ocu:100338090/ocu:100009172/ocu:100350430	9
ocu05206	MicroRNAs in cancer	8/154	178/8958	0.011597756523235	0.148490448995028	ENSOCUG00000032047/ENSOCUG00000010633/ENSOCUG00000014289/novel.1557/ENSOCUG00000006052/ENSOCUG00000011500/ENSOCUG00000013369/ENSOCUG00000003792	ENSOCUG00000032047/HMOX1/MYC/-/SOS2/TNC/ITGA5/THBS1	ocu:103346018/ocu:100008919/ocu:100327265/ocu:103346018/ocu:100346391/ocu:100301551/ocu:100009172/ocu:100350430	8
ocu04550	Signaling pathways regulating pluripotency of stem cells	7/154	145/8958	0.0124137183643376	0.148490448995028	ENSOCUG00000032047/ENSOCUG00000014289/novel.1557/ENSOCUG00000022823/ENSOCUG00000014744/ENSOCUG00000024967/ENSOCUG00000000380	ENSOCUG00000032047/MYC/-/ID3/WNT16/ID1/WNT5A	ocu:103346018/ocu:100327265/ocu:103346018/ocu:100346120/ocu:100353090/ocu:100347305/ocu:100009381	7
ocu04371	Apelin signaling pathway	7/154	146/8958	0.0128563159303055	0.148490448995028	ENSOCUG00000016068/ENSOCUG00000002835/ENSOCUG00000011459/ENSOCUG00000025586/ENSOCUG00000008193/ENSOCUG00000024640/ENSOCUG00000022959	SERPINE1/CCN2/RYR3/MYL2/ACTA2/ENSOCUG00000024640/ENSOCUG00000022959	ocu:100009588/ocu:100008638/ocu:100009545/ocu:100353304/ocu:100009271/ocu:108178879/ocu:108178879	7
ocu04512	ECM-receptor interaction	5/154	89/8958	0.0183876969685742	0.202264666654316	ENSOCUG00000002197/ENSOCUG00000009097/ENSOCUG00000011500/ENSOCUG00000013369/ENSOCUG00000003792	ITGB8/SDC4/TNC/ITGA5/THBS1	ocu:100009141/ocu:100352455/ocu:100301551/ocu:100009172/ocu:100350430	5
ocu04961	Endocrine and other factor-regulated calcium reabsorption	4/154	60/8958	0.0194557842324935	0.203024473575159	ENSOCUG00000003951/ENSOCUG00000027507/ENSOCUG00000002381/ENSOCUG00000039332	ATP1B4/VDR/ENSOCUG00000002381/ENSOCUG00000039332	ocu:100350113/ocu:100008907/ocu:100356734/ocu:103345727	4
ocu04151	PI3K-Akt signaling pathway	12/154	359/8958	0.0207475755789415	0.203024473575159	ENSOCUG00000014289/ENSOCUG00000002197/ENSOCUG00000006052/ENSOCUG00000003201/ENSOCUG00000024640/ENSOCUG00000011500/ENSOCUG00000017764/ENSOCUG00000013369/ENSOCUG00000025029/ENSOCUG00000011746/ENSOCUG00000003792/ENSOCUG00000022959	MYC/ITGB8/SOS2/BCL2L1/ENSOCUG00000024640/TNC/VEGFD/ITGA5/CSF1/NR4A1/THBS1/ENSOCUG00000022959	ocu:100327265/ocu:100009141/ocu:100346391/ocu:100008875/ocu:108178879/ocu:100301551/ocu:100338090/ocu:100009172/ocu:100338577/ocu:100349994/ocu:100350430/ocu:108178879	12
ocu04810	Regulation of actin cytoskeleton	9/154	238/8958	0.0214814150217717	0.203024473575159	ENSOCUG00000032047/ENSOCUG00000036747/novel.1557/ENSOCUG00000002197/ENSOCUG00000025586/ENSOCUG00000006052/ENSOCUG00000021304/ENSOCUG00000013369/ENSOCUG00000002299	ENSOCUG00000032047/ENSOCUG00000036747/-/ITGB8/MYL2/SOS2/ENSOCUG00000021304/ITGA5/ENAH	ocu:103346018/ocu:100009272/ocu:103346018/ocu:100009141/ocu:100353304/ocu:100346391/ocu:100343384/ocu:100009172/ocu:100351936	9
ocu04213	Longevity regulating pathway - multiple species	4/154	63/8958	0.0228512394500179	0.203024473575159	ENSOCUG00000035524/ENSOCUG00000036082/ENSOCUG00000008644/ENSOCUG00000012972	ENSOCUG00000035524/ENSOCUG00000036082/ENSOCUG00000008644/CRYAB	ocu:100354435/ocu:100354037/ocu:100339305/ocu:100009295	4
ocu05213	Endometrial cancer	4/154	63/8958	0.0228512394500179	0.203024473575159	ENSOCUG00000032047/ENSOCUG00000014289/novel.1557/ENSOCUG00000006052	ENSOCUG00000032047/MYC/-/SOS2	ocu:103346018/ocu:100327265/ocu:103346018/ocu:100346391	4
ocu04710	Circadian rhythm	3/154	37/8958	0.0252661276023861	0.208751299551318	ENSOCUG00000026333/ENSOCUG00000009732/ENSOCUG00000005940	PER1/NR1D1/BMAL1	ocu:100342071/ocu:100357678/ocu:100350800	3
ocu04978	Mineral absorption	4/154	65/8958	0.0253031878244021	0.208751299551318	ENSOCUG00000003951/ENSOCUG00000010633/ENSOCUG00000027507/ENSOCUG00000002381	ATP1B4/HMOX1/VDR/ENSOCUG00000002381	ocu:100350113/ocu:100008919/ocu:100008907/ocu:100356734	4
ocu05217	Basal cell carcinoma	4/154	67/8958	0.0279080168326454	0.222301789253141	ENSOCUG00000032047/novel.1557/ENSOCUG00000014744/ENSOCUG00000000380	ENSOCUG00000032047/-/WNT16/WNT5A	ocu:103346018/ocu:103346018/ocu:100353090/ocu:100009381	4
ocu03320	PPAR signaling pathway	4/154	70/8958	0.0321051783206499	0.236210884326096	ENSOCUG00000010814/ENSOCUG00000001375/ENSOCUG00000013647/ENSOCUG00000000744	ME1/ENSOCUG00000001375/SORBS1/PLTP	ocu:100355457/ocu:100346046/ocu:100353957/ocu:100008882	4
ocu05416	Viral myocarditis	4/154	70/8958	0.0321051783206499	0.236210884326096	ENSOCUG00000036747/ENSOCUG00000011037/ENSOCUG00000005474/ENSOCUG00000029644	ENSOCUG00000036747/MYH7/SGCB/ICAM1	ocu:100009272/ocu:100125987/ocu:100009208/ocu:100345640	4
ocu04022	cGMP-PKG signaling pathway	7/154	178/8958	0.0337323499487104	0.236210884326096	ENSOCUG00000003951/ENSOCUG00000011473/ENSOCUG00000013865/ENSOCUG00000008644/ENSOCUG00000011037/ENSOCUG00000002381/ENSOCUG00000021304	ATP1B4/PRKG1/PLN/ENSOCUG00000008644/MYH7/ENSOCUG00000002381/ENSOCUG00000021304	ocu:100350113/ocu:100008694/ocu:100009299/ocu:100339305/ocu:100125987/ocu:100356734/ocu:100343384	7
ocu05220	Chronic myeloid leukemia	4/154	72/8958	0.0350982045677221	0.236210884326096	ENSOCUG00000014289/ENSOCUG00000006052/ENSOCUG00000003201/ENSOCUG00000004923	MYC/SOS2/BCL2L1/BCR	ocu:100327265/ocu:100346391/ocu:100008875/ocu:100339436	4
ocu01200	Carbon metabolism	6/154	142/8958	0.0355570613084299	0.236210884326096	ENSOCUG00000022657/ENSOCUG00000010814/ENSOCUG00000025833/ENSOCUG00000025100/ENSOCUG00000029891/ENSOCUG00000000197	ENSOCUG00000022657/ME1/ENSOCUG00000025833/ENSOCUG00000025100/ENSOCUG00000029891/HK2	ocu:100009074/ocu:100355457/ocu:100009074/ocu:100348124/ocu:100009074/ocu:100338214	6
ocu05224	Breast cancer	6/154	143/8958	0.0366079520424019	0.236210884326096	ENSOCUG00000032047/ENSOCUG00000014289/novel.1557/ENSOCUG00000014744/ENSOCUG00000006052/ENSOCUG00000000380	ENSOCUG00000032047/MYC/-/WNT16/SOS2/WNT5A	ocu:103346018/ocu:100327265/ocu:103346018/ocu:100353090/ocu:100346391/ocu:100009381	6
ocu04514	Cell adhesion molecules	6/154	145/8958	0.0387692072080854	0.236210884326096	ENSOCUG00000002197/ENSOCUG00000009097/ENSOCUG00000026826/ENSOCUG00000026280/ENSOCUG00000014421/ENSOCUG00000029644	ITGB8/SDC4/CLDN19/ENSOCUG00000026280/MPZ/ICAM1	ocu:100009141/ocu:100352455/ocu:100357396/ocu:100328928/ocu:100339400/ocu:100345640	6
ocu04910	Insulin signaling pathway	6/154	145/8958	0.0387692072080854	0.236210884326096	ENSOCUG00000008644/ENSOCUG00000006052/ENSOCUG00000013647/ENSOCUG00000024640/ENSOCUG00000000197/ENSOCUG00000022959	ENSOCUG00000008644/SOS2/SORBS1/ENSOCUG00000024640/HK2/ENSOCUG00000022959	ocu:100339305/ocu:100346391/ocu:100353957/ocu:108178879/ocu:100338214/ocu:108178879	6
ocu00260	Glycine, serine and threonine metabolism	3/154	44/8958	0.0395020825882869	0.236210884326096	ENSOCUG00000014352/ENSOCUG00000017653/ENSOCUG00000003144	GATM/CBS/BPGM	ocu:100338260/ocu:100008766/ocu:100009096	3
ocu05226	Gastric cancer	6/154	146/8958	0.0398797596914189	0.236210884326096	ENSOCUG00000032047/ENSOCUG00000014289/novel.1557/ENSOCUG00000014744/ENSOCUG00000006052/ENSOCUG00000000380	ENSOCUG00000032047/MYC/-/WNT16/SOS2/WNT5A	ocu:103346018/ocu:100327265/ocu:103346018/ocu:100353090/ocu:100346391/ocu:100009381	6
ocu04973	Carbohydrate digestion and absorption	3/154	45/8958	0.0418064269473535	0.241432115620967	ENSOCUG00000003951/ENSOCUG00000000197/ENSOCUG00000017267	ATP1B4/HK2/SLC37A4	ocu:100350113/ocu:100338214/ocu:100357958	3
ocu05230	Central carbon metabolism in cancer	4/154	78/8958	0.0450196053034667	0.253647044514654	ENSOCUG00000014289/ENSOCUG00000022015/ENSOCUG00000000197/ENSOCUG00000011141	MYC/LDHB/HK2/RET	ocu:100327265/ocu:100009106/ocu:100338214/ocu:100340710	4
ocu02010	ABC transporters	3/154	49/8958	0.0516812497545916	0.284246873650254	ENSOCUG00000027125/novel.426/ENSOCUG00000002489	ENSOCUG00000027125/-/TAP2	ocu:100353012/ocu:100357595/ocu:100351666	3
ocu04919	Thyroid hormone signaling pathway	5/154	119/8958	0.0540538038093364	0.290382062324575	ENSOCUG00000003951/ENSOCUG00000036747/ENSOCUG00000014289/ENSOCUG00000013865/ENSOCUG00000011037	ATP1B4/ENSOCUG00000036747/MYC/PLN/MYH7	ocu:100350113/ocu:100009272/ocu:100327265/ocu:100009299/ocu:100125987	5
ocu04970	Salivary secretion	4/154	84/8958	0.0563539304445981	0.294068935794742	ENSOCUG00000003951/ENSOCUG00000011473/ENSOCUG00000011459/ENSOCUG00000002381	ATP1B4/PRKG1/RYR3/ENSOCUG00000002381	ocu:100350113/ocu:100008694/ocu:100009545/ocu:100356734	4
ocu04670	Leukocyte transendothelial migration	5/154	121/8958	0.057286156323651	0.294068935794742	ENSOCUG00000036747/ENSOCUG00000025586/ENSOCUG00000026826/ENSOCUG00000021304/ENSOCUG00000029644	ENSOCUG00000036747/MYL2/CLDN19/ENSOCUG00000021304/ICAM1	ocu:100009272/ocu:100353304/ocu:100357396/ocu:100343384/ocu:100345640	5
ocu04934	Cushing syndrome	6/154	161/8958	0.058984265648885	0.296203594888966	ENSOCUG00000032047/novel.1557/ENSOCUG00000014744/ENSOCUG00000024444/ENSOCUG00000011746/ENSOCUG00000000380	ENSOCUG00000032047/-/WNT16/CRHR2/NR4A1/WNT5A	ocu:103346018/ocu:103346018/ocu:100353090/ocu:100345681/ocu:100349994/ocu:100009381	6
ocu00520	Amino sugar and nucleotide sugar metabolism	3/154	53/8958	0.0625770272524828	0.307559431815394	ENSOCUG00000016799/ENSOCUG00000009190/ENSOCUG00000000197	CYB5R1/HEXA/HK2	ocu:100340684/ocu:100008950/ocu:100338214	3
ocu01521	EGFR tyrosine kinase inhibitor resistance	4/154	91/8958	0.0713360520412406	0.343304750448471	ENSOCUG00000006052/ENSOCUG00000003201/ENSOCUG00000024640/ENSOCUG00000022959	SOS2/BCL2L1/ENSOCUG00000024640/ENSOCUG00000022959	ocu:100346391/ocu:100008875/ocu:108178879/ocu:108178879	4
ocu04015	Rap1 signaling pathway	7/154	214/8958	0.0757792788621197	0.355207286945408	ENSOCUG00000036747/ENSOCUG00000024967/ENSOCUG00000026784/ENSOCUG00000017764/ENSOCUG00000025029/ENSOCUG00000003792/ENSOCUG00000002299	ENSOCUG00000036747/ID1/PRKD2/VEGFD/CSF1/THBS1/ENAH	ocu:100009272/ocu:100347305/ocu:100355908/ocu:100338090/ocu:100338577/ocu:100350430/ocu:100351936	7
ocu05165	Human papillomavirus infection	10/154	348/8958	0.0768846941440278	0.355207286945408	ENSOCUG00000032047/novel.1557/ENSOCUG00000002197/ENSOCUG00000001894/ENSOCUG00000014744/ENSOCUG00000006052/ENSOCUG00000011500/ENSOCUG00000013369/ENSOCUG00000003792/ENSOCUG00000000380	ENSOCUG00000032047/-/ITGB8/LFNG/WNT16/SOS2/TNC/ITGA5/THBS1/WNT5A	ocu:103346018/ocu:103346018/ocu:100009141/ocu:100355921/ocu:100353090/ocu:100346391/ocu:100301551/ocu:100009172/ocu:100350430/ocu:100009381	10
ocu05010	Alzheimer disease	13/154	490/8958	0.0787200041568919	0.356555312945922	ENSOCUG00000022657/novel.406/ENSOCUG00000032047/ENSOCUG00000025833/novel.1557/ENSOCUG00000011459/ENSOCUG00000014744/ENSOCUG00000037790/ENSOCUG00000008644/ENSOCUG00000029891/ENSOCUG00000026115/ENSOCUG00000025029/ENSOCUG00000000380	ENSOCUG00000022657/-/ENSOCUG00000032047/ENSOCUG00000025833/-/RYR3/WNT16/ENSOCUG00000037790/ENSOCUG00000008644/ENSOCUG00000029891/ENSOCUG00000026115/CSF1/WNT5A	ocu:100009074/ocu:103350677/ocu:103346018/ocu:100009074/ocu:103346018/ocu:100009545/ocu:100353090/ocu:808225/ocu:100339305/ocu:100009074/ocu:100339009/ocu:100338577/ocu:100009381	13
ocu04270	Vascular smooth muscle contraction	5/154	138/8958	0.0891322120644991	0.395293213728005	ENSOCUG00000003663/ENSOCUG00000011473/ENSOCUG00000008193/ENSOCUG00000021304/ENSOCUG00000017368	ACTG2/PRKG1/ACTA2/ENSOCUG00000021304/ENSOCUG00000017368	ocu:100350318/ocu:100008694/ocu:100009271/ocu:100343384/ocu:103348296	5
ocu04925	Aldosterone synthesis and secretion	4/154	99/8958	0.0906949797730921	0.395293213728005	ENSOCUG00000003951/ENSOCUG00000026784/ENSOCUG00000002381/ENSOCUG00000011746	ATP1B4/PRKD2/ENSOCUG00000002381/NR4A1	ocu:100350113/ocu:100355908/ocu:100356734/ocu:100349994	4
ocu04668	TNF signaling pathway	4/154	103/8958	0.101226667395053	0.42976399774839	ENSOCUG00000014127/ENSOCUG00000017764/ENSOCUG00000029644/ENSOCUG00000025029	TNFRSF1B/VEGFD/ICAM1/CSF1	ocu:100349872/ocu:100338090/ocu:100345640/ocu:100338577	4
ocu04714	Thermogenesis	9/154	322/8958	0.102932484065336	0.42976399774839	ENSOCUG00000036747/ENSOCUG00000011473/ENSOCUG00000037790/ENSOCUG00000006052/ENSOCUG00000024640/ENSOCUG00000026115/ENSOCUG00000024043/ENSOCUG00000002051/ENSOCUG00000022959	ENSOCUG00000036747/PRKG1/ENSOCUG00000037790/SOS2/ENSOCUG00000024640/ENSOCUG00000026115/ENSOCUG00000024043/ENSOCUG00000002051/ENSOCUG00000022959	ocu:100009272/ocu:100008694/ocu:808225/ocu:100346391/ocu:108178879/ocu:100339009/ocu:108178113/ocu:100338468/ocu:108178879	9
ocu04310	Wnt signaling pathway	6/154	188/8958	0.105105543279754	0.42976399774839	ENSOCUG00000032047/ENSOCUG00000014289/novel.1557/ENSOCUG00000014744/ENSOCUG00000023043/ENSOCUG00000000380	ENSOCUG00000032047/MYC/-/WNT16/TLE3/WNT5A	ocu:103346018/ocu:100327265/ocu:103346018/ocu:100353090/ocu:100342593/ocu:100009381	6
ocu04020	Calcium signaling pathway	7/154	233/8958	0.106676030957117	0.42976399774839	ENSOCUG00000013865/ENSOCUG00000011459/ENSOCUG00000010594/ENSOCUG00000002381/ENSOCUG00000017764/ENSOCUG00000011141/ENSOCUG00000007983	PLN/RYR3/CASQ2/ENSOCUG00000002381/VEGFD/RET/TNNC1	ocu:100009299/ocu:100009545/ocu:100009261/ocu:100356734/ocu:100338090/ocu:100340710/ocu:100347570	7
ocu04520	Adherens junction	4/154	106/8958	0.109480435064969	0.42976399774839	ENSOCUG00000036747/ENSOCUG00000025586/ENSOCUG00000013647/ENSOCUG00000021304	ENSOCUG00000036747/MYL2/SORBS1/ENSOCUG00000021304	ocu:100009272/ocu:100353304/ocu:100353957/ocu:100343384	4
ocu00860	Porphyrin metabolism	2/154	33/8958	0.109766562195476	0.42976399774839	ENSOCUG00000010633/ENSOCUG00000015076	HMOX1/FXN	ocu:100008919/ocu:103348216	2
ocu04612	Antigen processing and presentation	3/154	69/8958	0.11531392396022	0.443958607246845	ENSOCUG00000035524/ENSOCUG00000036082/ENSOCUG00000002489	ENSOCUG00000035524/ENSOCUG00000036082/TAP2	ocu:100354435/ocu:100354037/ocu:100351666	3
ocu05210	Colorectal cancer	4/154	111/8958	0.123882018660577	0.45756488795964	ENSOCUG00000032047/ENSOCUG00000014289/novel.1557/ENSOCUG00000006052	ENSOCUG00000032047/MYC/-/SOS2	ocu:103346018/ocu:100327265/ocu:103346018/ocu:100346391	4
ocu04610	Complement and coagulation cascades	3/154	72/8958	0.126623426179672	0.45756488795964	ENSOCUG00000016068/ENSOCUG00000011311/ENSOCUG00000029682	SERPINE1/KLKB1/CFB	ocu:100009588/ocu:100356267/ocu:100355944	3
ocu05143	African trypanosomiasis	2/154	36/8958	0.12677122436977	0.45756488795964	ENSOCUG00000003344/ENSOCUG00000029644	IDO1/ICAM1	ocu:100358205/ocu:100345640	2
ocu05219	Bladder cancer	2/154	36/8958	0.12677122436977	0.45756488795964	ENSOCUG00000014289/ENSOCUG00000003792	MYC/THBS1	ocu:100327265/ocu:100350430	2
ocu04010	MAPK signaling pathway	8/154	297/8958	0.139334661368243	0.490147527943881	ENSOCUG00000035524/ENSOCUG00000014289/ENSOCUG00000036082/ENSOCUG00000006052/ENSOCUG00000012542/ENSOCUG00000017764/ENSOCUG00000025029/ENSOCUG00000011746	ENSOCUG00000035524/MYC/ENSOCUG00000036082/SOS2/CACNA2D3/VEGFD/CSF1/NR4A1	ocu:100354435/ocu:100327265/ocu:100354037/ocu:100346391/ocu:100351327/ocu:100338090/ocu:100338577/ocu:100349994	8
ocu04921	Oxytocin signaling pathway	5/154	160/8958	0.141305903661774	0.490147527943881	ENSOCUG00000036747/ENSOCUG00000011459/ENSOCUG00000021304/ENSOCUG00000012542/ENSOCUG00000017368	ENSOCUG00000036747/RYR3/ENSOCUG00000021304/CACNA2D3/ENSOCUG00000017368	ocu:100009272/ocu:100009545/ocu:100343384/ocu:100351327/ocu:103348296	5
ocu04350	TGF-beta signaling pathway	4/154	117/8958	0.142164001611429	0.490147527943881	ENSOCUG00000014289/ENSOCUG00000022823/ENSOCUG00000024967/ENSOCUG00000003792	MYC/ID3/ID1/THBS1	ocu:100327265/ocu:100346120/ocu:100347305/ocu:100350430	4
ocu05145	Toxoplasmosis	4/154	118/8958	0.145310857957794	0.493629532180152	ENSOCUG00000035524/ENSOCUG00000036082/ENSOCUG00000028024/ENSOCUG00000003201	ENSOCUG00000035524/ENSOCUG00000036082/ENSOCUG00000028024/BCL2L1	ocu:100354435/ocu:100354037/ocu:100342275/ocu:100008875	4
ocu04115	p53 signaling pathway	3/154	83/8958	0.171130241503318	0.572914286771977	ENSOCUG00000016068/ENSOCUG00000003201/ENSOCUG00000003792	SERPINE1/BCL2L1/THBS1	ocu:100009588/ocu:100008875/ocu:100350430	3
ocu05144	Malaria	2/154	44/8958	0.174639751119344	0.576311178693836	ENSOCUG00000029644/ENSOCUG00000003792	ICAM1/THBS1	ocu:100345640/ocu:100350430	2
ocu00565	Ether lipid metabolism	2/154	46/8958	0.187028997543418	0.606023356151849	ENSOCUG00000011944/ENSOCUG00000015037	ENPP6/UGT8	ocu:100354004/ocu:100341450	2
ocu04150	mTOR signaling pathway	5/154	177/8958	0.188890396722654	0.606023356151849	ENSOCUG00000014744/ENSOCUG00000006052/ENSOCUG00000024640/ENSOCUG00000000380/ENSOCUG00000022959	WNT16/SOS2/ENSOCUG00000024640/WNT5A/ENSOCUG00000022959	ocu:100353090/ocu:100346391/ocu:108178879/ocu:100009381/ocu:108178879	5
ocu04142	Lysosome	4/154	135/8958	0.202590350312787	0.641073574277449	ENSOCUG00000003790/ENSOCUG00000024081/ENSOCUG00000009190/ENSOCUG00000013700	LITAF/CD63/HEXA/CTSF	ocu:100348894/ocu:100008988/ocu:100008950/ocu:100101596	4
ocu04930	Type II diabetes mellitus	2/154	49/8958	0.205829020363061	0.641386798600641	ENSOCUG00000008644/ENSOCUG00000000197	ENSOCUG00000008644/HK2	ocu:100339305/ocu:100338214	2
ocu04064	NF-kappa B signaling pathway	3/154	92/8958	0.210367527222799	0.641386798600641	ENSOCUG00000003201/ENSOCUG00000022282/ENSOCUG00000029644	BCL2L1/EDA2R/ICAM1	ocu:100008875/ocu:100355079/ocu:100345640	3
ocu05415	Diabetic cardiomyopathy	7/154	282/8958	0.21183004258401	0.641386798600641	ENSOCUG00000022657/ENSOCUG00000025833/ENSOCUG00000013865/ENSOCUG00000037790/ENSOCUG00000017120/ENSOCUG00000029891/ENSOCUG00000026115	ENSOCUG00000022657/ENSOCUG00000025833/PLN/ENSOCUG00000037790/PDK4/ENSOCUG00000029891/ENSOCUG00000026115	ocu:100009074/ocu:100009074/ocu:100009299/ocu:808225/ocu:100351580/ocu:100009074/ocu:100339009	7
ocu00604	Glycosphingolipid biosynthesis - ganglio series	1/154	14/8958	0.215688809927083	0.641386798600641	ENSOCUG00000009190	HEXA	ocu:100008950	1
ocu00600	Sphingolipid metabolism	2/154	51/8958	0.21847442157681	0.641386798600641	ENSOCUG00000009190/ENSOCUG00000015037	HEXA/UGT8	ocu:100008950/ocu:100341450	2
ocu04713	Circadian entrainment	3/154	94/8958	0.219348731988964	0.641386798600641	ENSOCUG00000026333/ENSOCUG00000011473/ENSOCUG00000011459	PER1/PRKG1/RYR3	ocu:100342071/ocu:100008694/ocu:100009545	3
ocu04530	Tight junction	5/154	190/8958	0.228659907780174	0.659307055586205	ENSOCUG00000036747/ENSOCUG00000025586/ENSOCUG00000026826/ENSOCUG00000021304/ENSOCUG00000017368	ENSOCUG00000036747/MYL2/CLDN19/ENSOCUG00000021304/ENSOCUG00000017368	ocu:100009272/ocu:100353304/ocu:100357396/ocu:100343384/ocu:103348296	5
ocu04979	Cholesterol metabolism	2/154	53/8958	0.231185590919838	0.659307055586205	ENSOCUG00000013005/ENSOCUG00000000744	STARD3/PLTP	ocu:100354978/ocu:100008882	2
ocu04933	AGE-RAGE signaling pathway in diabetic complications	3/154	98/8958	0.237537561425897	0.667943638017147	ENSOCUG00000016068/ENSOCUG00000017764/ENSOCUG00000029644	SERPINE1/VEGFD/ICAM1	ocu:100009588/ocu:100338090/ocu:100345640	3
ocu00531	Glycosaminoglycan degradation	1/154	16/8958	0.242466698182704	0.667943638017147	ENSOCUG00000009190	HEXA	ocu:100008950	1
ocu04923	Regulation of lipolysis in adipocytes	2/154	55/8958	0.243943497654987	0.667943638017147	ENSOCUG00000011473/ENSOCUG00000008644	PRKG1/ENSOCUG00000008644	ocu:100008694/ocu:100339305	2
ocu04210	Apoptosis	4/154	147/8958	0.246460957231741	0.667943638017147	novel.406/ENSOCUG00000036747/ENSOCUG00000003201/ENSOCUG00000013700	-/ENSOCUG00000036747/BCL2L1/CTSF	ocu:103350677/ocu:100009272/ocu:100008875/ocu:100101596	4
ocu04330	Notch signaling pathway	2/154	56/8958	0.250334361622423	0.667943638017147	ENSOCUG00000001894/ENSOCUG00000023043	LFNG/TLE3	ocu:100355921/ocu:100342593	2
ocu00450	Selenocompound metabolism	1/154	17/8958	0.255513010918095	0.667943638017147	ENSOCUG00000024221	INMT	ocu:100008695	1
ocu00603	Glycosphingolipid biosynthesis - globo and isoglobo series	1/154	17/8958	0.255513010918095	0.667943638017147	ENSOCUG00000009190	HEXA	ocu:100008950	1
ocu05132	Salmonella infection	7/154	300/8958	0.257817147160951	0.667943638017147	ENSOCUG00000022657/ENSOCUG00000036747/ENSOCUG00000014289/ENSOCUG00000025833/ENSOCUG00000025586/ENSOCUG00000021304/ENSOCUG00000029891	ENSOCUG00000022657/ENSOCUG00000036747/MYC/ENSOCUG00000025833/MYL2/ENSOCUG00000021304/ENSOCUG00000029891	ocu:100009074/ocu:100009272/ocu:100327265/ocu:100009074/ocu:100353304/ocu:100343384/ocu:100009074	7
ocu00620	Pyruvate metabolism	2/154	58/8958	0.263129311946149	0.667943638017147	ENSOCUG00000010814/ENSOCUG00000022015	ME1/LDHB	ocu:100355457/ocu:100009106	2
ocu04216	Ferroptosis	2/154	58/8958	0.263129311946149	0.667943638017147	ENSOCUG00000010633/novel.1662	HMOX1/-	ocu:100008919/ocu:100342735	2
ocu00910	Nitrogen metabolism	1/154	19/8958	0.280939679603214	0.705135337110527	ENSOCUG00000011736	CA3	ocu:100349226	1
ocu05202	Transcriptional misregulation in cancer	5/154	207/8958	0.283885655200342	0.705135337110527	ENSOCUG00000014289/ENSOCUG00000000737/ENSOCUG00000014744/ENSOCUG00000017507/ENSOCUG00000003201	MYC/NR4A3/WNT16/PAX3/BCL2L1	ocu:100327265/ocu:100344785/ocu:100353090/ocu:100357318/ocu:100008875	5
ocu05418	Fluid shear stress and atherosclerosis	4/154	159/8958	0.292194606002897	0.713249126780447	ENSOCUG00000010633/ENSOCUG00000036747/ENSOCUG00000009097/ENSOCUG00000029644	HMOX1/ENSOCUG00000036747/SDC4/ICAM1	ocu:100008919/ocu:100009272/ocu:100352455/ocu:100345640	4
ocu00770	Pantothenate and CoA biosynthesis	1/154	20/8958	0.293327562961656	0.713249126780447	ENSOCUG00000000788	GADL1	ocu:100358180	1
ocu00270	Cysteine and methionine metabolism	2/154	64/8958	0.301480736987809	0.717959280867874	ENSOCUG00000022015/ENSOCUG00000017653	LDHB/CBS	ocu:100009106/ocu:100008766	2
ocu04920	Adipocytokine signaling pathway	2/154	64/8958	0.301480736987809	0.717959280867874	ENSOCUG00000014127/ENSOCUG00000008644	TNFRSF1B/ENSOCUG00000008644	ocu:100349872/ocu:100339305	2
ocu01210	2-Oxocarboxylic acid metabolism	1/154	21/8958	0.305503391480777	0.718977924319669	ENSOCUG00000011526	AADAT	ocu:100355602	1
ocu05221	Acute myeloid leukemia	2/154	66/8958	0.314206497943593	0.718977924319669	ENSOCUG00000014289/ENSOCUG00000006052	MYC/SOS2	ocu:100327265/ocu:100346391	2
ocu00430	Taurine and hypotaurine metabolism	1/154	22/8958	0.317470771777516	0.718977924319669	ENSOCUG00000000788	GADL1	ocu:100358180	1
ocu00511	Other glycan degradation	1/154	22/8958	0.317470771777516	0.718977924319669	ENSOCUG00000009190	HEXA	ocu:100008950	1
ocu04964	Proximal tubule bicarbonate reclamation	1/154	22/8958	0.317470771777516	0.718977924319669	ENSOCUG00000003951	ATP1B4	ocu:100350113	1
ocu04145	Phagosome	4/154	168/8958	0.327218559174383	0.731277698462877	ENSOCUG00000036747/ENSOCUG00000013369/ENSOCUG00000002489/ENSOCUG00000003792	ENSOCUG00000036747/ITGA5/TAP2/THBS1	ocu:100009272/ocu:100009172/ocu:100351666/ocu:100350430	4
ocu00220	Arginine biosynthesis	1/154	23/8958	0.329233249524412	0.731277698462877	ENSOCUG00000010532	OTC	ocu:100343340	1
ocu04926	Relaxin signaling pathway	3/154	120/8958	0.34058188371173	0.74267439357737	ENSOCUG00000006052/ENSOCUG00000008193/ENSOCUG00000017764	SOS2/ACTA2/VEGFD	ocu:100346391/ocu:100009271/ocu:100338090	3
ocu00040	Pentose and glucuronate interconversions	1/154	24/8958	0.340794310472732	0.74267439357737	ENSOCUG00000023112	XYLB	ocu:100340300	1
ocu05223	Non-small cell lung cancer	2/154	71/8958	0.345777157204997	0.746490872096768	ENSOCUG00000006052/ENSOCUG00000011141	SOS2/RET	ocu:100346391/ocu:100340710	2
ocu05208	Chemical carcinogenesis - reactive oxygen species	6/154	286/8958	0.3689927977304	0.773532746474446	ENSOCUG00000010056/ENSOCUG00000010633/ENSOCUG00000037790/ENSOCUG00000006052/ENSOCUG00000026784/ENSOCUG00000026115	CYP1A2/HMOX1/ENSOCUG00000037790/SOS2/PRKD2/ENSOCUG00000026115	ocu:100328937/ocu:100008919/ocu:808225/ocu:100346391/ocu:100355908/ocu:100339009	6
ocu01040	Biosynthesis of unsaturated fatty acids	1/154	27/8958	0.374302972230045	0.773532746474446	ENSOCUG00000001375	ENSOCUG00000001375	ocu:100346046	1
ocu04971	Gastric acid secretion	2/154	76/8958	0.376869351056081	0.773532746474446	ENSOCUG00000003951/ENSOCUG00000036747	ATP1B4/ENSOCUG00000036747	ocu:100350113/ocu:100009272	2
ocu05150	Staphylococcus aureus infection	2/154	76/8958	0.376869351056081	0.773532746474446	ENSOCUG00000029644/ENSOCUG00000029682	ICAM1/CFB	ocu:100345640/ocu:100355944	2
ocu04024	cAMP signaling pathway	5/154	236/8958	0.382514900014199	0.773532746474446	ENSOCUG00000003951/ENSOCUG00000013865/ENSOCUG00000024444/ENSOCUG00000002381/ENSOCUG00000021304	ATP1B4/PLN/CRHR2/ENSOCUG00000002381/ENSOCUG00000021304	ocu:100350113/ocu:100009299/ocu:100345681/ocu:100356734/ocu:100343384	5
ocu04915	Estrogen signaling pathway	3/154	129/8958	0.382915196049895	0.773532746474446	ENSOCUG00000035524/ENSOCUG00000036082/ENSOCUG00000006052	ENSOCUG00000035524/ENSOCUG00000036082/SOS2	ocu:100354435/ocu:100354037/ocu:100346391	3
ocu04137	Mitophagy - animal	2/154	77/8958	0.38301774877591	0.773532746474446	ENSOCUG00000014647/ENSOCUG00000003201	USP15/BCL2L1	ocu:100356438/ocu:100008875	2
ocu00410	beta-Alanine metabolism	1/154	28/8958	0.385092059933166	0.773532746474446	ENSOCUG00000000788	GADL1	ocu:100358180	1
ocu04068	FoxO signaling pathway	3/154	131/8958	0.392254262560975	0.774625798633315	ENSOCUG00000016205/ENSOCUG00000008644/ENSOCUG00000006052	HOMER2/ENSOCUG00000008644/SOS2	ocu:100341655/ocu:100339305/ocu:100346391	3
ocu05134	Legionellosis	2/154	79/8958	0.395236464543738	0.774625798633315	ENSOCUG00000035524/ENSOCUG00000036082	ENSOCUG00000035524/ENSOCUG00000036082	ocu:100354435/ocu:100354037	2
ocu00601	Glycosphingolipid biosynthesis - lacto and neolacto series	1/154	29/8958	0.395696295405763	0.774625798633315	ENSOCUG00000008311	ST3GAL6	ocu:100339165	1
ocu03060	Protein export	1/154	30/8958	0.406118825421163	0.788348308170493	ENSOCUG00000023163	ENSOCUG00000023163	ocu:100353728	1
ocu00230	Purine metabolism	3/154	137/8958	0.420045503214393	0.805256433043914	ENSOCUG00000002805/ENSOCUG00000012201/ENSOCUG00000005027	AMPD3/PPAT/PNP	ocu:100351884/ocu:100348590/ocu:100349854	3
ocu05207	Chemical carcinogenesis - receptor activation	4/154	193/8958	0.424949516162347	0.805256433043914	ENSOCUG00000010056/ENSOCUG00000014289/ENSOCUG00000027507/ENSOCUG00000006052	CYP1A2/MYC/VDR/SOS2	ocu:100328937/ocu:100327265/ocu:100008907/ocu:100346391	4
ocu04012	ErbB signaling pathway	2/154	84/8958	0.425286947321894	0.805256433043914	ENSOCUG00000014289/ENSOCUG00000006052	MYC/SOS2	ocu:100327265/ocu:100346391	2
ocu04061	Viral protein interaction with cytokine and cytokine receptor	2/154	86/8958	0.437092167862612	0.807977887263607	ENSOCUG00000014127/ENSOCUG00000025029	TNFRSF1B/CSF1	ocu:100349872/ocu:100338577	2
ocu00051	Fructose and mannose metabolism	1/154	34/8958	0.446052982295713	0.807977887263607	ENSOCUG00000000197	HK2	ocu:100338214	1
ocu01232	Nucleotide metabolism	2/154	89/8958	0.454552652507635	0.807977887263607	ENSOCUG00000002805/ENSOCUG00000005027	AMPD3/PNP	ocu:100351884/ocu:100349854	2
ocu05100	Bacterial invasion of epithelial cells	2/154	89/8958	0.454552652507635	0.807977887263607	ENSOCUG00000036747/ENSOCUG00000013369	ENSOCUG00000036747/ITGA5	ocu:100009272/ocu:100009172	2
ocu00513	Various types of N-glycan biosynthesis	1/154	35/8958	0.455612354855828	0.807977887263607	ENSOCUG00000009190	HEXA	ocu:100008950	1
ocu00760	Nicotinate and nicotinamide metabolism	1/154	35/8958	0.455612354855828	0.807977887263607	ENSOCUG00000005027	PNP	ocu:100349854	1
ocu05162	Measles	3/154	146/8958	0.460909182919888	0.807977887263607	ENSOCUG00000035524/ENSOCUG00000036082/ENSOCUG00000003201	ENSOCUG00000035524/ENSOCUG00000036082/BCL2L1	ocu:100354435/ocu:100354037/ocu:100008875	3
ocu00350	Tyrosine metabolism	1/154	36/8958	0.465007815726858	0.807977887263607	ENSOCUG00000025907	PNMT	ocu:100355890	1
ocu04141	Protein processing in endoplasmic reticulum	4/154	205/8958	0.470834095906335	0.807977887263607	novel.406/ENSOCUG00000035524/ENSOCUG00000036082/ENSOCUG00000012972	-/ENSOCUG00000035524/ENSOCUG00000036082/CRYAB	ocu:103350677/ocu:100354435/ocu:100354037/ocu:100009295	4
ocu00052	Galactose metabolism	1/154	37/8958	0.47424215739667	0.807977887263607	ENSOCUG00000000197	HK2	ocu:100338214	1
ocu00500	Starch and sucrose metabolism	1/154	37/8958	0.47424215739667	0.807977887263607	ENSOCUG00000000197	HK2	ocu:100338214	1
ocu00591	Linoleic acid metabolism	1/154	37/8958	0.47424215739667	0.807977887263607	ENSOCUG00000010056	CYP1A2	ocu:100328937	1
ocu05323	Rheumatoid arthritis	2/154	93/8958	0.477347591243286	0.807977887263607	ENSOCUG00000029644/ENSOCUG00000025029	ICAM1/CSF1	ocu:100345640/ocu:100338577	2
ocu04960	Aldosterone-regulated sodium reabsorption	1/154	38/8958	0.483318125086493	0.807977887263607	ENSOCUG00000003951	ATP1B4	ocu:100350113	1
ocu04640	Hematopoietic cell lineage	2/154	95/8958	0.488528029502549	0.807977887263607	ENSOCUG00000013369/ENSOCUG00000025029	ITGA5/CSF1	ocu:100009172/ocu:100338577	2
ocu00640	Propanoate metabolism	1/154	39/8958	0.492238417545762	0.807977887263607	ENSOCUG00000022015	LDHB	ocu:100009106	1
ocu04540	Gap junction	2/154	96/8958	0.49406249895351	0.807977887263607	ENSOCUG00000011473/ENSOCUG00000006052	PRKG1/SOS2	ocu:100008694/ocu:100346391	2
ocu04916	Melanogenesis	2/154	96/8958	0.49406249895351	0.807977887263607	ENSOCUG00000014744/ENSOCUG00000000380	WNT16/WNT5A	ocu:100353090/ocu:100009381	2
ocu05170	Human immunodeficiency virus 1 infection	4/154	212/8958	0.496993343509267	0.807977887263607	ENSOCUG00000014127/ENSOCUG00000003201/ENSOCUG00000013074/ENSOCUG00000002489	TNFRSF1B/BCL2L1/WEE1/TAP2	ocu:100349872/ocu:100008875/ocu:100345730/ocu:100351666	4
ocu05417	Lipid and atherosclerosis	4/154	212/8958	0.496993343509267	0.807977887263607	ENSOCUG00000035524/ENSOCUG00000036082/ENSOCUG00000003201/ENSOCUG00000029644	ENSOCUG00000035524/ENSOCUG00000036082/BCL2L1/ICAM1	ocu:100354435/ocu:100354037/ocu:100008875/ocu:100345640	4
ocu05160	Hepatitis C	3/154	156/8958	0.504824257261905	0.807977887263607	ENSOCUG00000014289/ENSOCUG00000006052/ENSOCUG00000026826	MYC/SOS2/CLDN19	ocu:100327265/ocu:100346391/ocu:100357396	3
ocu05231	Choline metabolism in cancer	2/154	98/8958	0.505018086393793	0.807977887263607	ENSOCUG00000024010/ENSOCUG00000006052	GPCPD1/SOS2	ocu:100340388/ocu:100346391	2
ocu01250	Biosynthesis of nucleotide sugars	1/154	41/8958	0.509622544087731	0.807977887263607	ENSOCUG00000000197	HK2	ocu:100338214	1
ocu04630	JAK-STAT signaling pathway	3/154	158/8958	0.513389939736006	0.807977887263607	ENSOCUG00000014289/ENSOCUG00000006052/ENSOCUG00000003201	MYC/SOS2/BCL2L1	ocu:100327265/ocu:100346391/ocu:100008875	3
ocu00250	Alanine, aspartate and glutamate metabolism	1/154	42/8958	0.51809155027933	0.807977887263607	ENSOCUG00000012201	PPAT	ocu:100348590	1
ocu05340	Primary immunodeficiency	1/154	42/8958	0.51809155027933	0.807977887263607	ENSOCUG00000002489	TAP2	ocu:100351666	1
ocu04650	Natural killer cell mediated cytotoxicity	2/154	101/8958	0.521163225983885	0.807977887263607	ENSOCUG00000006052/ENSOCUG00000029644	SOS2/ICAM1	ocu:100346391/ocu:100345640	2
ocu05222	Small cell lung cancer	2/154	103/8958	0.531731217074925	0.816031608775727	ENSOCUG00000014289/ENSOCUG00000003201	MYC/BCL2L1	ocu:100327265/ocu:100008875	2
ocu04215	Apoptosis - multiple species	1/154	44/8958	0.534596051976352	0.816031608775727	ENSOCUG00000003201	BCL2L1	ocu:100008875	1
ocu04380	Osteoclast differentiation	2/154	104/8958	0.536955863783163	0.816031608775727	ENSOCUG00000010706/ENSOCUG00000025029	FOSL2/CSF1	ocu:100347042/ocu:100338577	2
ocu04935	Growth hormone synthesis, secretion and action	2/154	107/8958	0.552390055958652	0.834000672721886	ENSOCUG00000008644/ENSOCUG00000006052	ENSOCUG00000008644/SOS2	ocu:100339305/ocu:100346391	2
ocu00514	Other types of O-glycan biosynthesis	1/154	47/8958	0.558305570262798	0.837458355394197	ENSOCUG00000001894	LFNG	ocu:100355921	1
ocu00510	N-Glycan biosynthesis	1/154	48/8958	0.565938938255114	0.840379283731203	ENSOCUG00000015824	ENSOCUG00000015824	ocu:100338055	1
ocu00982	Drug metabolism - cytochrome P450	1/154	49/8958	0.573441228211199	0.840379283731203	ENSOCUG00000010056	CYP1A2	ocu:100328937	1
ocu05161	Hepatitis B	3/154	173/8958	0.575020123904094	0.840379283731203	novel.406/ENSOCUG00000014289/ENSOCUG00000006052	-/MYC/SOS2	ocu:103350677/ocu:100327265/ocu:100346391	3
ocu04621	NOD-like receptor signaling pathway	3/154	174/8958	0.578955038276235	0.840379283731203	novel.406/ENSOCUG00000028024/ENSOCUG00000003201	-/ENSOCUG00000028024/BCL2L1	ocu:103350677/ocu:100342275/ocu:100008875	3
ocu00980	Metabolism of xenobiotics by cytochrome P450	1/154	50/8958	0.580814676505673	0.840379283731203	ENSOCUG00000010056	CYP1A2	ocu:100328937	1
ocu04014	Ras signaling pathway	4/154	236/8958	0.58208088916447	0.840379283731203	ENSOCUG00000006052/ENSOCUG00000003201/ENSOCUG00000017764/ENSOCUG00000025029	SOS2/BCL2L1/VEGFD/CSF1	ocu:100346391/ocu:100008875/ocu:100338090/ocu:100338577	4
ocu00330	Arginine and proline metabolism	1/154	51/8958	0.588061481604251	0.843740386649577	ENSOCUG00000014352	GATM	ocu:100338260	1
ocu05204	Chemical carcinogenesis - DNA adducts	1/154	53/8958	0.602183770351805	0.858543471950823	ENSOCUG00000010056	CYP1A2	ocu:100328937	1
ocu05020	Prion disease	6/154	366/8958	0.605812060294304	0.858543471950823	novel.406/ENSOCUG00000035524/ENSOCUG00000011459/ENSOCUG00000036082/ENSOCUG00000037790/ENSOCUG00000026115	-/ENSOCUG00000035524/RYR3/ENSOCUG00000036082/ENSOCUG00000037790/ENSOCUG00000026115	ocu:103350677/ocu:100354435/ocu:100009545/ocu:100354037/ocu:808225/ocu:100339009	6
ocu00480	Glutathione metabolism	1/154	55/8958	0.61582494799542	0.862154927193588	ENSOCUG00000010762	CHAC1	ocu:100344591	1
ocu01212	Fatty acid metabolism	1/154	55/8958	0.61582494799542	0.862154927193588	ENSOCUG00000001375	ENSOCUG00000001375	ocu:100346046	1
ocu00830	Retinol metabolism	1/154	56/8958	0.62247023138402	0.865988140082768	ENSOCUG00000010056	CYP1A2	ocu:100328937	1
ocu04974	Protein digestion and absorption	2/154	124/8958	0.632936780707296	0.865988140082768	ENSOCUG00000003951/ENSOCUG00000008699	ATP1B4/ENSOCUG00000008699	ocu:100350113/ocu:100337883	2
ocu04360	Axon guidance	3/154	189/8958	0.635193892790871	0.865988140082768	ENSOCUG00000021304/ENSOCUG00000000380/ENSOCUG00000002299	ENSOCUG00000021304/WNT5A/ENAH	ocu:100343384/ocu:100009381/ocu:100351936	3
ocu04611	Platelet activation	2/154	125/8958	0.637307289238401	0.865988140082768	ENSOCUG00000036747/ENSOCUG00000011473	ENSOCUG00000036747/PRKG1	ocu:100009272/ocu:100008694	2
ocu04972	Pancreatic secretion	2/154	125/8958	0.637307289238401	0.865988140082768	ENSOCUG00000003951/ENSOCUG00000002381	ATP1B4/ENSOCUG00000002381	ocu:100350113/ocu:100356734	2
ocu00140	Steroid hormone biosynthesis	1/154	60/8958	0.647928569217203	0.873201197444822	ENSOCUG00000010056	CYP1A2	ocu:100328937	1
ocu04152	AMPK signaling pathway	2/154	128/8958	0.650175783378829	0.873201197444822	ENSOCUG00000001375/ENSOCUG00000008644	ENSOCUG00000001375/ENSOCUG00000008644	ocu:100346046/ocu:100339305	2
ocu04927	Cortisol synthesis and secretion	1/154	63/8958	0.665896174410204	0.889042103470547	ENSOCUG00000011746	NR4A1	ocu:100349994	1
ocu04664	Fc epsilon RI signaling pathway	1/154	64/8958	0.671680546432781	0.889042103470547	ENSOCUG00000006052	SOS2	ocu:100346391	1
ocu04730	Long-term depression	1/154	65/8958	0.677365412168035	0.889042103470547	ENSOCUG00000011473	PRKG1	ocu:100008694	1
ocu04917	Prolactin signaling pathway	1/154	65/8958	0.677365412168035	0.889042103470547	ENSOCUG00000006052	SOS2	ocu:100346391	1
ocu04662	B cell receptor signaling pathway	1/154	67/8958	0.688443398978464	0.898476978327825	ENSOCUG00000006052	SOS2	ocu:100346391	1
ocu05214	Glioma	1/154	69/8958	0.69914339734331	0.900050255388398	ENSOCUG00000006052	SOS2	ocu:100346391	1
ocu00562	Inositol phosphate metabolism	1/154	70/8958	0.704355672830893	0.900050255388398	ENSOCUG00000004762	SYNJ2	ocu:100355301	1
ocu00310	Lysine degradation	1/154	71/8958	0.70947822305412	0.900050255388398	ENSOCUG00000011526	AADAT	ocu:100355602	1
ocu05133	Pertussis	1/154	72/8958	0.71451258264112	0.900050255388398	ENSOCUG00000013369	ITGA5	ocu:100009172	1
ocu05135	Yersinia infection	2/154	145/8958	0.716368505842196	0.900050255388398	ENSOCUG00000036747/ENSOCUG00000013369	ENSOCUG00000036747/ITGA5	ocu:100009272/ocu:100009172	2
ocu00190	Oxidative phosphorylation	3/154	214/8958	0.7169231471492	0.900050255388398	ENSOCUG00000037790/ENSOCUG00000026115/ENSOCUG00000024043	ENSOCUG00000037790/ENSOCUG00000026115/ENSOCUG00000024043	ocu:808225/ocu:100339009/ocu:108178113	3
ocu05169	Epstein-Barr virus infection	3/154	214/8958	0.7169231471492	0.900050255388398	ENSOCUG00000014289/ENSOCUG00000029644/ENSOCUG00000002489	MYC/ICAM1/TAP2	ocu:100327265/ocu:100345640/ocu:100351666	3
ocu00590	Arachidonic acid metabolism	1/154	75/8958	0.72910147533065	0.902540556629194	ENSOCUG00000029634	ALOXE3	ocu:100342323	1
ocu04918	Thyroid hormone synthesis	1/154	77/8958	0.738413432007974	0.902540556629194	ENSOCUG00000003951	ATP1B4	ocu:100350113	1
ocu05163	Human cytomegalovirus infection	3/154	222/8958	0.739908072373779	0.902540556629194	ENSOCUG00000014289/ENSOCUG00000006052/ENSOCUG00000002489	MYC/SOS2/TAP2	ocu:100327265/ocu:100346391/ocu:100351666	3
ocu05211	Renal cell carcinoma	1/154	78/8958	0.742949445009975	0.902540556629194	ENSOCUG00000006052	SOS2	ocu:100346391	1
ocu04721	Synaptic vesicle cycle	1/154	79/8958	0.747407303733901	0.902540556629194	ENSOCUG00000039332	ENSOCUG00000039332	ocu:103345727	1
ocu05212	Pancreatic cancer	1/154	80/8958	0.751788346106351	0.902540556629194	ENSOCUG00000003201	BCL2L1	ocu:100008875	1
ocu01524	Platinum drug resistance	1/154	81/8958	0.756093887298018	0.902540556629194	ENSOCUG00000003201	BCL2L1	ocu:100008875	1
ocu05166	Human T-cell leukemia virus 1 infection	3/154	231/8958	0.76398622838016	0.902540556629194	ENSOCUG00000014289/ENSOCUG00000003201/ENSOCUG00000029644	MYC/BCL2L1/ICAM1	ocu:100327265/ocu:100008875/ocu:100345640	3
ocu04146	Peroxisome	1/154	83/8958	0.764483615342929	0.902540556629194	ENSOCUG00000005415	PXMP4	ocu:100348386	1
ocu04911	Insulin secretion	1/154	83/8958	0.764483615342929	0.902540556629194	ENSOCUG00000003951	ATP1B4	ocu:100350113	1
ocu04976	Bile secretion	1/154	83/8958	0.764483615342929	0.902540556629194	ENSOCUG00000003951	ATP1B4	ocu:100350113	1
ocu04140	Autophagy - animal	2/154	160/8958	0.765791987442952	0.902540556629194	ENSOCUG00000008644/ENSOCUG00000003201	ENSOCUG00000008644/BCL2L1	ocu:100339305/ocu:100008875	2
ocu04218	Cellular senescence	2/154	164/8958	0.777651928232932	0.910106255541046	ENSOCUG00000016068/ENSOCUG00000014289	SERPINE1/MYC	ocu:100009588/ocu:100327265	2
ocu04912	GnRH signaling pathway	1/154	87/8958	0.780412487522962	0.910106255541046	ENSOCUG00000006052	SOS2	ocu:100346391	1
ocu04211	Longevity regulating pathway	1/154	88/8958	0.784224512877653	0.910106255541046	ENSOCUG00000008644	ENSOCUG00000008644	ocu:100339305	1
ocu01522	Endocrine resistance	1/154	89/8958	0.787970784018221	0.910106255541046	ENSOCUG00000006052	SOS2	ocu:100346391	1
ocu04657	IL-17 signaling pathway	1/154	91/8958	0.795270552142535	0.911043644911828	ENSOCUG00000012189	MAPK6	ocu:100356648	1
ocu05164	Influenza A	2/154	172/8958	0.79981347999749	0.911043644911828	ENSOCUG00000036747/ENSOCUG00000029644	ENSOCUG00000036747/ICAM1	ocu:100009272/ocu:100345640	2
ocu00564	Glycerophospholipid metabolism	1/154	94/8958	0.805754603835073	0.911043644911828	ENSOCUG00000024010	GPCPD1	ocu:100340388	1
ocu04070	Phosphatidylinositol signaling system	1/154	95/8958	0.809129354625844	0.911043644911828	ENSOCUG00000004762	SYNJ2	ocu:100355301	1
ocu05215	Prostate cancer	1/154	95/8958	0.809129354625844	0.911043644911828	ENSOCUG00000006052	SOS2	ocu:100346391	1
ocu03008	Ribosome biogenesis in eukaryotes	1/154	96/8958	0.812445847843448	0.911043644911828	ENSOCUG00000030034	ENSOCUG00000030034	ocu:100344594	1
ocu04110	Cell cycle	2/154	182/8958	0.824765443034929	0.918269330286864	ENSOCUG00000014289/ENSOCUG00000013074	MYC/WEE1	ocu:100327265/ocu:100345730	2
ocu04660	T cell receptor signaling pathway	1/154	104/8958	0.836996924010895	0.918269330286864	ENSOCUG00000006052	SOS2	ocu:100346391	1
ocu05142	Chagas disease	1/154	106/8958	0.842618238613997	0.918269330286864	ENSOCUG00000016068	SERPINE1	ocu:100009588	1
ocu05167	Kaposi sarcoma-associated herpesvirus infection	2/154	190/8958	0.842690069034427	0.918269330286864	ENSOCUG00000014289/ENSOCUG00000029644	MYC/ICAM1	ocu:100327265/ocu:100345640	2
ocu04060	Cytokine-cytokine receptor interaction	3/154	269/8958	0.846470180699832	0.918269330286864	ENSOCUG00000014127/ENSOCUG00000022282/ENSOCUG00000025029	TNFRSF1B/EDA2R/CSF1	ocu:100349872/ocu:100355079/ocu:100338577	3
ocu03040	Spliceosome	2/154	192/8958	0.846905566771621	0.918269330286864	ENSOCUG00000035524/ENSOCUG00000036082	ENSOCUG00000035524/ENSOCUG00000036082	ocu:100354435/ocu:100354037	2
ocu04144	Endocytosis	3/154	270/8958	0.848258063528503	0.918269330286864	ENSOCUG00000035524/ENSOCUG00000036082/ENSOCUG00000039332	ENSOCUG00000035524/ENSOCUG00000036082/ENSOCUG00000039332	ocu:100354435/ocu:100354037/ocu:103345727	3
ocu04922	Glucagon signaling pathway	1/154	109/8958	0.8506910678848	0.918269330286864	ENSOCUG00000022015	LDHB	ocu:100009106	1
ocu05014	Amyotrophic lateral sclerosis	6/154	494/8958	0.859479299188556	0.918934593392837	novel.406/ENSOCUG00000036747/ENSOCUG00000037790/ENSOCUG00000014127/ENSOCUG00000003201/ENSOCUG00000026115	-/ENSOCUG00000036747/ENSOCUG00000037790/TNFRSF1B/BCL2L1/ENSOCUG00000026115	ocu:103350677/ocu:100009272/ocu:808225/ocu:100349872/ocu:100008875/ocu:100339009	6
ocu04928	Parathyroid hormone synthesis, secretion and action	1/154	113/8958	0.860818299792363	0.918934593392837	ENSOCUG00000027507	VDR	ocu:100008907	1
ocu04724	Glutamatergic synapse	1/154	114/8958	0.863241587732666	0.918934593392837	ENSOCUG00000016205	HOMER2	ocu:100341655	1
ocu04722	Neurotrophin signaling pathway	1/154	117/8958	0.870262786315059	0.922159191003571	ENSOCUG00000006052	SOS2	ocu:100346391	1
ocu05012	Parkinson disease	4/154	363/8958	0.876408910133351	0.924431316168055	ENSOCUG00000011459/ENSOCUG00000037790/ENSOCUG00000003201/ENSOCUG00000026115	RYR3/ENSOCUG00000037790/BCL2L1/ENSOCUG00000026115	ocu:100009545/ocu:808225/ocu:100008875/ocu:100339009	4
ocu04936	Alcoholic liver disease	1/154	127/8958	0.891179764803918	0.935738753044114	ENSOCUG00000001375	ENSOCUG00000001375	ocu:100346046	1
ocu04728	Dopaminergic synapse	1/154	130/8958	0.896774693916611	0.937352734365326	ENSOCUG00000005940	BMAL1	ocu:100350800	1
ocu01240	Biosynthesis of cofactors	1/154	148/8958	0.924823855714925	0.962316714730395	ENSOCUG00000003344	IDO1	ocu:100358205	1
ocu04723	Retrograde endocannabinoid signaling	1/154	163/8958	0.942309015806963	0.972797906425537	ENSOCUG00000037790	ENSOCUG00000037790	ocu:808225	1
ocu04072	Phospholipase D signaling pathway	1/154	164/8958	0.943319181988399	0.972797906425537	ENSOCUG00000006052	SOS2	ocu:100346391	1
ocu05168	Herpes simplex virus 1 infection	4/154	440/8958	0.948903741485263	0.974207841258203	ENSOCUG00000003201/ENSOCUG00000013369/ENSOCUG00000002489/novel.862	BCL2L1/ITGA5/TAP2/-	ocu:100008875/ocu:100009172/ocu:100351666/ocu:100353013	4
ocu05034	Alcoholism	1/154	183/8958	0.95949545888043	0.974926721743715	ENSOCUG00000006052	SOS2	ocu:100346391	1
ocu05152	Tuberculosis	1/154	185/8958	0.960904761032376	0.974926721743715	ENSOCUG00000027507	VDR	ocu:100008907	1
ocu04062	Chemokine signaling pathway	1/154	187/8958	0.962265335747044	0.974926721743715	ENSOCUG00000006052	SOS2	ocu:100346391	1
ocu04613	Neutrophil extracellular trap formation	1/154	199/8958	0.969495366063957	0.977951896321201	ENSOCUG00000036747	ENSOCUG00000036747	ocu:100009272	1
ocu05016	Huntington disease	3/154	407/8958	0.973718338328468	0.977951896321201	ENSOCUG00000037790/ENSOCUG00000039332/ENSOCUG00000026115	ENSOCUG00000037790/ENSOCUG00000039332/ENSOCUG00000026115	ocu:808225/ocu:103345727/ocu:100339009	3
ocu04080	Neuroactive ligand-receptor interaction	1/154	338/8958	0.997459284989405	0.997459284989405	ENSOCUG00000024444	CRHR2	ocu:100345681	1

## Sheet: PPI_Long
node1_protein	node2_protein	node1_gene	node2_gene	score
9986.ENSOCUP00000000176	9986.ENSOCUP00000016591	ENSOCUG00000000197	ENSOCUG00000008575	750
9986.ENSOCUP00000000200	9986.ENSOCUP00000019575	ENSOCUG00000000228	ENSOCUG00000036082	872
9986.ENSOCUP00000000200	9986.ENSOCUP00000007190	ENSOCUG00000000228	ENSOCUG00000035524	872
9986.ENSOCUP00000000328	9986.ENSOCUP00000003290	ENSOCUG00000000374	ENSOCUG00000003792	703
9986.ENSOCUP00000000646	9986.ENSOCUP00000006657	ENSOCUG00000000744	ENSOCUG00000007700	720
9986.ENSOCUP00000000994	9986.ENSOCUP00000024283	ENSOCUG00000022150	ENSOCUG00000021292	807
9986.ENSOCUP00000000994	9986.ENSOCUP00000014067	ENSOCUG00000022150	ENSOCUG00000024020	797
9986.ENSOCUP00000000994	9986.ENSOCUP00000024291	ENSOCUG00000022150	ENSOCUG00000025724	855
9986.ENSOCUP00000000994	9986.ENSOCUP00000008528	ENSOCUG00000022150	ENSOCUG00000035553	881
9986.ENSOCUP00000000994	9986.ENSOCUP00000019977	ENSOCUG00000022150	ENSOCUG00000021439	900
9986.ENSOCUP00000001898	9986.ENSOCUP00000021286	ENSOCUG00000002197	ENSOCUG00000011500	763
9986.ENSOCUP00000001898	9986.ENSOCUP00000003290	ENSOCUG00000002197	ENSOCUG00000003792	813
9986.ENSOCUP00000001898	9986.ENSOCUP00000011512	ENSOCUG00000002197	ENSOCUG00000013369	963
9986.ENSOCUP00000001968	9986.ENSOCUP00000015748	ENSOCUG00000002272	ENSOCUG00000025586	789
9986.ENSOCUP00000001968	9986.ENSOCUP00000008977	ENSOCUG00000002272	ENSOCUG00000010424	871
9986.ENSOCUP00000002134	9986.ENSOCUP00000014967	ENSOCUG00000002470	ENSOCUG00000017424	871
9986.ENSOCUP00000002387	9986.ENSOCUP00000007190	ENSOCUG00000002752	ENSOCUG00000035524	835
9986.ENSOCUP00000002387	9986.ENSOCUP00000009882	ENSOCUG00000002752	ENSOCUG00000011459	764
9986.ENSOCUP00000002387	9986.ENSOCUP00000019575	ENSOCUG00000002752	ENSOCUG00000036082	835
9986.ENSOCUP00000002454	9986.ENSOCUP00000003290	ENSOCUG00000002835	ENSOCUG00000003792	728
9986.ENSOCUP00000002454	9986.ENSOCUP00000013814	ENSOCUG00000002835	ENSOCUG00000016068	752
9986.ENSOCUP00000002454	9986.ENSOCUP00000007086	ENSOCUG00000002835	ENSOCUG00000036747	723
9986.ENSOCUP00000002454	9986.ENSOCUP00000005966	ENSOCUG00000002835	ENSOCUG00000006901	747
9986.ENSOCUP00000002728	9986.ENSOCUP00000012659	ENSOCUG00000003144	ENSOCUG00000025100	995
9986.ENSOCUP00000002775	9986.ENSOCUP00000010099	ENSOCUG00000003201	ENSOCUG00000011746	837
9986.ENSOCUP00000002775	9986.ENSOCUP00000012281	ENSOCUG00000003201	ENSOCUG00000014289	761
9986.ENSOCUP00000002899	9986.ENSOCUP00000008665	ENSOCUG00000003344	ENSOCUG00000010056	903
9986.ENSOCUP00000002899	9986.ENSOCUP00000021686	ENSOCUG00000003344	ENSOCUG00000024221	908
9986.ENSOCUP00000003290	9986.ENSOCUP00000011512	ENSOCUG00000003792	ENSOCUG00000013369	823
9986.ENSOCUP00000003290	9986.ENSOCUP00000013814	ENSOCUG00000003792	ENSOCUG00000016068	719
9986.ENSOCUP00000003290	9986.ENSOCUP00000007856	ENSOCUG00000003792	ENSOCUG00000009097	981
9986.ENSOCUP00000003290	9986.ENSOCUP00000025233	ENSOCUG00000003792	ENSOCUG00000024967	857
9986.ENSOCUP00000005246	9986.ENSOCUP00000016582	ENSOCUG00000006052	ENSOCUG00000027213	702
9986.ENSOCUP00000005655	9986.ENSOCUP00000009871	ENSOCUG00000002381	ENSOCUG00000011473	809
9986.ENSOCUP00000005966	9986.ENSOCUP00000009133	ENSOCUG00000006901	ENSOCUG00000010594	748
9986.ENSOCUP00000006239	9986.ENSOCUP00000008977	ENSOCUG00000007222	ENSOCUG00000010424	852
9986.ENSOCUP00000006355	9986.ENSOCUP00000012723	ENSOCUG00000007353	ENSOCUG00000032092	823
9986.ENSOCUP00000006657	9986.ENSOCUP00000012399	ENSOCUG00000007700	ENSOCUG00000014421	737
9986.ENSOCUP00000006896	9986.ENSOCUP00000008977	ENSOCUG00000007983	ENSOCUG00000010424	984
9986.ENSOCUP00000006896	9986.ENSOCUP00000021291	ENSOCUG00000007983	ENSOCUG00000011037	762
9986.ENSOCUP00000006896	9986.ENSOCUP00000015748	ENSOCUG00000007983	ENSOCUG00000025586	746
9986.ENSOCUP00000007086	9986.ENSOCUP00000014920	ENSOCUG00000036747	ENSOCUG00000017368	828
9986.ENSOCUP00000007086	9986.ENSOCUP00000021291	ENSOCUG00000036747	ENSOCUG00000011037	774
9986.ENSOCUP00000007086	9986.ENSOCUP00000010292	ENSOCUG00000036747	ENSOCUG00000011970	848
9986.ENSOCUP00000007086	9986.ENSOCUP00000016571	ENSOCUG00000036747	ENSOCUG00000023919	888
9986.ENSOCUP00000007086	9986.ENSOCUP00000015352	ENSOCUG00000036747	ENSOCUG00000017871	804
9986.ENSOCUP00000007856	9986.ENSOCUP00000021286	ENSOCUG00000009097	ENSOCUG00000011500	928
9986.ENSOCUP00000007856	9986.ENSOCUP00000026470	ENSOCUG00000009097	ENSOCUG00000023931	805
9986.ENSOCUP00000007856	9986.ENSOCUP00000015042	ENSOCUG00000009097	ENSOCUG00000017507	739
9986.ENSOCUP00000008383	9986.ENSOCUP00000017774	ENSOCUG00000009732	ENSOCUG00000005940	966
9986.ENSOCUP00000008528	9986.ENSOCUP00000021460	ENSOCUG00000035553	ENSOCUG00000030948	937
9986.ENSOCUP00000008528	9986.ENSOCUP00000020279	ENSOCUG00000035553	ENSOCUG00000022959	814
9986.ENSOCUP00000008528	9986.ENSOCUP00000019977	ENSOCUG00000035553	ENSOCUG00000021439	999
9986.ENSOCUP00000008528	9986.ENSOCUP00000024291	ENSOCUG00000035553	ENSOCUG00000025724	801
9986.ENSOCUP00000008528	9986.ENSOCUP00000014067	ENSOCUG00000035553	ENSOCUG00000024020	948
9986.ENSOCUP00000008528	9986.ENSOCUP00000024283	ENSOCUG00000035553	ENSOCUG00000021292	973
9986.ENSOCUP00000008830	9986.ENSOCUP00000008977	ENSOCUG00000010229	ENSOCUG00000010424	895
9986.ENSOCUP00000008830	9986.ENSOCUP00000015748	ENSOCUG00000010229	ENSOCUG00000025586	833
9986.ENSOCUP00000008830	9986.ENSOCUP00000014920	ENSOCUG00000010229	ENSOCUG00000017368	728
9986.ENSOCUP00000008830	9986.ENSOCUP00000015352	ENSOCUG00000010229	ENSOCUG00000017871	849
9986.ENSOCUP00000008977	9986.ENSOCUP00000015352	ENSOCUG00000010424	ENSOCUG00000017871	907
9986.ENSOCUP00000008977	9986.ENSOCUP00000014920	ENSOCUG00000010424	ENSOCUG00000017368	766
9986.ENSOCUP00000008977	9986.ENSOCUP00000021291	ENSOCUG00000010424	ENSOCUG00000011037	972
9986.ENSOCUP00000008977	9986.ENSOCUP00000015748	ENSOCUG00000010424	ENSOCUG00000025586	912
9986.ENSOCUP00000009133	9986.ENSOCUP00000009882	ENSOCUG00000010594	ENSOCUG00000011459	915
9986.ENSOCUP00000009161	9986.ENSOCUP00000012953	ENSOCUG00000010633	ENSOCUG00000015076	924
9986.ENSOCUP00000009263	9986.ENSOCUP00000014967	ENSOCUG00000010762	ENSOCUG00000017424	830
9986.ENSOCUP00000009305	9986.ENSOCUP00000022069	ENSOCUG00000010814	ENSOCUG00000022015	938
9986.ENSOCUP00000009589	9986.ENSOCUP00000016831	ENSOCUG00000011141	novel.1421	872
9986.ENSOCUP00000009871	9986.ENSOCUP00000011917	ENSOCUG00000011473	ENSOCUG00000013865	920
9986.ENSOCUP00000010379	9986.ENSOCUP00000015042	ENSOCUG00000012067	ENSOCUG00000017507	988
9986.ENSOCUP00000010379	9986.ENSOCUP00000012723	ENSOCUG00000012067	ENSOCUG00000032092	758
9986.ENSOCUP00000010379	9986.ENSOCUP00000012399	ENSOCUG00000012067	ENSOCUG00000014421	886
9986.ENSOCUP00000010379	9986.ENSOCUP00000026006	ENSOCUG00000012067	ENSOCUG00000027912	772
9986.ENSOCUP00000011163	9986.ENSOCUP00000019575	ENSOCUG00000012972	ENSOCUG00000036082	703
9986.ENSOCUP00000011512	9986.ENSOCUP00000021286	ENSOCUG00000013369	ENSOCUG00000011500	822
9986.ENSOCUP00000011865	9986.ENSOCUP00000014950	ENSOCUG00000013795	ENSOCUG00000017399	792
9986.ENSOCUP00000011917	9986.ENSOCUP00000014724	ENSOCUG00000013865	ENSOCUG00000017131	750
9986.ENSOCUP00000012399	9986.ENSOCUP00000026006	ENSOCUG00000014421	ENSOCUG00000027912	854
9986.ENSOCUP00000013430	9986.ENSOCUP00000019977	ENSOCUG00000023163	ENSOCUG00000021439	801
9986.ENSOCUP00000014067	9986.ENSOCUP00000024283	ENSOCUG00000024020	ENSOCUG00000021292	905
9986.ENSOCUP00000014067	9986.ENSOCUP00000024291	ENSOCUG00000024020	ENSOCUG00000025724	917
9986.ENSOCUP00000014067	9986.ENSOCUP00000019977	ENSOCUG00000024020	ENSOCUG00000021439	959
9986.ENSOCUP00000014067	9986.ENSOCUP00000020279	ENSOCUG00000024020	ENSOCUG00000022959	731
9986.ENSOCUP00000014920	9986.ENSOCUP00000015748	ENSOCUG00000017368	ENSOCUG00000025586	947
9986.ENSOCUP00000014967	9986.ENSOCUP00000015280	ENSOCUG00000017424	ENSOCUG00000017789	886
9986.ENSOCUP00000015352	9986.ENSOCUP00000021291	ENSOCUG00000017871	ENSOCUG00000011037	950
9986.ENSOCUP00000015352	9986.ENSOCUP00000015748	ENSOCUG00000017871	ENSOCUG00000025586	854
9986.ENSOCUP00000015748	9986.ENSOCUP00000021291	ENSOCUG00000025586	ENSOCUG00000011037	975
9986.ENSOCUP00000017727	9986.ENSOCUP00000017774	ENSOCUG00000026333	ENSOCUG00000005940	945
9986.ENSOCUP00000019943	9986.ENSOCUP00000025233	ENSOCUG00000022823	ENSOCUG00000024967	925
9986.ENSOCUP00000019977	9986.ENSOCUP00000021460	ENSOCUG00000021439	ENSOCUG00000030948	953
9986.ENSOCUP00000019977	9986.ENSOCUP00000020279	ENSOCUG00000021439	ENSOCUG00000022959	879
9986.ENSOCUP00000019977	9986.ENSOCUP00000024291	ENSOCUG00000021439	ENSOCUG00000025724	978
9986.ENSOCUP00000019977	9986.ENSOCUP00000024283	ENSOCUG00000021439	ENSOCUG00000021292	980
9986.ENSOCUP00000020279	9986.ENSOCUP00000024283	ENSOCUG00000022959	ENSOCUG00000021292	771
9986.ENSOCUP00000020279	9986.ENSOCUP00000024291	ENSOCUG00000022959	ENSOCUG00000025724	797
9986.ENSOCUP00000021460	9986.ENSOCUP00000024291	ENSOCUG00000030948	ENSOCUG00000025724	701
9986.ENSOCUP00000024283	9986.ENSOCUP00000024291	ENSOCUG00000021292	ENSOCUG00000025724	942
