# Supplementary material for: Comparative Transcriptomic Analysis Between High- and Low-Growth-Rate Meat-Type Rabbits Reveals Key Pathways Associated with Muscle Development
Source: Animals (Basel). 2025 May 29;15(11):1585. doi: 10.3390/ani15111585 (PMC12153524; doi:10.3390/ani15111585)
Supplement: Supplementary file 1 [file animals-15-01585-s001.zip › Table S8 GO of Co-expressive DEGs.xlsx]

## Sheet: GO_Co-expression
Category	GOID	Description	GeneRatio	BgRatio	pvalue	padj	geneID	geneName	Count
BP	GO:0006896	Golgi to vacuole transport	45703	13/15846	6.48467797585836e-05	0.00933793628523604	ENSOCUG00000027325/ENSOCUG00000009273	ENSOCUG00000027325/ENSOCUG00000009273	2
CC	GO:0030123	AP-3 adaptor complex	45701	10/14950	3.12880821665889e-05	0.000563185478998601	ENSOCUG00000027325/ENSOCUG00000009273	ENSOCUG00000027325/ENSOCUG00000009273	2
CC	GO:0030119	AP-type membrane coat adaptor complex	45701	35/14950	0.000408654974458068	0.00367789477012261	ENSOCUG00000027325/ENSOCUG00000009273	ENSOCUG00000027325/ENSOCUG00000009273	2
CC	GO:0030117	membrane coat	45701	75/14950	0.00186888897591783	0.00841000039163024	ENSOCUG00000027325/ENSOCUG00000009273	ENSOCUG00000027325/ENSOCUG00000009273	2
CC	GO:0048475	coated membrane	45701	75/14950	0.00186888897591783	0.00841000039163024	ENSOCUG00000027325/ENSOCUG00000009273	ENSOCUG00000027325/ENSOCUG00000009273	2
MF	GO:0050661	NADP binding	45702	38/15513	0.000521914789395915	0.00591134851897335	ENSOCUG00000022657/ENSOCUG00000029891	ENSOCUG00000022657/ENSOCUG00000029891	2
MF	GO:0016620	oxidoreductase activity, acting on the aldehyde or oxo group of donors, NAD or NADP as acceptor	45702	39/15513	0.000549842832837556	0.00591134851897335	ENSOCUG00000022657/ENSOCUG00000029891	ENSOCUG00000022657/ENSOCUG00000029891	2
MF	GO:0003735	structural constituent of ribosome	45761	468/15513	0.000643400467167644	0.00591134851897335	ENSOCUG00000039083/ENSOCUG00000027837/ENSOCUG00000023327/ENSOCUG00000025724	ENSOCUG00000039083/ENSOCUG00000027837/ENSOCUG00000023327/ENSOCUG00000025724	4
MF	GO:0016903	oxidoreductase activity, acting on the aldehyde or oxo group of donors	45702	47/15513	0.000798830880942345	0.00591134851897335	ENSOCUG00000022657/ENSOCUG00000029891	ENSOCUG00000022657/ENSOCUG00000029891	2
MF	GO:0051287	NAD binding	45702	47/15513	0.000798830880942345	0.00591134851897335	ENSOCUG00000022657/ENSOCUG00000029891	ENSOCUG00000022657/ENSOCUG00000029891	2
