# Supplementary material for: Comparative Transcriptomic Analysis Between High- and Low-Growth-Rate Meat-Type Rabbits Reveals Key Pathways Associated with Muscle Development
Source: Animals (Basel). 2025 May 29;15(11):1585. doi: 10.3390/ani15111585 (PMC12153524; doi:10.3390/ani15111585)
Supplement: Supplementary file 1 [file animals-15-01585-s001.zip › Table S9 GO of the longissimus dorsi muscle-specific DEGs.xlsx]

## Sheet: Only_Long_GO
Category	GOID	Description	GeneRatio	BgRatio	pvalue	padj	geneID	geneName	Count
BP	GO:0006754	ATP biosynthetic process	45745	102/15846	0.000837812056713735	0.0264026957019726	ENSOCUG00000024043/ENSOCUG00000026115/ENSOCUG00000025100	ENSOCUG00000024043/ENSOCUG00000026115/ENSOCUG00000025100	3
BP	GO:0009206	purine ribonucleoside triphosphate biosynthetic process	45745	112/15846	0.00109857238425872	0.0264026957019726	ENSOCUG00000024043/ENSOCUG00000026115/ENSOCUG00000025100	ENSOCUG00000024043/ENSOCUG00000026115/ENSOCUG00000025100	3
BP	GO:0009145	purine nucleoside triphosphate biosynthetic process	45745	113/15846	0.00112714952975728	0.0264026957019726	ENSOCUG00000024043/ENSOCUG00000026115/ENSOCUG00000025100	ENSOCUG00000024043/ENSOCUG00000026115/ENSOCUG00000025100	3
BP	GO:0009201	ribonucleoside triphosphate biosynthetic process	45745	115/15846	0.00118570725882114	0.0264026957019726	ENSOCUG00000024043/ENSOCUG00000026115/ENSOCUG00000025100	ENSOCUG00000024043/ENSOCUG00000026115/ENSOCUG00000025100	3
BP	GO:0009142	nucleoside triphosphate biosynthetic process	45745	117/15846	0.00124615586535862	0.0264026957019726	ENSOCUG00000024043/ENSOCUG00000026115/ENSOCUG00000025100	ENSOCUG00000024043/ENSOCUG00000026115/ENSOCUG00000025100	3
BP	GO:0009127	purine nucleoside monophosphate biosynthetic process	45745	119/15846	0.00130851863953006	0.0264026957019726	ENSOCUG00000024043/ENSOCUG00000026115/ENSOCUG00000025100	ENSOCUG00000024043/ENSOCUG00000026115/ENSOCUG00000025100	3
BP	GO:0009168	purine ribonucleoside monophosphate biosynthetic process	45745	119/15846	0.00130851863953006	0.0264026957019726	ENSOCUG00000024043/ENSOCUG00000026115/ENSOCUG00000025100	ENSOCUG00000024043/ENSOCUG00000026115/ENSOCUG00000025100	3
BP	GO:0009156	ribonucleoside monophosphate biosynthetic process	45745	126/15846	0.00154219171569075	0.0264026957019726	ENSOCUG00000024043/ENSOCUG00000026115/ENSOCUG00000025100	ENSOCUG00000024043/ENSOCUG00000026115/ENSOCUG00000025100	3
BP	GO:0009124	nucleoside monophosphate biosynthetic process	45745	129/15846	0.00164983947076198	0.0264026957019726	ENSOCUG00000024043/ENSOCUG00000026115/ENSOCUG00000025100	ENSOCUG00000024043/ENSOCUG00000026115/ENSOCUG00000025100	3
BP	GO:0015985	energy coupled proton transport, down electrochemical gradient	2/29	34/15846	0.00174957622121505	0.0264026957019726	ENSOCUG00000024043/ENSOCUG00000026115	ENSOCUG00000024043/ENSOCUG00000026115	2
BP	GO:0015986	ATP synthesis coupled proton transport	2/29	34/15846	0.00174957622121505	0.0264026957019726	ENSOCUG00000024043/ENSOCUG00000026115	ENSOCUG00000024043/ENSOCUG00000026115	2
BP	GO:0009152	purine ribonucleotide biosynthetic process	45745	166/15846	0.00337739763391782	0.0412968536076026	ENSOCUG00000024043/ENSOCUG00000026115/ENSOCUG00000025100	ENSOCUG00000024043/ENSOCUG00000026115/ENSOCUG00000025100	3
BP	GO:0006164	purine nucleotide biosynthetic process	45745	169/15846	0.00355192127334729	0.0412968536076026	ENSOCUG00000024043/ENSOCUG00000026115/ENSOCUG00000025100	ENSOCUG00000024043/ENSOCUG00000026115/ENSOCUG00000025100	3
BP	GO:0072522	purine-containing compound biosynthetic process	45745	173/15846	0.0037931023868375	0.0412968536076026	ENSOCUG00000024043/ENSOCUG00000026115/ENSOCUG00000025100	ENSOCUG00000024043/ENSOCUG00000026115/ENSOCUG00000025100	3
BP	GO:0009260	ribonucleotide biosynthetic process	45745	175/15846	0.00391736414528418	0.0412968536076026	ENSOCUG00000024043/ENSOCUG00000026115/ENSOCUG00000025100	ENSOCUG00000024043/ENSOCUG00000026115/ENSOCUG00000025100	3
BP	GO:0046390	ribose phosphate biosynthetic process	45745	176/15846	0.00398041962482917	0.0412968536076026	ENSOCUG00000024043/ENSOCUG00000026115/ENSOCUG00000025100	ENSOCUG00000024043/ENSOCUG00000026115/ENSOCUG00000025100	3
CC	GO:0000276	mitochondrial proton-transporting ATP synthase complex, coupling factor F(o)	45711	15/14950	0.000234854219188303	0.0115225285330112	ENSOCUG00000024043/ENSOCUG00000026115	ENSOCUG00000024043/ENSOCUG00000026115	2
CC	GO:0005753	mitochondrial proton-transporting ATP synthase complex	45711	24/14950	0.000612152839405225	0.0115225285330112	ENSOCUG00000024043/ENSOCUG00000026115	ENSOCUG00000024043/ENSOCUG00000026115	2
CC	GO:0045263	proton-transporting ATP synthase complex, coupling factor F(o)	45711	25/14950	0.00066476126151988	0.0115225285330112	ENSOCUG00000024043/ENSOCUG00000026115	ENSOCUG00000024043/ENSOCUG00000026115	2
CC	GO:0045259	proton-transporting ATP synthase complex	45711	35/14950	0.00130616957798064	0.0143697911254326	ENSOCUG00000024043/ENSOCUG00000026115	ENSOCUG00000024043/ENSOCUG00000026115	2
CC	GO:0033177	proton-transporting two-sector ATPase complex, proton-transporting domain	45711	36/14950	0.00138171068513775	0.0143697911254326	ENSOCUG00000024043/ENSOCUG00000026115	ENSOCUG00000024043/ENSOCUG00000026115	2
CC	GO:0016469	proton-transporting two-sector ATPase complex	45711	64/14950	0.00430734432421192	0.0373303174765033	ENSOCUG00000024043/ENSOCUG00000026115	ENSOCUG00000024043/ENSOCUG00000026115	2
MF	GO:0003735	structural constituent of ribosome	12/34	468/15513	1.48261867933545e-10	8.00614086841146e-09	ENSOCUG00000025034/ENSOCUG00000027946/ENSOCUG00000021292/ENSOCUG00000022959/ENSOCUG00000021439/ENSOCUG00000027423/ENSOCUG00000011792/ENSOCUG00000028015/ENSOCUG00000024020/ENSOCUG00000035553/ENSOCUG00000022150/ENSOCUG00000024640	ENSOCUG00000025034/ENSOCUG00000027946/ENSOCUG00000021292/ENSOCUG00000022959/ENSOCUG00000021439/ENSOCUG00000027423/ENSOCUG00000011792/ENSOCUG00000028015/ENSOCUG00000024020/ENSOCUG00000035553/ENSOCUG00000022150/ENSOCUG00000024640	12
